# Supplementary material for: Varied hypoxia adaptation patterns of embryonic brain at different development stages between Tibetan and Dwarf laying chickens
Source: BMC Genomics. 2023 Jun 21;24:342. doi: 10.1186/s12864-023-09457-4 (PMC10286358; doi:10.1186/s12864-023-09457-4)
Supplement: Supplementary file 1 — Supplementary Material 1: Table S1. Statistical summary for RNA sequencing results [file 12864_2023_9457_MOESM1_ESM.xlsx]

## Sheet: Sheet1
Table S1. Statistical summary for RNA sequencing results.
Sample name	Raw_reads	Clean_reads	Error_rate(%)	Q20(%)	Q30(%)	% of Mapped Reads	Uniquely Mapped Reads
HTBC8_1	45636442	44506918	0.03	96.6	91.3	0.9018	38401795
HTBC8_2	50370114	49360124	0.03	96.19	90.51	0.904	42673238
HTBC8_3	56304312	54992990	0.03	96.53	91.14	0.9104	47999737
HTBC12_1	46612600	45566880	0.03	96.49	91.12	0.9057	39437911
HTBC12_2	50672282	49442318	0.03	96.71	91.57	0.9125	43214043
HTBC12_3	52785152	51756178	0.03	96.54	91.21	0.9086	45060295
HTBC18_1	49609764	48461740	0.03	96.4	90.93	0.9086	42290161
HTBC18_2	50017426	48560876	0.03	96.61	91.39	0.9092	42452862
HTBC18_3	46132860	44751684	0.03	96.63	91.44	0.9065	38954160
NTBC8_1	52300934	50663944	0.03	96.73	91.6	0.9104	44250219
NTBC8_2	58850018	57492262	0.03	96.63	91.39	0.9073	49885366
NTBC8_3	52641872	51277796	0.03	96.59	91.31	0.9034	44290532
NTBC12_1	50596030	49228798	0.03	96.6	91.32	0.9115	42982619
NTBC12_2	55128548	53741984	0.03	96.42	90.98	0.899	46237604
NTBC12_3	55040474	53465770	0.03	96.64	91.4	0.907	46325980
NTBC18_1	45991012	44842902	0.03	96.66	91.44	0.9113	39299118
NTBC18_2	53384834	52100076	0.03	96.65	91.44	0.9099	45467420
NTBC18_3	53304884	52050762	0.03	96.55	91.24	0.9079	45308497
HDLC8_1	55102280	53875116	0.03	96.34	90.83	0.9083	46906119
HDLC8_2	50346560	49166600	0.03	96.19	90.57	0.9053	42517103
HDLC8_3	47827070	46695216	0.03	96.19	90.54	0.9071	40549333
HDLC12_1	50383144	48960142	0.03	95.84	89.89	0.903	42341580
HDLC12_2	63200382	61372160	0.03	97.21	92.87	0.9141	53625466
HDLC12_3	52806930	51415982	0.03	96.3	90.75	0.9093	44688603
HDLC18_1	44987312	43977052	0.03	96.23	90.58	0.9094	38429789
HDLC18_2	45473520	44138558	0.03	96.15	90.44	0.9059	38442553
HDLC18_3	46338440	45103840	0.03	96.19	90.5	0.9116	39548549
NDLC8_1	55144962	53832956	0.03	96.31	90.8	0.9062	46765043
NDLC8_2	66890622	64998752	0.03	96.29	90.74	0.9072	56364702
NDLC8_3	54615664	52993362	0.03	96.25	90.69	0.9054	45994399
NDLC12_1	54131686	52711710	0.03	96.16	90.44	0.909	45825480
NDLC12_2	60382310	58510010	0.03	96.04	90.26	0.9053	50633559
NDLC12_3	62128368	60570706	0.03	96.81	91.84	0.9129	52981436
NDLC18_1	58634920	56226216	0.03	96.46	91.15	0.9068	48991859
NDLC18_2	56100178	53997452	0.03	96.33	90.84	0.9086	47166491
NDLC18_3	67485890	65527050	0.03	96.37	90.88	0.9117	57305694
