# Supplementary material for: Varied hypoxia adaptation patterns of embryonic brain at different development stages between Tibetan and Dwarf laying chickens
Source: BMC Genomics. 2023 Jun 21;24:342. doi: 10.1186/s12864-023-09457-4 (PMC10286358; doi:10.1186/s12864-023-09457-4)
Supplement: Supplementary file 2 — Supplementary Material 2: Table S2. The value used for comparison between the results of gene expression levels of RNA-seq and qRT-PCR [file 12864_2023_9457_MOESM2_ESM.xlsx]

## Sheet: Sheet1
Table S2 the value used for comparison between the results of gene expression levels of RNA-seq and qRT-PCR
HTBC8 vs HDLC8				HTBC12 vs HDLC12				HTBC18 vs HDLC18
	RNA-seq	qRT-PCR			RNA-seq	qRT-PCR			RNA-seq	qRT-PCR
VEGFD	-5.399	-4.19563		AVBD1	-8.005	-1.53611		EN1	5.253	1.96402
FBLN5	-3.423	-2.19935		FBLN5	-1.232	-0.657089		TLR7	-2.147	-0.761427
LDHA	-0.45403	-0.460527		COCH	2.065	1.60269		MFN2	-0.10456	-0.241923
