# Supplementary material for: Varied hypoxia adaptation patterns of embryonic brain at different development stages between Tibetan and Dwarf laying chickens
Source: BMC Genomics. 2023 Jun 21;24:342. doi: 10.1186/s12864-023-09457-4 (PMC10286358; doi:10.1186/s12864-023-09457-4)
Supplement: Supplementary file 3 — Supplementary Material 3: Table S3. Diferentially expressed gene in normoxia and hypoxia [file 12864_2023_9457_MOESM3_ESM.xlsx]

## Sheet: NTBC8 vs NDLC8
Table S1 diferentially expressed gene（DEGs） between NTBC8 and NDLC8
gene_id	gene_name	NTBC_8	NDLC_8	log2FoldChange	pvalue	padj
ENSGALG00000040285	-	0	66.5115	-8.46136	3.19366e-09	3.38978e-06
novel.922	-	0.669995	60.2242	-6.48039	0.00672045	0.205532
novel.2620	-	0	14.3349	-6.24539	2.27238e-05	0.00498773
ENSGALG00000046542	-	0.350743	27.8763	-6.23962	0.000131562	0.0168362
novel.570	-	0	8.2011	-5.43662	0.00321221	0.13933
ENSGALG00000032412	-	0	6.88334	-5.19372	0.00759538	0.217197
ENSGALG00000038876	-	5.13713	185.111	-5.17112	1.29059e-15	5.82185e-12
ENSGALG00000044264	-	0	6.44733	-5.08818	0.0284384	0.396287
novel.39	-	0.35886	11.4401	-4.96362	0.00398926	0.154468
novel.1550	-	0.709603	21.4203	-4.94406	0.00110326	0.072654
ENSGALG00000043945	-	0	5.42966	-4.8387	0.0277695	1
ENSGALG00000029473	-	0.71772	19.6099	-4.80982	0.0027295	0.126609
novel.1767	-	0.350743	9.01918	-4.61919	0.0038797	0.15352
ENSGALG00000044349	-	0	4.48785	-4.57841	0.0276939	1
novel.984	-	0	3.86049	-4.36189	0.0493736	1
ENSGALG00000032566	-	0	3.85896	-4.35072	0.0335446	1
ENSGALG00000030413	-	0.709603	13.9569	-4.32517	0.00603833	0.194217
ENSGALG00000031497	-	2.74296	53.9498	-4.30161	7.14103e-08	5.60229e-05
ENSGALG00000035810	-	1.41921	24.4418	-4.14655	3.67598e-05	0.00720971
ENSGALG00000046604	-	0.638503	11.2653	-4.08329	0.00746569	0.21485
novel.1031	-	3.40582	56.7658	-4.05646	5.00907e-05	0.00860797
novel.2187	-	0.350743	6.12942	-4.05566	0.0160951	0.307738
ENSGALG00000033266	-	12.091	194.539	-4.01474	1.18318e-13	3.55821e-10
ENSGALG00000033498	-	21.2786	316.537	-3.89521	7.34016e-05	0.0115414
novel.1334	-	0.350743	5.32722	-3.84857	0.036329	0.442071
novel.1533	-	1.38771	17.2881	-3.64515	0.00621557	0.196761
novel.1589	-	1.03697	10.7942	-3.38192	0.0335969	0.426018
ENSGALG00000042620	-	14.9618	153.33	-3.36818	4.13396e-13	8.28814e-10
novel.2597	-	4.35545	45.1904	-3.36293	0.000210786	0.0248661
ENSGALG00000042684	Y-LEC1	1.62775	16.8271	-3.33364	0.00292582	0.132314
novel.1763	-	4.28197	42.0677	-3.30882	0.00233132	0.11856
novel.1731	-	1.33999	11.6567	-3.10455	0.0328342	0.421501
ENSGALG00000044008	-	1.06846	8.8859	-3.08343	0.020915	0.351692
ENSGALG00000019555	SERPINB1	1.71508	14.2562	-3.06565	0.0127715	0.275987
novel.1931	-	0.957754	7.84623	-2.97773	0.0386579	0.453442
ENSGALG00000044275	-	2.46332	18.948	-2.95814	0.0040239	0.155144
ENSGALG00000016565	CHRNA2	1.37148	10.3974	-2.9267	0.0126938	0.274966
novel.1188	-	5.68018	40.1695	-2.81165	2.4791e-05	0.00520149
ENSGALG00000016964	EPSTI1	9.33891	61.9613	-2.73991	2.46171e-07	0.000146805
novel.463	-	2.26625	15.1179	-2.70397	0.00953128	0.24176
ENSGALG00000036038	-	6.18124	38.4337	-2.63517	0.00569473	0.188679
ENSGALG00000044569	-	4.44279	27.138	-2.60483	0.000528696	0.0454276
ENSGALG00000043619	-	15.1737	90.2536	-2.56649	7.14688e-06	0.00211407
ENSGALG00000034126	EDMTF4	1.65924	9.76527	-2.53743	0.0247695	0.375092
ENSGALG00000031697	-	2.81406	15.9684	-2.51965	0.015775	0.3047
ENSGALG00000039577	-	15.4176	84.3641	-2.45272	0.00160062	0.0950049
novel.1817	-	2.45618	13.0995	-2.43697	0.0255701	0.380368
ENSGALG00000030639	-	3.00735	16.4658	-2.43375	0.0175451	0.325413
novel.3	-	1.73034	9.19097	-2.41179	0.0334805	0.425438
novel.1305	-	7.53985	37.0825	-2.28472	0.00361673	0.148319
novel.1321	-	16.0313	76.7342	-2.26451	7.35566e-05	0.0115414
novel.1150	-	100.245	471.231	-2.23312	2.21338e-10	3.63075e-07
ENSGALG00000034112	-	10.2032	46.5713	-2.18685	0.0213086	0.353365
ENSGALG00000040169	-	15.5283	70.4763	-2.18647	0.0216243	0.354082
ENSGALG00000037213	-	7.52838	33.3439	-2.14428	0.0388988	0.453442
novel.2749	-	19.4719	82.0486	-2.07289	0.000679316	0.0537613
ENSGALG00000029725	-	6.38643	25.8313	-2.03008	0.0183314	0.329126
ENSGALG00000045803	-	4.6036	18.993	-2.02066	0.0187542	0.332509
ENSGALG00000045841	-	5.15239	20.2588	-1.98542	0.0336834	0.426815
ENSGALG00000032742	-	10.9585	42.255	-1.94382	0.0234125	0.365733
novel.386	-	68.458	263.155	-1.93897	2.24378e-14	8.09734e-11
novel.1623	-	3.35809	12.8555	-1.92348	0.0299406	0.405288
novel.2346	-	5.67207	21.5731	-1.9174	0.00840692	0.226748
ENSGALG00000038905	-	3.73318	13.9676	-1.90011	0.0195014	0.338023
ENSGALG00000031568	-	20.9445	78.3402	-1.90002	0.00265724	0.12545
ENSGALG00000037321	-	14.6674	54.3119	-1.89217	0.000100107	0.0137888
novel.330	-	11.4443	42.3249	-1.89097	0.000293754	0.0306387
ENSGALG00000016661	BLK	4.65133	16.5412	-1.81437	0.0224041	0.358705
ENSGALG00000046071	-	33.244	115.63	-1.79248	2.02955e-07	0.00013079
novel.339	-	18.8315	65.074	-1.78677	8.15608e-06	0.00229319
ENSGALG00000046540	-	7.88821	26.859	-1.76689	0.00956427	0.24176
ENSGALG00000020160	ADH6	23.751	80.0166	-1.75304	6.52247e-05	0.0105082
ENSGALG00000039116	-	8.89174	29.4431	-1.72538	0.0154937	0.302493
ENSGALG00000045398	-	7.24256	23.5052	-1.69884	0.0215805	0.354082
ENSGALG00000011052	SLC38A11	9.58803	30.9307	-1.69076	0.00662622	0.204033
ENSGALG00000024018	-	11.4839	36.6752	-1.68627	0.00196044	0.108178
ENSGALG00000039339	-	10.8058	33.9589	-1.66175	0.0111625	0.258246
ENSGALG00000018237	gga-let-7i	6.10203	18.6048	-1.60642	0.0243699	0.373272
ENSGALG00000041329	-	32.3348	96.7085	-1.58225	0.0107742	0.255346
ENSGALG00000043064	EXFABP	8.10389	24.0699	-1.56227	0.0119284	0.268375
novel.2716	-	32.5989	96.341	-1.55866	0.00445735	0.164475
ENSGALG00000016981	SPERT	15.7664	46.2309	-1.54947	0.0417981	0.467579
ENSGALG00000037927	-	221.922	626.015	-1.49595	0.0122462	0.271197
ENSGALG00000036536	-	72.7808	204.589	-1.49035	9.86017e-06	0.00269571
novel.475	-	18.8052	52.8782	-1.48757	0.00471539	0.170605
ENSGALG00000036716	-	31.2914	84.4482	-1.42613	0.0147874	0.294834
ENSGALG00000044782	-	48.7494	130.251	-1.41647	7.95555e-05	0.0120131
novel.2729	-	13.2167	35.3148	-1.40887	0.00886217	0.232944
ENSGALG00000015166	GCNT1	13.6223	34.4047	-1.32934	0.0269309	0.390163
novel.936	-	8.58255	21.5235	-1.32393	0.0477955	0.493659
ENSGALG00000033278	NLRC3	12.4908	30.8217	-1.30249	0.0297616	0.40447
ENSGALG00000036662	-	64.4398	155.655	-1.27608	0.00186718	0.10474
ENSGALG00000035039	-	8.49425	20.6041	-1.27287	0.0434372	0.474804
ENSGALG00000011663	FNDC1	36.1187	86.7083	-1.26122	0.0347998	0.431479
ENSGALG00000038791	-	19.0262	45.3173	-1.26037	0.0359719	0.440949
novel.1427	-	28.2863	66.3135	-1.23485	0.00692876	0.208371
ENSGALG00000045540	-	77.1918	178.79	-1.21358	0.0101164	0.249714
ENSGALG00000041019	-	37.6452	82.4589	-1.13691	0.0101466	0.249776
ENSGALG00000046114	-	63.8983	139.456	-1.12332	0.0411225	0.464049
novel.715	-	46.0499	99.0854	-1.11074	0.001261	0.0791702
ENSGALG00000043598	-	10997.6	23707.7	-1.10814	3.40456e-05	0.00690097
ENSGALG00000037822	-	55.9923	120.195	-1.09848	0.0110203	0.258007
ENSGALG00000038601	LIPH	50.8262	108.815	-1.09583	0.000199591	0.0243339
novel.416	-	25.4813	54.343	-1.09433	0.00416328	0.157985
ENSGALG00000044472	-	11.5259	24.6427	-1.09111	0.0447685	0.480264
ENSGALG00000038619	-	39.7449	84.4906	-1.09054	0.00353099	0.146552
ENSGALG00000040959	GRP	31.4293	66.6933	-1.08492	0.0276091	0.392211
novel.69	-	82.2497	172.039	-1.06711	0.0312616	0.412585
ENSGALG00000046286	-	20.9756	43.7018	-1.05834	0.0170713	0.318217
novel.20	-	78.9368	161.931	-1.03963	0.00679176	0.205967
ENSGALG00000004231	-	24.1499	49.2421	-1.02325	0.0277374	0.392211
ENSGALG00000011117	AGT	46.9255	95.2974	-1.02274	0.0295238	0.403094
ENSGALG00000012113	C7H2ORF76	143.093	290.472	-1.02026	1.57516e-07	0.000109316
ENSGALG00000006819	AGBL1	52.4835	105.221	-1.00754	0.000884965	0.0644706
ENSGALG00000008735	BFSP1	110.743	222.225	-1.00603	0.0193796	0.33656
ENSGALG00000041744	OTOS	62.8632	31.4138	1.00246	0.00510519	0.178797
ENSGALG00000022896	IRX4	135.763	67.6065	1.00249	0.00939789	0.240553
ENSGALG00000006388	IL16	49.53	24.5366	1.00251	0.0395147	0.455691
ENSGALG00000043806	-	80.2258	39.7574	1.00677	0.00701337	0.209674
ENSGALG00000037916	-	247.681	123.283	1.00713	0.0302488	0.40732
ENSGALG00000045706	-	113.164	56.209	1.00744	0.000707518	0.0548076
ENSGALG00000035366	-	226.528	112.703	1.01056	0.00281159	0.12909
ENSGALG00000011203	HPSE	66.8889	32.9991	1.01554	0.00359497	0.1481
ENSGALG00000027036	PKIB	31.7461	15.6442	1.0211	0.0485084	0.497039
ENSGALG00000046212	-	166.569	82.1306	1.02268	1.06692e-05	0.00283111
ENSGALG00000017926	RF00100	69.8084	34.0546	1.03282	0.00618453	0.196123
novel.1290	-	95.9183	46.8271	1.03399	0.0259786	0.383215
ENSGALG00000007998	SLC26A4	49.1646	23.9608	1.0373	0.00716704	0.212003
ENSGALG00000030788	-	201.724	97.4357	1.04459	0.000895488	0.0644706
novel.1505	-	38.948	18.7734	1.04995	0.0490914	0.501305
ENSGALG00000002152	GABRP	49.9109	23.9991	1.05718	0.00873085	0.230996
ENSGALG00000039631	-	133.704	64.1004	1.05897	0.00655279	0.20271
ENSGALG00000002551	CFAP70	94.3448	45.144	1.06325	0.00857124	0.228786
ENSGALG00000011353	TNNI3K	44.644	21.3435	1.0665	0.0251243	0.376843
ENSGALG00000038806	-	30.0873	14.3655	1.06931	0.037058	0.445486
ENSGALG00000034637	-	58.6815	28.0074	1.07098	0.00398564	0.154468
ENSGALG00000045909	-	34.0476	16.2126	1.07451	0.0442733	0.477544
ENSGALG00000012126	CFI	250.175	118.657	1.07464	1.34834e-06	0.000620084
ENSGALG00000042932	-	217.318	103.364	1.07548	8.33539e-05	0.012195
ENSGALG00000041600	-	66.1253	31.2771	1.084	0.0461501	0.486978
ENSGALG00000004087	THSD4	50.6763	24.041	1.0862	0.0160923	0.307738
novel.1382	-	49.2036	23.1829	1.08932	0.0424256	0.471094
ENSGALG00000035351	-	344.12	161.575	1.09116	0.00641875	0.20038
ENSGALG00000037945	-	289.767	135.784	1.09819	4.95014e-05	0.00858849
novel.745	-	57.8282	26.9003	1.0986	0.0054509	0.184375
ENSGALG00000005985	GDF10	43.8375	20.5139	1.10596	0.0493496	0.502269
ENSGALG00000004660	TRPV3	184.994	85.9591	1.1074	6.21667e-05	0.0102912
ENSGALG00000039342	-	28.7936	13.3626	1.11556	0.038903	0.453442
ENSGALG00000011717	-	52.3995	24.2576	1.11652	0.00341297	0.144224
novel.202	-	61.7675	28.3314	1.1169	0.00783022	0.219727
ENSGALG00000001115	MMEL1	54.2029	24.8191	1.1183	0.00391138	0.154211
ENSGALG00000034578	-	216.796	99.3552	1.12761	8.99863e-05	0.0127851
ENSGALG00000045077	-	42.4126	19.4021	1.13135	0.012969	0.277814
ENSGALG00000013232	RHBG	212.622	96.3528	1.13963	0.00233913	0.11856
ENSGALG00000033303	-	124.358	56.3138	1.14436	0.00486497	0.174174
novel.1512	-	165.196	74.8092	1.1452	0.000678384	0.0537613
novel.63	-	152.888	68.5366	1.16105	1.46465e-06	0.000644588
novel.95	-	380.489	169.694	1.16393	0.000925997	0.065341
ENSGALG00000031094	EDA2R	46.8372	20.9795	1.16681	0.0123833	0.272493
ENSGALG00000036003	-	27.0418	11.9218	1.17061	0.044837	0.480713
ENSGALG00000005958	TRIM66	145.927	64.7596	1.17849	0.000909543	0.0646134
ENSGALG00000041022	-	123.378	54.4437	1.17869	3.1209e-06	0.00112627
ENSGALG00000015474	CD80	55.7248	24.434	1.1874	0.0161979	0.308632
ENSGALG00000037378	-	174.03	76.2809	1.19036	0.000254515	0.0281747
novel.1361	-	125.956	55.1597	1.19043	0.000284723	0.0298695
ENSGALG00000039207	-	32.0797	13.9628	1.1971	0.013743	0.285271
ENSGALG00000031255	FGF1	70.7637	30.8826	1.19882	0.00969623	0.244015
novel.551	-	51.9786	22.7735	1.19888	0.00272025	0.126589
ENSGALG00000046678	-	32.6942	14.2357	1.20056	0.045984	0.486363
ENSGALG00000005242	-	32.354	14.1585	1.20236	0.0329565	0.422648
ENSGALG00000034511	-	42.0403	18.1408	1.20736	0.0290456	0.39977
novel.2337	-	41.2158	17.7476	1.20874	0.0206689	0.3486
ENSGALG00000008077	PAQR5	32.4548	14.027	1.20927	0.0114021	0.261422
novel.1900	-	55.0589	23.6089	1.21235	0.0149691	0.29649
novel.2385	-	55.8115	24.1274	1.21239	0.00420992	0.15892
ENSGALG00000011366	MOK	276.343	118.987	1.21307	2.6035e-07	0.000146805
ENSGALG00000045137	-	35.9422	15.5498	1.21703	0.0134661	0.283197
ENSGALG00000021399	-	35.7756	15.3506	1.22448	0.0129703	0.277814
ENSGALG00000006202	SCNN1B	107.544	45.6572	1.22803	0.000489247	0.0428754
ENSGALG00000029212	PADI2	24.9335	10.6799	1.23009	0.0255484	0.380368
ENSGALG00000045074	-	230.413	97.2176	1.23974	4.67187e-05	0.0083011
ENSGALG00000003013	-	28.7244	12.1095	1.24204	0.0259536	0.383215
ENSGALG00000015810	-	115.99	48.862	1.24291	0.00774629	0.218739
ENSGALG00000017875	RF00279	27.9022	11.7661	1.24477	0.0233509	0.365432
novel.930	-	2817.46	1186.32	1.24724	2.56838e-07	0.000146805
ENSGALG00000014561	PTPN6	131.458	55.2816	1.25532	1.59696e-06	0.000670129
ENSGALG00000004649	TRPV1	84.7031	35.2435	1.26917	0.00250642	0.121328
ENSGALG00000029942	-	466.597	193.927	1.26924	1.55508e-05	0.00392079
ENSGALG00000044866	-	34.6947	14.3703	1.27278	0.0098149	0.245291
ENSGALG00000006807	PLSCR5	140.821	58.2762	1.27374	0.00298606	0.134365
ENSGALG00000032986	CFTR	45.9749	18.8741	1.27612	0.0176284	0.325574
ENSGALG00000010494	SLC5A9	41.4744	17.0355	1.27651	0.00374202	0.151733
ENSGALG00000001405	IRF6	24.315	10.0334	1.2787	0.0496773	0.50374
ENSGALG00000035870	-	5423.09	2234.39	1.27914	9.2773e-08	6.97498e-05
ENSGALG00000032933	HIST1H4A	69.7002	28.6411	1.28265	0.00110181	0.072654
ENSGALG00000013911	ZC3HAV1	175.704	72.327	1.28356	2.01473e-05	0.00456931
novel.1594	-	20.2101	8.28592	1.28434	0.034385	0.428778
ENSGALG00000001391	PLLP	54.2306	22.3112	1.29272	0.0304458	0.408703
novel.289	-	60.9696	24.9587	1.29314	0.00100907	0.0694947
ENSGALG00000036073	-	27.0475	11.1276	1.29393	0.031828	0.416339
ENSGALG00000008602	SLC39A12	210.601	85.91	1.29426	0.000521318	0.045008
ENSGALG00000015404	-	68.4484	27.9337	1.29755	0.00131537	0.0821262
novel.877	-	178.188	71.8677	1.30557	7.40509e-07	0.000361128
novel.876	-	124.668	50.1339	1.30752	0.000129887	0.0168362
ENSGALG00000034054	-	21.4136	8.57949	1.31366	0.0291065	0.40024
ENSGALG00000036553	-	174.86	69.9128	1.31474	0.000221263	0.0256595
ENSGALG00000006666	BPIFB2	522.182	209.566	1.31701	8.38049e-05	0.012195
ENSGALG00000030898	-	298.444	119.827	1.31898	2.32203e-05	0.00498794
novel.2635	-	140.36	56.0681	1.32312	0.00012151	0.0158879
ENSGALG00000025886	SUSD3	47.2166	18.8662	1.32374	0.000865003	0.0639676
novel.1345	-	17.7539	7.10971	1.32701	0.0422564	0.470258
ENSGALG00000035015	-	25.9323	10.2867	1.3316	0.0462178	0.48705
novel.4	-	44.7418	17.5684	1.3509	0.0170657	0.318217
novel.1331	-	40.2503	15.7246	1.3565	0.00346219	0.145622
ENSGALG00000038626	-	18.8654	7.38414	1.35984	0.0394035	0.455439
ENSGALG00000035376	-	51.6179	20.0022	1.36306	0.00515799	0.179883
novel.2596	-	189.179	73.7318	1.36388	1.56449e-05	0.00392079
ENSGALG00000041603	-	471.785	183.361	1.36443	0.0433005	0.474658
novel.1332	-	43.1861	16.7212	1.3692	0.00854746	0.228489
novel.320	-	72.4677	27.4266	1.39959	0.00433929	0.161773
ENSGALG00000033672	-	134.434	50.8761	1.40434	0.00087279	0.0642801
ENSGALG00000032428	-	71.4968	26.8214	1.40515	0.000263128	0.028413
ENSGALG00000011970	CHADL	23.6126	8.8859	1.41878	0.0407305	0.462809
novel.442	-	35.6061	13.3224	1.42277	0.0139347	0.28641
novel.451	-	671.548	248.953	1.42839	3.78637e-13	8.28814e-10
ENSGALG00000011801	ESR2	21.6465	8.03543	1.43133	0.0395442	0.455691
novel.970	-	28.3684	10.4779	1.43253	0.0339989	0.427073
ENSGALG00000013234	HAPLN2	115.66	42.3327	1.44529	0.0210772	0.352473
ENSGALG00000038986	-	22.4855	8.21698	1.44798	0.0307194	0.410077
ENSGALG00000045739	-	25.2102	9.08485	1.45379	0.0446953	0.480049
ENSGALG00000006964	SDR42E2	61.015	22.2424	1.46051	0.0003187	0.0328607
ENSGALG00000035594	MYH7	59.1719	21.3613	1.46938	0.0102571	0.250774
ENSGALG00000037533	FAM198A	62.8105	22.7011	1.47365	0.00972997	0.244365
ENSGALG00000029381	TAP2	15.0811	5.40247	1.47742	0.0438068	0.475888
novel.2643	-	18.7713	6.64762	1.48914	0.0365269	0.443534
ENSGALG00000034101	FZD5	148.941	52.9106	1.49523	1.38279e-05	0.00361609
novel.792	-	25.1468	8.80412	1.50317	0.00945129	0.241215
ENSGALG00000036947	-	63.7919	22.5014	1.50896	0.041456	0.465418
ENSGALG00000038574	-	25.3821	8.91807	1.51004	0.00936293	0.240553
ENSGALG00000045267	-	14.7896	5.10411	1.53827	0.0499203	0.504487
ENSGALG00000029617	COL17A1	64.0124	22.0065	1.53895	0.00566541	0.188675
ENSGALG00000045102	-	77.5427	25.9122	1.58613	0.00871656	0.230957
ENSGALG00000041465	-	21.9577	7.27498	1.58684	0.0101304	0.249716
novel.230	-	91.9811	30.504	1.58971	0.00696898	0.209232
ENSGALG00000026704	GPX8	49.6284	16.3583	1.59423	0.000206705	0.0248652
novel.1158	-	24.7216	8.06129	1.61704	0.0121784	0.271197
novel.1422	-	56.7512	18.3113	1.628	0.00060184	0.0495873
ENSGALG00000046005	-	11.8614	3.80917	1.63737	0.0498832	0.504487
ENSGALG00000007489	CNNM1	14.9938	4.8249	1.64036	0.0353298	0.435106
ENSGALG00000039251	-	16.896	5.27743	1.69575	0.0386482	0.453442
ENSGALG00000009507	PLEKHH1	66.0819	20.2719	1.70076	9.30957e-05	0.0130219
ENSGALG00000045669	-	40.9695	12.6213	1.70535	0.000898338	0.0644706
ENSGALG00000004367	AWAT1	24.5145	7.39371	1.73031	0.00540407	0.183677
novel.1327	-	42.6369	12.9101	1.73064	0.00900809	0.234548
ENSGALG00000010752	CDCP2	157.93	47.0592	1.75173	0.000107497	0.0144752
ENSGALG00000002389	ITGB4	23.2823	6.81767	1.75842	0.032089	0.41806
ENSGALG00000041510	DUOX2	18.4798	5.40247	1.7706	0.00881213	0.232126
ENSGALG00000045460	-	12.1215	3.52517	1.78015	0.0370128	0.445486
novel.653	-	105.643	30.4075	1.8024	0.00219869	0.115329
ENSGALG00000033461	-	27.2838	7.77403	1.80451	0.0129792	0.277814
ENSGALG00000034384	-	67.5376	19.1311	1.81799	0.010628	0.254892
ENSGALG00000017378	CRTAC1	74.7913	21.3631	1.81895	2.46422e-05	0.00520149
novel.2438	-	137.465	38.0969	1.84508	0.00156384	0.0931284
ENSGALG00000044083	-	17.5525	4.83926	1.86294	0.0140385	0.286936
ENSGALG00000030729	-	98.9982	26.9949	1.87545	0.00941201	0.240553
ENSGALG00000007070	OTOA	332.767	90.5574	1.87866	5.16229e-17	3.10495e-13
novel.686	-	93.0604	25.1877	1.88376	0.0022575	0.116384
ENSGALG00000039012	-	10.6078	2.84802	1.8909	0.0422301	0.470258
ENSGALG00000035712	-	16.4894	4.4461	1.89109	0.0309385	0.411211
ENSGALG00000042035	-	54.1209	14.5963	1.89369	0.00233674	0.11856
ENSGALG00000039156	-	32.8241	8.61014	1.93136	0.00224936	0.116384
ENSGALG00000036919	-	74.1072	19.3864	1.93236	1.99897e-05	0.00456931
novel.1593	-	14.8797	3.90397	1.93633	0.0429386	0.473312
ENSGALG00000026817	-	49.5205	12.9647	1.94207	2.29429e-05	0.00498773
ENSGALG00000042880	-	21.6145	5.63036	1.95791	0.018222	0.328798
ENSGALG00000007047	GAL	89.5925	23.0446	1.95894	4.81738e-08	3.95112e-05
ENSGALG00000003446	PRLR	96.2299	24.5866	1.96916	0.00112912	0.0735515
ENSGALG00000039943	-	77.437	19.4275	1.97895	0.00382929	0.153493
novel.1005	-	96.0109	24.3725	1.98125	0.00257608	0.123529
ENSGALG00000025352	-	44.6565	11.3842	1.98229	0.0166112	0.313201
ENSGALG00000036282	-	25.1457	6.30425	1.98945	0.030334	0.408163
ENSGALG00000042868	-	78.9815	19.6847	2.00167	0.003224	0.139506
ENSGALG00000029521	SKOR1	99.0565	24.7906	2.00408	0.00152249	0.0915727
novel.44	-	11.8767	3.01655	2.00762	0.0319098	0.416339
ENSGALG00000046404	-	15.2425	3.75938	2.00896	0.0443067	0.477544
ENSGALG00000036227	-	17.041	4.18797	2.0255	0.022828	0.361006
ENSGALG00000036953	-	38.1856	9.37538	2.0318	0.03427	0.42787
novel.2168	-	36.5343	8.99027	2.04179	0.000707724	0.0548076
ENSGALG00000044559	-	26.6305	6.4182	2.05153	0.0184815	0.330834
novel.658	-	21.8651	5.03996	2.11179	0.0267302	0.388968
ENSGALG00000033116	CLC2DL3	189.623	43.3473	2.13076	7.24943e-05	0.0115414
ENSGALG00000040887	-	18.5915	4.14775	2.16138	0.00318471	0.138924
ENSGALG00000005981	GDF2	8.92518	1.99603	2.18573	0.0473336	0.492838
novel.2416	-	11.3441	2.4405	2.19368	0.0319074	0.416339
ENSGALG00000003138	OXTR	27.5189	5.92067	2.20534	0.00633106	0.199173
ENSGALG00000038590	-	210.565	44.8632	2.22542	2.23712e-05	0.00498354
ENSGALG00000039664	-	12.1845	2.60424	2.23324	0.0269644	0.390163
ENSGALG00000026396	BG1	58.2335	12.3919	2.24021	0.00313477	0.138298
ENSGALG00000011022	NPVF	76.234	16.0732	2.25388	8.4983e-05	0.0122426
ENSGALG00000016852	TNFSF13B	20.0822	4.08512	2.26203	0.0258782	0.382573
ENSGALG00000037710	-	85.1171	17.5617	2.27507	3.52353e-09	3.53214e-06
ENSGALG00000033680	MHCIY	10.9466	2.27045	2.2838	0.036333	0.442071
novel.831	-	88.4866	18.1991	2.28698	4.30944e-06	0.00149538
ENSGALG00000044794	-	17.93	3.51712	2.31324	0.0245928	0.374791
ENSGALG00000033279	RAX	17.7406	3.56061	2.32216	0.0266021	0.388357
ENSGALG00000032715	-	25.2643	5.06715	2.33527	0.0435234	0.475097
ENSGALG00000034408	-	82.1557	16.1704	2.35015	0.000270957	0.0289298
ENSGALG00000002529	-	18.4845	3.58933	2.37618	0.0312887	0.412585
ENSGALG00000042611	-	116.891	22.4862	2.37857	1.29703e-09	1.59462e-06
ENSGALG00000007594	ASB12	12.2556	2.39397	2.38549	0.0427384	0.472495
ENSGALG00000038687	-	93.1116	17.56	2.39776	0.000210343	0.0248661
ENSGALG00000014117	AVP	136.366	24.4242	2.46407	1.52794e-08	1.37851e-05
ENSGALG00000008267	IL5RA	174.224	31.1749	2.48264	0.0129756	0.277814
ENSGALG00000001244	-	34.9351	6.20314	2.49855	0.00925256	0.238164
ENSGALG00000044012	-	8.99964	1.5933	2.50113	0.0394331	0.455439
novel.2594	-	86.864	15.1915	2.50163	0.00126363	0.0791702
ENSGALG00000039323	-	11.3012	1.98167	2.53465	0.0137459	0.285271
ENSGALG00000031242	-	7.58422	1.3093	2.55108	0.0321208	0.418173
ENSGALG00000043687	-	15.2925	2.55924	2.57739	0.013734	0.285271
ENSGALG00000040179	-	13.5555	2.2063	2.61619	0.0209987	0.351811
ENSGALG00000026744	OTP	219.636	35.7353	2.618	0.00383932	0.153493
novel.1544	-	18.2221	3.00219	2.62157	0.00676948	0.205967
novel.544	-	33.3276	5.39137	2.65786	0.00035468	0.0344869
ENSGALG00000006515	BSX	20.5527	3.2316	2.6771	0.000468911	0.0418863
novel.652	-	14.4527	2.2063	2.70122	0.00817145	0.224423
novel.2518	-	28.2023	4.25364	2.70468	0.00427134	0.159834
ENSGALG00000042250	-	8.34154	1.24515	2.72045	0.0283998	0.396287
ENSGALG00000044527	-	48.1152	7.23802	2.74244	0.00370086	0.150401
novel.1918	-	12.3873	1.76335	2.77351	0.0397193	0.456494
ENSGALG00000028819	FOXB2	6.62646	0.965938	2.77958	0.0391491	0.454866
novel.2287	-	8.85408	1.29973	2.78062	0.0262026	0.38439
novel.536	-	11.4792	1.70246	2.799	0.0135699	0.284386
ENSGALG00000037229	-	6.78014	0.970724	2.8164	0.0389695	0.453655
ENSGALG00000038284	-	11.1346	1.53393	2.83188	0.0111634	0.258246
novel.1902	-	39.0421	5.23242	2.90557	0.00136047	0.0840698
ENSGALG00000036512	-	29.5853	3.75459	2.96649	8.24859e-05	0.012195
novel.1951	-	23.8613	2.99261	3.0092	0.0304647	0.408703
ENSGALG00000042935	-	15.1479	1.81793	3.02716	0.0162791	0.309199
ENSGALG00000020359	SIX6	96.7081	11.9254	3.02981	1.71701e-05	0.0041797
ENSGALG00000009007	PCARE	15.5812	1.87729	3.03487	0.00241091	0.120455
ENSGALG00000041523	-	45.9807	5.56621	3.0635	2.03586e-06	0.000798586
ENSGALG00000045110	-	8.43602	0.970724	3.12438	0.0275953	0.392211
ENSGALG00000006834	CPB1	43.1419	4.77184	3.14811	0.000489489	0.0428754
ENSGALG00000033234	JAK3	15.7025	1.70246	3.22823	0.0334695	0.425438
ENSGALG00000007611	RPL35A	1538.55	160.11	3.26441	0.000494749	0.0431268
ENSGALG00000001080	NR5A1	41.2415	4.35171	3.26926	4.23489e-05	0.00795983
ENSGALG00000034566	-	31.6893	3.17855	3.27606	0.00241697	0.120455
novel.864	-	136.275	14.072	3.27644	2.24791e-21	2.02807e-17
ENSGALG00000041885	-	23.9728	2.38114	3.28039	0.000333787	0.0334603
ENSGALG00000035292	-	6.55536	0.686727	3.31309	0.0358979	0.440341
ENSGALG00000030875	HMX2	19.7883	2.03146	3.31917	0.00258629	0.123529
ENSGALG00000023415	HMX3	51.438	5.15869	3.32601	2.46285e-09	2.77747e-06
ENSGALG00000034047	-	6.3268	0.622574	3.32763	0.0366881	0.4437
ENSGALG00000033168	-	6.33492	0.622574	3.32981	0.0434636	0.474804
novel.978	-	16.0765	1.52914	3.36332	0.0038276	0.153493
ENSGALG00000038205	-	20.1743	1.93666	3.38627	0.00033268	0.0334603
ENSGALG00000042115	-	6.8441	0.62736	3.43109	0.0277791	0.392211
novel.2219	-	32.7688	3.00219	3.46515	0.00656495	0.20271
ENSGALG00000033621	-	6.9152	0.567994	3.50132	0.0314277	0.413928
ENSGALG00000032571	-	108.86	9.38495	3.53825	0.00333814	0.142733
novel.2495	-	7.13088	0.567994	3.54176	0.0219893	0.356172
ENSGALG00000039083	-	222.948	18.4396	3.59545	5.35622e-05	0.00907413
ENSGALG00000030129	-	7.98269	0.681941	3.60733	0.0125676	0.274007
novel.2693	-	118.357	9.30318	3.65198	7.76106e-11	1.40041e-07
ENSGALG00000038523	gga-mir-7477	4.35545	0.343364	3.66329	0.0491736	1
ENSGALG00000036687	gga-mir-1630	4.36357	0.343364	3.66566	0.047	1
novel.1216	-	4.40318	0.343364	3.67682	0.0438753	1
ENSGALG00000044739	-	8.14014	0.62736	3.68072	0.038258	0.45297
ENSGALG00000031118	-	4.44993	0.283997	3.68988	0.0480908	1
ENSGALG00000038476	PRDM13	8.80636	0.677154	3.75527	0.0109691	0.257716
ENSGALG00000034812	LEAP2	4.7062	0.283997	3.77426	0.0396505	1
ENSGALG00000040222	-	8.40258	0.567994	3.79886	0.038841	0.453442
ENSGALG00000043472	-	18.0914	1.29973	3.81248	0.0070981	0.211002
ENSGALG00000037737	-	9.55557	0.686727	3.86709	0.00724646	0.212956
novel.2165	-	13.566	0.911357	3.87005	0.0199481	0.341502
ENSGALG00000033773	-	81.9829	5.55337	3.87121	7.53207e-06	0.00215728
novel.2251	-	23.3392	1.52914	3.90463	0.000721635	0.0556461
novel.1953	-	5.29795	0.343364	3.94688	0.0369351	0.445195
novel.1740	-	19.9933	1.29973	3.95029	0.00813702	0.223818
ENSGALG00000040329	-	10.0871	0.62736	3.98557	0.00503768	0.178585
ENSGALG00000045408	-	10.6216	0.686727	4.00502	0.0122643	0.271197
ENSGALG00000030771	-	5.55086	0.338577	4.00599	0.0219271	0.355995
ENSGALG00000045780	-	67.0548	4.04337	4.03727	5.93374e-06	0.00184601
ENSGALG00000042870	-	13455.8	815.678	4.0442	3.4231e-10	5.1472e-07
ENSGALG00000044700	-	5.89251	0.338577	4.09283	0.0223389	0.358705
novel.1479	-	11.62	0.681941	4.1431	0.00657202	0.20271
novel.15	-	57600.6	3091.42	4.21981	3.18748e-22	5.75149e-18
ENSGALG00000034730	-	18.3366	0.970724	4.25398	0.000139037	0.0175439
ENSGALG00000041932	SLC5A5	6.73912	0.283997	4.28545	0.0462171	0.48705
novel.198	-	13.1289	0.677154	4.31159	0.0328436	0.421501
novel.1891	-	18.8396	0.906571	4.31685	9.29825e-05	0.0130219
ENSGALG00000035835	NKX2-4	25.9929	1.29973	4.33907	5.14661e-06	0.00168846
novel.1338	-	12.1931	0.567994	4.34913	0.033965	0.427073
ENSGALG00000021569	C1QA	3.94173	0	4.48245	0.0421292	1
ENSGALG00000035511	-	7.69353	0.338577	4.48482	0.0393266	0.455384
ENSGALG00000038271	-	14.8143	0.677154	4.49789	0.00310808	0.137456
ENSGALG00000039955	-	8.04091	0.343364	4.54736	0.00528971	0.181459
ENSGALG00000035512	-	8.09199	0.338577	4.55871	0.0161884	0.308632
ENSGALG00000046524	-	4.21087	0	4.56826	0.0302448	1
novel.992	-	23.1659	0.970724	4.58591	7.89039e-05	0.0120131
ENSGALG00000031357	-	4.30059	0	4.60719	0.0305816	1
ENSGALG00000045941	-	4.49051	0	4.66322	0.0204968	1
ENSGALG00000037088	-	8.7767	0.283997	4.66815	0.0306149	0.409804
ENSGALG00000038104	-	4.5444	0	4.67937	0.0304593	1
ENSGALG00000044241	-	4.84125	0	4.7715	0.0138663	1
ENSGALG00000037444	-	4.89515	0	4.78671	0.0251295	1
ENSGALG00000009482	HEPACAM2	4.90424	0	4.78829	0.0149578	1
ENSGALG00000045931	-	5.13518	0	4.85835	0.0405999	1
novel.781	-	5.23399	0	4.8899	0.0379572	1
ENSGALG00000031235	-	5.95171	0	5.0761	0.00790084	0.220685
novel.1506	-	45.2079	1.36867	5.11139	2.97251e-07	0.000162533
novel.507	-	6.41987	0	5.17765	0.0331751	0.423575
ENSGALG00000039364	-	6.76964	0	5.25375	0.0181541	0.328798
ENSGALG00000030817	-	7.06692	0	5.32142	0.00328299	0.140709
ENSGALG00000040320	HOXB8	7.10275	0	5.33044	0.0206718	0.3486
novel.1029	-	26.3904	0.62736	5.381	0.000699641	0.0546507
ENSGALG00000038879	-	445.162	9.94163	5.48006	0.000367703	0.0351049
ENSGALG00000038668	-	31.9632	0.681941	5.62675	2.18843e-06	0.00084017
novel.1004	-	8.94715	0	5.6565	0.0100513	0.249129
ENSGALG00000040400	-	9.12744	0	5.6868	0.0136717	0.285271
novel.1237	-	11.2134	0	5.98225	0.000402912	0.0376691
novel.2365	-	21.8306	0.283997	5.98335	0.000106221	0.0144109
ENSGALG00000035834	-	23.8402	0.338577	6.11275	0.000156774	0.0195092
ENSGALG00000036302	-	12.58	0	6.14954	0.00104964	0.0709876
novel.1239	-	14.4422	0	6.34689	7.89207e-05	0.0120131
novel.1480	-	22.9851	0	7.01838	1.13874e-06	0.000540721
ENSGALG00000031906	FAM83C	255.011	0.681941	8.56953	0.000847844	0.0634793
novel.1144	-	101.318	0	9.15996	3.54337e-13	8.28814e-10

## Sheet: NTBC12 vs NDLC12
Table S1 diferentially expressed gene（DEGs） between NTBC12 and NDLC12
gene_id	gene_name	NTBC_12	NDLC_12	log2FoldChange	pvalue	padj
novel.922	-	0	237.541	-10.2784	1.11483e-16	3.84774e-13
novel.429	-	0	80.6235	-8.71828	0.0256817	0.366575
ENSGALG00000043900	-	0	36.5137	-7.57833	3.91637e-08	2.25283e-05
ENSGALG00000042897	-	0	13.6124	-6.15423	0.000221661	0.0222395
novel.1606	-	0	11.5085	-5.90909	0.00564271	0.172429
ENSGALG00000016669	AvBD2	1.06184	46.1828	-5.46691	1.31575e-06	0.000420479
ENSGALG00000038876	-	5.58213	221.148	-5.31254	7.02817e-23	1.21285e-18
ENSGALG00000032897	-	0	7.46289	-5.28812	0.0271263	1
ENSGALG00000016668	BD7	0.699749	26.2733	-5.24323	0.00017296	0.0184245
ENSGALG00000046517	-	0.341323	13.5598	-5.18459	0.00313682	0.121207
novel.2187	-	0	6.6925	-5.1264	0.00531191	1
ENSGALG00000035480	-	0	6.56352	-5.10463	0.0167986	1
ENSGALG00000031497	-	1.36529	47.3366	-5.09877	9.83252e-07	0.000332706
novel.1468	-	1.42394	44.607	-4.99748	5.52285e-08	2.97837e-05
ENSGALG00000032246	-	0	6.04032	-4.97926	0.0125198	1
novel.985	-	0	5.99723	-4.96422	0.0188195	1
ENSGALG00000037194	-	0	5.90445	-4.94917	0.0110043	1
novel.2620	-	0	5.81011	-4.92617	0.0456167	1
ENSGALG00000045010	-	1.02397	30.8777	-4.90044	0.000266004	0.0256448
ENSGALG00000032482	-	0	5.36951	-4.81593	0.0261423	1
novel.1041	-	1.01663	23.8105	-4.52769	0.0010742	0.0634846
ENSGALG00000006323	LECT2	4.27916	96.9804	-4.51918	1.1305e-07	5.57403e-05
ENSGALG00000031701	-	0	4.21073	-4.4558	0.0379011	1
ENSGALG00000031621	-	1.01663	18.2369	-4.14731	0.0135573	0.259953
ENSGALG00000045319	-	0.675307	11.7711	-4.09597	0.00447821	0.152244
ENSGALG00000012623	CFC1	0.337653	6.19754	-4.05011	0.0252043	1
ENSGALG00000029658	-	2.42347	34.9484	-3.84647	1.79768e-06	0.000553973
ENSGALG00000045523	-	0.675307	9.67836	-3.81593	0.0188706	0.310971
ENSGALG00000038070	-	1.01663	14.1607	-3.78374	0.00490902	0.158654
ENSGALG00000043612	-	0.675307	9.1044	-3.74078	0.0458649	1
novel.1037	-	0.703418	9.00317	-3.69704	0.0202029	1
ENSGALG00000040285	-	3.98305	50.7306	-3.68838	0.000420293	0.0348702
ENSGALG00000031697	-	1.04474	13.4665	-3.68821	0.0280206	0.379257
ENSGALG00000044334	-	2.41003	30.7023	-3.66839	0.00387741	0.13914
novel.1027	-	0.682646	8.74162	-3.66487	0.0413085	1
novel.1115	-	0.699749	8.75919	-3.65648	0.0124221	1
novel.1956	-	0.724191	8.65417	-3.6121	0.043262	1
ENSGALG00000042304	-	1.35795	16.7026	-3.61175	0.0101083	0.2276
ENSGALG00000027051	CCAH221	1.35428	16.4469	-3.5838	0.00140578	0.073962
novel.1943	-	1.40317	16.0876	-3.52019	0.0163083	0.286643
ENSGALG00000038633	-	3.155	35.5407	-3.50411	6.24416e-05	0.00905508
ENSGALG00000033659	-	10.1146	108.008	-3.419	9.27668e-06	0.00219298
ENSGALG00000015897	IMPG1	1.70661	18.2664	-3.41646	0.0267149	0.372846
ENSGALG00000043185	MATN1	2.12736	21.3129	-3.33862	0.0171149	0.292996
ENSGALG00000036224	-	8.31147	80.0223	-3.26384	9.65492e-11	1.51468e-07
ENSGALG00000023740	HBZ	1.37873	13.2139	-3.26031	0.00382129	0.138538
ENSGALG00000044774	-	2.04427	19.1775	-3.21656	0.00335441	0.125842
ENSGALG00000028157	-	1.74082	15.6457	-3.16919	0.00196196	0.0895547
ENSGALG00000019553	SERPINB10B	2.76112	21.7206	-2.97516	0.000332575	0.0292818
ENSGALG00000041502	ANGPT1L	1.0374	7.53432	-2.85928	0.0412921	1
novel.964	-	1.74082	12.2554	-2.81999	0.00659196	0.187101
ENSGALG00000033266	-	35.3503	222.234	-2.64941	1.33386e-08	8.22088e-06
ENSGALG00000033288	-	1.38239	8.54345	-2.62424	0.0299496	1
ENSGALG00000015374	RBP4	10.8559	66.0358	-2.60821	0.0162892	0.286643
novel.1623	-	3.078	18.4998	-2.57577	0.00307078	0.119622
ENSGALG00000040301	-	8.89144	52.9089	-2.57121	0.0023696	0.10147
ENSGALG00000027973	CATHL1	8.54731	49.1234	-2.53253	0.00330715	0.124883
ENSGALG00000043111	-	8.66585	49.2104	-2.51349	0.0199614	0.321235
novel.339	-	20.1107	110.911	-2.46244	5.65122e-05	0.00851875
ENSGALG00000024272	S100A9	5.64078	30.4909	-2.44418	0.00934652	0.219148
ENSGALG00000043602	-	3.04255	16.4709	-2.42482	0.035175	0.417264
novel.136	-	18.2978	95.1149	-2.37392	1.84514e-05	0.00365995
novel.2474	-	6.59509	33.7093	-2.35202	0.00199054	0.0895547
ENSGALG00000029264	PI15	50.0796	254.639	-2.34494	1.79913e-05	0.00361018
ENSGALG00000042620	-	21.9554	110.245	-2.33025	0.000168786	0.0183191
ENSGALG00000014585	-	3.11221	15.6312	-2.32836	0.0215695	0.332197
ENSGALG00000041671	-	6.47164	31.6366	-2.28388	0.0149288	0.272045
ENSGALG00000002118	KCNMB1	2.44057	11.8495	-2.28031	0.0223294	0.338017
ENSGALG00000007226	OSTN	6.19021	28.9953	-2.22973	0.0303274	0.391737
ENSGALG00000041455	-	6.60853	30.7161	-2.21748	0.0348543	0.415887
ENSGALG00000036282	-	3.78142	17.1417	-2.17419	0.0401566	0.442235
novel.118	-	6.233	26.7989	-2.09911	0.0101938	0.228548
novel.713	-	4.43595	19.0722	-2.09165	0.0162188	0.286643
ENSGALG00000045365	-	11.1801	45.2305	-2.01654	0.000393478	0.0329624
ENSGALG00000043497	-	16.1171	64.6585	-2.00984	0.0175063	0.296765
ENSGALG00000039769	-	73.9697	293.283	-1.9851	5.33811e-05	0.00835644
ENSGALG00000041019	-	25.3368	100.357	-1.98454	0.00182747	0.085081
novel.1324	-	27.6735	105.203	-1.92421	0.0141753	0.266473
novel.1224	-	9.35988	35.3827	-1.91478	0.00523844	0.16502
ENSGALG00000011358	WNT6	20.0532	75.6797	-1.91358	0.00209362	0.092878
ENSGALG00000033812	-	17.8819	67.473	-1.91346	0.013327	0.256799
ENSGALG00000034102	ARL2BP	16.3549	60.565	-1.88613	0.01839	0.305551
novel.1657	-	13.5278	49.6991	-1.87739	0.0426644	0.452834
novel.384	-	14.7941	53.9448	-1.86068	0.0107452	0.235473
ENSGALG00000031200	-	6.45578	23.1187	-1.83437	0.0493798	0.482256
ENSGALG00000024365	-	5.90878	20.9561	-1.82634	0.010899	0.236265
novel.2597	-	4.43228	15.6259	-1.81062	0.0379584	0.434233
novel.1311	-	22.0947	76.5121	-1.79424	0.00596386	0.176542
ENSGALG00000029707	-	20.522	71.1543	-1.79407	0.0203954	0.323794
ENSGALG00000003991	MRTO4	98.4691	337.437	-1.77563	2.68443e-05	0.00477579
ENSGALG00000033462	-	8.23081	27.7157	-1.74446	0.00877158	0.214244
novel.2743	-	6.96695	23.1417	-1.73057	0.0122615	0.247192
ENSGALG00000035957	-	5.18092	17.1172	-1.72186	0.0459513	0.469708
novel.2699	-	54.6988	176.399	-1.68898	0.00461747	0.155075
ENSGALG00000016684	RHAG	19.6126	62.362	-1.67398	0.000538265	0.0411011
ENSGALG00000038619	-	39.8476	126.835	-1.67178	0.00464341	0.155075
ENSGALG00000046097	-	6.7234	21.3008	-1.66888	0.0411638	0.447994
ENSGALG00000032262	-	12.8293	40.682	-1.66397	0.0104659	0.23155
novel.626	-	5.53325	17.3778	-1.65272	0.0438529	0.460322
ENSGALG00000005408	BCO1	12.4171	38.7822	-1.64586	0.0183302	0.305551
ENSGALG00000031155	-	108.469	339.662	-1.64575	1.06644e-05	0.00248017
ENSGALG00000015013	MSX1	31.6728	98.0488	-1.63162	0.0274742	0.377268
ENSGALG00000013112	RERGL	107.716	333.586	-1.63046	1.17061e-10	1.68343e-07
ENSGALG00000038287	-	7.01951	21.5986	-1.6298	0.0190063	0.311188
novel.330	-	10.3582	31.8977	-1.62021	0.00646056	0.185347
ENSGALG00000031656	EYA4	21.1261	64.4758	-1.6081	0.00387616	0.13914
ENSGALG00000034427	SCN4A	11.2143	33.1251	-1.56564	0.0155379	0.2796
novel.2749	-	15.3896	45.5548	-1.56325	0.0479015	0.477273
ENSGALG00000014011	LRMP	8.66013	25.6688	-1.56233	0.0291098	0.384794
novel.1815	-	16.9911	49.2087	-1.53654	0.00144702	0.0756705
ENSGALG00000031568	-	25.8994	74.2923	-1.51945	0.0356873	0.419201
novel.1161	-	49.1254	140.668	-1.51797	0.00197092	0.0895547
ENSGALG00000003217	LITAF	7.75103	22.0329	-1.51186	0.0490436	0.481152
ENSGALG00000007798	SHQ1	73.3047	207.564	-1.5023	0.000133607	0.0160115
ENSGALG00000002374	SLC9A9	12.0681	33.9653	-1.50158	0.0381641	0.43428
ENSGALG00000008552	MAL	7.23128	20.33	-1.48611	0.0319903	0.400331
ENSGALG00000002557	ADGRD1	45.9122	127.094	-1.47039	0.000141677	0.0167985
ENSGALG00000029140	CRABP2	182.309	501.557	-1.45897	2.48945e-05	0.00447505
ENSGALG00000000736	MATK	12.2627	33.5087	-1.4581	0.0130349	0.25518
ENSGALG00000016785	IL1RL1	11.7027	32.0115	-1.45301	0.0179486	0.301303
ENSGALG00000011099	FAP	66.286	181.227	-1.45152	0.000144068	0.0167985
ENSGALG00000042317	P2RY2	11.1594	30.2656	-1.4464	0.0155147	0.279506
ENSGALG00000032701	LY96	7.6667	20.8036	-1.44324	0.0323956	0.402195
ENSGALG00000043598	-	14046.2	38070.4	-1.43851	2.9535e-09	2.68255e-06
ENSGALG00000043269	-	10.0902	27.2895	-1.43327	0.0174628	0.296318
ENSGALG00000009730	SLC38A4	78.2796	207.166	-1.40276	0.0232887	0.347674
ENSGALG00000002431	-	101.884	269.473	-1.40226	8.65877e-07	0.000298849
ENSGALG00000017195	PGR	20.0496	51.9285	-1.37618	0.0234321	0.349195
ENSGALG00000016981	SPERT	19.4561	50.4622	-1.37516	0.0397968	0.440219
ENSGALG00000032584	ALX4	20.1657	52.021	-1.36861	0.0197949	0.319461
ENSGALG00000012790	DSP	269.132	689.51	-1.35708	0.000951592	0.0599979
ENSGALG00000026736	OGN	52.1418	133.584	-1.35707	0.00308187	0.119783
ENSGALG00000016473	OSR1	49.7383	125.844	-1.3377	0.0245313	0.356817
ENSGALG00000016558	VEGFD	44.7232	111.245	-1.31607	0.0192287	0.313135
ENSGALG00000031949	-	19.3437	48.0569	-1.31316	0.0121894	0.246289
novel.1449	-	9.43563	23.3483	-1.3113	0.033911	0.410092
ENSGALG00000016227	GPR34	16.8136	41.2726	-1.30166	0.012548	0.250626
novel.811	-	23.4811	57.283	-1.28562	0.0224954	0.339042
ENSGALG00000004974	PPARG	14.9933	36.404	-1.28367	0.0116431	0.24316
ENSGALG00000004695	ECM2	67.3066	163.707	-1.28119	0.0112615	0.239335
ENSGALG00000036593	FOXC2	87.9952	213.438	-1.27706	0.00491801	0.158654
ENSGALG00000030602	ADAM33	43.0011	103.781	-1.26851	0.00364895	0.133945
ENSGALG00000011153	LY75	173.383	414.352	-1.25615	5.60609e-05	0.00851875
ENSGALG00000035282	IGF2	77.6816	185.314	-1.25606	0.00506317	0.161209
ENSGALG00000017347	HBBR	52.7747	125.511	-1.2485	0.0157956	0.28247
ENSGALG00000009002	-	23.4163	55.4675	-1.24423	0.0404515	0.444066
ENSGALG00000011274	DCN	837.779	1982.76	-1.24283	0.0200524	0.321235
ENSGALG00000016761	LYG2	19.5714	46.2927	-1.24197	0.0240594	0.353103
ENSGALG00000008006	CAPN6	22.2307	52.4147	-1.23857	0.0193167	0.313887
ENSGALG00000031203	-	16.2743	38.222	-1.22674	0.0277454	0.378189
ENSGALG00000035976	-	10.3802	24.1363	-1.21482	0.0492897	0.482075
ENSGALG00000010550	GIMD1	25.6289	58.8284	-1.20403	0.0133327	0.256799
novel.2621	-	24.9002	57.2441	-1.19705	0.01306	0.25524
ENSGALG00000019662	SLC25A40	16.2584	37.177	-1.19409	0.0398838	0.440299
ENSGALG00000001252	CREB3L3	24.9812	57.1864	-1.19008	0.0320833	0.401024
ENSGALG00000011270	KERA	32.5889	74.231	-1.18836	0.000917815	0.0593211
ENSGALG00000040120	-	99.0846	225.797	-1.18823	5.77559e-05	0.00851875
novel.2079	-	209.371	474.238	-1.17933	0.00476703	0.156695
ENSGALG00000001132	-	105.255	235.979	-1.16287	0.000947362	0.0599979
ENSGALG00000007186	TMEM268	18.6411	41.5758	-1.16229	0.0414925	0.449523
ENSGALG00000012985	SLC6A13	94.7206	211.289	-1.15699	0.00871853	0.214019
ENSGALG00000012801	LY86	46.6881	103.717	-1.15127	0.00277553	0.112172
ENSGALG00000038710	MANSC1	31.312	69.6033	-1.14878	0.0034395	0.128754
ENSGALG00000001434	STOM	69.5474	152.919	-1.13886	0.0209803	0.327662
novel.715	-	33.9078	74.7128	-1.13807	0.00158932	0.0785872
ENSGALG00000041380	BF2	134.873	295.495	-1.1319	0.0243468	0.355396
ENSGALG00000038136	-	17.3874	37.8084	-1.12416	0.024363	0.355396
ENSGALG00000039483	-	444.791	967.321	-1.12127	3.31714e-05	0.00571017
ENSGALG00000005000	COMTD1	143.564	311.222	-1.11811	7.96326e-06	0.00196317
ENSGALG00000036716	-	63.7807	138.607	-1.11807	0.00121036	0.0682495
ENSGALG00000042540	-	72.4089	156.914	-1.11606	0.00349253	0.130456
ENSGALG00000014041	RASSF8	75.4112	163.21	-1.11459	0.00864817	0.213341
ENSGALG00000023834	-	33.2976	71.399	-1.09523	0.0260187	0.368109
ENSGALG00000017003	MLNR	21.0479	44.7176	-1.08841	0.0313195	0.396707
ENSGALG00000008298	LRRC17	218.99	465.202	-1.08675	5.21963e-06	0.00142977
ENSGALG00000039216	COL6A2	314.007	660.971	-1.07303	7.92139e-06	0.00196317
ENSGALG00000005974	COL6A1	207.453	434.001	-1.06471	0.00911361	0.216035
novel.1150	-	227.361	475.181	-1.06442	7.99577e-08	4.05832e-05
ENSGALG00000014910	COLEC12	648.656	1350.85	-1.05812	0.000143121	0.0167985
novel.917	-	47.8751	99.6835	-1.05657	0.0427918	0.4531
ENSGALG00000038605	-	97.2274	200.806	-1.04715	0.00032611	0.0290087
novel.2644	-	26.1958	53.712	-1.03452	0.020768	0.32606
ENSGALG00000014233	FBLN1	558.076	1136.95	-1.02658	0.00235436	0.101068
ENSGALG00000007001	TLR4	32.5873	65.9168	-1.01906	0.0178317	0.299679
ENSGALG00000032653	-	106.706	215.443	-1.01415	0.0486251	0.480112
ENSGALG00000014873	GJA1	891.601	1795.62	-1.00982	0.000981002	0.060359
ENSGALG00000003580	MMP2	581.991	1171.67	-1.00949	0.00117107	0.0664776
ENSGALG00000033097	-	182.201	366.26	-1.0067	0.00158665	0.0785872
ENSGALG00000017134	-	94.9934	190.177	-1.00161	0.000533201	0.0410779
ENSGALG00000046175	-	275.896	138.144	1.0001	2.02611e-05	0.00392861
novel.1463	-	163.177	81.8163	1.00038	0.00134493	0.0723038
novel.202	-	43.773	21.825	1.00091	0.0304429	0.392641
ENSGALG00000006911	TMC5	66.2172	32.8533	1.003	0.0271281	0.374819
ENSGALG00000042632	-	142.701	70.8313	1.0097	0.000690917	0.0488654
novel.399	-	242.928	120.637	1.01231	0.00244969	0.104124
ENSGALG00000042066	-	1105.04	546.502	1.01466	4.29653e-05	0.00692945
novel.54	-	260.995	128.876	1.02084	1.08158e-06	0.000352168
ENSGALG00000029657	-	77.0666	37.8547	1.02331	0.00738497	0.19769
ENSGALG00000043413	-	275.739	135.817	1.02365	5.25343e-07	0.00019289
novel.542	-	56.2622	27.6709	1.02378	0.0118402	0.24316
ENSGALG00000034382	-	66.1068	32.5279	1.02505	0.00914874	0.216274
ENSGALG00000040960	-	92.5491	45.4009	1.02531	0.00327284	0.124168
novel.712	-	164.294	80.4462	1.02929	3.34199e-05	0.00571017
novel.1797	-	39.3978	19.2788	1.03027	0.0318211	0.399372
ENSGALG00000040658	-	401.653	195.306	1.04148	8.48453e-06	0.00206222
ENSGALG00000029594	-	391.776	190.098	1.04167	2.79452e-07	0.000117622
ENSGALG00000045532	-	69.226	33.3099	1.04822	0.00969423	0.222465
ENSGALG00000045169	-	94.7097	45.6027	1.05058	0.00693669	0.192764
ENSGALG00000024031	CYB561	134.643	64.7289	1.05158	0.0393789	0.438993
ENSGALG00000011624	PNLDC1	92.3266	44.3336	1.05575	0.00432719	0.149051
ENSGALG00000040113	SFT2D3	62.8533	30.206	1.06114	0.0337059	0.409046
ENSGALG00000030071	-	97.4445	46.589	1.06778	0.00127025	0.0698112
ENSGALG00000043326	-	104.548	49.9218	1.06977	0.0142602	0.266907
ENSGALG00000029249	-	82.5501	39.4101	1.0706	0.0297191	0.387945
ENSGALG00000031641	-	295.991	140.319	1.07342	0.000248743	0.0241155
ENSGALG00000010208	CAPS2	58.5237	27.6586	1.0737	0.0300471	0.389281
ENSGALG00000043060	-	76.751	36.1785	1.08189	0.00650868	0.185347
ENSGALG00000030788	-	93.1168	43.6403	1.08893	0.0105423	0.232645
novel.60	-	41.748	19.6155	1.09018	0.0148146	0.271635
novel.320	-	120.229	56.3199	1.09095	0.000152551	0.0172063
ENSGALG00000037257	HLX	33.6678	15.7879	1.0924	0.039779	0.440219
novel.2238	-	38.6724	17.9542	1.10487	0.0202798	0.323147
ENSGALG00000038740	AMY2A	68.1323	31.4861	1.10783	0.0495766	0.483085
ENSGALG00000023953	-	81.0805	37.6534	1.10886	0.00135115	0.0724126
ENSGALG00000033132	-	213.101	98.8174	1.109	0.00638631	0.185225
ENSGALG00000036553	-	177.659	82.2702	1.11545	0.000623457	0.0452058
novel.2626	-	958.726	442.045	1.11746	3.19617e-07	0.00012827
ENSGALG00000025951	gga-mir-6650	28.9679	13.4058	1.11791	0.0445225	0.462956
ENSGALG00000046504	-	76.125	35.047	1.11865	0.0262787	0.370072
ENSGALG00000002064	-	454.374	208.925	1.12051	0.00562318	0.172429
ENSGALG00000031605	POU3F1	135.542	62.2087	1.12133	0.0105787	0.23315
ENSGALG00000030898	-	292.886	133.525	1.13288	7.08492e-08	3.70499e-05
novel.2642	-	43.2175	19.4898	1.14798	0.00899248	0.2154
novel.1631	-	121.089	54.6972	1.14898	0.00149471	0.0758655
novel.19	-	407.508	183.515	1.15171	5.47911e-12	1.05059e-08
ENSGALG00000031176	-	54.0762	24.2637	1.15738	0.00760698	0.201116
novel.2051	-	73.6041	32.8188	1.16091	0.000952706	0.0599979
ENSGALG00000044306	-	83.6722	37.4729	1.16367	0.00246427	0.10423
novel.451	-	328.89	145.82	1.17192	0.0015262	0.076786
novel.877	-	140.112	61.813	1.17543	0.000441371	0.035723
ENSGALG00000034236	-	31.4452	13.8992	1.18857	0.0333098	0.40749
novel.876	-	101.721	44.6048	1.18878	0.00101082	0.0614213
novel.95	-	284.613	124.702	1.19231	1.09348e-05	0.00248292
ENSGALG00000034578	-	185.719	81.028	1.19419	0.00249867	0.10517
novel.442	-	45.1249	19.7983	1.19449	0.0133332	0.256799
ENSGALG00000000909	GFAP	242.678	105.674	1.19656	0.00206841	0.0919964
ENSGALG00000024357	-	49.0652	21.4691	1.1966	0.0351539	0.417264
novel.747	-	35.6208	15.5039	1.20295	0.0483089	0.47967
ENSGALG00000035712	-	31.1035	13.4233	1.20678	0.0379011	0.434233
novel.2438	-	117.672	50.618	1.21641	0.00178262	0.0843222
ENSGALG00000000433	-	4301.4	1847.25	1.21982	7.19024e-09	5.64009e-06
ENSGALG00000043601	-	36.6187	15.5636	1.23038	0.0240254	0.353103
novel.612	-	27.5293	11.7551	1.23183	0.0471722	0.475222
ENSGALG00000041676	-	632.177	267.442	1.23937	0.00112557	0.0648338
ENSGALG00000011717	-	46.2747	19.469	1.24803	0.00473881	0.156637
novel.2334	-	25.595	10.7045	1.25752	0.0268604	0.372846
ENSGALG00000009261	VAX1	87.6508	36.2136	1.26814	0.039294	0.438631
novel.591	-	45.3302	18.7118	1.27257	0.0169288	0.291605
novel.1663	-	28.4934	11.7344	1.2839	0.0414956	0.449523
ENSGALG00000045051	-	34.502	14.0542	1.29019	0.0146525	0.270233
novel.2554	-	20.1706	8.1337	1.30513	0.0412506	0.447994
ENSGALG00000045706	-	105.628	42.7465	1.3103	7.31599e-05	0.00990181
novel.688	-	131.903	53.441	1.31046	0.000301401	0.0276663
novel.1492	-	20.4899	8.2488	1.31511	0.0411054	0.447994
novel.1922	-	163.078	65.6848	1.31619	0.000553395	0.0417028
ENSGALG00000030088	-	34.8279	13.9023	1.31831	0.0252482	0.361584
novel.661	-	303.67	121.183	1.32274	8.64858e-07	0.000298849
novel.805	-	36.1227	14.3749	1.32446	0.029373	0.385448
ENSGALG00000040130	-	48.2929	19.1658	1.32499	0.00580482	0.174215
ENSGALG00000040868	-	32.0924	12.89	1.32647	0.016811	0.290716
novel.825	-	124.946	49.5093	1.3399	0.000752691	0.0511385
ENSGALG00000042443	VWDE	28.8857	11.4243	1.34034	0.0147367	0.270627
novel.2596	-	165.93	64.9517	1.3567	0.000546198	0.0415231
novel.905	-	80.1409	31.1782	1.35804	0.000433871	0.035723
novel.2635	-	98.8953	38.0669	1.37524	0.000681485	0.0483966
novel.1515	-	23.4225	8.96484	1.37774	0.0348455	0.415887
novel.1392	-	126.002	48.3903	1.38039	0.000158655	0.0175507
ENSGALG00000042880	-	26.2712	10.0576	1.38123	0.0308729	0.394336
ENSGALG00000029617	COL17A1	63.101	24.2307	1.3845	0.00827163	0.208385
novel.284	-	45.1592	17.1353	1.39457	0.00816446	0.206893
novel.1736	-	88.0829	33.2584	1.40795	3.28568e-05	0.00571017
ENSGALG00000037945	-	188.569	70.4082	1.41792	1.03069e-06	0.000342051
ENSGALG00000034384	-	315.613	117.179	1.42856	0.000362963	0.0311914
novel.211	-	48.5234	17.9863	1.43352	0.00566337	0.172429
ENSGALG00000037011	CILP2	28.8747	10.5004	1.44836	0.0127948	0.253792
ENSGALG00000031860	-	33.379	11.957	1.47005	0.021746	0.33387
ENSGALG00000033908	SLC10A4	107.776	38.9109	1.47059	3.8468e-05	0.00644507
ENSGALG00000000589	BTN1A1	26.6749	9.62022	1.47504	0.0336191	0.409046
novel.503	-	332.014	116.96	1.50938	2.52807e-09	2.42371e-06
ENSGALG00000026698	FEV	44.0565	15.457	1.51096	0.00272776	0.111021
ENSGALG00000003138	OXTR	17.0987	5.962	1.51545	0.0468718	0.473852
ENSGALG00000033902	-	18.9352	6.62961	1.51606	0.03484	0.415887
ENSGALG00000033623	-	89.5656	31.2182	1.52049	0.000536024	0.0411011
ENSGALG00000034307	-	74.1743	25.5141	1.53877	0.000441838	0.035723
ENSGALG00000044372	-	43.3068	14.8586	1.53919	0.0457432	0.469038
novel.1475	-	18.2917	6.28275	1.5406	0.040937	0.447121
ENSGALG00000006666	BPIFB2	54.4655	18.6032	1.54734	0.0191674	0.313135
ENSGALG00000033159	-	116.614	39.4153	1.55856	0.000193454	0.020233
novel.417	-	28.6461	9.80889	1.55954	0.0293471	0.385448
novel.2544	-	18.4432	6.17299	1.56653	0.028571	0.382803
ENSGALG00000044851	ITIH6	162.789	54.8122	1.57042	0.0058368	0.174871
ENSGALG00000026817	-	30.6216	10.1434	1.58528	0.0283529	0.382254
ENSGALG00000029942	-	264.903	87.5121	1.59373	2.49792e-10	3.16424e-07
ENSGALG00000041352	-	22.1623	7.39156	1.59393	0.0202716	0.323147
ENSGALG00000037508	-	25.2961	8.18057	1.6248	0.0223293	0.338017
ENSGALG00000005122	MYO1H	32.5657	10.4028	1.63098	0.0444739	0.462956
ENSGALG00000038574	-	36.8818	11.7849	1.63346	0.0183964	0.305551
novel.670	-	1665.21	535.711	1.63694	3.84188e-10	4.1437e-07
ENSGALG00000003013	-	39.6206	12.6214	1.63739	0.0255538	0.365087
ENSGALG00000030132	-	69.4867	22.003	1.65796	4.0501e-05	0.00672044
ENSGALG00000035658	-	38.1689	12.1388	1.65943	0.00462981	0.155075
ENSGALG00000031237	-	13.951	4.38493	1.66447	0.046926	0.474123
novel.731	-	32.4398	10.1066	1.67109	0.00849391	0.21121
ENSGALG00000024469	-	19.5323	6.13999	1.68241	0.0341069	0.411021
ENSGALG00000013234	HAPLN2	116.061	35.9691	1.68322	7.86698e-06	0.00196317
ENSGALG00000032674	-	24.3645	7.47677	1.70101	0.0186223	0.307784
ENSGALG00000035263	-	25.1735	7.76452	1.7023	0.0455017	0.468081
ENSGALG00000030938	-	43.8746	13.3413	1.72476	0.0247777	0.357635
novel.2511	-	66.1883	19.9917	1.73536	0.000270027	0.0258881
ENSGALG00000035351	-	270.013	80.8455	1.74183	2.02626e-07	9.14908e-05
ENSGALG00000039436	DLX2	287.324	84.7845	1.76384	4.39717e-09	3.61343e-06
novel.2108	-	28.6449	8.23968	1.78413	0.011394	0.240503
ENSGALG00000041465	-	29.0449	8.38147	1.78773	0.0141326	0.266263
ENSGALG00000045278	-	17.1292	4.90066	1.79105	0.0462248	0.470962
ENSGALG00000030141	-	27.3249	7.90728	1.7913	0.00315895	0.121412
novel.1565	-	21.4182	6.14533	1.80952	0.0299016	0.388271
ENSGALG00000036493	-	66.2197	18.7806	1.81714	0.00435918	0.149853
ENSGALG00000002314	CDHR1	38.3865	10.8611	1.82738	0.00177205	0.0843222
ENSGALG00000032450	-	14.9762	4.26828	1.83001	0.0395069	0.439029
novel.1422	-	45.8475	12.9529	1.83513	0.000699221	0.0491216
novel.250	-	32.9033	9.26861	1.83516	0.00197896	0.0895547
ENSGALG00000030803	-	27.2149	7.58119	1.84602	0.00328814	0.124437
ENSGALG00000032933	HIST1H4A	40.2926	11.0721	1.86653	0.000440392	0.035723
novel.2693	-	66.3674	18.08	1.87679	0.00294644	0.116621
ENSGALG00000010198	TPH2	97.3973	26.3996	1.87749	7.7518e-05	0.01037
novel.4	-	19.723	5.36262	1.87924	0.0136522	0.260903
novel.1557	-	50.341	13.5139	1.88959	0.012915	0.254623
ENSGALG00000042868	-	36.1604	9.74066	1.9008	0.0262912	0.370072
novel.686	-	103.608	27.6788	1.90102	0.00401658	0.141457
ENSGALG00000044486	-	101.07	26.7732	1.91757	0.0259227	0.368109
ENSGALG00000002957	SLC12A3	29.3984	7.70852	1.92148	0.00553177	0.171382
ENSGALG00000030553	-	20.1391	5.24752	1.93462	0.0498646	0.483225
ENSGALG00000006693	-	86.3867	22.2458	1.95379	0.00356516	0.13231
ENSGALG00000037378	-	334.914	85.5597	1.96505	2.39057e-12	5.15676e-09
novel.1390	-	197.684	49.8875	1.98707	2.84021e-11	4.90136e-08
ENSGALG00000045830	-	65.3675	16.3526	1.98816	7.94914e-06	0.00196317
ENSGALG00000037916	-	358.205	90.1816	1.99321	9.5622e-15	2.35735e-11
novel.2464	-	44.4428	11.1089	2.002	0.0486372	0.480112
novel.2538	-	49.9556	12.0875	2.04119	0.00310591	0.120446
ENSGALG00000045735	-	27.5228	6.60884	2.05599	0.00167908	0.0816224
ENSGALG00000041510	DUOX2	28.7338	6.83526	2.06277	0.00418522	0.145624
novel.139	-	30.3035	7.09157	2.10648	0.000959557	0.0599979
ENSGALG00000037213	-	58.481	13.4473	2.12403	0.0151359	0.27437
novel.668	-	148.523	33.7965	2.14293	1.30552e-08	8.22088e-06
ENSGALG00000041713	-	86.4135	19.203	2.16255	0.00179802	0.0843222
ENSGALG00000042715	-	31.1417	6.80382	2.18227	0.000332059	0.0292818
ENSGALG00000043322	C2orf66	11.5288	2.53399	2.1861	0.0273265	0.376656
ENSGALG00000024979	RF00151	11.4909	2.45567	2.20981	0.0353218	0.418283
ENSGALG00000010926	SPP1	121.032	25.9467	2.21963	0.00298418	0.11739
ENSGALG00000042723	RF01295	8.96234	1.8195	2.27611	0.0460873	0.470053
ENSGALG00000002069	-	144.848	29.8426	2.27687	1.30638e-08	8.22088e-06
ENSGALG00000038590	-	237.18	48.3812	2.28912	8.54714e-15	2.35735e-11
ENSGALG00000026396	BG1	49.1514	9.88711	2.30332	0.0109968	0.236328
ENSGALG00000004246	SLC6A4	94.718	19.0161	2.30747	0.000972364	0.0602568
ENSGALG00000041588	-	13.8264	2.7604	2.30887	0.0273748	0.37702
ENSGALG00000043966	-	9.40752	1.84561	2.33099	0.0336918	0.409046
ENSGALG00000033501	-	27.619	5.50916	2.33385	0.00977265	0.223142
ENSGALG00000045678	-	11.4298	2.13492	2.39958	0.0264799	0.371817
ENSGALG00000005293	GNG13	24.6424	4.59058	2.41525	0.0202644	0.323147
ENSGALG00000040931	-	10.3411	1.95537	2.42206	0.040533	0.444395
ENSGALG00000036947	-	27.0398	4.98965	2.42994	0.000206615	0.020973
ENSGALG00000014857	SELENOP1	94.8457	17.113	2.47111	0.00271136	0.110615
ENSGALG00000040185	-	191.028	34.0917	2.48446	1.57669e-05	0.00327819
ENSGALG00000033791	-	51.0856	8.91796	2.51363	0.00986553	0.224012
ENSGALG00000043972	-	77.9524	13.4611	2.52671	0.00139059	0.0737931
novel.617	-	28.4094	4.67424	2.60191	0.0342648	0.411488
ENSGALG00000032613	YKT6	40.3005	6.59283	2.60882	0.0192809	0.3136
ENSGALG00000038778	-	41.0601	6.67648	2.62294	0.0092304	0.217906
ENSGALG00000025352	-	27.4654	4.36892	2.64488	0.00125404	0.0694717
ENSGALG00000040034	-	77.8885	12.257	2.6507	1.14182e-08	7.88174e-06
novel.1759	-	25.7393	3.95442	2.67898	0.000642649	0.0462092
ENSGALG00000003647	SLC13A2	20.0423	3.08649	2.68378	0.000954859	0.0599979
novel.1312	-	31.4756	4.80157	2.69665	0.00926497	0.218221
ENSGALG00000006834	CPB1	37.4472	5.6695	2.70616	0.00462608	0.155075
ENSGALG00000001244	-	10.4144	1.58775	2.71881	0.0123106	0.247316
ENSGALG00000039340	-	26.749	4.03274	2.72155	0.0144677	0.26904
novel.1717	-	43.6535	6.50287	2.75118	0.0313039	0.396707
ENSGALG00000046036	-	12.9601	1.92926	2.75881	0.00960647	0.22163
ENSGALG00000016492	TDRD15	15.4682	2.25002	2.79559	0.00549302	0.171107
ENSGALG00000019019	NTRK1	6.6293	0.951579	2.80336	0.0392054	1
novel.644	-	177.177	24.9429	2.82119	6.33775e-20	3.64569e-16
ENSGALG00000031430	-	9.66208	1.32454	2.90312	0.0192341	0.313135
novel.618	-	23.9325	3.13871	2.92652	0.000317567	0.028543
ENSGALG00000037408	ADMP	14.931	1.8195	3.00664	0.0032585	0.124132
ENSGALG00000032583	-	46.2276	5.64659	3.03186	0.00110087	0.0643991
ENSGALG00000041885	-	8.38722	1.04057	3.06975	0.048112	1
ENSGALG00000046404	-	43.6921	4.98965	3.12294	0.000176219	0.0186565
ENSGALG00000045408	-	10.8889	1.18334	3.1619	0.0319617	0.400263
ENSGALG00000033053	-	11.2942	1.24089	3.17768	0.0260238	0.368109
ENSGALG00000040045	DBH	8.48499	0.920135	3.1796	0.0287334	1
novel.88	-	5.877	0.636166	3.21631	0.0445774	1
ENSGALG00000041159	-	34.2215	3.54845	3.28059	0.000242619	0.0236547
ENSGALG00000043988	-	6.27087	0.604721	3.33427	0.0334617	1
ENSGALG00000044409	-	6.91931	0.693717	3.38905	0.048573	1
ENSGALG00000046113	-	7.01217	0.578615	3.5253	0.0351724	1
novel.1544	-	12.0147	0.983024	3.64526	0.00595329	0.176542
ENSGALG00000046309	-	33.1659	2.37201	3.7846	0.0071446	0.195011
novel.831	-	128.586	9.0155	3.85079	2.32665e-18	1.00377e-14
novel.1582	-	33.507	2.22391	3.91802	0.00126005	0.0694717
novel.26	-	5.82811	0.289308	4.10138	0.0260161	1
ENSGALG00000037755	-	18.9575	0.920135	4.35011	0.0162594	0.286643
ENSGALG00000044074	-	7.19669	0.315413	4.4002	0.034094	1
novel.1859	-	21.1265	1.00913	4.43815	0.00123471	0.0687336
novel.2327	-	21.0626	0.983024	4.45038	0.00178649	0.0843222
novel.2636	-	3.84741	0	4.4608	0.0429838	1
ENSGALG00000042163	FAM136A	196.272	8.58498	4.5158	0.000521447	0.0403525
ENSGALG00000032571	-	99.0595	4.39406	4.53225	2.58158e-08	1.53622e-05
ENSGALG00000039749	-	4.1753	0	4.57967	0.0432209	1
novel.2320	-	8.21737	0.346858	4.59712	0.00723664	1
ENSGALG00000038550	-	8.64179	0.289308	4.66831	0.00422229	1
novel.2231	-	4.43962	0	4.67064	0.0352899	1
ENSGALG00000045470	-	9.07229	0.315413	4.73737	0.0203952	1
novel.279	-	17.8111	0.693717	4.73764	0.0169485	0.291605
ENSGALG00000040222	-	16.722	0.604721	4.74585	0.000933235	0.0599979
ENSGALG00000038879	-	374.408	13.2916	4.80571	1.42328e-20	1.22807e-16
novel.1552	-	10.0229	0.315413	4.88209	0.00390365	0.139472
ENSGALG00000035512	-	5.15038	0	4.88418	0.0206478	1
novel.1740	-	38.7169	1.24089	4.95092	0.000132516	0.0159918
novel.1136	-	5.47703	0	4.97338	0.0139138	1
novel.2652	-	5.50514	0	4.98012	0.0121662	1
novel.1849	-	11.2367	0.289308	5.04847	0.00452122	0.152986
novel.781	-	5.93564	0	5.08708	0.0373488	1
ENSGALG00000028825	gga-mir-6668	6.01998	0	5.10534	0.0112708	1
novel.2365	-	43.3377	1.21478	5.1184	1.26732e-07	6.07502e-05
ENSGALG00000034611	-	58.0007	1.58241	5.19942	3.7438e-10	4.1437e-07
novel.690	-	6.97186	0	5.3194	0.0244509	1
novel.1239	-	7.04637	0	5.33397	0.0234373	1
ENSGALG00000035251	-	7.20036	0	5.36404	0.030413	1
novel.1506	-	116.37	2.52331	5.52627	0.00205814	0.091776
novel.1894	-	8.87072	0	5.6681	0.0217029	1
novel.1253	-	9.58104	0	5.777	0.00947942	1
novel.2491	-	10.8489	0	5.95905	0.00550842	0.171277
novel.2048	-	12.5577	0	6.1684	0.0033383	0.125712
ENSGALG00000045402	-	12.6371	0	6.17684	0.000804665	0.0536143
novel.2405	-	25.1165	0.315413	6.20618	1.0779e-05	0.00248017

## Sheet: NTBC18 vs NDLC18
	Table S1 diferentially expressed gene（DEGs） between NTBC18 and NDLC18
	gene_id	gene_name	NTBC_18	NDLC_18	log2FoldChange	pvalue	padj
	novel.429	-	0.394188	83.308	-7.7548	0.00899526	0.119592
	ENSGALG00000006323	LECT2	0.788376	100.631	-7.11023	7.25276e-09	1.99106e-06
	ENSGALG00000040285	-	0	16.2338	-6.35471	4.40142e-05	0.00286175
	ENSGALG00000028157	-	0.345326	28.5971	-6.21595	6.25125e-06	0.000632254
	ENSGALG00000034150	CATH3	0.339349	16.6521	-5.43805	0.000973523	0.0284203
	novel.1339	-	0	8.22424	-5.37963	0.026273	1
	ENSGALG00000016668	BD7	0.684675	28.6469	-5.34155	6.4146e-05	0.0038521
	ENSGALG00000016669	AvBD2	1.46707	57.6898	-5.32207	9.01922e-07	0.000131256
	ENSGALG00000036635	-	0	7.51711	-5.24231	0.022988	1
	ENSGALG00000031742	-	1.03	36.1288	-5.10595	0.00252965	0.0547093
	novel.1033	-	0	6.77867	-5.09687	0.0486521	1
	ENSGALG00000027051	CCAH221	0	6.59848	-5.05958	0.0124267	1
	ENSGALG00000027973	CATHL1	1.8124	59.5553	-5.05241	3.88793e-07	6.93214e-05
	ENSGALG00000031061	-	0.394188	12.8189	-5.05097	0.00531922	0.0864029
	ENSGALG00000036176	-	0	6.3769	-5.00925	0.00431393	1
	ENSGALG00000041260	-	0	6.34029	-5.0017	0.0150335	1
	novel.1882	-	0.339349	12.2104	-4.98998	0.00177236	0.0434793
	ENSGALG00000019696	CATHL2	0.690652	21.4827	-4.93285	0.00305829	0.0612898
	novel.2716	-	0.394188	11.1905	-4.85498	0.00780184	0.110229
	ENSGALG00000038876	-	4.81334	136.359	-4.8372	3.97263e-06	0.000429417
	novel.2728	-	0	5.40059	-4.77136	0.00972812	1
	ENSGALG00000045319	-	0	5.37331	-4.76476	0.0117928	1
	ENSGALG00000022815	AvBD1	1.86724	49.3481	-4.76334	2.0448e-06	0.000263917
	ENSGALG00000046517	-	0.339349	10.3097	-4.73564	0.00940256	0.122916
	novel.1917	-	0.345326	8.50706	-4.45837	0.0345155	1
	ENSGALG00000037794	CHIR-B6	0	4.35703	-4.45644	0.0328304	1
	novel.1031	-	2.78158	59.1844	-4.39509	1.21891e-05	0.00107557
	ENSGALG00000031497	-	1.03598	21.9842	-4.37276	0.00104456	0.0296159
	ENSGALG00000040998	-	4.56305	92.3967	-4.32327	4.32784e-13	3.7425e-10
	ENSGALG00000006597	-	0	3.92726	-4.31081	0.0342674	1
	ENSGALG00000040639	-	0	3.65614	-4.20632	0.0435346	1
	ENSGALG00000038845	-	1.07289	19.1075	-4.15658	0.000133028	0.00670765
	ENSGALG00000024365	-	2.55789	39.1719	-3.95912	1.86996e-06	0.000245008
	ENSGALG00000035470	-	1.07886	16.2369	-3.91606	0.00584798	0.0923019
	ENSGALG00000045777	-	0.345326	5.44581	-3.82057	0.0232791	1
	ENSGALG00000045523	-	0.690652	9.67985	-3.77948	0.0134272	0.153482
	ENSGALG00000032556	-	4.99415	62.0019	-3.63544	0.000772809	0.0243948
	ENSGALG00000037966	-	1.76951	21.7241	-3.60977	7.87864e-05	0.00457247
	ENSGALG00000041671	-	4.98817	59.6636	-3.57514	8.13227e-06	0.000785741
	novel.964	-	0.678697	8.29267	-3.56415	0.0185709	1
	ENSGALG00000044623	-	2.04207	23.9584	-3.52382	0.00780748	0.110229
	novel.1113	-	0.678697	7.16705	-3.36483	0.0499434	1
	ENSGALG00000033053	-	0.733537	7.44366	-3.36311	0.018337	1
	ENSGALG00000029908	-	1.12772	10.9787	-3.31604	0.0197595	0.192915
	ENSGALG00000045507	-	0.739514	6.96436	-3.26868	0.0211529	1
	ENSGALG00000002452	AQP3	0.684675	6.42643	-3.18558	0.0339735	1
	novel.2613	-	0.678697	6.27281	-3.16279	0.0454659	1
	ENSGALG00000041207	-	0.739514	6.45802	-3.15302	0.0436524	1
	novel.1763	-	9.26178	81.6455	-3.13794	0.000139592	0.00697351
	ENSGALG00000006835	TNNC2	2.50305	18.5932	-2.88745	0.0036842	0.068662
	ENSGALG00000037850	gga-mir-6619	4.01301	28.6308	-2.83784	0.0263188	0.225785
	ENSGALG00000042620	-	15.0888	102.169	-2.77023	1.02618e-06	0.000145474
	novel.1212	-	5.67284	37.5593	-2.72281	9.32858e-06	0.000852628
	ENSGALG00000024272	S100A9	3.38317	20.4219	-2.62321	0.0111522	0.136487
	ENSGALG00000029707	-	17.6154	107.405	-2.60532	0.000366459	0.0142927
	novel.1608	-	21.4828	130.395	-2.59569	1.15575e-07	2.40827e-05
	ENSGALG00000002116	TEN1	2.26143	13.2814	-2.58855	0.0264395	0.226484
	ENSGALG00000043497	-	5.90252	34.1997	-2.52585	0.00835299	0.114111
	ENSGALG00000045217	-	1.07886	6.10578	-2.50323	0.0466299	1
	novel.1533	-	2.48512	13.766	-2.46328	0.017145	0.177709
	ENSGALG00000031336	-	1.80642	9.39628	-2.38009	0.0436911	0.291977
	ENSGALG00000038771	TECRL	10.8717	55.0065	-2.32541	4.88868e-05	0.00314311
	ENSGALG00000017398	DSG1	3.92724	19.443	-2.30141	0.0016372	0.0412173
	ENSGALG00000041932	SLC5A5	47.4145	233.824	-2.30062	0.000188846	0.00870661
	novel.486	-	7.03188	33.855	-2.28902	0.000195077	0.00887855
	ENSGALG00000030540	gga-mir-1653	4.85354	22.8759	-2.2234	0.00753706	0.10773
	ENSGALG00000029472	CHIR-IG1-5	5.1766	23.6631	-2.20875	0.0141983	0.158673
	ENSGALG00000032749	-	10.3456	47.3102	-2.1912	0.00014524	0.00719751
	ENSGALG00000027207	PERP2	20.5815	93.9447	-2.18329	2.37695e-09	8.22185e-07
	ENSGALG00000012106	SCTR	5.44915	23.8548	-2.13357	0.00367547	0.0685732
	ENSGALG00000044279	-	9.46814	40.8642	-2.12306	7.14069e-05	0.00421496
	novel.136	-	3.48419	14.7911	-2.07745	0.0365135	0.267812
	ENSGALG00000032262	-	11.3234	47.327	-2.07499	5.03952e-05	0.00321618
	ENSGALG00000043467	-	24.7965	102.818	-2.05334	0.0474446	0.303572
	ENSGALG00000042661	MVB12A	2.55789	10.3453	-2.02318	0.0457971	0.298013
	ENSGALG00000044372	-	17.5463	70.153	-1.99824	0.00716021	0.104239
	ENSGALG00000003991	MRTO4	61.6362	244.114	-1.98269	2.18264e-05	0.00168086
	ENSGALG00000006973	BLNK	3.98806	15.5693	-1.9721	0.0170092	0.17714
	ENSGALG00000026651	SCARA3	58.7614	231.328	-1.97094	1.56235e-12	1.22822e-09
	ENSGALG00000031484	-	5.71573	22.1723	-1.95212	0.0076979	0.109357
	ENSGALG00000036662	-	29.5049	114.142	-1.94859	0.00026107	0.0110127
	ENSGALG00000043064	EXFABP	42.7869	163.627	-1.93151	0.00027055	0.0113572
	ENSGALG00000038791	-	7.23928	27.1082	-1.92526	0.0304829	0.242715
	ENSGALG00000025295	gga-mir-1576	3.16979	12.0759	-1.92026	0.0407209	0.282168
	ENSGALG00000008306	FGL2	62.0957	235.016	-1.91856	0.00272823	0.0572319
	ENSGALG00000012790	DSP	492.83	1850.68	-1.90803	7.21124e-17	1.55898e-13
	ENSGALG00000006705	MYOF	86.0956	321.223	-1.89923	1.18938e-16	2.28559e-13
	ENSGALG00000035263	-	18.8016	69.8016	-1.89918	0.000784142	0.024613
	ENSGALG00000027423	SLC26A1	534.323	1988.55	-1.89577	5.50023e-17	1.35895e-13
	ENSGALG00000040737	-	5.40627	19.799	-1.88041	0.00587243	0.0925832
	ENSGALG00000011271	LUM	155.95	573.379	-1.87641	6.48308e-14	7.00781e-11
	novel.776	-	251.963	918.158	-1.86565	0.00122575	0.0335433
	ENSGALG00000016102	CYP26B1	116.458	416.123	-1.83746	0.00200906	0.0462673
	ENSGALG00000041329	-	36.4772	128.868	-1.82568	0.00201918	0.046332
	ENSGALG00000015691	SMC2	242.415	848.014	-1.80554	1.87875e-34	1.62465e-30
	ENSGALG00000034392	-	12.5614	44.1035	-1.80223	0.00297409	0.0603012
	ENSGALG00000034920	-	10.1621	35.6313	-1.79693	0.00303674	0.0609286
	ENSGALG00000012119	MARCO	12.2736	42.5543	-1.79558	0.00204142	0.0464558
	novel.330	-	5.89549	20.5222	-1.78511	0.0331357	0.25457
	ENSGALG00000015140	-	35.9158	123.825	-1.78261	0.00221774	0.049364
	ENSGALG00000003690	KRT14	87.0941	297.007	-1.7699	0.00253533	0.0547239
	novel.2749	-	6.46122	21.6327	-1.75092	0.0234947	0.212739
	ENSGALG00000019553	SERPINB10B	10.8793	36.3054	-1.7427	0.012742	0.148599
	ENSGALG00000012298	SLC39A8	32.0238	106.618	-1.73018	4.95728e-07	8.24385e-05
	ENSGALG00000028142	HACD4	3.18175	10.6205	-1.72949	0.0414082	0.284527
	ENSGALG00000008444	TUBAL3	6.11589	20.2343	-1.72411	0.0171273	0.177709
	novel.2373	-	6.13383	19.9529	-1.70436	0.0146843	0.161864
	ENSGALG00000016791	SLC9A2	149.979	485.511	-1.6939	4.16452e-12	2.7702e-09
	ENSGALG00000036059	-	17.3237	55.9053	-1.68918	0.0481423	0.305587
	ENSGALG00000041910	-	6.98138	22.6646	-1.68615	0.0452715	0.297143
	ENSGALG00000007418	CD3D	8.18785	26.4021	-1.68513	0.00207899	0.0470014
	ENSGALG00000021355	-	8.31217	26.3896	-1.68443	0.0353817	0.262832
	ENSGALG00000011358	WNT6	56.6666	181.982	-1.67926	6.20475e-09	1.7592e-06
	ENSGALG00000032411	-	11.0911	35.4093	-1.6751	0.000458107	0.0169362
	ENSGALG00000004778	SLC47A2	153.269	489.051	-1.67416	2.15025e-09	7.58951e-07
	ENSGALG00000019719	KRT19	95.5089	304.086	-1.66706	4.29859e-14	4.95628e-11
	ENSGALG00000006833	ITIH2	133.476	424.275	-1.66596	9.24557e-05	0.00510869
	ENSGALG00000043690	C2orf40	45.9041	144.866	-1.65707	0.00020356	0.00919207
	ENSGALG00000030700	-	12.1221	38.1535	-1.65384	0.0270852	0.229213
	ENSGALG00000004695	ECM2	119.311	374.551	-1.64958	1.42313e-08	3.67358e-06
	ENSGALG00000037170	TRIM39.2	7.0791	22.0809	-1.63678	0.0351231	0.262136
	ENSGALG00000016293	BMP5	13.2737	41.0599	-1.62609	0.00791525	0.111115
	ENSGALG00000015627	HAPLN1	20.4289	62.5811	-1.60789	0.0132597	0.152579
	ENSGALG00000001944	TBC1D2	138.173	420.5	-1.60614	0.00614301	0.0950298
	ENSGALG00000035579	-	7.29577	22.3267	-1.59425	0.0262098	0.225297
	ENSGALG00000026884	-	7.29846	21.6478	-1.57913	0.0173172	0.17884
	ENSGALG00000012985	SLC6A13	135.53	405.419	-1.57874	1.72529e-12	1.29734e-09
	ENSGALG00000040182	GAMT	78.6149	234.817	-1.57727	0.0125699	0.147288
	ENSGALG00000035015	-	14.1229	41.6184	-1.56793	0.00406537	0.0731312
	ENSGALG00000011497	PECR	93.1995	275.746	-1.56745	0.000144947	0.00719751
	ENSGALG00000006051	CDC7	42.0903	124.91	-1.56616	0.00927112	0.121749
	novel.960	-	61.0977	181.424	-1.56551	1.83829e-09	6.76451e-07
	ENSGALG00000034868	KRT7	292.213	865.054	-1.56531	1.65848e-07	3.33528e-05
	ENSGALG00000016473	OSR1	44.8149	133.015	-1.56283	1.91266e-06	0.000248717
	ENSGALG00000001031	HSF5	4.71562	13.771	-1.55246	0.0455953	0.297975
	ENSGALG00000010926	SPP1	17.4546	51.137	-1.54826	0.000111009	0.00587145
	ENSGALG00000002367	-	23.3826	68.08	-1.54185	0.00137482	0.0364687
	ENSGALG00000005351	PRDM6	20.3528	59.0915	-1.53566	0.000189285	0.00870661
	ENSGALG00000032525	-	48.343	138.94	-1.52965	0.00175596	0.0432079
	ENSGALG00000002599	ARHGEF39	21.4806	61.9374	-1.52886	0.000218408	0.00971046
	ENSGALG00000046015	-	19.5704	55.3389	-1.5124	0.0208244	0.198737
	ENSGALG00000014233	FBLN1	263.697	751.468	-1.50915	1.3414e-14	1.65711e-11
	ENSGALG00000033229	-	52.4826	148.539	-1.50535	0.000123634	0.00636386
	ENSGALG00000009002	-	22.2603	63.4469	-1.50454	0.000287663	0.0117616
	ENSGALG00000015307	ABI3BP	366.309	1034.47	-1.49751	4.50872e-10	1.81345e-07
	ENSGALG00000012173	LGALS3	16.0792	45.5253	-1.49728	0.000879662	0.026525
	ENSGALG00000044935	-	8.96427	25.2441	-1.49656	0.0245647	0.217647
	ENSGALG00000040994	-	36.3584	102.393	-1.49074	0.0261042	0.224855
	ENSGALG00000024428	C18H17ORF67	9.41659	26.5148	-1.48143	0.0329302	0.254253
	ENSGALG00000035584	COL3A1	1962.15	5453.1	-1.47444	2.61433e-09	8.69591e-07
	ENSGALG00000045365	-	15.4554	42.6622	-1.46628	0.00353121	0.0670971
	ENSGALG00000006821	TNMD	27.0357	74.6585	-1.46606	0.00152146	0.0392075
	ENSGALG00000034701	-	34.4069	95.1348	-1.4655	0.0354279	0.262912
	ENSGALG00000009730	SLC38A4	275.133	759.37	-1.46437	3.90605e-06	0.000425288
	ENSGALG00000003580	MMP2	538.245	1486.02	-1.46425	4.75662e-11	2.65374e-08
	novel.1889	-	6.57688	17.9728	-1.46424	0.0488642	0.308337
	ENSGALG00000028236	PRRX2	20.6553	56.9515	-1.46166	0.00357769	0.0672567
	ENSGALG00000036593	FOXC2	159.448	434.259	-1.44239	2.84394e-13	2.58873e-10
	ENSGALG00000008638	MMR1L3	14.3749	39.051	-1.43308	0.00996577	0.127391
	ENSGALG00000011446	TNFAIP2	179.081	482.518	-1.42942	2.43168e-10	1.10674e-07
	ENSGALG00000010259	COL28A1	26.7376	71.854	-1.4237	0.03355	0.25652
	ENSGALG00000042606	-	155.245	416.419	-1.42293	0.0256837	0.222434
	ENSGALG00000007837	KAZALD1	17.3698	46.5019	-1.42203	0.0119695	0.142375
	ENSGALG00000009641	COL1A2	2454.07	6557.02	-1.41768	3.97434e-10	1.67585e-07
	ENSGALG00000002557	ADGRD1	51.4151	137.8	-1.41528	6.15192e-05	0.00372019
	ENSGALG00000023379	F2RL2	42.6012	112.693	-1.41	0.00015476	0.00755768
	ENSGALG00000014855	GHR	23.749	62.8133	-1.40598	0.0240589	0.215272
	ENSGALG00000038364	NOV	1065.83	2804.43	-1.39561	6.67679e-07	0.000105048
	ENSGALG00000001561	MXRA8	292.568	768.088	-1.39112	3.00613e-06	0.000346607
	novel.1427	-	31.6546	83.1387	-1.38877	0.000718071	0.0233351
	ENSGALG00000042733	-	63.8893	167.502	-1.38802	0.00378275	0.0696158
	ENSGALG00000015101	BNC2	43.6138	114.092	-1.38509	0.0220514	0.205485
	novel.1150	-	204.032	533.18	-1.38448	0.00194073	0.0457913
	ENSGALG00000044830	-	395.433	1024.91	-1.37409	0.00606794	0.0944393
	ENSGALG00000010755	SCRG1	37.7721	97.7541	-1.37036	0.0472235	0.302981
	ENSGALG00000009032	PIF1	15.0639	38.5375	-1.36625	0.0146201	0.161569
	ENSGALG00000011153	LY75	347.072	891.125	-1.35978	5.55458e-09	1.60111e-06
	ENSGALG00000029401	SIX1	24.1547	61.9609	-1.34919	0.0031117	0.0618584
	ENSGALG00000014736	-	21.082	53.2277	-1.34451	0.0041176	0.0736756
	novel.236	-	25.8259	65.6184	-1.34314	0.0225711	0.208196
	novel.85	-	43.9635	111.823	-1.34188	2.20615e-05	0.00168086
	ENSGALG00000033509	-	23.5259	59.9135	-1.33916	0.00149907	0.038812
	ENSGALG00000036073	-	213.95	541.529	-1.33742	2.14758e-06	0.00027457
	ENSGALG00000006421	SLC16A12	95.0545	240.49	-1.3364	3.0852e-08	7.62264e-06
	ENSGALG00000012618	FANCC	121.305	304.744	-1.33218	1.7207e-05	0.00142007
	ENSGALG00000041204	IGF2BP1	47.8478	119.932	-1.32944	1.58738e-05	0.00133921
	ENSGALG00000043986	-	8.45009	21.0015	-1.32786	0.0348542	0.261196
	ENSGALG00000011099	FAP	87.907	219.338	-1.31514	9.43281e-09	2.50985e-06
	ENSGALG00000016563	ASB9	27.0856	67.4887	-1.31218	0.000232212	0.0101417
	novel.2713	-	64.8674	161.095	-1.31164	0.0447698	0.295645
	ENSGALG00000016227	GPR34	34.4475	84.7523	-1.30481	0.000441731	0.0163943
	ENSGALG00000016438	MELK	44.4777	109.529	-1.30365	5.01298e-05	0.00321109
	ENSGALG00000003295	-	24.1807	58.9106	-1.29435	0.00373021	0.069267
	ENSGALG00000034022	-	44.0699	108.006	-1.29138	0.000305364	0.0123683
	ENSGALG00000026001	C9orf85	218.889	534.61	-1.29049	0.0024182	0.05274
	ENSGALG00000031350	KCNE4	19.1274	46.9388	-1.28834	0.00260569	0.0555677
	ENSGALG00000014041	RASSF8	83.4004	203.929	-1.28643	2.41793e-06	0.0002963
	ENSGALG00000014672	ARSK	98.7096	239.759	-1.28348	0.000465251	0.0171568
	ENSGALG00000028063	LOX	54.2553	132.012	-1.28257	0.0012006	0.0330644
	ENSGALG00000000783	PTAFR	8.66183	20.9287	-1.28087	0.0472711	0.303022
	ENSGALG00000006507	CLMP	63.4389	153.862	-1.27526	0.00197035	0.0461751
	ENSGALG00000018702	-	88.8832	214.942	-1.27434	1.79121e-05	0.00143421
	novel.2661	-	254.742	615.003	-1.27165	0.00124953	0.0340362
	ENSGALG00000037675	COL14A1	419.353	1008.38	-1.26559	6.31114e-09	1.7605e-06
	ENSGALG00000043269	-	14.679	35.1685	-1.2646	0.0138341	0.156074
	ENSGALG00000011274	DCN	1117.8	2686.51	-1.26456	2.69414e-17	7.76585e-14
	ENSGALG00000016261	CYBB	12.0201	28.526	-1.25707	0.0173368	0.17884
	ENSGALG00000002854	-	702.416	1678.8	-1.25698	0.0086621	0.116795
	ENSGALG00000006725	ACAN	990.756	2362.85	-1.25367	2.28476e-06	0.00028428
	ENSGALG00000015410	BVES	40.5591	96.5266	-1.24823	0.030467	0.242715
	ENSGALG00000007186	TMEM268	14.8288	35.4054	-1.24675	0.0237431	0.21354
	ENSGALG00000037901	EFEMP1	499.12	1184.68	-1.24646	2.13117e-08	5.34182e-06
	novel.2632	-	195.188	463.902	-1.24638	2.61456e-09	8.69591e-07
	ENSGALG00000039239	SERPIND1	55.9184	132.596	-1.23934	0.000744169	0.0238677
	ENSGALG00000038619	-	59.1785	140.062	-1.23918	0.0108146	0.134223
	ENSGALG00000015577	-	152.716	358.891	-1.2342	0.000962304	0.0283045
	ENSGALG00000003015	SERPINF1	124.996	294.152	-1.23337	2.50279e-06	0.00030175
	ENSGALG00000008439	CD36	25.7059	59.9441	-1.22802	0.00153279	0.0392734
	ENSGALG00000029140	CRABP2	167.719	393.003	-1.22654	0.000228535	0.0100317
	ENSGALG00000003466	AKR1B1L	255.013	596.176	-1.22486	0.00102625	0.0292887
	ENSGALG00000006341	SLC25A48	16.733	39.2298	-1.22203	0.0181939	0.184337
	ENSGALG00000017128	SKA3	29.6109	69.2406	-1.22113	0.00227575	0.050267
	ENSGALG00000044719	OCSTAMP	61.3888	143.139	-1.22063	0.00135502	0.0361096
	novel.637	-	144.178	336.018	-1.21955	5.14728e-05	0.00327288
	ENSGALG00000040264	C9H2ORF82	8.93334	20.8574	-1.219	0.0367511	0.268862
	ENSGALG00000012913	PKP2	134.296	312.769	-1.21739	6.37184e-07	0.000102606
	ENSGALG00000005442	PALMD	34.6067	80.5819	-1.21502	9.66686e-05	0.00527408
	novel.1304	-	102.776	238.824	-1.21494	0.00730464	0.105807
	ENSGALG00000013604	VIP	307.074	708.057	-1.20478	0.0102633	0.129588
	ENSGALG00000037576	VSX1	13.3498	30.8084	-1.19856	0.0338058	0.257225
	ENSGALG00000045776	-	11.5461	26.3473	-1.19787	0.0328928	0.254078
	ENSGALG00000012377	HNMT	145.515	333.759	-1.19492	6.29466e-06	0.000632943
	ENSGALG00000012802	F13A1	156.279	357.28	-1.19316	2.56426e-06	0.000303759
	ENSGALG00000011982	PDE5A	547.256	1250.91	-1.19244	0.000104701	0.00560622
	ENSGALG00000034456	PRELP	124.841	285.53	-1.19013	5.58128e-08	1.30444e-05
	ENSGALG00000012220	CDKN3	17.662	40.0362	-1.18863	0.00747565	0.107296
	ENSGALG00000017136	GJB6	30.6263	70.1643	-1.18863	0.0439078	0.292634
	ENSGALG00000031960	LEF1	490.719	1115.13	-1.18397	0.00306916	0.0612945
	novel.247	-	76.7366	174.614	-1.18333	6.77299e-06	0.000669365
	ENSGALG00000038520	STRIP2	344.58	780.844	-1.18016	0.0206734	0.197867
	ENSGALG00000045762	-	112.695	254.98	-1.17624	0.00175633	0.0432079
	ENSGALG00000011962	-	454.57	1025.52	-1.1736	0.0145614	0.161226
	ENSGALG00000007744	CASS4	17.1727	38.4298	-1.16714	0.0244616	0.217067
	ENSGALG00000016684	RHAG	19.9114	44.4639	-1.16703	0.0269476	0.228685
	ENSGALG00000003319	ADAP2	17.2868	38.5509	-1.15679	0.0189013	0.188242
	ENSGALG00000005974	COL6A1	249.012	555.228	-1.1566	1.16749e-14	1.55321e-11
	ENSGALG00000004390	AP3B1	273.526	607.961	-1.15421	7.03183e-10	2.70257e-07
	novel.1848	-	49.5848	109.923	-1.1527	6.06757e-05	0.0037089
	ENSGALG00000004162	SLC16A6	429.667	955.969	-1.1525	1.5241e-09	5.73027e-07
	novel.408	-	24.8806	55.092	-1.14607	0.0300967	0.241575
	ENSGALG00000004393	-	53.3817	118.405	-1.14465	0.000175142	0.00825364
	ENSGALG00000042003	FZD10	101.244	223.26	-1.14016	0.0428802	0.290033
	ENSGALG00000007710	-	69.537	153.433	-1.13759	2.25741e-05	0.00170489
	ENSGALG00000017814	RF00425	20.4598	45.1614	-1.13607	0.0275667	0.230768
	ENSGALG00000003914	CALR3	31.1404	68.4366	-1.13419	0.0167167	0.175221
	ENSGALG00000002201	-	91.7961	201.304	-1.13218	0.00128513	0.0348011
	ENSGALG00000033462	-	32.7046	71.6347	-1.1283	0.0199684	0.193981
	ENSGALG00000029264	PI15	47.1426	103.53	-1.12782	0.000848267	0.0258744
	ENSGALG00000023542	ALPL	468.697	1024.38	-1.12767	0.0152749	0.165795
	ENSGALG00000009837	DTL	38.1397	83.293	-1.12293	0.00013565	0.00680019
	ENSGALG00000037587	ENPP3	19.7469	42.7788	-1.12195	0.0224562	0.207801
	ENSGALG00000005426	FREM1	153.767	334.444	-1.1215	0.00010565	0.00563954
	ENSGALG00000038601	LIPH	24.5104	53.2205	-1.12023	0.0067518	0.100178
	ENSGALG00000026465	TMEM100	137.518	299.325	-1.12019	9.41643e-08	2.03572e-05
	ENSGALG00000011914	CENPM	64.5439	140.68	-1.11914	8.04891e-05	0.00461549
	ENSGALG00000041452	-	759.305	1648.8	-1.11849	0.0195958	0.191908
	ENSGALG00000026663	CX3CL1	14.2978	30.9608	-1.11808	0.046768	0.301136
	ENSGALG00000010535	SGMS2	163.8	354.735	-1.11333	8.73915e-07	0.000129514
	ENSGALG00000001449	STRA6	121.138	262.207	-1.11304	0.00248349	0.053892
	ENSGALG00000040560	-	21.7581	47.0135	-1.11289	0.011325	0.137546
	ENSGALG00000012111	TMEM37	274.558	593.998	-1.11148	1.46203e-11	9.03062e-09
	ENSGALG00000005028	TOP3A	198.596	428.391	-1.11082	3.14851e-07	5.85521e-05
	ENSGALG00000030800	IL31RA	47.3852	101.477	-1.10677	0.00654563	0.0988705
	ENSGALG00000008676	RRBP1	701.294	1509.77	-1.10612	0.0307818	0.243648
	ENSGALG00000029072	NTN3	99.0805	213.567	-1.10567	0.0252266	0.220239
	ENSGALG00000011566	GYPC	99.4395	214.649	-1.10544	3.89397e-06	0.000425288
	ENSGALG00000006343	ACTA2	451.143	970.749	-1.1044	0.000276174	0.0114417
	ENSGALG00000014795	TGIF1	37.4122	80.618	-1.10256	0.00114627	0.0318725
	ENSGALG00000030602	ADAM33	35.1664	75.3301	-1.09917	0.000967787	0.0283693
	ENSGALG00000004893	TMEM119	38.4242	82.2246	-1.09476	0.000837062	0.0256684
	ENSGALG00000040926	SAMSN1	21.8628	46.4801	-1.09222	0.0410754	0.283253
	ENSGALG00000014673	RFESD	15.7605	33.2394	-1.08842	0.0399327	0.279112
	ENSGALG00000013617	PDGFRL	224.034	475.152	-1.08451	0.00466675	0.0796594
	ENSGALG00000015326	CLTA	1785.37	3778.43	-1.0817	0.00289438	0.0592406
	ENSGALG00000040445	-	944.827	1998.11	-1.08044	0.0270152	0.229119
	ENSGALG00000043044	IL1R1	19.5933	41.5933	-1.07999	0.0338208	0.257225
	ENSGALG00000040397	HAUS1	38.3412	80.7968	-1.07796	0.000273067	0.0114351
	ENSGALG00000046461	LRRC15	34.4774	72.5905	-1.07697	0.010646	0.132748
	ENSGALG00000042801	-	17.5729	36.7778	-1.07664	0.0377121	0.271622
	ENSGALG00000014753	CENPK	108.531	228.728	-1.07629	6.23219e-05	0.0037556
	ENSGALG00000005038	CENPI	57.4279	121.509	-1.07624	0.000522535	0.0184353
	ENSGALG00000016740	OCA2	29.6923	62.7902	-1.076	0.0095199	0.123701
	ENSGALG00000016442	-	192.526	406.035	-1.07407	5.0634e-06	0.000530736
	ENSGALG00000044661	-	19.2251	40.5023	-1.07196	0.023726	0.21354
	ENSGALG00000015345	-	21.5371	45.1353	-1.07146	0.0468469	0.30133
	ENSGALG00000038652	-	495.867	1041.26	-1.07017	2.52559e-06	0.00030175
	ENSGALG00000013624	FAM65B	1710.24	3590.89	-1.07007	0.0175152	0.179505
	ENSGALG00000038359	-	37.3817	78.7274	-1.06969	0.0155279	0.167637
	ENSGALG00000013865	IFNGR1	167.606	352.357	-1.0696	0.000509943	0.0181845
	ENSGALG00000005554	ADIPOQ	27.2072	56.9795	-1.067	0.00381138	0.0700459
	ENSGALG00000037711	-	187.074	391.283	-1.06519	3.12492e-09	1.01973e-06
	ENSGALG00000030209	CPZ	96.3158	201.63	-1.06454	8.81469e-06	0.000824055
	ENSGALG00000003217	LITAF	13.4296	28.2283	-1.06427	0.0346714	0.260488
	ENSGALG00000032239	GCHFR	198.102	414.492	-1.0642	1.66332e-06	0.000222472
	ENSGALG00000004637	-	171.744	358.256	-1.06259	4.17003e-05	0.00273184
	ENSGALG00000011994	SYNPO2	46.7945	97.9025	-1.06107	0.00449245	0.0775418
	ENSGALG00000035856	CD48	19.3261	40.4724	-1.05676	0.0368147	0.268862
	novel.811	-	27.5346	57.2609	-1.05466	0.0019838	0.0461982
	ENSGALG00000000141	BLB1	20.0098	41.7278	-1.05081	0.0408579	0.28265
	novel.771	-	42.9541	89.1143	-1.05052	0.00949766	0.123598
	ENSGALG00000014788	CENPH	74.4914	154.008	-1.04971	1.65982e-05	0.00138012
	ENSGALG00000006110	PLK1	178.024	368.371	-1.04615	0.000174566	0.00824895
	ENSGALG00000038710	MANSC1	24.5576	50.7629	-1.0426	0.00799514	0.111423
	ENSGALG00000044549	-	16.6868	34.198	-1.04065	0.031724	0.248556
	ENSGALG00000016635	MXRA5	266.155	547.692	-1.04065	5.78214e-06	0.000591729
	ENSGALG00000023793	-	131.166	269.903	-1.03996	0.001788	0.0437389
	ENSGALG00000043515	KCND2	273.207	561.44	-1.03864	0.0228526	0.20923
	ENSGALG00000008174	MTAP	216.547	444.478	-1.03846	0.00124672	0.0340362
	ENSGALG00000029396	-	58.3872	119.872	-1.03779	0.0014804	0.0384436
	ENSGALG00000040759	-	101.805	208.583	-1.03733	9.73178e-05	0.0052928
	ENSGALG00000036645	KIF15	119.259	244.594	-1.03531	4.8282e-06	0.000515455
	ENSGALG00000001314	PTGS1	144.827	297.102	-1.03476	7.62171e-07	0.000116653
	ENSGALG00000005120	-	251.07	514.882	-1.03475	3.82392e-11	2.25735e-08
	ENSGALG00000010794	MEOX2	65.0624	133.204	-1.03375	7.91555e-06	0.000769098
	ENSGALG00000041089	-	418.139	855.18	-1.03232	0.0380296	0.27239
	ENSGALG00000010748	EXO1	28.1036	57.65	-1.03083	0.00524777	0.0857036
	ENSGALG00000030886	PTGDS	1683.81	3439.92	-1.0307	0.00182759	0.0443934
	ENSGALG00000046034	-	38.9378	79.4285	-1.02821	0.0449521	0.295836
	ENSGALG00000004594	CD74	368.165	749.978	-1.02513	4.49926e-06	0.000483321
	ENSGALG00000009988	ELOVL1	450.947	916.552	-1.02302	0.0368414	0.268862
	ENSGALG00000031531	-	53.606	108.804	-1.02268	0.0140802	0.158026
	ENSGALG00000004445	-	663.851	1346.73	-1.01973	1.55213e-05	0.00131589
	ENSGALG00000000151	ADAMTS19	109.674	222.292	-1.01972	0.0474181	0.303514
	ENSGALG00000026572	RGS5	408.528	826.744	-1.01787	2.94806e-07	5.54203e-05
	ENSGALG00000010747	FBLN5	84.1366	170.483	-1.01675	1.12995e-05	0.00100218
	ENSGALG00000007383	HSPB8	91.1065	184.332	-1.01583	0.0378523	0.271754
	ENSGALG00000046614	S100A13	19.4608	39.4636	-1.01447	0.0301616	0.241821
	ENSGALG00000039432	P2RY13	35.0275	70.5318	-1.01054	0.00567988	0.0905378
	ENSGALG00000041299	E2F8	51.9516	104.753	-1.01011	0.000223336	0.00985357
	ENSGALG00000044326	-	22.0024	44.1805	-1.01007	0.0247029	0.218536
	ENSGALG00000017815	RF00393	36.81	74.0408	-1.00926	0.015784	0.169661
	ENSGALG00000023193	SOCS1L	16.3415	32.7383	-1.00774	0.0436317	0.291781
	ENSGALG00000027093	TLR1B	27.7626	55.5397	-1.00656	0.0185122	0.186145
	ENSGALG00000020322	-	15.1443	30.5918	-1.00621	0.0430504	0.290536
	ENSGALG00000019795	-	45.6685	91.397	-1.00489	0.0248455	0.219252
	ENSGALG00000045684	-	47.5959	95.4855	-1.00471	0.000135429	0.00680019
	ENSGALG00000029857	-	25.5903	51.3097	-1.00408	0.00874194	0.117254
	ENSGALG00000030432	RASSF2	872.641	1749.52	-1.00308	0.00277224	0.0576966
	ENSGALG00000012165	DLGAP5	148.994	299.018	-1.0024	0.000339628	0.0134413
	ENSGALG00000041380	BF2	219.948	439.461	-1.00018	0.0124975	0.146837
	ENSGALG00000007001	TLR4	35.1116	70.2825	-1.00017	0.00550458	0.0885828
	ENSGALG00000031242	-	96.0637	48.1279	1.00062	0.00413946	0.0737357
	novel.2335	-	57.1504	28.4121	1.00174	0.0183326	0.184876
	ENSGALG00000030498	-	184.319	91.456	1.00608	0.000753907	0.0240126
	ENSGALG00000016268	-	51.3619	25.4569	1.00671	0.0239545	0.214744
	novel.2642	-	41.9763	20.8342	1.01015	0.0108282	0.134223
	novel.925	-	102.269	50.5938	1.01177	0.000911614	0.0271764
	ENSGALG00000000558	SLC1A6	1005.82	495.767	1.01981	0.0117024	0.140952
	novel.201	-	157.524	77.523	1.02479	0.000366925	0.0142927
	ENSGALG00000002389	ITGB4	196.833	96.9085	1.02509	0.000646207	0.0213693
	novel.821	-	460.576	225.995	1.02574	2.81377e-06	0.000330591
	ENSGALG00000027374	KLF9	1533.58	752.593	1.02628	7.49942e-09	2.0266e-06
	novel.902	-	222.83	109.06	1.02757	0.0200898	0.194652
	ENSGALG00000043739	-	29.5278	14.4394	1.02981	0.0326637	0.2531
	ENSGALG00000027822	-	64.0151	31.4109	1.03353	0.013478	0.153762
	ENSGALG00000011084	CCSAP	258.165	125.754	1.03423	0.0123515	0.145838
	novel.274	-	40.6455	19.6949	1.03545	0.0138324	0.156074
	novel.1419	-	1361.32	663.647	1.03575	0.00393747	0.0716827
	ENSGALG00000003562	NPTX2	4759.96	2320.96	1.036	1.54004e-05	0.00131207
	ENSGALG00000026152	GBP	204.775	99.3503	1.04118	0.000386336	0.0148813
	novel.2255	-	73.1015	35.4545	1.0426	0.000719144	0.0233351
	ENSGALG00000042345	-	551.405	267.127	1.04332	6.11721e-05	0.00372014
	ENSGALG00000012757	PMCH	101.49	48.9723	1.05036	0.0488778	0.308337
	ENSGALG00000019568	-	143.637	69.2772	1.05193	0.0181034	0.183744
	novel.503	-	307.097	147.838	1.05281	2.63472e-07	5.00741e-05
	novel.2234	-	169.025	81.1832	1.05514	0.0011855	0.0328576
	novel.849	-	72.5842	35.0867	1.0558	0.0423228	0.287952
	ENSGALG00000019277	SLCO1B3	96.5461	46.2306	1.05724	0.0375944	0.271506
	ENSGALG00000029942	-	230.565	110.602	1.05968	0.00526349	0.0858793
	ENSGALG00000030566	-	26.5388	12.7308	1.06242	0.0487821	0.308099
	novel.825	-	130.523	62.2789	1.06279	0.00203423	0.0464104
	ENSGALG00000042440	-	58.6023	27.7519	1.06838	0.0259225	0.223606
	ENSGALG00000027408	-	1840.14	875.884	1.07051	0.0330429	0.254424
	ENSGALG00000041231	-	24.6743	11.687	1.07236	0.0498672	0.310222
	novel.464	-	263.545	124.497	1.08386	0.0203426	0.196064
	ENSGALG00000029382	BARX2	73.1509	34.2956	1.08542	0.0331322	0.25457
	ENSGALG00000001348	TEKT3	74.2999	34.761	1.08774	0.0453333	0.297215
	ENSGALG00000003821	RAMP1	913.301	429.33	1.08813	0.0353939	0.262832
	ENSGALG00000015322	IMPG2	63.3478	29.5375	1.09114	0.00658077	0.0990931
	ENSGALG00000037602	-	34.1789	16.0031	1.09693	0.0328126	0.253756
	ENSGALG00000037945	-	198.756	92.2524	1.10851	0.000656319	0.021621
	novel.300	-	32.4603	15.0407	1.10908	0.035329	0.262832
	ENSGALG00000042066	-	897.528	415.949	1.10998	4.13245e-09	1.28292e-06
	ENSGALG00000018942	NRGN	9170.61	4247.32	1.11037	0.00670393	0.0999522
	novel.1643	-	34.3814	15.8538	1.11324	0.020291	0.195942
	ENSGALG00000038943	RASSF5	1069.96	493.626	1.11535	0.00271293	0.0570111
	ENSGALG00000008185	AOX1	142.319	65.4531	1.11601	0.00278912	0.0579085
	ENSGALG00000035870	-	2058.58	949.708	1.11645	0.00198507	0.0461982
	ENSGALG00000016744	GABRA5	1024.48	471.564	1.11857	0.0388739	0.275204
	ENSGALG00000043633	-	68.8697	31.5658	1.1194	0.0303395	0.242478
	ENSGALG00000015595	-	272.696	125.391	1.12364	0.0188305	0.188242
	ENSGALG00000015626	RGS12	1093.56	499.588	1.12942	0.022386	0.207341
	novel.747	-	21.8857	9.9469	1.13295	0.0440867	0.293526
	ENSGALG00000010242	-	120.7	54.934	1.13686	3.38508e-05	0.00229051
	ENSGALG00000040773	C9orf116	162.642	73.7466	1.13728	0.0330134	0.254424
	ENSGALG00000037498	-	66.4165	30.1041	1.14155	0.00106007	0.0299573
	ENSGALG00000008704	CUBN	59.578	26.8115	1.14255	0.0346325	0.260488
	ENSGALG00000007669	EGR1	792.835	358.689	1.14265	0.000217527	0.00971046
	ENSGALG00000005156	-	379.031	171.914	1.1428	0.00190773	0.0452734
	ENSGALG00000029847	-	56.495	25.4346	1.14313	0.0181723	0.184316
	ENSGALG00000011860	-	809.152	364.312	1.1502	0.0317284	0.248556
	ENSGALG00000000399	DUSP28	108.12	48.583	1.15024	0.00251436	0.0544936
	ENSGALG00000006810	ZIC4	68.9425	31.0307	1.15777	0.00518923	0.0851233
	ENSGALG00000010090	FAM160A1	37.9154	17.0017	1.15973	0.0155141	0.167593
	ENSGALG00000044612	INAVA	35.0541	15.5774	1.1608	0.0325377	0.25269
	ENSGALG00000021627	IFI27L1	246.469	109.707	1.16726	3.30353e-05	0.00228731
	novel.2572	-	57.0907	25.3721	1.17603	0.00167916	0.0417858
	ENSGALG00000010793	SLC24A4	432.655	190.129	1.18395	0.000282408	0.0116015
	novel.1463	-	112.968	49.7986	1.18399	0.000155501	0.00755768
	novel.175	-	90.1158	39.5804	1.18807	0.000829489	0.0254814
	ENSGALG00000045830	-	71.3402	31.4389	1.18932	0.00915125	0.12045
	ENSGALG00000000645	ESPN	45.6136	20.0759	1.19255	0.0278066	0.231487
	ENSGALG00000006064	TEKT1	320.488	139.814	1.19395	0.0267755	0.22812
	ENSGALG00000037879	PAF1	363.951	158.199	1.20033	2.11145e-09	7.58951e-07
	ENSGALG00000041603	-	259.908	112.687	1.20343	0.00506377	0.0838066
	ENSGALG00000002407	HYDIN	293.306	126.626	1.20854	0.0022336	0.0496531
	novel.54	-	261.025	112.695	1.20956	4.68575e-07	7.94511e-05
	ENSGALG00000040904	-	124.6	53.744	1.21786	0.012272	0.145174
	ENSGALG00000001261	CFAP52	296.549	127.125	1.21903	0.0108382	0.134223
	ENSGALG00000034578	-	136.358	58.6335	1.22001	0.011338	0.137608
	ENSGALG00000032682	-	93.7563	39.7962	1.22779	0.00191738	0.0454262
	ENSGALG00000001405	IRF6	91.6137	39.0475	1.22799	6.97728e-05	0.0041326
	novel.188	-	557.194	237.517	1.22838	0.00201991	0.046332
	ENSGALG00000027114	-	1046.48	444.755	1.23342	0.000771127	0.0243948
	novel.2578	-	229.919	97.5507	1.23357	0.0370268	0.269179
	ENSGALG00000036091	-	92.7816	39.2167	1.23515	0.0283883	0.234692
	novel.1639	-	120.544	50.9235	1.23753	5.36936e-06	0.000556066
	ENSGALG00000003980	IQCA1	68.0384	28.6842	1.24409	0.00391008	0.0713385
	ENSGALG00000042870	-	5614.92	2362.83	1.24865	7.905e-05	0.00457247
	novel.2334	-	23.6525	9.94259	1.25094	0.0383415	0.273211
	ENSGALG00000035278	-	44.7937	18.7273	1.2524	0.0169182	0.176477
	ENSGALG00000040260	-	2013.5	845.004	1.25277	0.00257509	0.0551484
	ENSGALG00000017155	C11orf87	957.306	400.988	1.25395	3.31691e-05	0.00228731
	ENSGALG00000011366	MOK	130.888	54.6929	1.25762	4.06976e-05	0.00267629
	novel.2370	-	150.402	62.8281	1.26025	2.22895e-06	0.000279346
	ENSGALG00000040447	CDCP1	61.8584	25.8744	1.26266	0.000850358	0.0258925
	novel.145	-	394.777	164.091	1.26417	4.54525e-07	7.85908e-05
	novel.909	-	65.4958	27.3384	1.26713	0.00800541	0.111476
	ENSGALG00000002845	CTNNA3	57.4094	23.604	1.2719	0.00462669	0.0790698
	ENSGALG00000039902	-	65.9063	27.3786	1.27411	0.00198273	0.0461982
	novel.742	-	55.9293	22.844	1.28052	0.0250833	0.219876
	ENSGALG00000027355	TPBG	520.801	213.832	1.2825	2.52985e-06	0.00030175
	ENSGALG00000030132	-	59.1404	24.319	1.28444	0.000239134	0.0103655
	novel.565	-	26.1729	10.5973	1.28855	0.0408736	0.28265
	novel.289	-	79.8977	32.4102	1.29247	0.0283698	0.234651
	ENSGALG00000043256	-	23.2224	9.43194	1.30626	0.0261109	0.224855
	ENSGALG00000041022	-	190.843	76.9379	1.30978	2.48138e-07	4.76839e-05
	novel.1496	-	100.754	40.4787	1.31132	0.000540883	0.0187253
	novel.1725	-	18.3705	7.44366	1.31205	0.045828	0.298013
	ENSGALG00000030774	-	140.521	56.4129	1.31428	0.0171361	0.177709
	ENSGALG00000012873	SERPINB5	22.4666	8.97992	1.31672	0.0210242	0.199484
	novel.1485	-	23.161	9.32378	1.31949	0.0429227	0.290206
	ENSGALG00000033659	-	66.814	26.3468	1.33132	0.00803329	0.111775
	ENSGALG00000042238	-	78.4551	30.9749	1.33315	0.00200751	0.0462673
	novel.1355	-	98.5133	38.9029	1.33804	0.00421844	0.0748286
	ENSGALG00000044286	-	21.5001	8.46496	1.33805	0.0365446	0.267927
	ENSGALG00000030749	-	176.764	69.4048	1.34302	0.00152456	0.0392075
	ENSGALG00000003110	-	96.8131	37.9326	1.34325	0.0159894	0.170387
	novel.670	-	678.836	267.011	1.34479	0.000363817	0.0142681
	ENSGALG00000043326	-	121.495	47.6275	1.34635	0.00203354	0.0464104
	ENSGALG00000024031	CYB561	322.611	126.215	1.3541	3.78088e-08	9.08199e-06
	novel.15	-	20638.8	8065.7	1.35547	0.000542432	0.0187253
	ENSGALG00000013659	NOX3	35.2349	13.8574	1.36116	0.0251519	0.220239
	ENSGALG00000013999	FBXO40	20.7845	7.98997	1.36267	0.0410292	0.283047
	ENSGALG00000029657	-	156.324	60.5081	1.36997	0.0376115	0.271506
	ENSGALG00000038223	WHRN	320.903	122.992	1.37962	8.76157e-07	0.000129514
	ENSGALG00000042329	-	84.9538	32.4755	1.3816	0.0250601	0.219876
	novel.1663	-	39.5058	15.1036	1.38295	0.00106987	0.0299893
	novel.1224	-	44.5282	17.0017	1.39041	0.000898431	0.026883
	ENSGALG00000006031	BRDT	83.3233	31.5471	1.39345	0.0412051	0.283758
	ENSGALG00000008845	HAO1	28.872	10.86	1.40882	0.00987349	0.126751
	ENSGALG00000040432	-	38.8852	14.7705	1.40922	0.0133791	0.153296
	novel.63	-	70.1554	26.5339	1.41034	0.00273492	0.0572564
	ENSGALG00000028520	CST3	30643.4	11516.1	1.41191	1.26549e-11	8.10616e-09
	ENSGALG00000011413	-	16.9892	6.29075	1.42255	0.035435	0.262912
	ENSGALG00000007525	-	21.1299	7.78202	1.43025	0.0380512	0.27239
	ENSGALG00000045532	-	68.9429	25.4896	1.43589	0.000116863	0.00608781
	novel.688	-	151.051	55.0205	1.45045	0.000326489	0.0131012
	ENSGALG00000008998	TOGARAM2	103.234	37.4931	1.45416	0.0442819	0.294064
	ENSGALG00000020084	CAPN13	36.6537	13.1867	1.46293	0.0120913	0.143232
	ENSGALG00000010865	TMEM196	967.637	348.885	1.47053	0.000214714	0.00963807
	ENSGALG00000034408	-	283.335	102.032	1.47066	3.03035e-10	1.31025e-07
	novel.657	-	796.955	287.033	1.47237	3.44049e-09	1.10191e-06
	ENSGALG00000038862	-	62.7272	22.4152	1.47613	0.0126167	0.147483
	ENSGALG00000032146	SLC4A5	169.118	60.8501	1.47784	1.80695e-08	4.59575e-06
	ENSGALG00000016324	GSTA4L	89.4633	32.0568	1.4841	0.00151577	0.0391858
	ENSGALG00000035351	-	213.632	76.2588	1.48725	0.00674471	0.100178
	ENSGALG00000009740	RASGRP1	272.976	96.9751	1.4878	1.42531e-10	7.04308e-08
	ENSGALG00000037914	-	21.1831	7.53842	1.50243	0.0457887	0.298013
	novel.753	-	32.0618	11.4027	1.50264	0.0455723	0.297975
	ENSGALG00000016086	EGR4	77.7987	27.2221	1.50538	0.0179504	0.182661
	ENSGALG00000032860	-	897.326	316.096	1.50548	0.00543552	0.0879927
	novel.144	-	31.9251	11.2352	1.509	0.00842792	0.114772
	novel.2337	-	14.7691	5.23356	1.50989	0.0418604	0.286317
	ENSGALG00000031341	-	138.906	48.7512	1.51089	0.000794498	0.0247138
	ENSGALG00000035091	-	15.4228	5.34172	1.52392	0.0433997	0.291721
	novel.95	-	292.245	101.253	1.52801	7.76091e-07	0.000117741
	novel.2438	-	150.22	51.7993	1.53401	1.77662e-05	0.00143421
	novel.674	-	24.5875	8.49655	1.53432	0.00750421	0.107508
	ENSGALG00000003034	SS2	272.746	94.2655	1.5357	0.00632189	0.096746
	ENSGALG00000002551	CFAP70	180.99	61.5972	1.54852	3.40137e-06	0.000381992
	ENSGALG00000004285	HNF4A	30.0111	10.1001	1.55555	0.0216805	0.203492
	ENSGALG00000032617	-	70.5944	23.9658	1.55782	0.0126292	0.147483
	ENSGALG00000016964	EPSTI1	50.9873	17.3137	1.55961	0.000176664	0.00828021
	novel.1983	-	17.6679	5.91554	1.56161	0.0236728	0.21354
	ENSGALG00000011742	ART4	92.368	30.8969	1.57333	0.00764648	0.108755
	ENSGALG00000021020	CGNRHRL	27.6981	9.10579	1.5859	0.0482599	0.306071
	ENSGALG00000033692	-	32.9588	10.8232	1.58969	0.00592426	0.0928631
	ENSGALG00000010391	MMRN1	28.9534	9.57671	1.59011	0.0291055	0.23797
	ENSGALG00000034756	-	129.568	42.778	1.59442	0.00928708	0.121774
	ENSGALG00000010208	CAPS2	77.5853	25.6746	1.59569	9.26671e-06	0.000852488
	ENSGALG00000025557	RF00030	20.9241	6.89185	1.60224	0.0304889	0.242715
	ENSGALG00000034412	-	19.4076	6.35895	1.60751	0.0173735	0.179068
	ENSGALG00000035975	-	23.3767	7.69683	1.60907	0.0094926	0.123598
	ENSGALG00000030938	-	45.4203	14.8462	1.61226	8.01222e-05	0.00461549
	ENSGALG00000000249	GH	37.1918	11.9802	1.62111	0.0208524	0.198811
	ENSGALG00000044287	-	23.6063	7.60543	1.62132	0.0427918	0.289888
	novel.1713	-	38.2525	12.2965	1.62788	0.0242631	0.216304
	ENSGALG00000006453	TF	2939.67	941.898	1.64239	7.80148e-06	0.000762297
	novel.1335	-	14.1598	4.45586	1.65223	0.0426025	0.288956
	novel.396	-	23.6562	7.43409	1.65736	0.00564652	0.09022
	ENSGALG00000008309	-	43.4287	13.7069	1.65797	0.000631041	0.02111
	ENSGALG00000037378	-	399.131	126.188	1.65964	2.32292e-16	3.65227e-13
	novel.668	-	185.928	58.3227	1.67501	3.35871e-12	2.32356e-09
	novel.1120	-	50.9461	15.8624	1.67718	0.00100552	0.028984
	ENSGALG00000035115	-	11.5042	3.55205	1.67872	0.0489964	0.308337
	novel.686	-	81.4592	25.3396	1.68502	0.0412143	0.283758
	ENSGALG00000033159	-	86.3391	26.6957	1.68951	0.00145019	0.0378296
	ENSGALG00000006376	TMC3	63.9126	19.6306	1.69353	0.0118956	0.141886
	novel.1736	-	90.7873	27.8795	1.69548	9.08108e-08	1.98807e-05
	novel.1017	-	138.405	42.7	1.69733	3.0946e-05	0.00215811
	ENSGALG00000002638	-	45.5349	13.8605	1.70975	0.00501941	0.0835522
	ENSGALG00000045238	-	64.3977	19.6141	1.71034	0.0143532	0.159948
	novel.2596	-	250.863	76.5364	1.71406	2.38847e-12	1.72119e-09
	ENSGALG00000016342	MYOM2	169.929	51.4663	1.71795	0.0112188	0.137026
	ENSGALG00000044486	-	73.8857	22.1116	1.73358	0.0144955	0.160808
	ENSGALG00000044869	-	30.5372	9.04716	1.73488	0.00692415	0.102178
	ENSGALG00000031167	-	29.3318	8.70449	1.74688	0.0146983	0.161869
	ENSGALG00000012911	SYT10	196.872	58.784	1.74913	0.000231629	0.0101417
	ENSGALG00000025778	SIRPA	46.5059	13.7387	1.76239	0.0187609	0.188098
	ENSGALG00000040185	-	119.581	35.2465	1.76348	0.0305407	0.242715
	ENSGALG00000033680	MHCIY	17.2053	4.94856	1.78469	0.047995	0.305326
	novel.583	-	14.6849	4.22566	1.79354	0.018889	0.188242
	ENSGALG00000003839	GRM2	559.176	160.525	1.79953	0.0487935	0.308099
	ENSGALG00000042868	-	35.4715	10.1824	1.79992	0.0110276	0.135706
	ENSGALG00000037460	-	13.4931	3.77795	1.80675	0.0333224	0.255344
	ENSGALG00000009007	PCARE	26.3879	7.42022	1.80782	0.017785	0.181575
	novel.2391	-	58.6513	16.621	1.80951	0.00399616	0.0722946
	ENSGALG00000026086	CRYBB2	66.01	18.4693	1.82475	0.00156639	0.0398618
	novel.2306	-	23.3451	6.47549	1.82803	0.0438355	0.292632
	novel.1010	-	57.8151	16.0759	1.85465	0.0023166	0.0508446
	ENSGALG00000010116	DNAH8	28.974	7.88588	1.85978	0.0135686	0.154182
	ENSGALG00000010980	STK31	157.1	42.5148	1.88048	0.0109806	0.135263
	ENSGALG00000003013	-	55.5178	14.8857	1.88408	0.0056002	0.089598
	ENSGALG00000006964	SDR42E2	32.2828	8.58174	1.89665	0.0026808	0.0567075
	ENSGALG00000009261	VAX1	38.9514	10.4764	1.90432	0.000595618	0.0202245
	ENSGALG00000040130	-	25.8047	6.81935	1.90694	0.0104586	0.131264
	ENSGALG00000030876	-	268.903	71.5687	1.91009	6.40731e-07	0.000102606
	novel.910	-	11.4793	3.0371	1.91803	0.0218736	0.204378
	ENSGALG00000006717	-	94.7386	25.1149	1.91994	0.000101859	0.00548801
	ENSGALG00000007367	WFIKKN2	22.8575	6.07443	1.92915	0.0201151	0.194702
	ENSGALG00000018237	gga-let-7i	11.5042	2.93301	1.9504	0.0370544	0.269267
	ENSGALG00000002207	ATP6V1G3	16.2161	4.18043	1.95123	0.0268595	0.228489
	ENSGALG00000015079	UPK1B	63.9238	16.5822	1.95368	2.16999e-06	0.00027457
	ENSGALG00000020827	ATP13A4	10.4064	2.63461	1.95695	0.0350724	0.26202
	ENSGALG00000006054	CALCB	154.476	39.8177	1.95995	0.0218047	0.203844
	novel.2289	-	44.9968	11.3791	1.96387	0.00032181	0.0129435
	ENSGALG00000006707	NOX1	12.9703	3.24935	1.978	0.0205653	0.197051
	ENSGALG00000023882	MALL	23.0015	5.68534	2.01685	0.040994	0.282918
	ENSGALG00000037957	-	16.7862	4.20364	2.02393	0.0491608	0.308415
	novel.1930	-	22.7408	5.43625	2.0381	0.014408	0.160249
	ENSGALG00000046276	-	21.5486	5.22423	2.04954	0.0327716	0.253677
	ENSGALG00000016426	MAP3K15	49.764	11.9266	2.05293	2.55799e-05	0.00189061
	novel.618	-	25.6142	6.0426	2.07976	0.00230007	0.0505461
	ENSGALG00000030512	-	1791.39	423.592	2.08129	1.41897e-10	7.04308e-08
	ENSGALG00000020976	-	22.358	5.26084	2.08929	0.0105318	0.131801
	ENSGALG00000034566	-	23.1567	5.40489	2.09709	0.00795775	0.111333
	ENSGALG00000032665	-	15.603	3.6382	2.09756	0.0271277	0.229228
	novel.417	-	31.4365	7.42164	2.09858	0.0327794	0.253677
	ENSGALG00000030976	-	29.2412	6.88347	2.10166	0.00268984	0.056802
	ENSGALG00000035594	MYH7	20.5087	4.75952	2.11716	0.0420981	0.28744
	ENSGALG00000039339	-	33.6	7.72842	2.12805	0.0243676	0.216662
	novel.585	-	12.1759	2.79756	2.13789	0.0138199	0.156074
	ENSGALG00000033364	-	40.8959	9.21874	2.14679	0.0394822	0.277564
	ENSGALG00000013056	-	27.9125	6.21394	2.14749	0.000428088	0.0159909
	ENSGALG00000034209	-	92.105	20.5533	2.15228	2.20266e-05	0.00168086
	ENSGALG00000043904	SH3RF2	36.6242	7.9804	2.18089	0.008726	0.117194
	ENSGALG00000035725	SP8	151.338	32.5643	2.20897	0.000711127	0.0231619
	ENSGALG00000038241	CARTPT	64.4901	14.0929	2.2091	0.00086168	0.0261911
	ENSGALG00000035838	-	9.78851	2.09237	2.21227	0.0344702	0.259879
	ENSGALG00000039977	MYH1B	18.9227	3.95861	2.22707	0.0209877	0.199484
	ENSGALG00000044406	PPP1R1B	515.437	106.761	2.26673	5.09236e-13	4.19392e-10
	ENSGALG00000037459	-	16.2079	3.38072	2.26763	0.0087932	0.117799
	ENSGALG00000039340	-	11.71	2.43599	2.26861	0.0325062	0.252672
	ENSGALG00000036172	-	50.7737	10.2905	2.30371	0.0153958	0.166604
	ENSGALG00000033433	DIO3	29.8645	6.02897	2.30861	0.000547928	0.0188773
	ENSGALG00000040839	-	29.4791	5.8976	2.31396	0.0105058	0.13157
	ENSGALG00000035960	-	41.8334	8.2788	2.31444	0.00270326	0.0568873
	novel.994	-	27.2247	5.44581	2.32367	0.00575283	0.0914479
	ENSGALG00000013168	IAPP	116.996	23.4501	2.32546	0.00707961	0.103544
	novel.700	-	131.657	26.1001	2.32773	0.0195425	0.191603
	ENSGALG00000025772	ELOVL3	20.0331	3.87773	2.35904	0.0118585	0.141736
	ENSGALG00000039436	DLX2	153.301	29.5081	2.36999	0.00498758	0.0832628
	ENSGALG00000034611	-	47.3054	9.21225	2.37129	0.0490048	0.308337
	novel.1422	-	67.3911	12.7854	2.40046	3.15539e-08	7.68627e-06
	novel.157	-	390.731	73.7595	2.4012	9.01733e-05	0.00504708
	ENSGALG00000037408	ADMP	31.7658	5.98805	2.40704	0.0342763	0.259662
	novel.2198	-	13.2591	2.44963	2.44805	0.0118874	0.141885
	novel.1907	-	18.8043	3.4482	2.46182	0.0235202	0.212739
	novel.1018	-	43.4456	7.77341	2.4773	6.51109e-05	0.00389651
	ENSGALG00000032613	YKT6	58.1052	10.2862	2.4961	0.00381516	0.0700459
	ENSGALG00000031344	-	125.823	21.2623	2.55426	0.000160414	0.00772804
	ENSGALG00000042880	-	21.5088	3.59297	2.57661	0.00175611	0.0432079
	novel.1891	-	15.8512	2.53052	2.61081	0.0299275	0.240854
	ENSGALG00000042362	-	7.7046	1.29265	2.61252	0.0399592	1
	ENSGALG00000042241	GBX1	54.7055	8.68129	2.63748	6.06892e-05	0.0037089
	novel.1625	-	51.0023	8.16225	2.6442	0.0191999	0.189815
	ENSGALG00000029521	SKOR1	29.7618	4.827	2.64483	0.00395198	0.0718711
	ENSGALG00000010801	TMEM61	83.648	13.2142	2.65613	1.51208e-10	7.26426e-08
	ENSGALG00000032606	-	13.9584	2.25533	2.66692	0.00856161	0.115927
	ENSGALG00000044324	-	56.8489	8.94426	2.67207	0.0114988	0.139168
	novel.1044	-	26.238	4.00384	2.67347	0.000387508	0.0148932
	novel.644	-	128.274	20.0795	2.67471	0.000116211	0.0060721
	ENSGALG00000045838	-	7.47225	1.1297	2.67633	0.0453472	1
	ENSGALG00000005007	-	15.3783	2.31826	2.69178	0.00378368	0.0696158
	ENSGALG00000026817	-	21.3698	3.20412	2.70933	0.000530412	0.0185323
	ENSGALG00000036947	-	10.2299	1.56377	2.73822	0.00833363	0.113937
	ENSGALG00000041475	-	21.5985	3.14526	2.74596	0.00187015	0.044798
	ENSGALG00000023843	FRMD7	13.207	1.89783	2.7502	0.0459382	0.298013
	novel.1900	-	24.6971	3.61092	2.76679	6.68038e-05	0.00398404
	ENSGALG00000000745	SLC26A9	12.828	1.92103	2.76915	0.0332469	0.254991
	ENSGALG00000015824	CGA	14.5915	2.13329	2.78119	0.0144527	0.160436
	ENSGALG00000033345	-	29.669	4.18043	2.82181	0.000248956	0.0106841
	ENSGALG00000029729	-	39.2159	5.59082	2.8221	1.60554e-05	0.00134795
	ENSGALG00000027211	PDYN	260.359	36.9103	2.82414	8.64378e-05	0.0049338
	ENSGALG00000045737	-	8.52122	1.17493	2.83306	0.0168807	1
	ENSGALG00000018557	SOD3	121.432	16.9299	2.84237	3.9156e-11	2.25735e-08
	ENSGALG00000025156	gga-mir-1615	6.53399	0.903807	2.84304	0.0375298	1
	ENSGALG00000033417	SSPO	49.3219	6.85117	2.85244	0.0012754	0.0346281
	novel.2693	-	47.5852	6.62599	2.85848	0.000206488	0.00930002
	ENSGALG00000045408	-	18.4926	2.54008	2.87412	0.0460527	0.298073
	ENSGALG00000011022	NPVF	176.357	23.6906	2.90127	8.72131e-05	0.00494541
	ENSGALG00000008874	SLC13A1	6.76964	0.87222	2.92116	0.0282522	1
	ENSGALG00000033791	-	58.3865	7.70975	2.92453	0.00549157	0.0885828
	ENSGALG00000041455	-	31.5104	4.1175	2.94617	0.0337242	0.257056
	novel.904	-	23.6106	2.99187	2.96748	0.0010025	0.0289453
	ENSGALG00000011485	HCRT	83.5	10.5626	2.99297	2.17497e-06	0.00027457
	ENSGALG00000039248	-	26.2056	3.20436	3.04851	0.0191905	0.189815
	ENSGALG00000002299	RGR	28.6275	3.45322	3.05597	0.0425488	0.288914
	ENSGALG00000033437	-	27.7175	3.21369	3.12988	0.0111467	0.136487
	ENSGALG00000007121	TNFSF8	7.82953	0.858581	3.14676	0.0339683	1
	ENSGALG00000006834	CPB1	16.3143	1.80331	3.17605	0.0100908	0.128324
	novel.2357	-	11.2589	1.23379	3.2053	0.00750288	0.107508
	ENSGALG00000033285	-	8.59997	0.949033	3.20625	0.0302148	1
	novel.2733	-	11.3989	1.23379	3.20893	0.0170238	0.177152
	ENSGALG00000035176	-	42.6266	4.56928	3.22505	0.00275863	0.0574824
	ENSGALG00000001244	-	39.3462	4.08065	3.23777	7.91382e-07	0.000119017
	ENSGALG00000014117	AVP	824.588	86.1269	3.26218	4.83663e-09	1.43599e-06
	ENSGALG00000045509	-	15.1063	1.57741	3.28752	0.00550342	0.0885828
	ENSGALG00000013342	GBX2	234.997	22.9675	3.3574	0.030468	0.242715
	ENSGALG00000043342	-	70.6196	6.90237	3.37295	0.00101042	0.0290769
	ENSGALG00000015164	-	6.01817	0.542237	3.37503	0.0367878	1
	ENSGALG00000035131	-	34.9852	3.38503	3.3825	1.67224e-06	0.000222472
	ENSGALG00000034730	-	19.1231	1.84853	3.38268	9.29165e-05	0.00511376
	novel.544	-	17.3645	1.609	3.47137	0.00167654	0.0417807
	ENSGALG00000043340	-	6.79623	0.587463	3.49615	0.0383888	1
	ENSGALG00000039187	GKN2	10.8066	0.98995	3.51017	0.0109112	0.134504
	ENSGALG00000035834	-	21.0119	1.83489	3.51585	0.0238366	0.213935
	ENSGALG00000030760	-	20.5543	1.71716	3.53385	0.000403223	0.0153027
	ENSGALG00000034713	-	14.307	1.24743	3.54833	0.00134446	0.0359388
	novel.1918	-	10.7191	0.903807	3.56678	0.0102453	0.129568
	ENSGALG00000013154	SLCO1C1	69.9931	5.92009	3.57016	0.000515034	0.0182503
	ENSGALG00000016020	CLIC6	48.7991	4.20364	3.57253	5.01143e-06	0.000528492
	ENSGALG00000041686	-	25.7146	2.11965	3.594	2.90325e-05	0.00208347
	novel.2252	-	7.24691	0.587463	3.60316	0.0260421	1
	ENSGALG00000044898	-	56.3247	4.59154	3.62018	0.0010191	0.029181
	ENSGALG00000000136	BLEC2	7.57101	0.587463	3.65847	0.0252777	1
	ENSGALG00000038205	-	8.06188	0.646327	3.69409	0.0110488	1
	novel.2251	-	4.27854	0.271119	3.70839	0.0484741	1
	ENSGALG00000027103	TSPAN19	20.2687	1.49127	3.74497	8.05943e-05	0.00461549
	novel.1193	-	12.9985	0.949033	3.80873	0.0050806	0.0840048
	ENSGALG00000034173	-	22.0816	1.56377	3.83332	0.0174697	0.179505
	ENSGALG00000011369	LHX8	110.886	7.55997	3.84265	9.9327e-08	2.12082e-05
	novel.1825	-	95.8548	6.61643	3.85355	0.000252019	0.0107356
	novel.1009	-	26.4407	1.80331	3.87266	0.0128958	0.149888
	novel.1859	-	22.6968	1.45968	3.93375	0.000642527	0.0212883
	novel.963	-	19.8556	1.18856	4.05322	0.00584926	0.0923019
	novel.143	-	5.51595	0.271119	4.06925	0.0311897	1
	ENSGALG00000042163	FAM136A	87.4934	5.16105	4.08175	0.000957441	0.0282094
	ENSGALG00000046404	-	44.5951	2.54416	4.09699	0.00022566	0.00993077
	ENSGALG00000038879	-	196.639	10.074	4.28857	5.12e-06	0.000533436
	ENSGALG00000030666	-	6.86468	0.316344	4.39363	0.0417657	1
	ENSGALG00000001490	KCNJ13	19.6063	0.962672	4.40839	3.96981e-05	0.00262053
	novel.1070	-	13.3178	0.632688	4.41666	0.0369044	0.268862
	ENSGALG00000025190	gga-mir-1646	3.63078	0	4.42965	0.0353283	1
	novel.2239	-	7.13558	0.271119	4.43759	0.0132348	1
	ENSGALG00000029386	-	3.67366	0	4.44512	0.0473023	1
	ENSGALG00000034474	-	7.13394	0.271119	4.4456	0.00871592	1
	ENSGALG00000003928	LHX3	3.73448	0	4.46608	0.0424277	1
	novel.831	-	202.044	9.14287	4.4686	1.63941e-19	7.0884e-16
	novel.1544	-	7.29741	0.316344	4.47594	0.0375164	1
	ENSGALG00000035662	-	7.38154	0.329983	4.4981	0.00617151	1
	ENSGALG00000030309	-	36.154	1.47332	4.59859	0.000526079	0.0184555
	ENSGALG00000043975	CCDC42	8.29155	0.316344	4.66027	0.00287309	1
	novel.2624	-	23.9576	0.962672	4.66967	0.00441308	0.0766307
	ENSGALG00000039333	SLC6A20	4.31545	0	4.68069	0.0181101	1
	ENSGALG00000038668	-	54.6568	2.09237	4.69648	2.11739e-07	4.1614e-05
	ENSGALG00000046238	-	4.49626	0	4.74601	0.0258906	1
	novel.314	-	8.82471	0.329983	4.75376	0.00658482	1
	ENSGALG00000044690	-	17.5799	0.542237	4.93918	0.0106726	0.132984
	novel.44	-	5.55615	0	5.04995	0.0183056	1
	ENSGALG00000043811	-	5.81839	0	5.11155	0.0461882	1
	ENSGALG00000046342	-	5.89654	0	5.13623	0.0105831	1
	novel.1480	-	6.11485	0	5.18406	0.0425573	1
	ENSGALG00000041500	-	6.16805	0	5.20011	0.0377456	1
	ENSGALG00000046120	-	6.38143	0	5.2477	0.00367372	1
	ENSGALG00000039955	-	6.63501	0	5.30557	0.00652176	1
	ENSGALG00000032571	-	144.688	3.57933	5.32463	2.63976e-13	2.53637e-10
	novel.26	-	6.93416	0	5.36273	0.00312839	1
	novel.1029	-	13.7749	0.316344	5.39703	0.000215108	0.00963807
	ENSGALG00000044893	-	7.18012	0	5.41921	0.0256742	1
	novel.1352	-	7.19805	0	5.42265	0.0255635	1
	ENSGALG00000043005	-	7.54338	0	5.49016	0.0227076	1
	ENSGALG00000032978	-	28.1601	0.659966	5.50658	3.04042e-05	0.00213756
	ENSGALG00000044629	-	7.67367	0	5.50888	0.00206623	1
	novel.2562	-	7.71924	0	5.51638	0.0304543	1
	novel.2504	-	15.2312	0.329983	5.54125	0.00491992	0.0825315
	novel.2405	-	7.88705	0	5.5486	0.0221708	1
	ENSGALG00000038104	-	15.7958	0.271119	5.59121	0.000169433	0.00805042
	ENSGALG00000045941	-	8.34908	0	5.62819	0.00558741	1
	ENSGALG00000040296	-	8.33339	0	5.63024	0.01883	1
	novel.2710	-	8.53751	0	5.66879	0.0164767	1
	novel.1021	-	9.57947	0	5.83469	0.011339	1
	ENSGALG00000042556	-	9.59142	0	5.83642	0.0113136	1
	ENSGALG00000029620	-	9.5974	0	5.83727	0.0114046	1
	ENSGALG00000041073	-	9.88893	0	5.88056	0.0116568	1
	novel.2017	-	10.5882	0	5.97301	0.0222256	0.206662
	novel.1303	-	10.5746	0	5.97645	0.0213597	0.201536
	ENSGALG00000032901	-	11.2762	0	6.06976	0.00705675	0.103517
	novel.2623	-	12.354	0	6.20111	0.00543881	0.0879927
	ENSGALG00000043682	-	12.36	0	6.20177	0.00557689	0.0893793
	novel.2365	-	68.3697	0.962672	6.21742	1.18513e-10	6.21118e-08
	novel.2609	-	12.9789	0	6.27245	0.00457901	0.07841
	novel.1926	-	13.0451	0	6.27647	0.000802918	0.0248861
	ENSGALG00000040263	-	13.3183	0	6.30965	0.00424106	0.0749854
	ENSGALG00000041221	-	13.6875	0	6.34902	0.00365598	0.0683569
	ENSGALG00000038387	-	14.0627	0	6.38788	0.00347561	0.0665678
	novel.1266	-	14.7414	0	6.45585	0.00290973	0.0594141
	ENSGALG00000012908	SLC13A4	296.857	3.36708	6.47234	3.92093e-33	2.26042e-29
	ENSGALG00000032243	-	15.0509	0	6.48589	0.00265999	0.0565167
	ENSGALG00000041637	-	15.0868	0	6.48921	0.00270375	0.0568873
	ENSGALG00000042892	-	15.7675	0	6.54915	0.0292641	0.238515
	ENSGALG00000036197	-	17.081	0	6.6683	0.0017831	0.0436809
	novel.1068	-	33.4727	0.271119	6.67541	0.0309076	0.244308
	novel.967	-	64.1667	0.587463	6.74024	3.26846e-06	0.000372193
	ENSGALG00000038856	-	18.1768	0	6.75779	0.00141988	0.0374342
	ENSGALG00000034488	-	39.1984	0.329983	6.90423	0.000284219	0.0116483
	novel.2709	-	39.4734	0.271119	6.91419	0.000234718	0.0101996
	novel.1506	-	136.63	0.949033	7.22178	1.12307e-14	1.55321e-11
	ENSGALG00000038213	-	34.9005	0	7.69729	0.0489686	0.308337
	ENSGALG00000019026	-	203.276	0.917446	7.80109	1.35655e-17	4.69232e-14
	ENSGALG00000032641	-	37.7408	0	7.81014	0.0457345	0.298013
	ENSGALG00000031015	-	40.3779	0	7.90758	0.0430891	0.290536
	ENSGALG00000040085	-	41.7891	0	7.95713	0.0417943	0.286157
	ENSGALG00000030067	-	42.4319	0	7.97915	0.0412295	0.283758
	ENSGALG00000040470	-	43.1106	0	8.00204	0.0406493	0.282168
	ENSGALG00000040531	-	48.9453	0	8.18514	0.0362536	0.266604
	ENSGALG00000036872	-	50.047	0	8.21725	0.0355262	0.26325
	ENSGALG00000046547	-	50.3445	0	8.2258	0.0353346	0.262832
	ENSGALG00000036385	-	50.3684	0	8.22648	0.0353193	0.262832
	ENSGALG00000036886	-	52.3926	0	8.28332	0.0340685	0.258341
	ENSGALG00000038064	-	52.9995	0	8.29994	0.03371	0.257056
	ENSGALG00000031655	-	61.5251	0	8.51511	0.0293529	0.238898
	ENSGALG00000031906	FAM83C	129.158	0.271119	8.62289	0.000414985	0.0156883
	ENSGALG00000035489	HINTW	67.0324	0	8.63878	0.0270754	0.229213
	ENSGALG00000027170	-	67.3956	0	8.64658	0.0269371	0.228685
	ENSGALG00000034905	-	72.0316	0	8.74256	0.0252838	0.220377
	ENSGALG00000042014	-	78.7436	0	8.87106	0.0232084	0.211369
	ENSGALG00000031712	-	84.4467	0	8.97194	0.0216847	0.203492
	ENSGALG00000034827	-	87.2659	0	9.01929	0.0209999	0.199484
	ENSGALG00000035863	-	87.6204	0	9.02515	0.0209165	0.199066
	ENSGALG00000029783	-	192.024	0.329983	9.19536	0.00261115	0.0556156
	ENSGALG00000043708	-	98.8428	0	9.19901	0.01857	0.186508
	ENSGALG00000031355	-	110.436	0	9.359	0.0166178	0.174608
	ENSGALG00000029246	-	111.84	0	9.37722	0.0164073	0.173662
	ENSGALG00000045261	-	123.2	0	9.51678	0.0148717	0.163098
	ENSGALG00000035998	-	144.419	0	9.74602	0.0126231	0.147483
	ENSGALG00000035780	-	151.307	0	9.81324	0.0120236	0.142695
	ENSGALG00000035785	-	161	0	9.90282	0.011264	0.13719
	ENSGALG00000043328	-	176.002	0	10.0313	0.0102486	0.129568
	ENSGALG00000033873	-	204.89	0	10.2506	0.00870338	0.117194
	ENSGALG00000030382	-	222.643	0	10.3705	0.00794971	0.111328
	ENSGALG00000014184	-	236.725	0	10.4589	0.00743157	0.10684
	ENSGALG00000031327	-	249.204	0	10.5331	0.00702112	0.103169
	ENSGALG00000040704	SPIN1W	268.81	0	10.6423	0.00645311	0.0979864
	ENSGALG00000015143	TTR	14802.5	8.60471	10.7246	1.89912e-199	3.28453e-195
	ENSGALG00000032104	-	334.167	0	10.9563	0.00504368	0.083705
	ENSGALG00000040780	UBAP2	352.346	0	11.0327	0.00474576	0.080689
	ENSGALG00000039296	-	376.991	0	11.1302	0.00438873	0.0764855
	novel.2625	-	406.697	0	11.2397	0.00401732	0.0724171
	ENSGALG00000026991	-	415.799	0	11.2716	0.00391444	0.0713385
	ENSGALG00000039023	NIPBLL	440.644	0	11.3553	0.00365597	0.0683569
	ENSGALG00000035118	-	453.44	0	11.3966	0.00353428	0.0670971
	ENSGALG00000037690	-	926.333	0	12.4272	0.00146839	0.0382468
	ENSGALG00000040086	HNRNPKL	1161.22	0	12.7532	0.00109725	0.0306573

## Sheet: HTBC8 vs HDLC8
Table S1 unique diferentially expressed gene（DEGs） between HTBC8 and HDLC8 after comparison with normoxia
gene_id	gene_name	HTBC_8	HDLC_8	log2FoldChange	pvalue	padj
ENSGALG00000015143	TTR	2.7962	1873.27	-9.40361	2.72668e-23	4.9589e-21
ENSGALG00000016473	OSR1	0	102.984	-9.09126	1.2783e-13	1.03442e-11
novel.429	-	0	64.0031	-8.40493	0.0315043	0.151773
novel.244	-	1.07754	181.018	-7.46709	1.7865e-17	2.04647e-15
ENSGALG00000011271	LUM	10.1137	1784.43	-7.4093	3.72024e-146	7.29209e-143
ENSGALG00000016669	AvBD2	0	31.2242	-7.36844	2.10337e-07	6.69774e-06
ENSGALG00000030728	-	0	29.5415	-7.29121	4.07135e-08	1.4932e-06
ENSGALG00000022815	AvBD1	0	29.3753	-7.281	2.47334e-07	7.73621e-06
ENSGALG00000016668	BD7	0	25.342	-7.06853	3.53248e-07	1.06706e-05
ENSGALG00000019696	CATHL2	0	19.7578	-6.71029	3.14634e-06	7.67698e-05
ENSGALG00000036075	-	0	19.1119	-6.6625	1.82944e-06	4.7183e-05
ENSGALG00000011358	WNT6	0	17.1835	-6.51145	9.46141e-06	0.000203547
ENSGALG00000027213	ALX1	0.342945	31.3368	-6.41575	2.9821e-06	7.32692e-05
ENSGALG00000042963	-	0	15.7869	-6.38796	1.23598e-05	0.000258034
ENSGALG00000009730	SLC38A4	0.29817	30.107	-6.35716	1.62931e-06	4.27719e-05
novel.1212	-	0	15.1071	-6.3219	1.82366e-05	0.000363928
ENSGALG00000026736	OGN	1.7713	135.094	-6.308	3.67584e-19	4.69895e-17
ENSGALG00000003324	PRRX1	1.62911	126.697	-6.22671	1.88263e-17	2.14267e-15
ENSGALG00000043377	-	0	13.4547	-6.15523	3.0845e-05	0.000572173
ENSGALG00000014585	-	0.342945	25.257	-6.10232	4.98106e-06	0.000115061
ENSGALG00000011902	TAGLN	3.85456	237.838	-5.88408	1.44154e-28	3.85305e-26
ENSGALG00000002299	RGR	1.19268	68.3298	-5.78403	0.00171698	0.0169688
ENSGALG00000038848	MSX2	4.95522	239.425	-5.63832	1.10696e-31	3.42595e-29
ENSGALG00000043610	-	0.59634	32.6547	-5.60831	1.69454e-06	4.42866e-05
ENSGALG00000028357	MMR1L2	0	9.08285	-5.58638	0.000555696	0.00674676
ENSGALG00000015627	HAPLN1	0.29817	16.6705	-5.50247	8.93896e-05	0.00146282
ENSGALG00000015015	CYTL1	1.07754	46.531	-5.49848	1.39732e-08	5.66671e-07
ENSGALG00000036780	-	0.342945	16.0263	-5.44575	0.000154619	0.00233931
ENSGALG00000037966	-	0	8.15137	-5.43844	0.00378785	0.0318327
ENSGALG00000031154	-	0	7.97124	-5.40411	0.0272052	0.136832
ENSGALG00000016558	VEGFD	5.0743	214.766	-5.39921	6.30284e-33	2.09789e-30
ENSGALG00000029182	-	49.9321	2116.11	-5.39865	4.33935e-204	2.55168e-200
ENSGALG00000041555	-	38.396	1552.98	-5.32905	1.73628e-162	5.10494e-159
ENSGALG00000045965	-	0	7.574	-5.32446	0.0168147	0.0976984
novel.2094	-	0	7.15628	-5.24192	0.00229161	1
ENSGALG00000045661	-	0	7.09985	-5.23727	0.00534913	1
ENSGALG00000037173	-	0.29817	13.7538	-5.22538	0.000316	0.00427497
ENSGALG00000011099	FAP	9.11189	341.853	-5.22142	3.18826e-52	2.24976e-49
ENSGALG00000023303	SIX2	1.97205	72.7054	-5.16409	2.31686e-13	1.80848e-11
ENSGALG00000032262	-	1.86085	60.094	-5.11926	3.41307e-11	2.007e-09
ENSGALG00000029278	FOXL1	0.391654	12.4876	-5.08993	0.000762433	0.00879665
ENSGALG00000043000	-	0	6.42006	-5.08765	0.00833528	1
ENSGALG00000007179	ATP13A5	0	6.41535	-5.0865	0.00366738	1
novel.1458	-	0.29817	12.4559	-5.08271	0.000543948	0.0066545
ENSGALG00000012481	TNFAIP6	1.76737	57.0822	-5.05756	2.35363e-10	1.23206e-08
ENSGALG00000036517	-	0	6.28777	-5.05386	0.00875059	1
ENSGALG00000028858	-	0.342945	12.0791	-5.03485	0.000881283	0.00986849
ENSGALG00000029264	PI15	12.407	409.094	-5.03036	2.1898e-48	1.24614e-45
novel.811	-	4.18372	123.807	-4.91719	6.66805e-21	9.72158e-19
ENSGALG00000034119	-	3.78813	110.254	-4.87956	4.78295e-19	6.07022e-17
ENSGALG00000006821	TNMD	2.7593	80.1235	-4.87767	1.52051e-14	1.33449e-12
ENSGALG00000012908	SLC13A4	1.62911	49.1257	-4.86969	9.91954e-08	3.40242e-06
ENSGALG00000027051	CCAH221	0	5.34953	-4.82731	0.0101022	1
ENSGALG00000026092	-	0	5.20948	-4.78397	0.0122432	1
ENSGALG00000042317	P2RY2	0.342945	9.64837	-4.71306	0.00243954	0.022622
novel.1800	-	0.391654	9.58703	-4.69955	0.0033644	0.028966
ENSGALG00000014910	COLEC12	58.5535	1504.46	-4.66645	7.17353e-150	1.58185e-146
ENSGALG00000032584	ALX4	3.7163	99.6603	-4.65292	7.56445e-15	6.8433e-13
ENSGALG00000017168	SLN	0.29817	9.17773	-4.64316	0.00691574	0.050268
ENSGALG00000035074	-	0	4.64212	-4.62484	0.0233011	1
novel.1470	-	0	4.66502	-4.62326	0.0448653	1
ENSGALG00000011274	DCN	153.667	3729.8	-4.59127	4.94754e-161	1.24685e-157
ENSGALG00000000866	SELENBP1	3.00089	72.4079	-4.56937	7.31447e-13	5.37644e-11
ENSGALG00000009002	-	3.57951	81.8076	-4.56777	1.37209e-13	1.10525e-11
ENSGALG00000034158	-	0.29817	8.72444	-4.56684	0.00400921	0.0331427
ENSGALG00000004221	IL22RA1	0.391654	8.68703	-4.56144	0.00360494	0.0306333
ENSGALG00000015253	COL8A1	9.12567	216.154	-4.53051	2.08208e-26	4.77476e-24
ENSGALG00000041346	CXCL12	110.013	2560.24	-4.52925	4.81558e-221	4.24759e-217
ENSGALG00000009641	COL1A2	348.433	7609.17	-4.44636	5.04037e-200	2.22293e-196
ENSGALG00000005120	-	28.4157	618.941	-4.42314	9.0319e-66	9.37245e-63
ENSGALG00000032897	-	0.342945	7.81093	-4.40364	0.0277266	0.138439
novel.1371	-	0	3.94043	-4.3797	0.0339967	1
ENSGALG00000032820	-	0	3.88584	-4.3616	0.0355663	1
ENSGALG00000004274	TWIST2	2.75143	55.8872	-4.35577	2.85835e-11	1.70929e-09
ENSGALG00000031767	-	0.29817	7.20516	-4.29571	0.0151563	0.0900848
ENSGALG00000026884	-	0.391654	7.01828	-4.25529	0.00946958	0.0636634
novel.486	-	0.685889	13.0529	-4.25268	0.00245144	0.0227132
ENSGALG00000028236	PRRX2	8.70252	163.261	-4.25204	3.97974e-25	8.2596e-23
ENSGALG00000030273	-	0.29817	6.95122	-4.24307	0.0111256	1
ENSGALG00000004841	APLNR	7.91527	147.527	-4.23196	2.86791e-25	6.02296e-23
novel.1425	-	0.98406	18.7462	-4.22864	0.00462528	0.0371391
ENSGALG00000046517	-	0.59634	11.9851	-4.22213	0.0153959	0.0912021
ENSGALG00000042257	MYH1F	0	3.48614	-4.20855	0.0466225	1
ENSGALG00000035584	COL3A1	270.104	4939.38	-4.19503	1.61401e-291	2.84728e-287
ENSGALG00000034465	-	1.08148	19.0721	-4.18029	0.00522648	0.0406926
ENSGALG00000003580	MMP2	100.35	1794.22	-4.16882	1.90679e-187	6.72753e-184
ENSGALG00000041640	TWIST1	3.65381	66.593	-4.16732	9.79e-12	6.28019e-10
ENSGALG00000012755	IGF-I	0.342945	6.57645	-4.16457	0.0150474	1
ENSGALG00000004893	TMEM119	5.83448	105.307	-4.13516	1.05087e-14	9.41034e-13
ENSGALG00000043900	-	1.02883	18.0373	-4.13307	0.000504181	0.00625727
novel.1582	-	2.22151	39.0787	-4.09937	0.00032861	0.00441173
ENSGALG00000045523	-	1.03277	17.2684	-4.07323	0.000726411	0.00846967
ENSGALG00000036593	FOXC2	12.3972	206.036	-4.06761	1.32161e-27	3.37892e-25
ENSGALG00000007636	PCK1	1.07754	17.1718	-4.03886	0.000871772	0.0097955
ENSGALG00000005974	COL6A1	37.498	604.687	-3.99917	1.14918e-77	1.44805e-74
ENSGALG00000010588	GNOT2	0.342945	5.867	-3.99321	0.0243899	1
novel.206	-	1.02883	16.2113	-3.97742	0.00162746	0.0162296
novel.1562	-	0.342945	5.77888	-3.9738	0.0205522	1
ENSGALG00000041491	ACKR4	2.15902	32.0643	-3.95104	6.24635e-07	1.78883e-05
ENSGALG00000002427	SMIM5	1.49085	24.8419	-3.93752	7.22344e-05	0.001209
ENSGALG00000019756	MLANA	0.894511	14.573	-3.9181	0.00568785	0.0433057
ENSGALG00000006323	LECT2	4.31804	62.7861	-3.9078	2.47358e-09	1.13048e-07
ENSGALG00000014776	-	1.19268	19.4368	-3.90211	0.000280443	0.00389244
ENSGALG00000037711	-	31.1804	459.514	-3.87974	6.22837e-60	5.49374e-57
ENSGALG00000031108	-	0.59634	9.47296	-3.87732	0.017397	0.0997399
ENSGALG00000016020	CLIC6	4.43318	64.483	-3.8663	1.18613e-11	7.5349e-10
ENSGALG00000045187	-	1.07754	15.132	-3.86381	0.000800744	0.00916673
ENSGALG00000027973	CATHL1	2.0616	29.8296	-3.86019	4.20853e-05	0.000752205
ENSGALG00000036927	gga-mir-1704	0.391654	5.24506	-3.84094	0.0351474	1
ENSGALG00000046141	-	3.64987	52.768	-3.82998	1.03865e-08	4.32141e-07
ENSGALG00000014267	RBM47	3.00482	43.0412	-3.81994	1.12222e-08	4.65812e-07
ENSGALG00000017343	FOLR1	2.18068	32.1303	-3.80591	1.6651e-05	0.000336858
ENSGALG00000044263	DEUP1	0.689824	9.57456	-3.8057	0.00859936	0.0591428
novel.1113	-	0.59634	8.72239	-3.76792	0.0382467	0.173447
ENSGALG00000004093	TBX22	0.734599	9.42613	-3.76061	0.00785476	0.0554744
ENSGALG00000029401	SIX1	6.45001	86.8347	-3.7484	1.23534e-15	1.1974e-13
novel.1526	-	2.36764	31.7209	-3.73908	0.000160447	0.0024085
ENSGALG00000035981	NOTO	3.73942	49.8758	-3.73428	7.71495e-07	2.17065e-05
ENSGALG00000004722	ASPN	1.78902	25.4326	-3.73246	0.000356932	0.00472012
ENSGALG00000002466	SLC2A5	0.685889	9.04544	-3.72393	0.0126925	0.0792594
novel.1017	-	0.391654	4.82613	-3.71339	0.0374118	1
ENSGALG00000035874	-	0.689824	8.87491	-3.69657	0.0120992	0.0765572
ENSGALG00000043879	-	4.61228	56.9941	-3.6639	1.86756e-09	8.69279e-08
ENSGALG00000028063	LOX	4.0863	51.5612	-3.65944	1.4165e-08	5.7313e-07
ENSGALG00000032143	CRISPLD2	12.6156	160.161	-3.64598	3.45031e-24	6.68868e-22
ENSGALG00000028115	SFN	1.97205	24.9675	-3.62709	2.16597e-05	0.000423826
ENSGALG00000010331	MME	26.8367	329.813	-3.6197	6.60413e-48	3.64073e-45
novel.1024	-	0.783308	8.77044	-3.61142	0.0149714	0.089166
ENSGALG00000034150	CATH3	0.689824	8.33804	-3.6104	0.0194834	0.107509
ENSGALG00000032506	GEM	6.19268	74.9474	-3.60876	2.1584e-13	1.69228e-11
ENSGALG00000006597	-	0.391654	4.48489	-3.6085	0.0470313	1
novel.1285	-	0.391654	4.47242	-3.60509	0.0488966	1
ENSGALG00000031659	-	0.987995	12.083	-3.58029	0.00335391	0.0288898
ENSGALG00000011740	MGP	3.34777	40.0901	-3.56971	1.25625e-07	4.22929e-06
ENSGALG00000030038	C3	3.59723	42.7034	-3.53485	9.18171e-07	2.54277e-05
ENSGALG00000043342	-	7.48278	86.685	-3.53238	3.83469e-13	2.92847e-11
ENSGALG00000041517	-	4.84796	54.3892	-3.5318	3.77588e-05	0.000682483
ENSGALG00000040842	HSPB2	0.894511	10.9818	-3.50621	0.00839008	0.0581341
ENSGALG00000008006	CAPN6	3.60116	41.547	-3.49487	6.75337e-08	2.3875e-06
ENSGALG00000011104	GCG	0.783308	8.14728	-3.49453	0.0261134	0.132887
ENSGALG00000012644	FOXD1	24.7757	283.378	-3.49098	1.53139e-26	3.60203e-24
ENSGALG00000033522	-	4.05531	47.8499	-3.49033	2.07248e-07	6.61131e-06
ENSGALG00000013980	SLC2A12	11.5691	128.03	-3.47086	9.8208e-19	1.22871e-16
ENSGALG00000015293	TMEM45A	0.641115	7.38916	-3.46784	0.0197348	0.108586
ENSGALG00000036306	-	0.59634	7.09393	-3.4512	0.0285966	0.141517
ENSGALG00000012544	-	1.97599	21.9826	-3.44966	0.000114188	0.00181477
ENSGALG00000029472	CHIR-IG1-5	0.689824	7.41798	-3.44103	0.0198635	0.109027
novel.580	-	0.783308	7.82711	-3.428	0.0378999	0.172229
ENSGALG00000010747	FBLN5	11.912	127.709	-3.42258	1.05548e-18	1.31125e-16
ENSGALG00000006891	ITIH5	3.74336	39.3537	-3.39617	4.72076e-07	1.38337e-05
ENSGALG00000009870	IL15	1.28223	13.7354	-3.36528	0.00322826	0.0281233
ENSGALG00000008427	GNAT3	0.783308	7.33845	-3.34977	0.0304613	0.148199
ENSGALG00000002557	ADGRD1	12.4149	126.799	-3.34533	9.50306e-16	9.31352e-14
ENSGALG00000030115	WISP1	1.51791	14.5215	-3.33902	0.00433441	0.0353016
ENSGALG00000045111	-	1.17496	10.8581	-3.32412	0.0107798	0.070192
ENSGALG00000029282	FOXL2	7.88822	80.5919	-3.32206	2.54681e-13	1.97922e-11
ENSGALG00000034078	GLT8D2	3.94804	39.9872	-3.31105	3.09698e-07	9.45421e-06
ENSGALG00000010402	HPGDS	1.81608	17.217	-3.30536	0.00101384	0.0110402
ENSGALG00000012429	BMP4	11.3472	112.501	-3.27218	1.46123e-15	1.40861e-13
ENSGALG00000038358	-	2.86656	27.9462	-3.25677	0.00262226	0.0238942
ENSGALG00000016615	GPR143	1.42049	13.1785	-3.2397	0.00833732	0.0578822
ENSGALG00000016635	MXRA5	154.487	1454.84	-3.23247	1.49737e-13	1.19524e-11
ENSGALG00000023772	HSPB7	0.783308	6.77764	-3.23218	0.0381243	0.17307
ENSGALG00000016867	ITGBL1	14.2698	129.211	-3.19778	9.22514e-17	9.86307e-15
novel.161	-	0.783308	6.60611	-3.19494	0.0457516	0.195519
ENSGALG00000010881	ASB2	3.62822	31.5687	-3.17338	1.72162e-05	0.000347495
ENSGALG00000027184	OLFML1	1.37965	12.2337	-3.1657	0.00734222	0.0527163
ENSGALG00000016580	SCARA5	6.45788	57.3527	-3.15156	2.96181e-08	1.11169e-06
ENSGALG00000012055	-	11.912	105.369	-3.1468	5.30252e-16	5.31487e-14
ENSGALG00000037520	CCDC89	1.08148	9.17485	-3.13181	0.0167434	0.0974345
ENSGALG00000002771	CRIP1	3.92639	33.2701	-3.12536	3.06758e-06	7.49518e-05
ENSGALG00000032220	-	84.7574	741.88	-3.125	3.43126e-32	1.08091e-29
ENSGALG00000043703	-	51.2306	444.931	-3.1142	3.02013e-24	5.91979e-22
ENSGALG00000024294	-	3.69858	32.0988	-3.1079	1.33266e-05	0.000276908
ENSGALG00000043185	MATN1	2.35584	20.0902	-3.07992	0.00470915	0.0376071
ENSGALG00000017046	POSTN	78.6465	661.16	-3.07219	5.28362e-55	4.43849e-52
ENSGALG00000016324	GSTA4L	10.2047	84.46	-3.06634	9.40935e-09	3.94276e-07
novel.2622	-	1.12625	8.81073	-3.05349	0.0188679	0.105599
ENSGALG00000012985	SLC6A13	13.1746	109.514	-3.05019	9.8687e-13	7.16435e-11
ENSGALG00000039216	COL6A2	77.7814	635.302	-3.03623	3.39406e-73	3.99164e-70
ENSGALG00000019719	KRT19	14.8214	119.031	-2.98584	7.30968e-12	4.7583e-10
novel.401	-	1.19268	10.0567	-2.97863	0.0243273	0.126155
ENSGALG00000012420	LGALS1	1.97599	15.7495	-2.97463	0.00281579	0.0253048
ENSGALG00000015307	ABI3BP	44.8637	348.863	-2.94789	1.83433e-40	7.52546e-38
ENSGALG00000016498	MFSD2B	5.09201	39.9611	-2.93043	5.10434e-05	0.000884534
ENSGALG00000010794	MEOX2	15.8232	120.32	-2.92201	2.56158e-11	1.54228e-09
ENSGALG00000016684	RHAG	13.9987	105.529	-2.91511	3.1763e-10	1.6432e-08
ENSGALG00000004261	AQP9	0.939285	7.45151	-2.91435	0.0310909	0.150432
ENSGALG00000004695	ECM2	22.5438	167.129	-2.90268	1.20826e-14	1.07116e-12
ENSGALG00000030140	CCDC3	8.28381	62.4861	-2.8997	2.87333e-08	1.08078e-06
ENSGALG00000036189	ANGPT2	116.08	863.221	-2.89746	9.15778e-55	7.34329e-52
ENSGALG00000037625	FBN3	498.957	3662.22	-2.87764	2.12207e-145	3.74354e-142
ENSGALG00000030602	ADAM33	20.0807	147.116	-2.87309	2.60276e-15	2.40395e-13
ENSGALG00000037755	-	1.92728	14.5137	-2.86616	0.005856	0.0442423
ENSGALG00000021355	-	1.86479	13.0349	-2.86449	0.0155921	0.0920551
ENSGALG00000041826	S100A6	13.5318	97.8511	-2.82627	3.67503e-09	1.65386e-07
ENSGALG00000016693	CSF2RA	2.56839	18.6413	-2.81709	0.00117084	0.0123608
ENSGALG00000014758	ARHGAP28	23.1711	162.928	-2.81502	1.61146e-18	1.97415e-16
ENSGALG00000007160	-	2.0616	14.3653	-2.80782	0.00374507	0.0316109
ENSGALG00000000313	TNNI1	0.98406	6.98475	-2.79732	0.0411132	0.182414
ENSGALG00000008732	OTOR	9.96703	67.4192	-2.79195	2.04649e-09	9.47564e-08
ENSGALG00000032789	TBX18	58.4457	404.486	-2.79114	3.68162e-40	1.47608e-37
ENSGALG00000002118	KCNMB1	1.37965	9.47008	-2.78889	0.0211465	0.114329
ENSGALG00000028567	MYL9	53.0481	368.233	-2.78699	2.9074e-37	1.09127e-34
ENSGALG00000003923	COL6A3	40.8847	284.08	-2.78532	1.73896e-21	2.8144e-19
ENSGALG00000002374	SLC9A9	3.98888	27.5871	-2.77054	5.4315e-05	0.000932073
ENSGALG00000011205	SMOC2	18.0191	121.104	-2.75046	9.79464e-15	8.81568e-13
ENSGALG00000035772	-	9.99853	66.3974	-2.7184	1.22003e-08	5.01691e-07
novel.886	-	15.5053	102.415	-2.71719	5.23183e-12	3.41832e-10
ENSGALG00000038845	-	1.37965	8.98614	-2.71622	0.0270667	0.136463
ENSGALG00000041730	GPR20	1.23746	8.54903	-2.71599	0.0293641	0.144106
ENSGALG00000003726	-	28.9353	190.041	-2.71548	5.29448e-21	7.84873e-19
novel.840	-	1.28223	8.64103	-2.70339	0.0251715	0.129042
ENSGALG00000026651	SCARA3	24.9208	160.857	-2.70233	1.20434e-17	1.40701e-15
ENSGALG00000043287	CAV1	3.25428	21.3106	-2.67485	0.000643335	0.00762706
ENSGALG00000029140	CRABP2	81.1509	517.333	-2.66959	6.46036e-46	3.25621e-43
ENSGALG00000034213	TNFRSF1B	26.8033	169.326	-2.66748	3.37392e-20	4.68656e-18
ENSGALG00000013154	SLCO1C1	2.31106	14.8282	-2.65684	0.00687203	0.0500122
ENSGALG00000045347	-	2.06554	12.9131	-2.65604	0.0128199	0.0797163
ENSGALG00000030291	IRF9	2.61317	16.7779	-2.65379	0.00257055	0.0235793
ENSGALG00000030397	TRIM27.1	3.57951	21.7563	-2.63695	0.000981527	0.0107815
ENSGALG00000037425	-	12.6078	79.1845	-2.6348	1.85249e-08	7.23003e-07
ENSGALG00000008298	LRRC17	76.1627	473.968	-2.6314	1.30102e-42	5.88496e-40
ENSGALG00000011270	KERA	28.0914	173.392	-2.62241	3.40666e-19	4.38663e-17
ENSGALG00000029658	-	7.07539	43.473	-2.61509	0.000146843	0.00224476
novel.223	-	4.13108	25.0333	-2.60307	0.00120432	0.012631
ENSGALG00000040759	-	29.2561	174.439	-2.58549	1.35151e-11	8.42475e-10
ENSGALG00000030886	PTGDS	3.34777	20.1816	-2.57892	0.000746054	0.00864553
ENSGALG00000029908	-	5.00393	29.3573	-2.57178	0.00281835	0.0253149
novel.235	-	4.38054	26.0112	-2.56202	0.00014049	0.00217021
ENSGALG00000046072	-	11.0721	65.8161	-2.56046	4.3085e-07	1.27741e-05
ENSGALG00000044088	SLC4A1	40.063	232.665	-2.54129	4.0442e-11	2.35458e-09
ENSGALG00000035309	-	122.726	710.721	-2.53399	3.16948e-05	0.000586088
ENSGALG00000015140	-	2.89756	16.2308	-2.53062	0.00920889	0.0623384
ENSGALG00000043690	C2orf40	17.1108	99.2166	-2.52699	3.37763e-08	1.25269e-06
ENSGALG00000004393	-	2.89756	16.1682	-2.52473	0.00494505	0.0390316
ENSGALG00000024365	-	8.04762	44.8706	-2.51402	0.000187001	0.0027241
ENSGALG00000012790	DSP	23.5574	135.965	-2.51152	6.93846e-16	6.91533e-14
ENSGALG00000005426	FREM1	74.0814	420.619	-2.50563	3.35736e-32	1.07686e-29
ENSGALG00000026836	-	12.4498	70.0215	-2.50463	5.10798e-08	1.8315e-06
ENSGALG00000031863	MCMDC2	4.67871	26.598	-2.49959	0.000548256	0.00668864
ENSGALG00000005643	LYVE1	8.86636	49.9349	-2.49829	1.54403e-06	4.08984e-05
ENSGALG00000014804	THBS4	51.6685	292.77	-2.49578	1.84034e-21	2.92482e-19
ENSGALG00000035282	IGF2	15.5402	86.9468	-2.49447	8.61091e-11	4.73224e-09
ENSGALG00000003803	DAB2	74.5744	419.484	-2.49325	2.976e-43	1.38157e-40
ENSGALG00000043213	CYP26C1	6.25911	35.7986	-2.49041	4.30017e-05	0.000764711
ENSGALG00000036798	COL4A1	507.565	2843.36	-2.48279	3.40942e-78	4.62658e-75
ENSGALG00000006421	SLC16A12	7.04635	39.5581	-2.48261	1.04292e-05	0.000222201
ENSGALG00000022720	GJB2	1.97205	11.229	-2.48211	0.0129187	0.0801837
ENSGALG00000026808	TMEM72	2.11031	11.5406	-2.47553	0.0141648	0.0856635
ENSGALG00000042388	LAMA2	44.7742	248.111	-2.46951	3.38025e-21	5.1406e-19
ENSGALG00000014515	C1QTNF7	3.93426	21.2628	-2.46704	0.00461555	0.0370778
ENSGALG00000027165	RNASE4	3.73942	20.5697	-2.45872	0.00108392	0.0116737
ENSGALG00000028157	-	6.52184	34.7326	-2.44866	0.000314284	0.00426484
novel.118	-	1.97599	10.8477	-2.4449	0.0428986	0.187832
ENSGALG00000012374	FRMD6	48.4334	263.926	-2.44435	1.80039e-24	3.60916e-22
ENSGALG00000035976	-	3.642	20.0015	-2.43917	0.00253956	0.0233579
ENSGALG00000000818	-	34.8509	186.75	-2.43587	1.50591e-17	1.74774e-15
ENSGALG00000017715	TINAGL1	19.1473	104.219	-2.43583	1.8572e-11	1.14156e-09
ENSGALG00000007226	OSTN	2.15902	11.3842	-2.43524	0.0207327	0.112745
ENSGALG00000030781	CA2	232.887	1258.99	-2.43437	1.6924e-06	4.42866e-05
ENSGALG00000012613	FBP1	9.94391	53.4458	-2.43217	3.9207e-07	1.17428e-05
ENSGALG00000017274	CD9	4.7412	26.3696	-2.43178	0.0019244	0.0186529
ENSGALG00000015544	ALDOB	22.3037	120.573	-2.43062	3.2588e-06	7.90764e-05
ENSGALG00000008444	TUBAL3	9.89126	52.8327	-2.42223	5.40358e-07	1.56526e-05
ENSGALG00000043223	COL26A1	130.698	697.772	-2.42143	6.77329e-27	1.63682e-24
ENSGALG00000006343	ACTA2	246.751	1321.52	-2.41551	2.37768e-43	1.13364e-40
ENSGALG00000031595	-	10.2244	54.1634	-2.41449	0.00156647	0.0157191
ENSGALG00000025822	CYP1B1	154.334	826.587	-2.41335	2.86636e-30	8.57042e-28
ENSGALG00000012394	NID2	143.073	756.678	-2.40173	6.02586e-51	3.79651e-48
ENSGALG00000044070	-	2.80407	14.5914	-2.40042	0.00776091	0.0549779
novel.449	-	19.5995	103.682	-2.40015	1.32898e-12	9.3778e-11
novel.964	-	3.25428	17.5235	-2.39978	0.00546435	0.0419481
ENSGALG00000033428	CA13	90.5983	474.932	-2.39376	2.71158e-17	3.02753e-15
ENSGALG00000005347	ADAMTS18	62.5782	326.366	-2.38292	1.19023e-22	2.05851e-20
ENSGALG00000032030	-	5.87139	31.1528	-2.37755	0.000126884	0.00198789
ENSGALG00000045350	-	16.3373	84.7751	-2.37666	5.70103e-11	3.25475e-09
ENSGALG00000039245	-	9.29345	49.1593	-2.37463	9.91475e-05	0.0015944
ENSGALG00000009638	ANO6	25.7705	132.902	-2.37176	4.61557e-14	3.89585e-12
ENSGALG00000033694	IFI30	17.6058	90.3084	-2.36837	7.77673e-11	4.30862e-09
ENSGALG00000030902	-	45.7469	238.533	-2.3674	3.34022e-21	5.12389e-19
ENSGALG00000002113	LCP2	2.80407	14.2502	-2.36639	0.0089748	0.0611055
ENSGALG00000044774	-	2.26629	11.9613	-2.36313	0.0221521	0.117848
ENSGALG00000037901	EFEMP1	65.4728	333.289	-2.34501	7.23476e-24	1.35775e-21
ENSGALG00000023834	-	11.7098	60.0241	-2.33642	2.32672e-05	0.000451051
ENSGALG00000004436	CYP3A4	7.87443	39.5409	-2.33607	2.21496e-05	0.000430805
ENSGALG00000032157	-	1.62911	8.41286	-2.33477	0.0401676	0.179346
ENSGALG00000019553	SERPINB10B	2.16296	10.5427	-2.32323	0.043245	0.188926
ENSGALG00000027330	SYNPO	20.124	101.387	-2.3193	1.47478e-08	5.90984e-07
ENSGALG00000026465	TMEM100	31.1843	157.17	-2.31911	1.20833e-14	1.07116e-12
ENSGALG00000010391	MMRN1	12.3893	61.395	-2.31664	7.54788e-08	2.64191e-06
ENSGALG00000045776	-	5.20469	25.7023	-2.3116	0.00368445	0.0311588
ENSGALG00000033187	-	4.77219	23.5995	-2.3059	0.00109897	0.0117709
ENSGALG00000030442	FOXC1	33.147	164.681	-2.30313	8.04597e-11	4.43559e-09
ENSGALG00000027777	CNN2	38.5225	190.374	-2.30097	2.02253e-17	2.28714e-15
ENSGALG00000038377	-	6.86479	32.9671	-2.29897	0.000465172	0.00586569
novel.1428	-	23.1815	114.775	-2.29328	3.13937e-10	1.63047e-08
ENSGALG00000013929	PDGFRA	112.351	548.531	-2.28767	2.6696e-25	5.74321e-23
ENSGALG00000009693	CPXM2	19.2974	94.2568	-2.28739	3.54536e-10	1.82876e-08
ENSGALG00000012396	PTGER2	3.38861	16.5824	-2.28714	0.00962682	0.0644389
ENSGALG00000015935	SMYD1	2.15509	10.2427	-2.28257	0.0379169	0.172262
ENSGALG00000015573	FHL5	12.9099	62.7887	-2.26644	4.15276e-07	1.2354e-05
ENSGALG00000032994	-	3.50768	17.1901	-2.25058	0.00647871	0.0477304
ENSGALG00000030075	-	2.72831	13.5256	-2.24422	0.0323863	0.15458
ENSGALG00000015908	COL12A1	665.371	3150.92	-2.24408	8.76553e-40	3.36158e-37
ENSGALG00000030603	ANTXR1	10.9122	51.4551	-2.23875	4.03307e-06	9.52441e-05
ENSGALG00000007114	APOA1	44.3422	210.006	-2.23243	6.191e-14	5.12749e-12
ENSGALG00000006758	C1QTNF5	25.2052	117.009	-2.23215	1.91654e-11	1.17395e-09
ENSGALG00000015013	MSX1	24.3328	115.223	-2.23181	7.17977e-10	3.50854e-08
ENSGALG00000038433	SPON2	29.4243	137.347	-2.22856	7.89968e-13	5.7825e-11
ENSGALG00000045319	-	2.47491	12.0141	-2.22255	0.032384	0.15458
ENSGALG00000014042	SSPN	4.0863	19.0514	-2.22096	0.00295955	0.0262888
ENSGALG00000039458	GDF8	3.25035	15.3661	-2.21702	0.0217622	0.116321
ENSGALG00000041380	BF2	29.3958	138.171	-2.21641	7.09582e-07	2.00927e-05
ENSGALG00000005209	AQP1	47.411	221.666	-2.21533	3.02854e-18	3.65935e-16
novel.441	-	9.89126	45.75	-2.21367	1.11872e-05	0.000235786
ENSGALG00000010258	LTBP2	77.4563	361.87	-2.21269	1.50476e-16	1.58009e-14
ENSGALG00000006973	BLNK	4.90651	22.4369	-2.21134	0.00234084	0.0218838
ENSGALG00000003118	ADGRA2	62.594	289.571	-2.21037	4.11152e-23	7.40116e-21
ENSGALG00000042079	NID1	401.725	1864.22	-2.21007	1.03201e-47	5.51687e-45
ENSGALG00000038040	-	9.91045	45.3312	-2.20606	0.00117246	0.0123704
ENSGALG00000044985	-	19.9734	91.5842	-2.20547	4.0234e-10	2.05135e-08
ENSGALG00000041360	-	6.06229	28.0633	-2.20437	0.000708909	0.00830954
ENSGALG00000033365	ALDH1A3	12.6334	58.6792	-2.20242	0.000775249	0.0089195
ENSGALG00000044908	-	4.68264	21.6011	-2.19336	0.00181131	0.0177125
ENSGALG00000014615	LAMA1	308.385	1408.93	-2.19277	1.97634e-78	2.90538e-75
ENSGALG00000044326	-	6.30388	29.0786	-2.19158	0.000517901	0.00638902
ENSGALG00000000378	SLC25A37	15.8832	71.9863	-2.189	4.65182e-08	1.68854e-06
ENSGALG00000044002	CCDC153	3.82897	17.3299	-2.1879	0.00872801	0.0598177
ENSGALG00000028273	HBE1	798.621	3623.31	-2.18186	0.000318281	0.00430253
ENSGALG00000034456	PRELP	63.2666	287.267	-2.17795	6.32183e-20	8.71276e-18
ENSGALG00000000824	-	2.11031	9.37808	-2.17268	0.0396318	0.177764
ENSGALG00000014736	-	14.4022	64.5424	-2.16772	3.04227e-06	7.44365e-05
ENSGALG00000028520	CST3	1886.5	8475.89	-2.16761	5.65611e-41	2.43364e-38
ENSGALG00000028041	-	6.75212	30.2557	-2.16381	0.000834017	0.00946151
ENSGALG00000040275	RCSD1	43.7596	194.753	-2.16234	1.80178e-12	1.24648e-10
ENSGALG00000029569	-	3.88162	17.0989	-2.16148	0.0189072	0.105719
ENSGALG00000011532	-	9.64771	43.5377	-2.15934	0.000416146	0.00537223
ENSGALG00000012801	LY86	21.6749	97.122	-2.15281	6.8646e-08	2.41713e-06
ENSGALG00000012988	B4GALNT3	8.67546	38.6706	-2.14906	0.000173334	0.00256525
ENSGALG00000039978	SLC4A1	158.816	702.834	-2.14612	0.000110826	0.00176771
novel.605	-	10.1137	45.2039	-2.14435	0.00045812	0.00580999
ENSGALG00000044240	H1F0	85.2352	376.368	-2.14289	0.000910991	0.0101457
ENSGALG00000042801	-	15.9344	70.7025	-2.13934	2.71795e-05	0.000516119
ENSGALG00000011994	SYNPO2	55.7292	245.56	-2.13705	2.61008e-20	3.65432e-18
ENSGALG00000038778	-	9.20537	40.3296	-2.12911	0.0140268	0.0851502
ENSGALG00000007367	WFIKKN2	6.16169	27.4221	-2.12349	0.001892	0.0183996
ENSGALG00000021362	GPRC5C	9.6733	42.9672	-2.12151	0.000275259	0.00382651
novel.959	-	4.63	20.3493	-2.11428	0.00340917	0.0292658
ENSGALG00000045365	-	5.76412	24.8239	-2.11125	0.00502831	0.0394944
ENSGALG00000023763	PIFO	5.10727	21.9922	-2.10338	0.00679804	0.0496271
ENSGALG00000031597	HBM	3200.34	13706.4	-2.09856	0.000364541	0.00480274
ENSGALG00000042474	FOXD2	21.4175	91.42	-2.0892	1.53792e-06	4.08984e-05
ENSGALG00000004270	ALDH1A2	161.187	686.366	-2.08754	3.02667e-30	8.89891e-28
ENSGALG00000029824	-	4.27327	17.8081	-2.08558	0.0112248	0.0724275
ENSGALG00000006756	-	28.6292	120.51	-2.07591	1.32785e-11	8.31006e-10
ENSGALG00000001143	ETS1	107.113	451.991	-2.07581	6.05737e-30	1.72352e-27
ENSGALG00000032997	EMILIN2	103.739	434.885	-2.07144	2.93308e-27	7.28767e-25
ENSGALG00000010156	-	7.19248	30.1042	-2.07142	0.00113308	0.0120519
ENSGALG00000014873	GJA1	209.097	878.889	-2.07098	1.73872e-42	7.66817e-40
ENSGALG00000027643	RD3L	6.6916	28.2627	-2.06758	0.00181576	0.0177462
ENSGALG00000043497	-	9.03219	38.5955	-2.06699	0.000478686	0.00599758
ENSGALG00000016843	COL4A2	426.85	1781.03	-2.05799	1.70518e-40	7.16218e-38
ENSGALG00000023472	-	13.794	57.3267	-2.05762	0.000215871	0.00308105
ENSGALG00000042543	-	16.7915	70.1904	-2.05749	2.29804e-07	7.25746e-06
ENSGALG00000029768	PTGDR	3.69465	15.4733	-2.05687	0.0109826	0.0711768
ENSGALG00000016325	GSTA3	18.1692	75.3728	-2.05644	1.29593e-06	3.50098e-05
ENSGALG00000011149	PLA2R1	109.057	451.681	-2.05467	1.58287e-16	1.65228e-14
ENSGALG00000003424	LMX1A	11.6198	48.662	-2.05259	3.87368e-05	0.000698064
ENSGALG00000012735	EDN1	4.13108	16.9936	-2.05257	0.00999555	0.0661439
ENSGALG00000029872	-	11.0042	46.4036	-2.04688	0.000141446	0.00218116
ENSGALG00000028304	MMR1L4	11.3683	46.5829	-2.04482	2.96409e-05	0.000553914
ENSGALG00000029899	GNG11	36.666	152.42	-2.04397	1.79045e-11	1.10438e-09
ENSGALG00000027067	C1QTNF6	26.5282	108.379	-2.04263	6.70262e-09	2.84233e-07
ENSGALG00000014233	FBLN1	376.272	1546.12	-2.04209	6.43582e-63	6.30746e-60
ENSGALG00000015398	-	2.96005	12.3744	-2.03901	0.0285198	0.141285
ENSGALG00000029485	-	16.2084	65.317	-2.02946	2.87324e-06	7.08906e-05
ENSGALG00000029669	C1QC	2.70665	11.0881	-2.02663	0.035145	0.163199
ENSGALG00000038089	EGFR	81.387	331.368	-2.02308	1.01218e-21	1.65331e-19
ENSGALG00000041161	-	3.44519	13.8754	-2.0182	0.0166891	0.0972301
novel.2724	-	10.0413	40.163	-2.00886	0.00146136	0.014833
ENSGALG00000037587	ENPP3	3.50768	14.533	-2.00831	0.0207795	0.112895
ENSGALG00000033471	CALD1	386.95	1553.48	-2.00391	4.82334e-52	3.27264e-49
ENSGALG00000043089	VWCE	3.25822	13.2582	-2.00181	0.0273931	0.13742
ENSGALG00000008439	CD36	5.45217	21.2667	-2.00065	0.0129223	0.0801837
ENSGALG00000029857	-	4.03366	16.2124	-2.00012	0.0118756	0.0755682
ENSGALG00000010013	EDNRA	205.213	815.918	-1.99645	6.04192e-46	3.13487e-43
ENSGALG00000006038	TGFBR3	53.395	211.404	-1.98671	3.23525e-11	1.9088e-09
ENSGALG00000035879	ITGA7	32.1039	127.113	-1.98234	4.35242e-12	2.89739e-10
ENSGALG00000004398	CARD11	14.3126	56.4803	-1.97998	1.04004e-05	0.000221854
ENSGALG00000033812	-	7.02076	27.2433	-1.97259	0.0192415	0.106875
ENSGALG00000035052	BMP3	9.82483	38.0396	-1.97157	0.000174238	0.00257648
ENSGALG00000038688	ADAMTS17	71.3368	277.973	-1.96931	1.04898e-16	1.11477e-14
ENSGALG00000001161	FLI1	104.35	408.106	-1.96468	9.83869e-25	2.01819e-22
ENSGALG00000031046	-	4.08237	15.7936	-1.95837	0.0230435	0.121021
ENSGALG00000043234	HBA1	5539.01	21473	-1.95483	0.000421669	0.00543365
ENSGALG00000011306	DES	31.8333	124.562	-1.95447	2.60848e-10	1.36143e-08
novel.1250	-	4.51486	17.3156	-1.95029	0.0141517	0.0856482
ENSGALG00000007001	TLR4	7.6796	29.8742	-1.94933	0.000919665	0.0102229
ENSGALG00000045094	-	11.6724	45.2573	-1.94812	0.0316244	0.151971
ENSGALG00000004128	CYSLTR1	3.99282	15.5691	-1.94629	0.0142414	0.0859501
ENSGALG00000035473	-	4.43318	16.9975	-1.94586	0.014104	0.0854698
ENSGALG00000001840	TEK	81.4205	314.386	-1.94377	2.27293e-21	3.54838e-19
ENSGALG00000008007	ITGA11	43.9185	169.124	-1.94182	6.93339e-15	6.3374e-13
ENSGALG00000004771	C1QB	5.39018	21.2014	-1.93589	0.00970962	0.0647833
ENSGALG00000024379	-	29.9695	113.564	-1.93252	1.68977e-08	6.66873e-07
ENSGALG00000036847	PLAC9	15.6416	59.1642	-1.93058	2.10143e-05	0.000413463
ENSGALG00000034553	-	5.01772	19.2546	-1.92833	0.00927001	0.0627041
ENSGALG00000045684	-	134.569	511.311	-1.92648	3.74552e-22	6.41502e-20
ENSGALG00000015077	ARHGAP31	100.924	385.774	-1.92501	2.43043e-14	2.07127e-12
ENSGALG00000002431	-	50.3252	190.482	-1.92358	1.18741e-11	7.5349e-10
ENSGALG00000044114	-	19.0169	72.6461	-1.92311	4.06766e-07	1.21212e-05
ENSGALG00000008018	SNAI1	69.7791	265.527	-1.92203	1.78959e-15	1.69732e-13
ENSGALG00000024318	TMEM200B	8.426	32.0097	-1.92107	0.000604922	0.0072153
ENSGALG00000007905	LAMB1	557.838	2114.19	-1.92071	2.24064e-49	1.31757e-46
ENSGALG00000027501	ANPEP	49.6925	188.307	-1.91544	4.14498e-12	2.76976e-10
ENSGALG00000003939	KLF2	68.2307	259.283	-1.91512	5.55994e-10	2.73211e-08
ENSGALG00000032588	ARPC1B	47.0965	177.195	-1.91387	1.62349e-15	1.55652e-13
ENSGALG00000043390	-	6.4756	24.7356	-1.91325	0.0121893	0.0769347
ENSGALG00000013376	CAPSL	10.8694	40.5587	-1.91152	0.00179499	0.0176016
ENSGALG00000038025	-	8.75516	32.374	-1.90637	0.00139361	0.0142355
ENSGALG00000044610	CFAP100	15.7154	58.1014	-1.89925	2.27791e-05	0.000442561
ENSGALG00000013244	ABCC9	129.431	480.678	-1.89578	0.000245041	0.00344719
ENSGALG00000032349	CDH5	562.928	2094.02	-1.89504	4.18966e-54	3.21347e-51
ENSGALG00000009315	PAPLN	39.9528	148.055	-1.89396	1.07763e-11	6.88783e-10
ENSGALG00000043956	-	73.3975	272.7	-1.88988	8.55402e-22	1.41029e-19
ENSGALG00000033867	-	14.1375	52.3894	-1.88383	4.47133e-05	0.000789577
ENSGALG00000010101	-	17.1074	63.8274	-1.88058	1.61368e-05	0.000328339
ENSGALG00000030543	KIAA0040	5.18156	19.4617	-1.87954	0.00945879	0.0636394
ENSGALG00000001490	KCNJ13	4.88339	18.2509	-1.87588	0.0331487	0.156785
novel.2247	-	12.0714	44.0896	-1.87206	0.0030206	0.0266699
ENSGALG00000027159	-	24.9897	92.1229	-1.87163	1.05819e-07	3.60376e-06
ENSGALG00000045903	-	5.8886	20.8813	-1.86616	0.0177283	0.101222
ENSGALG00000010806	RIN3	26.2601	96.5706	-1.86479	1.95928e-08	7.62996e-07
ENSGALG00000043111	-	13.8157	50.3538	-1.85903	0.000428569	0.00549447
ENSGALG00000028928	LCAT	7.27809	26.1531	-1.85624	0.00212214	0.0201706
ENSGALG00000010224	GLIPR1L	10.4955	38.0962	-1.85546	0.00326135	0.0282932
ENSGALG00000026970	IFITM3	73.0723	265.111	-1.85477	4.40058e-17	4.82178e-15
ENSGALG00000013603	MYCT1	11.4579	41.0157	-1.85064	0.00037905	0.00497162
ENSGALG00000003261	CAVIN1	157.566	567.116	-1.84346	3.07571e-27	7.53591e-25
ENSGALG00000028595	CCNO	18.5067	66.7886	-1.84077	0.000459604	0.00582061
ENSGALG00000013112	RERGL	72.3056	257.867	-1.83984	1.92366e-10	1.01299e-08
ENSGALG00000034673	HTRA3	59.4637	213.373	-1.83613	1.8373e-10	9.70415e-09
ENSGALG00000032313	KDELR3	34.1252	122.188	-1.82455	7.87523e-08	2.73478e-06
ENSGALG00000040964	-	6.98977	25.022	-1.82366	0.00562413	0.0429503
ENSGALG00000043861	-	6.33881	22.1427	-1.82099	0.0106463	0.069576
ENSGALG00000015568	SH3TC1	36.2763	129.345	-1.81865	5.54857e-09	2.4109e-07
ENSGALG00000036752	-	16.9238	59.3051	-1.81707	3.99306e-05	0.000717328
ENSGALG00000032851	SOX17	24.3682	86.1195	-1.81505	8.00771e-05	0.0013227
novel.348	-	22.3485	77.7421	-1.81002	2.89299e-05	0.000544085
ENSGALG00000023437	NQO1	10.8305	38.0165	-1.80588	0.000513035	0.00634229
ENSGALG00000028622	PEAR1	11.9785	42.0079	-1.79751	0.000239179	0.00337279
ENSGALG00000033462	-	9.17978	31.3168	-1.79326	0.00250838	0.0231556
ENSGALG00000013006	ROPN1L	16.4972	57.1681	-1.78929	2.34571e-05	0.000453735
ENSGALG00000035194	ARHGAP25	13.2469	45.7201	-1.78625	0.000158183	0.00238302
ENSGALG00000011803	EMP1	10.7858	37.2835	-1.78561	0.00041527	0.00536783
ENSGALG00000032419	STARD8	67.2653	232.211	-1.78526	3.0688e-16	3.12929e-14
ENSGALG00000003578	FN1	926.531	3182.55	-1.78056	4.03919e-80	6.47775e-77
ENSGALG00000016215	CXorf36	57.8386	200.483	-1.77948	1.70839e-10	9.07762e-09
ENSGALG00000016584	EGFL6	68.3537	236.073	-1.77929	1.34323e-09	6.35279e-08
ENSGALG00000026663	CX3CL1	21.3531	72.8139	-1.77724	3.7674e-06	8.96409e-05
ENSGALG00000019277	SLCO1B3	13.919	47.3181	-1.77614	0.000296923	0.00407628
ENSGALG00000044466	-	10.6298	36.2617	-1.77583	0.000474624	0.00596356
ENSGALG00000004531	PLOD1	205.126	703.362	-1.77454	4.0205e-34	1.36395e-31
ENSGALG00000003217	LITAF	4.57144	15.3477	-1.76915	0.0256422	0.130927
ENSGALG00000011442	TGFBR2	61.9922	210.208	-1.76398	1.56116e-10	8.42213e-09
ENSGALG00000023379	F2RL2	35.2357	119.335	-1.75533	2.86053e-07	8.83759e-06
ENSGALG00000040182	GAMT	21.8815	74.0801	-1.75464	2.84646e-05	0.000537627
ENSGALG00000003478	GFI1B	5.78184	19.8662	-1.75061	0.0193459	0.107232
ENSGALG00000012550	HMOX1	52.3356	173.957	-1.74731	1.72239e-09	8.03829e-08
ENSGALG00000016998	LPAR6	14.416	48.5623	-1.74616	0.000651651	0.00771011
ENSGALG00000038708	KCNQ4	5.71148	19.2624	-1.74549	0.010757	0.0701272
ENSGALG00000033144	COLEC10	13.89	47.0333	-1.74476	0.000417618	0.00538537
ENSGALG00000004394	-	16.9745	56.9358	-1.74377	1.49372e-05	0.000305603
ENSGALG00000032317	TAS1R3	7.8705	26.2508	-1.74369	0.00872072	0.059791
ENSGALG00000028147	CTSK	36.1799	119.437	-1.73054	3.38009e-08	1.25269e-06
ENSGALG00000007210	-	17.0734	55.9293	-1.73043	0.000486703	0.00608069
ENSGALG00000012802	F13A1	53.2597	176.796	-1.7292	2.95114e-07	9.10157e-06
ENSGALG00000009594	RARRES1	101.323	335.345	-1.7277	6.64907e-21	9.72158e-19
novel.136	-	47.9827	157.675	-1.72045	2.31029e-09	1.06135e-07
ENSGALG00000025946	MOB3C	11.5243	37.8979	-1.71949	0.00106686	0.0115322
ENSGALG00000039452	GJA5	27.9512	91.4687	-1.71391	2.64222e-07	8.20623e-06
ENSGALG00000003876	TIMD4	11.3974	37.0773	-1.71007	0.00139225	0.0142298
ENSGALG00000042077	HIC1	153.616	504.22	-1.70867	3.89262e-22	6.60286e-20
ENSGALG00000014124	TEC	14.4981	47.8624	-1.70596	0.000346097	0.00459405
ENSGALG00000009512	TFPI2	79.78	257.38	-1.70025	2.41792e-12	1.65328e-10
ENSGALG00000037332	-	319.491	1039.62	-1.69748	3.09543e-30	8.95187e-28
ENSGALG00000040504	GGT5	181.081	587.379	-1.6974	3.49448e-26	7.73552e-24
ENSGALG00000036441	WIPF1	43.7685	142.569	-1.69725	5.6239e-11	3.22114e-09
ENSGALG00000015396	CD200	107.456	348.566	-1.69521	1.29126e-11	8.16454e-10
novel.243	-	7.58611	24.7863	-1.69178	0.00769563	0.0546312
ENSGALG00000015001	LAMA4	212.273	683.996	-1.68835	8.93491e-21	1.28147e-18
ENSGALG00000014041	RASSF8	33.0156	105.68	-1.68459	1.35224e-07	4.50093e-06
ENSGALG00000035317	ID3	78.4211	251.326	-1.67888	7.11502e-16	7.05147e-14
ENSGALG00000005257	-	16.5189	53.4583	-1.67753	0.0001245	0.00195228
ENSGALG00000006507	CLMP	53.4959	171.267	-1.67659	2.38201e-11	1.43907e-09
ENSGALG00000042807	-	85.0625	272.985	-1.67463	4.00132e-13	3.04256e-11
novel.1400	-	38.3591	122.883	-1.67407	2.33019e-08	8.8976e-07
ENSGALG00000026373	KCNJ8	149.635	474.956	-1.67203	4.34336e-21	6.54883e-19
ENSGALG00000011468	IGFBP5	46.8186	150.008	-1.67137	5.3441e-09	2.33355e-07
ENSGALG00000011855	RHOJ	60.956	194.729	-1.66891	1.58899e-11	9.83559e-10
ENSGALG00000002678	CSPG4	211.977	675.254	-1.66833	9.73897e-33	3.18158e-30
ENSGALG00000008340	FES	14.9031	46.9499	-1.66674	0.000541482	0.00663207
ENSGALG00000011708	MYLK	309.854	982.536	-1.66356	1.95538e-28	5.07277e-26
ENSGALG00000042103	C5H11ORF96	45.6549	145.105	-1.66206	8.84364e-10	4.28601e-08
ENSGALG00000027058	EMP2	136.67	434.123	-1.66187	6.25861e-23	1.09315e-20
ENSGALG00000018702	-	45.4108	143.491	-1.66156	1.44751e-08	5.83002e-07
ENSGALG00000011566	GYPC	89.724	282.305	-1.66046	1.96954e-16	2.03185e-14
ENSGALG00000028354	METRNL	85.493	271.65	-1.6601	1.29605e-16	1.36908e-14
ENSGALG00000036746	-	12.8494	40.969	-1.65948	0.0041294	0.0339836
ENSGALG00000032411	-	9.11189	28.7766	-1.65548	0.00288227	0.0257971
ENSGALG00000031197	-	6.48494	19.8682	-1.64626	0.0350126	0.16267
ENSGALG00000024272	S100A9	7.82032	25.067	-1.6453	0.0273968	0.13742
ENSGALG00000031149	-	20.188	63.2506	-1.64504	0.000166558	0.00247954
ENSGALG00000000424	CMTM3	257.594	806.221	-1.64444	1.10393e-24	2.23843e-22
ENSGALG00000038512	AGTR1	5.90238	18.2262	-1.64074	0.0184347	0.104063
ENSGALG00000036805	SPTB	195.706	609.784	-1.64043	2.86838e-13	2.21935e-11
ENSGALG00000043015	FOXS1	10.2401	32.2129	-1.63868	0.00579433	0.043908
ENSGALG00000014855	GHR	15.3921	47.4468	-1.63802	0.00568749	0.0433057
ENSGALG00000003323	OSGIN1	9.88733	30.637	-1.63393	0.00377949	0.0318253
ENSGALG00000026086	CRYBB2	62.8449	193.976	-1.62944	7.37391e-11	4.11656e-09
ENSGALG00000000621	KANK3	86.8461	269.996	-1.62931	5.19675e-11	2.99594e-09
ENSGALG00000004594	CD74	75.8896	234.673	-1.6287	6.01482e-13	4.4583e-11
novel.37	-	25.6111	79.4276	-1.62627	0.00181089	0.0177125
novel.1296	-	11.0426	33.8978	-1.61982	0.0133524	0.0819305
ENSGALG00000043052	CD1B	5.35475	16.1557	-1.61899	0.0381671	0.17322
ENSGALG00000000894	APCDD1	738.817	2258.26	-1.61102	3.8811e-31	1.18046e-28
ENSGALG00000017195	PGR	16.3742	49.845	-1.61024	0.000560102	0.00678158
ENSGALG00000014891	ITGA1	87.7746	267.375	-1.60477	8.95569e-17	9.63337e-15
ENSGALG00000000044	WFIKKN1	7.71846	23.0016	-1.59346	0.0156927	0.0925252
ENSGALG00000027483	GLRX	11.2183	33.8951	-1.59314	0.0025434	0.023381
ENSGALG00000031112	COL5A2	925.308	2792.07	-1.59241	6.48812e-35	2.33586e-32
novel.1625	-	14.4081	43.0046	-1.59164	0.00313111	0.027426
ENSGALG00000046461	LRRC15	8.45503	25.4584	-1.59001	0.0171647	0.0989235
ENSGALG00000038405	CASR	5.90238	17.5544	-1.58962	0.0327832	0.155716
ENSGALG00000005964	-	7.71452	22.9458	-1.5884	0.0124262	0.0779829
ENSGALG00000030969	CLEC3B	114.567	343.136	-1.58737	5.71659e-06	0.0001308
ENSGALG00000035187	FHL3	176.157	529.016	-1.58266	2.78889e-27	7.02841e-25
ENSGALG00000006705	MYOF	34.97	104.079	-1.57189	4.64344e-06	0.000108353
ENSGALG00000022875	-	7.91527	23.3819	-1.5692	0.0146238	0.0877462
ENSGALG00000001640	RNF122	30.9856	92.6788	-1.56699	5.37598e-05	0.000924344
ENSGALG00000040755	ANGPT4	70.7528	208.995	-1.56656	4.34748e-13	3.26357e-11
ENSGALG00000016563	ASB9	36.5056	108.306	-1.56601	5.51002e-07	1.59348e-05
ENSGALG00000008359	CD93	236.764	701.533	-1.56448	2.8751e-26	6.50251e-24
ENSGALG00000021183	CFAP161	11.1504	33.3239	-1.56084	0.00466205	0.0373452
ENSGALG00000023142	PTGER3	24.7033	73.0172	-1.55906	0.000299896	0.00410114
ENSGALG00000004294	CGNL1	79.4381	232.982	-1.55244	1.80932e-12	1.2468e-10
ENSGALG00000034387	-	6.9568	20.5793	-1.54887	0.0315967	0.151971
novel.1726	-	13.0407	38.5205	-1.54828	0.0184562	0.104063
ENSGALG00000030988	RBPMS2	35.5102	104.284	-1.54663	4.33846e-07	1.28199e-05
ENSGALG00000015374	RBP4	10.4428	30.5773	-1.54338	0.0445488	0.192525
ENSGALG00000009957	TIE1	157.46	459.78	-1.54252	4.5423e-21	6.79074e-19
ENSGALG00000016058	ERG	44.1331	129.214	-1.54068	2.2276e-08	8.57616e-07
ENSGALG00000001561	MXRA8	130.141	377.821	-1.53762	1.06112e-17	1.24795e-15
ENSGALG00000036711	S100A11	41.6282	122.061	-1.53755	0.000388276	0.00508129
ENSGALG00000006715	OAF	163.166	473.577	-1.53743	3.59354e-17	3.9621e-15
ENSGALG00000043332	-	7.23725	20.8334	-1.53679	0.0278424	0.138709
ENSGALG00000007874	IL18	13.6695	39.0999	-1.53378	0.00487363	0.0385368
ENSGALG00000006785	IRF1	6.49085	18.785	-1.53259	0.0241755	0.125583
ENSGALG00000011214	SERPINH1	877.262	2535.58	-1.52966	3.99932e-50	2.43283e-47
ENSGALG00000031208	-	35.6657	102.49	-1.52818	1.70479e-07	5.54875e-06
ENSGALG00000030613	PDGFRB	242.729	700.617	-1.52694	2.70637e-25	5.75218e-23
novel.651	-	200.128	577.629	-1.5267	2.1206e-18	2.57997e-16
ENSGALG00000036043	TBX3	30.5954	87.7856	-1.52629	1.70083e-06	4.43852e-05
ENSGALG00000040336	-	11.6276	33.7024	-1.5249	0.00523873	0.040748
novel.400	-	7.66188	21.881	-1.52109	0.0287803	0.142177
ENSGALG00000037783	-	14.4824	42.0492	-1.52093	0.00288588	0.0258163
ENSGALG00000043044	IL1R1	13.4142	38.3205	-1.52041	0.00244032	0.022622
ENSGALG00000015142	DSG2	41.0884	117.279	-1.51678	2.30528e-05	0.000447386
ENSGALG00000005725	CSF1R	157.128	447.626	-1.51191	8.70891e-19	1.09739e-16
ENSGALG00000037521	PRCP	88.3714	252.56	-1.50883	1.38971e-12	9.71676e-11
ENSGALG00000012834	AKR1D1	498.78	1415.83	-1.50573	2.98122e-52	2.19132e-49
ENSGALG00000039008	-	7.74602	22.3909	-1.50472	0.0259634	0.132299
ENSGALG00000001407	ADAMTS15	79.8042	227.254	-1.50228	2.40001e-07	7.53355e-06
ENSGALG00000043672	-	164.852	466.655	-1.49661	3.0621e-16	3.12929e-14
ENSGALG00000032206	MARVELD1	10.5678	30.3035	-1.49313	0.0152634	0.0906607
ENSGALG00000026572	RGS5	190.294	532.138	-1.48129	3.28742e-08	1.22607e-06
ENSGALG00000045740	-	8.39254	23.2278	-1.47976	0.0265444	0.134522
ENSGALG00000003015	SERPINF1	82.6181	230.409	-1.47962	4.23272e-10	2.13341e-08
ENSGALG00000038636	LAPTM5	67.8011	188.66	-1.47163	4.35694e-11	2.52003e-09
ENSGALG00000005632	MRVI1	48.4979	134.587	-1.46636	8.17055e-07	2.29152e-05
ENSGALG00000010412	WWTR1	40.7814	113.394	-1.46622	3.13899e-07	9.56389e-06
ENSGALG00000013218	C3AR1	5.84973	16.059	-1.46293	0.0409879	0.181995
ENSGALG00000045602	REM1	16.2965	44.9857	-1.46273	0.00277477	0.0250382
ENSGALG00000011153	LY75	94.5655	260.281	-1.46191	1.39354e-12	9.71676e-11
ENSGALG00000002594	TFPI	92.0439	253.047	-1.45981	3.77945e-13	2.89884e-11
ENSGALG00000008747	ITGA8	156.678	430.046	-1.45624	1.62392e-06	4.2694e-05
ENSGALG00000046188	CDC20B	9.00462	24.5256	-1.45408	0.0221587	0.117848
ENSGALG00000021696	TRIM50	11.9312	32.391	-1.45321	0.0104598	0.0685444
ENSGALG00000012298	SLC39A8	16.3565	44.3237	-1.45029	0.00217476	0.0206042
ENSGALG00000035717	-	651.129	1778.8	-1.44815	4.2322e-40	1.65912e-37
ENSGALG00000040582	LMX1B	31.3708	85.0453	-1.4436	2.557e-05	0.000489772
ENSGALG00000029047	TMEM204	114.908	312.947	-1.44334	2.28811e-15	2.13569e-13
ENSGALG00000024449	RAMP2	58.2602	158.03	-1.43689	6.33038e-09	2.71054e-07
ENSGALG00000015008	ZNF366	32.7204	88.8555	-1.42721	0.000194983	0.00281942
ENSGALG00000036726	-	230.944	619.913	-1.42376	3.18272e-17	3.53121e-15
ENSGALG00000043701	ELK3	215.477	577.921	-1.42291	6.88523e-20	9.41569e-18
ENSGALG00000019489	CHST9	6.83773	18.2894	-1.42229	0.0331935	0.156862
ENSGALG00000011298	RARB	82.7721	221.599	-1.42166	1.17157e-12	8.33372e-11
ENSGALG00000014970	FSTL1	4112.87	10988.9	-1.4177	3.6929e-51	2.41283e-48
ENSGALG00000003011	TOM1L1	69.6088	185.341	-1.41655	1.65712e-07	5.42362e-06
novel.213	-	16.4353	44.568	-1.41602	0.00758514	0.0540279
ENSGALG00000046614	S100A13	12.0193	32.2636	-1.41541	0.00686096	0.0499728
ENSGALG00000002615	DEF6	34.8062	92.4239	-1.40952	3.97428e-05	0.000714682
ENSGALG00000003594	ANK1	184.15	490.112	-1.40893	4.09334e-12	2.74565e-10
ENSGALG00000038556	CDC42EP1	79.1513	209.736	-1.40784	2.1455e-10	1.12645e-08
ENSGALG00000007337	LPP	51.1435	134.818	-1.40488	1.20742e-06	3.27693e-05
ENSGALG00000016293	BMP5	30.9541	82.1814	-1.40434	5.94087e-05	0.00101553
ENSGALG00000021135	HAPLN3	52.1541	138.546	-1.40312	4.29617e-06	0.000101004
ENSGALG00000002714	-	91.6025	241.045	-1.40202	7.38068e-12	4.78686e-10
ENSGALG00000033591	-	18.582	49.0409	-1.40189	0.0172101	0.099087
ENSGALG00000026241	GRIN3B	17.1206	45.0387	-1.40081	0.00428025	0.0349442
ENSGALG00000041296	-	76.3792	201.973	-1.399	2.9568e-09	1.3409e-07
ENSGALG00000009552	-	26.0623	68.2986	-1.39879	0.00453383	0.0365045
ENSGALG00000003792	FYB	12.4518	32.8665	-1.39534	0.00688089	0.0500354
ENSGALG00000037675	COL14A1	161.778	424.977	-1.39503	5.87536e-09	2.52798e-07
novel.58	-	27.7637	71.9671	-1.38761	0.00324542	0.0282032
ENSGALG00000027655	TRABD2B	12.0601	31.6934	-1.38536	0.00736495	0.0528366
ENSGALG00000023818	HSPB9	11.5789	30.5067	-1.38498	0.0112104	0.0723612
ENSGALG00000000667	EDN2	57.1256	149.653	-1.38034	0.000133846	0.00208768
ENSGALG00000000775	CTSS	54.1857	140.473	-1.37832	1.54154e-06	4.08984e-05
ENSGALG00000037309	COLEC11	7.22151	18.7351	-1.37831	0.0455709	0.195158
ENSGALG00000010633	GPX7	36.0648	93.1476	-1.3772	3.0706e-05	0.000571396
ENSGALG00000023781	TREM2	27.1876	70.6424	-1.37694	0.000491182	0.00612363
ENSGALG00000043725	PIEZO1	90.6702	235.42	-1.37491	1.70475e-09	7.97707e-08
ENSGALG00000030540	gga-mir-1653	10.1599	26.0382	-1.37279	0.026802	0.135477
ENSGALG00000011998	SEC24D	103.701	269.548	-1.37202	2.57808e-11	1.54694e-09
ENSGALG00000000461	MRC2	382.79	989.356	-1.3711	2.0841e-26	4.77476e-24
ENSGALG00000045584	-	171.083	442.652	-1.37108	6.14903e-11	3.44365e-09
ENSGALG00000016687	P2RY8	33.1234	86.3498	-1.36947	5.13659e-05	0.000889216
ENSGALG00000002263	KLHL6	19.2935	49.5774	-1.36118	0.00142042	0.0144842
ENSGALG00000016471	-	29.8027	76.8525	-1.3611	0.000765657	0.00882807
ENSGALG00000031637	ICOSLG	28.9879	74.4497	-1.36027	0.000106272	0.00170122
ENSGALG00000007646	-	831.813	2129.85	-1.35593	4.42357e-23	7.88244e-21
ENSGALG00000046085	FAM110D	47.9015	122.542	-1.35421	5.61837e-07	1.62215e-05
ENSGALG00000002012	-	106.948	274.439	-1.35246	2.36866e-11	1.43593e-09
ENSGALG00000003548	BAIAP2L1	22.6004	57.8598	-1.35122	0.000394441	0.0051391
ENSGALG00000007015	CD40	18.9992	48.5669	-1.35039	0.00137449	0.0140809
novel.1256	-	69.1483	177.29	-1.34992	1.64457e-06	4.31083e-05
ENSGALG00000003137	RFLNA	17.6137	44.638	-1.3494	0.00361586	0.0307113
ENSGALG00000004958	BTK	25.8232	65.3978	-1.34932	0.000324459	0.00437264
ENSGALG00000036102	-	21.2886	54.185	-1.3487	0.0489719	0.204331
ENSGALG00000002432	DYDC1	95.1211	242.535	-1.34668	9.80582e-09	4.08947e-07
ENSGALG00000023872	FAM129B	151.273	384.884	-1.34524	5.54034e-14	4.65415e-12
ENSGALG00000008704	CUBN	32.7209	82.1979	-1.34041	0.00038419	0.00503155
ENSGALG00000006479	CCM2L	23.4772	59.3656	-1.33866	0.00044687	0.00568776
ENSGALG00000021395	-	17.0385	42.4448	-1.3353	0.0392242	0.176584
ENSGALG00000015774	CYYR1	15.0782	37.6839	-1.3323	0.0109492	0.0710131
ENSGALG00000045199	-	64.8642	163.075	-1.33125	4.86896e-08	1.76011e-06
ENSGALG00000028774	S100A10	96.019	241.987	-1.32954	1.98241e-07	6.37008e-06
ENSGALG00000045203	-	7.72437	19.4867	-1.32816	0.0432858	0.189011
ENSGALG00000026864	ZCCHC24	75.4261	189.589	-1.32622	1.33487e-09	6.33021e-08
ENSGALG00000045581	-	25.3149	63.4268	-1.32051	0.000343221	0.00456619
ENSGALG00000010005	EPAS1	826.724	2063.35	-1.31971	8.38766e-21	1.21284e-18
ENSGALG00000007186	TMEM268	10.3533	26.013	-1.31814	0.029934	0.146076
ENSGALG00000034118	SOX18	56.7935	141.664	-1.31722	2.1859e-06	5.55641e-05
novel.1531	-	9.85042	24.4786	-1.3156	0.0259577	0.132299
ENSGALG00000021273	TMPRSS13	9.42778	23.7579	-1.31479	0.0391779	0.176491
ENSGALG00000014963	-	79.0209	196.9	-1.3139	8.73222e-08	3.01458e-06
ENSGALG00000013606	FGL1	11.2532	27.5603	-1.3121	0.0221031	0.117659
ENSGALG00000036125	SHE	277.796	689.393	-1.30887	1.42031e-14	1.25278e-12
ENSGALG00000038633	-	15.8178	39.6298	-1.30863	0.0398492	0.178512
novel.218	-	139.449	346.083	-1.30823	4.20143e-10	2.12371e-08
ENSGALG00000032469	ARHGAP45	35.1147	87.2577	-1.30517	4.11966e-05	0.000737816
ENSGALG00000017068	KL	12.2589	29.9662	-1.2923	0.0127023	0.079266
ENSGALG00000011812	-	74.2821	181.605	-1.2915	8.00618e-06	0.000176326
ENSGALG00000017272	VWF	439.991	1076.3	-1.29091	5.76667e-13	4.2924e-11
ENSGALG00000017302	SLCO2B1	49.7978	122.178	-1.29016	1.62193e-05	0.000329257
novel.343	-	110.469	270.448	-1.28652	4.09509e-11	2.37637e-09
novel.1469	-	83.9805	204.262	-1.28401	0.000865318	0.00973538
ENSGALG00000015208	ROR2	58.6307	142.271	-1.28318	2.59357e-05	0.000494628
ENSGALG00000027765	MMR1L1	17.2048	42.1592	-1.28015	0.00896799	0.0610827
ENSGALG00000002562	ARAP3	209.026	508.984	-1.27847	5.97356e-14	4.97073e-12
ENSGALG00000043499	EGFL7	130.507	317.366	-1.27765	4.34244e-10	2.18248e-08
ENSGALG00000037997	RGS22	27.7977	67.6369	-1.27749	0.000797109	0.00913697
ENSGALG00000026834	PLPP2	60.2751	146.097	-1.2771	7.56751e-07	2.1351e-05
ENSGALG00000029834	AIF1L	109.441	266.634	-1.27702	1.29322e-08	5.28729e-07
ENSGALG00000017362	HAVCR1	13.5662	32.3366	-1.27282	0.04566	0.195317
ENSGALG00000021345	B3GNT9	19.0096	46.2409	-1.27101	0.0161993	0.0949725
ENSGALG00000029502	CLIC2	39.9026	96.689	-1.26936	0.000116355	0.00183926
ENSGALG00000006165	WDFY4	8.26609	19.7944	-1.26848	0.0448631	0.193227
ENSGALG00000034297	TBX2	38.4152	92.6126	-1.26826	7.80276e-05	0.00129735
ENSGALG00000017242	FZD4	95.3218	230.143	-1.26765	9.00459e-10	4.35206e-08
ENSGALG00000008632	ACSS1	61.0047	147.128	-1.26402	2.57626e-06	6.42827e-05
ENSGALG00000016636	ARSH	26.8348	64.8108	-1.2633	0.00109144	0.0117403
ENSGALG00000001916	SLIT3	133.735	320.262	-1.25895	1.16091e-12	8.29132e-11
novel.247	-	27.7721	66.4912	-1.25869	0.000773053	0.00890172
ENSGALG00000003805	PRKG1	133.984	318.844	-1.25507	1.18784e-08	4.90742e-07
ENSGALG00000010435	RASGRP3	98.7729	235.903	-1.25277	4.38144e-09	1.95184e-07
ENSGALG00000011982	PDE5A	193.87	461.58	-1.25073	2.27731e-15	2.13569e-13
ENSGALG00000023689	ASS1	41.1666	96.9808	-1.24527	9.66157e-05	0.00156943
ENSGALG00000041834	AEBP1	116.753	276.92	-1.24175	3.30102e-08	1.22855e-06
ENSGALG00000005000	COMTD1	60.4729	142.387	-1.24024	7.26092e-05	0.00121412
ENSGALG00000011963	PRDM5	11.4756	27.1586	-1.24009	0.0210311	0.113911
ENSGALG00000020899	-	197.371	466.413	-1.23987	1.10958e-12	7.95693e-11
ENSGALG00000030719	CLMN	90.2421	213.525	-1.2379	3.88771e-07	1.16638e-05
ENSGALG00000008133	AS3MT	23.4875	55.7042	-1.236	0.00874539	0.0598903
ENSGALG00000029694	SNTA1	76.329	180.509	-1.23586	1.41572e-06	3.80133e-05
ENSGALG00000030905	-	26.1706	62.1014	-1.23407	0.00104803	0.0113419
ENSGALG00000007669	EGR1	33.6937	78.8189	-1.23362	0.000240521	0.003389
ENSGALG00000004286	COL13A1	17.6353	41.4264	-1.23281	0.0160008	0.093996
ENSGALG00000009842	RASSF3	184.065	432.352	-1.2319	1.12466e-13	9.14294e-12
ENSGALG00000003295	-	21.9863	51.1964	-1.22535	0.00199052	0.0191779
ENSGALG00000004184	SPARC	2399.17	5600.56	-1.22371	2.75815e-60	2.56087e-57
ENSGALG00000003212	TSPO2	144.344	336.836	-1.22188	0.0247418	0.127586
ENSGALG00000043688	-	17.3022	40.6343	-1.22179	0.00797128	0.0560021
ENSGALG00000013907	KDR	275.544	642.884	-1.21926	7.29074e-18	8.74938e-16
ENSGALG00000001621	CLDN5	404.934	942.79	-1.21876	1.26458e-20	1.79907e-18
ENSGALG00000034521	-	30.5112	70.1337	-1.21546	0.0011919	0.0125231
ENSGALG00000046550	-	65.7543	152.573	-1.21513	3.26474e-06	7.91117e-05
novel.771	-	15.9319	36.8442	-1.21422	0.0190374	0.106178
ENSGALG00000034585	BFSP2	23.4024	54.0941	-1.21295	0.042635	0.187214
ENSGALG00000000318	CSRP1	69.5533	161.641	-1.21157	3.20904e-07	9.74365e-06
ENSGALG00000044442	-	79.168	183.851	-1.21117	1.50781e-06	4.0241e-05
ENSGALG00000030677	ABCG2	82.3495	190.368	-1.20861	1.66753e-08	6.59573e-07
ENSGALG00000035994	-	30.001	69.2529	-1.20762	0.000561349	0.00679201
ENSGALG00000000720	-	23.6523	54.3479	-1.20327	0.00169864	0.0168441
ENSGALG00000035729	-	10.6667	24.403	-1.2025	0.0375304	0.171433
ENSGALG00000000736	MATK	11.3742	26.2702	-1.20242	0.0390149	0.176159
ENSGALG00000036838	-	11.1366	25.6088	-1.2018	0.0450502	0.193789
ENSGALG00000006642	ADORA2A	49.7215	114.081	-1.19995	3.07725e-05	0.000572031
ENSGALG00000001571	MYO1F	24.2644	55.4801	-1.19718	0.002637	0.0239914
ENSGALG00000015970	COL9A1	21.6557	49.5702	-1.18781	0.0268205	0.135532
ENSGALG00000042339	-	15.8305	35.861	-1.18749	0.0171648	0.0989235
ENSGALG00000036498	-	36.9558	83.9478	-1.1874	0.00011714	0.00185002
ENSGALG00000043618	SLC40A1	683.392	1550.48	-1.18415	8.10429e-24	1.50492e-21
ENSGALG00000038136	-	11.2532	25.2071	-1.18198	0.0385383	0.174366
ENSGALG00000002517	TMEM35B	45.1634	102.538	-1.18119	3.46313e-05	0.000633745
ENSGALG00000012799	RREB1	76.9219	173.53	-1.18112	3.07598e-07	9.42071e-06
ENSGALG00000036589	GFRA4	119.807	271.316	-1.18011	4.65387e-07	1.36746e-05
ENSGALG00000042642	RARRES2	100.28	225.87	-1.17778	5.24114e-09	2.29496e-07
ENSGALG00000037156	-	21.6414	49.0654	-1.176	0.00685233	0.0499585
ENSGALG00000030008	HHEX	155.059	349.699	-1.17295	1.3284e-11	8.31006e-10
ENSGALG00000002160	B2M	114.884	258.635	-1.17161	4.10754e-10	2.08822e-08
ENSGALG00000012404	ERO1A	52.4065	117.664	-1.17069	1.51936e-05	0.000309862
ENSGALG00000008970	NRK	351.472	789.978	-1.16902	8.95271e-14	7.3118e-12
ENSGALG00000007668	BMP7	69.7919	156.775	-1.16879	6.72966e-06	0.000151233
ENSGALG00000011488	CMTM7	32.6825	73.4176	-1.16842	0.000347797	0.00461315
ENSGALG00000008127	SPI1	24.6251	55.5517	-1.16808	0.00246195	0.0227866
ENSGALG00000010225	-	12.4867	27.91	-1.16716	0.0329054	0.15617
ENSGALG00000039705	GFPT2	118.543	265.08	-1.16447	5.70834e-09	2.46212e-07
ENSGALG00000000498	ACE	222.159	499.373	-1.16285	1.47423e-10	7.9776e-09
ENSGALG00000007703	-	52.2702	116.911	-1.16136	1.08768e-05	0.000230068
ENSGALG00000027761	TNFAIP8	75.9083	169.7	-1.15543	6.34697e-05	0.00107868
ENSGALG00000008593	ATP1B4	23.5003	52.0085	-1.15486	0.00860657	0.0591693
ENSGALG00000030179	VSIR	56.9356	126.762	-1.15339	0.000115203	0.00182761
ENSGALG00000039628	AFAP1L1	108.162	241.709	-1.15301	1.64023e-07	5.37832e-06
ENSGALG00000006453	TF	67.8749	150.27	-1.14978	0.000379419	0.00497276
ENSGALG00000008936	-	13.9289	30.8144	-1.14766	0.0218232	0.11652
ENSGALG00000037526	-	11.7482	25.8961	-1.14549	0.0438696	0.190617
ENSGALG00000029540	-	47.5059	105.06	-1.14255	0.000149783	0.00228574
ENSGALG00000004498	SLC2A10	46.1228	102.476	-1.14194	0.000193415	0.00280595
ENSGALG00000011446	TNFAIP2	55.2957	121.091	-1.14162	0.000315191	0.00427057
ENSGALG00000008676	RRBP1	226.103	499.036	-1.13957	5.82871e-14	4.87319e-12
ENSGALG00000005608	SLC9A3R2	215.029	474.473	-1.13899	2.0645e-13	1.62589e-11
ENSGALG00000039984	-	22.686	49.9713	-1.13531	0.00448724	0.036295
ENSGALG00000014144	CORIN	44.9439	99.0183	-1.13507	0.000741055	0.00861195
ENSGALG00000004170	ADA	60.9846	134.32	-1.13395	8.88946e-06	0.000192889
ENSGALG00000029012	-	16.6611	36.6729	-1.13016	0.0178228	0.101554
ENSGALG00000005077	F8	13.4398	29.5425	-1.12938	0.0300171	0.146401
ENSGALG00000005079	VCL	444.857	973.239	-1.12928	2.54974e-15	2.36737e-13
ENSGALG00000042030	P4HA3	108.196	236.922	-1.12911	1.83362e-06	4.72217e-05
novel.79	-	27.5069	60.0867	-1.12718	0.00170501	0.0168883
ENSGALG00000009149	FKBP7	80.43	175.814	-1.12712	1.0365e-07	3.54358e-06
ENSGALG00000007837	KAZALD1	56.7738	124.194	-1.12679	9.4134e-06	0.000202762
ENSGALG00000001963	-	17.4557	38.0684	-1.126	0.0140556	0.0852663
ENSGALG00000040101	-	23.2159	50.7188	-1.12567	0.00748959	0.0535378
ENSGALG00000035498	INPP5D	49.3604	107.228	-1.12509	0.000206267	0.00296557
ENSGALG00000005086	PLAU	169.145	368.258	-1.12431	1.14396e-07	3.86716e-06
novel.1614	-	16.6473	36.2789	-1.1238	0.018778	0.105196
ENSGALG00000036308	-	45.4286	99.4142	-1.12359	0.00228004	0.0214404
ENSGALG00000034722	TLR2B	19.9464	43.4928	-1.12114	0.0127251	0.079323
ENSGALG00000034598	-	97.1379	211.047	-1.12036	1.41053e-06	3.79316e-05
ENSGALG00000031424	SDC2	665.1	1445.14	-1.11995	2.89634e-21	4.48195e-19
ENSGALG00000032199	FGR	171.408	372.583	-1.11808	3.75073e-10	1.91787e-08
ENSGALG00000016099	-	103.339	224.957	-1.11632	0.00153643	0.0154969
ENSGALG00000007346	JCAD	363.56	788.244	-1.11404	4.4765e-12	2.9688e-10
ENSGALG00000042321	LYN	81.1283	176.353	-1.11316	1.14237e-06	3.11476e-05
ENSGALG00000006471	SLCO2A1	25.4241	55.4662	-1.11159	0.0120489	0.0763211
ENSGALG00000014509	BST1	17.5143	37.9458	-1.11143	0.0194429	0.107358
ENSGALG00000013535	CYP4V2	16.0623	34.3809	-1.1098	0.0396254	0.177764
ENSGALG00000001956	OLFML3	659.537	1421.37	-1.10776	4.76719e-24	9.14108e-22
ENSGALG00000033039	ENG	128.339	276.914	-1.10673	7.93635e-08	2.75059e-06
ENSGALG00000015224	AK9	38.9515	84.0805	-1.10608	0.00115509	0.012231
novel.404	-	23.7069	50.6377	-1.10582	0.0415715	0.183915
ENSGALG00000022874	RAB31	71.3787	153.629	-1.10534	2.65745e-06	6.58554e-05
ENSGALG00000026070	-	13.5741	29.1706	-1.10475	0.0375955	0.171619
ENSGALG00000001529	THYN1	49.2669	105.435	-1.10461	0.0021867	0.0207061
ENSGALG00000037888	TBXA2R	34.6974	74.7241	-1.10165	0.000941036	0.0104248
ENSGALG00000011813	HEG1	236.102	507.901	-1.10145	2.17603e-06	5.54731e-05
ENSGALG00000005363	CHDH	39.2743	83.8475	-1.1013	0.00107436	0.0115862
ENSGALG00000008257	MERTK	59.6708	128.053	-1.10043	0.000176139	0.00259589
novel.283	-	116.636	250.539	-1.09908	2.50828e-07	7.83162e-06
ENSGALG00000005802	FLT4	214.724	461.048	-1.09845	2.1562e-11	1.31164e-09
ENSGALG00000016059	ETS2	376.395	806.261	-1.09525	1.60902e-14	1.39826e-12
ENSGALG00000045817	FBXL13	17.1029	36.2682	-1.0943	0.023497	0.122782
ENSGALG00000030647	MFAP2	571.522	1221.35	-1.09422	2.22406e-24	4.40839e-22
ENSGALG00000028685	SEMA5A	557.716	1190.22	-1.09382	2.11669e-12	1.45294e-10
ENSGALG00000043440	-	36.5199	78.465	-1.09314	0.00135507	0.0139224
ENSGALG00000025764	FKBP10	201.621	430.722	-1.09256	9.12894e-10	4.4001e-08
ENSGALG00000011200	THBS2	155.213	330.873	-1.09235	7.50253e-11	4.17514e-09
ENSGALG00000029301	BMP2	24.0051	51.2892	-1.09192	0.00731863	0.0525898
ENSGALG00000008629	MRC1	34.3215	73.332	-1.09122	0.00253152	0.0233039
ENSGALG00000007447	TUBB1	174.278	370.029	-1.08881	6.05631e-06	0.000137502
ENSGALG00000008589	GPR1	23.2828	49.7517	-1.08712	0.0236771	0.123503
ENSGALG00000031275	TUBB6	220.633	468.537	-1.08529	3.14245e-10	1.63047e-08
ENSGALG00000031890	YBX3	541.905	1149.93	-1.08425	8.32143e-18	9.85224e-16
ENSGALG00000043596	SNED1	488.729	1037.22	-1.08383	1.74679e-14	1.50318e-12
ENSGALG00000039769	-	163.242	345.239	-1.08221	0.0443217	0.191825
ENSGALG00000021230	EPB42	88.6036	187.14	-1.08053	0.000184274	0.00269551
ENSGALG00000039461	TNFRSF1A	109.027	230.653	-1.07962	3.20493e-07	9.74365e-06
ENSGALG00000043573	CHMP4C	20.5717	43.5445	-1.07961	0.0118036	0.0751997
ENSGALG00000028174	-	175.343	371.406	-1.07956	2.10464e-09	9.71935e-08
novel.650	-	232.788	492.181	-1.07907	1.94247e-07	6.25312e-06
ENSGALG00000012211	PDLIM5	177.027	373.367	-1.07419	3.6078e-09	1.62775e-07
ENSGALG00000027630	NPR2	51.2473	107.589	-1.07248	0.000586925	0.00703411
ENSGALG00000003747	OSMR	25.8861	54.4591	-1.07041	0.0261687	0.133076
ENSGALG00000001048	OLFML2A	164.491	344.356	-1.06969	9.60639e-10	4.59258e-08
ENSGALG00000003149	ITPR3	155.94	327.777	-1.06855	1.6387e-10	8.7867e-09
novel.1311	-	37.6156	78.492	-1.06707	0.00713799	0.0514595
ENSGALG00000005547	PIK3AP1	17.2727	36.2243	-1.06605	0.0175319	0.100416
ENSGALG00000032746	ENPP2	676.247	1414.97	-1.06587	1.48452e-12	1.03104e-10
novel.423	-	27.8966	58.5761	-1.06542	0.0137253	0.0836943
ENSGALG00000030209	CPZ	69.7944	146.175	-1.06428	7.70182e-05	0.00128298
ENSGALG00000007078	ENTPD1	110.589	231.137	-1.06397	1.20135e-08	4.95165e-07
ENSGALG00000014995	PGM5	92.1649	192.239	-1.06149	3.15717e-06	7.69278e-05
ENSGALG00000001177	-	157.609	329.246	-1.06144	1.71453e-06	4.46765e-05
ENSGALG00000007543	APCDD1L	132.382	276.777	-1.06059	2.88567e-05	0.000543288
ENSGALG00000008950	EHD4	60.4547	126.369	-1.05803	8.95376e-05	0.00146389
ENSGALG00000015148	ANXA1	131.669	274.336	-1.05731	0.00121714	0.0127503
ENSGALG00000003636	FBLIM1	37.2993	77.8907	-1.05574	0.00545091	0.0419165
ENSGALG00000026525	CEBPA	32.7642	67.7891	-1.05127	0.00231216	0.0217028
ENSGALG00000041752	CD164L2	45.1019	93.771	-1.05022	0.00308913	0.0271933
ENSGALG00000003144	TRIM25	46.1769	95.7452	-1.04892	0.000376557	0.00494259
ENSGALG00000034303	C1orf115	44.2846	91.1491	-1.04861	0.00280528	0.0252361
ENSGALG00000035777	INKA1	25.7745	53.006	-1.04683	0.00525842	0.0408651
ENSGALG00000004620	LAMC1	1866.95	3854.64	-1.04559	6.33782e-37	2.32928e-34
ENSGALG00000036566	-	51.6134	106.268	-1.04208	0.000669524	0.00789511
ENSGALG00000033420	COL2A1	78.306	161.438	-1.04106	1.4904e-05	0.000305368
ENSGALG00000005442	PALMD	25.5954	52.6216	-1.04002	0.00926681	0.0627041
ENSGALG00000013715	DLC1	177.412	365.615	-1.03986	1.21254e-09	5.78117e-08
ENSGALG00000034948	UAP1L1	123.571	253.173	-1.03579	4.46512e-09	1.98411e-07
ENSGALG00000019866	PFN4	39.0863	80.4053	-1.03476	0.0023804	0.0221714
novel.85	-	43.057	88.0852	-1.03378	0.00131032	0.0135336
ENSGALG00000003670	MAFB	119.826	246.095	-1.03325	1.1443e-07	3.86716e-06
ENSGALG00000038364	NOV	37.3962	76.2109	-1.03288	0.0017128	0.016937
novel.598	-	58.9348	120.879	-1.03233	6.01014e-05	0.00102638
ENSGALG00000014128	A4GALT	38.6533	79.0931	-1.02987	0.0016609	0.0165237
ENSGALG00000044542	-	56.5829	115.395	-1.0283	0.00207097	0.0197588
ENSGALG00000003527	ARRDC2	81.1642	164.874	-1.02345	0.000161657	0.00242088
ENSGALG00000038710	MANSC1	44.4189	90.004	-1.02336	0.00119062	0.0125171
ENSGALG00000001434	STOM	38.1023	77.6764	-1.02177	0.00363454	0.0308403
ENSGALG00000004495	-	37.2363	75.4495	-1.02142	0.00538633	0.041548
ENSGALG00000036175	CAPG	14.2231	28.8294	-1.02036	0.0462882	0.19705
ENSGALG00000043714	-	23.425	47.9546	-1.02015	0.0404517	0.180285
ENSGALG00000036108	-	90.587	184.274	-1.01895	3.89781e-06	9.2384e-05
ENSGALG00000012121	-	210.955	427.86	-1.01609	5.15197e-10	2.56017e-08
ENSGALG00000042744	RGS2	96.4417	195.141	-1.01604	6.6782e-07	1.8971e-05
ENSGALG00000021525	ISLR	188.128	379.23	-1.01442	1.60942e-07	5.29698e-06
ENSGALG00000016986	LCP1	119.954	241.917	-1.01174	2.29971e-07	7.25746e-06
ENSGALG00000015847	PRSS35	98.2952	198.403	-1.01089	1.8089e-05	0.000361505
ENSGALG00000010237	NPC2	135.884	273.927	-1.00935	3.61914e-08	1.33289e-06
ENSGALG00000030847	FZD2	101.148	204.468	-1.00909	1.86822e-05	0.000372193
ENSGALG00000030583	-	70.3813	142.028	-1.00816	3.32273e-05	0.000611861
ENSGALG00000040342	ADAMTS1	102.391	205.47	-1.00737	9.12855e-05	0.0014897
ENSGALG00000037551	-	28.7522	57.7553	-1.00724	0.0388902	0.175688
ENSGALG00000043174	-	30.2155	60.4134	-1.00607	0.0169798	0.0981781
ENSGALG00000004960	FBN1	453.609	909.944	-1.00596	9.53585e-20	1.28414e-17
ENSGALG00000042540	-	64.8992	130.559	-1.00584	0.000138167	0.00214491
ENSGALG00000016912	EDNRB	106.482	213.976	-1.00269	1.91122e-05	0.000380111
ENSGALG00000014877	EMB	72.7815	146.494	-1.00124	0.00342087	0.0293519
ENSGALG00000013583	FAM114A1	101.117	203.166	-1.00123	1.56134e-05	0.000318056
ENSGALG00000013002	DAP	501.355	1002.34	-1.00067	1.57749e-14	1.37765e-12
ENSGALG00000016001	LZTS3	89.4396	179.578	-1.00057	4.2661e-05	0.000761723
ENSGALG00000041676	-	597.336	298.616	1.00037	4.67958e-05	0.000820601
novel.655	-	57.839	28.8858	1.00243	0.00764479	0.054314
novel.1258	-	166.238	82.8859	1.00615	0.00538607	0.041548
ENSGALG00000029475	-	42.965	21.3394	1.0108	0.0204005	0.111247
novel.231	-	47.3922	23.4108	1.01282	0.0131171	0.0809194
novel.350	-	184.559	91.2019	1.01343	4.54515e-05	0.000800209
ENSGALG00000037310	EVX1	50.9098	25.3285	1.01351	0.0448646	0.193227
ENSGALG00000006572	TNNT3	43.0275	21.3153	1.01523	0.0356412	0.164852
ENSGALG00000010853	C8B	138.114	68.09	1.01808	7.20253e-05	0.00120779
novel.940	-	29.6079	14.6481	1.01876	0.0461901	0.196869
ENSGALG00000043262	KCNIP3	89.6447	44.0074	1.02115	0.00208808	0.0199112
ENSGALG00000033377	-	462.389	227.833	1.02233	1.15177e-08	4.76956e-07
ENSGALG00000040447	CDCP1	68.6307	33.669	1.02446	0.00861278	0.059189
novel.1043	-	41.3865	20.2861	1.02475	0.0231202	0.121388
ENSGALG00000015058	PTPRD	1918.02	942.096	1.02537	5.94075e-08	2.10562e-06
ENSGALG00000014650	-	101.962	49.7753	1.02723	0.00758615	0.0540279
ENSGALG00000038740	AMY2A	88.1815	43.2808	1.0287	0.00101545	0.0110441
novel.1463	-	150.269	73.5536	1.02925	4.98155e-05	0.000864955
ENSGALG00000015483	PNISR	4921.34	2409.41	1.02992	3.50797e-26	7.73552e-24
ENSGALG00000016896	ABCC4	305.562	148.904	1.03307	9.38541e-07	2.59511e-05
novel.378	-	40.8113	19.7608	1.03515	0.0389455	0.175893
novel.360	-	213.553	104.088	1.03529	9.27832e-06	0.000200341
ENSGALG00000006855	MELTF	118.695	57.9031	1.03557	4.85703e-05	0.000848345
ENSGALG00000044197	-	35.8079	17.4489	1.03731	0.0323819	0.15458
ENSGALG00000041563	-	730.112	355.115	1.03759	2.28263e-14	1.95475e-12
novel.2668	-	65.8557	32.1975	1.04003	0.0109549	0.0710239
novel.2510	-	80.4419	39.1917	1.04114	0.00124095	0.0129613
ENSGALG00000038727	-	361.917	175.476	1.04374	1.3736e-09	6.47907e-08
novel.311	-	157.009	75.7392	1.04856	0.000163717	0.00244343
ENSGALG00000025672	RF01291	107.78	51.9161	1.04883	0.000301132	0.00411485
ENSGALG00000036200	-	26.5228	12.8096	1.04963	0.0420067	0.185306
novel.851	-	868.224	418.742	1.04969	2.58062e-09	1.17635e-07
ENSGALG00000038343	H2AFJ	45.7882	22.0507	1.05115	0.0329821	0.156377
ENSGALG00000008996	ANKEF1	71.3615	34.2987	1.05228	0.00490592	0.0387748
ENSGALG00000029298	F5	514.683	247.147	1.05561	7.57619e-06	0.000168115
ENSGALG00000003016	MASP2	34.631	16.5411	1.0576	0.0342843	0.16021
novel.718	-	115.72	55.3622	1.0583	0.000259868	0.00362685
ENSGALG00000009885	HELB	420.883	202.198	1.05993	7.82647e-08	2.72321e-06
novel.2755	-	170.086	81.3063	1.06803	0.0221654	0.117848
ENSGALG00000032682	-	90.6544	43.0138	1.07079	0.00262907	0.023944
ENSGALG00000015145	TMC1	58.981	27.8969	1.07319	0.011275	0.0726714
ENSGALG00000009261	VAX1	107.533	50.9917	1.07462	0.0211465	0.114329
novel.1214	-	116.59	55.4069	1.07556	0.000120682	0.00190085
ENSGALG00000006968	HNF1A	60.5452	28.6779	1.07635	0.00574148	0.0436011
ENSGALG00000033941	RORC	27.2963	12.893	1.08016	0.0479184	0.201461
novel.123	-	1462.62	691.27	1.08083	1.22664e-28	3.32911e-26
ENSGALG00000046282	-	64.7515	30.3765	1.08847	0.00277861	0.02506
novel.2574	-	126.104	59.1194	1.09019	0.00110703	0.0118287
novel.1224	-	35.2765	16.5497	1.0915	0.0298605	0.145798
ENSGALG00000041008	-	44.0991	20.6398	1.09487	0.0137459	0.0837332
novel.1083	-	154.496	72.4931	1.09495	0.00377417	0.0318109
novel.1049	-	85.7361	40.1655	1.09774	0.0035288	0.0301315
ENSGALG00000007059	IGSF6	65.6839	30.6638	1.09777	0.00337509	0.0290323
novel.99	-	37.4833	17.5043	1.10055	0.0457304	0.195476
novel.591	-	43.9667	20.4517	1.10956	0.0383888	0.173962
novel.1139	-	90.8315	42.1027	1.11005	0.00879404	0.0601301
novel.156	-	82.311	37.9601	1.11113	0.00285651	0.0256055
novel.1209	-	46.3083	21.2331	1.11438	0.0186056	0.104539
ENSGALG00000027571	-	157.079	72.2367	1.11805	2.91089e-05	0.000545706
novel.1245	-	71.4461	32.6942	1.11911	0.00210793	0.0200788
novel.869	-	136.605	63.0355	1.12068	0.000167884	0.00249716
ENSGALG00000003520	POLG2	779.251	356.847	1.12634	8.48276e-08	2.9342e-06
ENSGALG00000020458	-	36.3162	16.5182	1.12647	0.0499337	0.207248
ENSGALG00000011392	MSH4	1467.55	671.507	1.12654	2.71109e-17	3.02753e-15
ENSGALG00000026698	FEV	44.3628	20.3781	1.12742	0.00971429	0.0647833
novel.249	-	89.4003	41.0572	1.12753	0.00713272	0.0514425
ENSGALG00000031167	-	43.6199	19.8214	1.13164	0.0274755	0.137631
ENSGALG00000009078	GALNT14	170.373	77.7212	1.13252	2.42062e-07	7.58475e-06
novel.59	-	39.7058	18.0633	1.13361	0.0142058	0.0857942
ENSGALG00000002800	GRK7	106.434	48.1028	1.13822	0.0138607	0.0842867
novel.389	-	116.756	52.995	1.13873	0.00180855	0.0177051
novel.66	-	522.085	236.322	1.14439	4.63877e-12	3.05346e-10
ENSGALG00000002125	TMOD1	253.24	114.145	1.14928	0.00034297	0.00456619
ENSGALG00000009458	-	2810.25	1266.74	1.15028	4.1254e-22	6.93107e-20
novel.266	-	751.797	338.62	1.15045	1.36205e-11	8.46054e-10
novel.503	-	284.645	126.805	1.16129	7.97489e-07	2.24021e-05
novel.146	-	9671.77	4304.88	1.16743	2.9378e-34	1.01619e-31
ENSGALG00000009431	PLEKHD1	126.086	55.8956	1.16887	0.00392101	0.0325663
ENSGALG00000006626	PDE6C	61.3319	27.1508	1.17459	0.0086694	0.0595023
ENSGALG00000038720	-	39.536	17.5331	1.17771	0.0133269	0.0818594
ENSGALG00000039436	DLX2	402.675	177.537	1.17896	0.000106617	0.00170365
ENSGALG00000010208	CAPS2	33.8172	15.0247	1.18408	0.0251672	0.129042
novel.943	-	69.0371	30.4789	1.18622	0.0024678	0.0228288
ENSGALG00000000788	AVPR1B	25.1215	11.0546	1.18793	0.0470714	0.199086
novel.13	-	342.909	149.938	1.1883	9.93282e-08	3.40242e-06
ENSGALG00000004777	AIFM2	106.728	46.8426	1.18871	0.000217496	0.00310174
novel.813	-	146.084	64.0672	1.19382	1.00744e-06	2.76397e-05
ENSGALG00000044678	-	214.761	92.9131	1.20476	1.38105e-05	0.000285795
ENSGALG00000021314	PLA2G10	69.2123	30.0303	1.2121	0.000818317	0.00932495
ENSGALG00000043106	WDR17	310.642	133.892	1.21388	8.75583e-13	6.38271e-11
novel.277	-	23.9716	10.2552	1.21545	0.0434104	0.189458
ENSGALG00000023531	-	37.7086	16.2287	1.22014	0.0123048	0.0774696
ENSGALG00000014695	CLCN1	103.807	44.6886	1.22216	0.0012933	0.0133813
ENSGALG00000039058	-	33.2144	14.2837	1.22458	0.0142226	0.0858662
novel.2237	-	35.9496	15.2347	1.22561	0.0276975	0.138378
ENSGALG00000030966	MAPK13	27.4607	11.7524	1.22736	0.027134	0.136685
ENSGALG00000031850	-	51.9125	21.8236	1.23899	0.00693162	0.0503627
ENSGALG00000000249	GH	56.6906	23.9276	1.24148	0.00591982	0.0445718
novel.107	-	91.7561	38.6301	1.25185	5.73801e-05	0.000982759
ENSGALG00000000433	-	2746.92	1153.24	1.25194	1.13633e-05	0.000238643
ENSGALG00000033145	-	22.0587	9.23149	1.25846	0.0377598	0.17208
novel.925	-	195.452	81.228	1.25984	1.40098e-05	0.000288723
novel.2517	-	71.4599	29.914	1.26227	0.00752791	0.0537434
ENSGALG00000030371	-	40.5014	16.9331	1.26249	0.0205313	0.111892
ENSGALG00000003401	FBXL22	22.2358	9.20655	1.26532	0.0341067	0.159723
novel.807	-	33.487	13.8879	1.26651	0.0157179	0.0926426
novel.1444	-	26.3782	10.8082	1.27871	0.0299037	0.145969
ENSGALG00000046433	-	20.9752	8.6075	1.28349	0.0335667	0.158033
ENSGALG00000040666	ATP6V0A4	23.3581	9.51425	1.28733	0.0275035	0.13772
ENSGALG00000046455	-	27.9984	11.4408	1.29164	0.0277299	0.138439
novel.878	-	48.0201	19.4474	1.29437	0.00429238	0.035024
ENSGALG00000042392	-	34.3741	13.9531	1.29762	0.00810844	0.0567398
ENSGALG00000021232	-	50.3208	20.3147	1.30311	0.00975638	0.0649725
ENSGALG00000038950	-	22.809	9.13949	1.31443	0.0305953	0.148718
novel.1138	-	258.113	103.705	1.3157	0.000100431	0.00161211
ENSGALG00000032513	-	45.2239	18.2203	1.31797	0.00450318	0.0363887
ENSGALG00000033089	-	173.826	69.6009	1.32106	3.01567e-07	9.27358e-06
ENSGALG00000001983	FNDC7	48.3182	18.9843	1.34553	0.00263342	0.0239712
ENSGALG00000001734	-	21.6394	8.37074	1.36981	0.024106	0.125296
ENSGALG00000010122	SH2D4A	18.0407	6.97228	1.37019	0.0461862	0.196869
ENSGALG00000012103	CCDC73	53.4497	20.705	1.37171	0.00506744	0.039758
ENSGALG00000003972	FAXDC2	42.8537	16.4031	1.37237	0.0077193	0.0547772
ENSGALG00000046504	-	132.615	50.8542	1.38104	0.000212889	0.00304543
ENSGALG00000011624	PNLDC1	115.121	44.1677	1.38108	6.76424e-05	0.00114408
ENSGALG00000006693	-	72.3775	27.7701	1.38677	0.000554832	0.00674091
ENSGALG00000025674	RF01186	36.3162	13.8209	1.38827	0.00517852	0.0403964
novel.691	-	33.1367	12.7319	1.39039	0.00745254	0.0533781
novel.695	-	91.7388	34.9704	1.3918	4.28502e-05	0.000763414
ENSGALG00000042334	-	25.4546	9.63507	1.3972	0.0285505	0.141398
ENSGALG00000040960	-	123.198	46.5533	1.40032	1.16377e-07	3.92545e-06
ENSGALG00000036447	-	845.042	319.66	1.40044	5.12331e-12	3.35986e-10
ENSGALG00000002558	ASL1	40.2647	15.1255	1.40532	0.00287253	0.025723
ENSGALG00000046646	-	24.5213	9.18937	1.40738	0.0247308	0.12757
novel.313	-	23.2784	8.84138	1.40785	0.0378705	0.172186
novel.830	-	43.9392	16.3207	1.42081	0.00392103	0.0325663
ENSGALG00000043256	-	51.8441	19.3409	1.421	0.00248766	0.0229884
ENSGALG00000040130	-	59.8047	22.2194	1.43027	0.000689132	0.00809386
ENSGALG00000042581	-	29.8898	11.0804	1.43715	0.0117982	0.075192
ENSGALG00000013272	PRMT8	2034.59	749.057	1.44191	3.02434e-06	7.41004e-05
ENSGALG00000031894	PLA2G2A	39.8047	14.6145	1.4436	0.00290908	0.0259712
novel.412	-	144.539	53.3219	1.44364	0.00395524	0.0327887
ENSGALG00000042168	-	27.3022	10.0769	1.44439	0.0121467	0.0767479
ENSGALG00000012032	PRRG4	36.6434	13.3377	1.44568	0.0120771	0.076445
ENSGALG00000010859	EPGN	132.629	48.3496	1.45002	4.75548e-08	1.72262e-06
novel.762	-	378.65	138.223	1.45228	5.36982e-15	4.9338e-13
ENSGALG00000016577	OTOF	103.774	37.5316	1.4651	7.62087e-06	0.000168894
ENSGALG00000043972	-	33.5259	12.0993	1.47105	0.0184432	0.104063
ENSGALG00000032626	-	128.045	46.1593	1.47612	3.25132e-06	7.90764e-05
ENSGALG00000042023	-	333.975	119.809	1.47758	3.62802e-06	8.67235e-05
novel.960	-	228.116	81.7831	1.47905	0.0279786	0.139269
ENSGALG00000014463	ACTN2	132.258	47.249	1.4814	5.21595e-07	1.51589e-05
ENSGALG00000030763	-	44.6703	15.9047	1.48293	0.00102174	0.0110989
novel.196	-	50.3656	17.9224	1.49073	0.0049824	0.0392737
ENSGALG00000020084	CAPN13	25.0226	8.8692	1.49531	0.0117631	0.0749953
ENSGALG00000039896	-	30.6618	10.8418	1.49618	0.00437797	0.0355906
ENSGALG00000003058	-	73.6051	25.8714	1.49786	0.00020953	0.00300269
ENSGALG00000025951	gga-mir-6650	49.6895	17.4432	1.50006	0.000736986	0.00858163
ENSGALG00000008398	MPP4	79.5886	28.05	1.50039	0.000139645	0.00216095
ENSGALG00000001084	ATP8B3	19.8076	6.94734	1.50364	0.0319693	0.153086
ENSGALG00000040705	-	34.9975	12.1482	1.52502	0.00184784	0.0180198
ENSGALG00000030141	-	34.1153	11.6978	1.54355	0.00456249	0.036685
ENSGALG00000044851	ITIH6	159.103	54.8042	1.54464	0.000135357	0.00210753
ENSGALG00000031548	-	37.3858	12.7348	1.54491	0.00440791	0.0358011
ENSGALG00000044834	-	189.844	64.5846	1.55443	2.31223e-06	5.81884e-05
ENSGALG00000041306	-	48.2075	16.3542	1.55996	0.000399184	0.00518939
ENSGALG00000036587	LHX4	22.2318	7.61057	1.56047	0.0226456	0.119544
novel.1573	-	110.874	37.1864	1.57257	3.61971e-06	8.66423e-05
novel.349	-	17.3253	5.84982	1.57463	0.0248113	0.127869
ENSGALG00000015261	NPBWR1	16.2458	5.39553	1.59191	0.0481478	0.201979
ENSGALG00000030976	-	37.8597	12.5105	1.59236	0.00152208	0.0153874
ENSGALG00000018977	PLA2G5	54.2536	17.952	1.5979	0.000601208	0.00718558
ENSGALG00000025692	RF00302	16.2709	5.29106	1.6005	0.0363135	0.167304
ENSGALG00000005318	OVCH2	32.0488	10.4545	1.60701	0.00378939	0.0318327
ENSGALG00000034412	-	13.6386	4.46383	1.60726	0.0455972	0.19519
ENSGALG00000038873	-	21.513	6.9684	1.61862	0.0176382	0.100926
ENSGALG00000044688	-	147.784	48.267	1.62054	4.7946e-09	2.10927e-07
ENSGALG00000007815	ANKK1	30.1668	9.83155	1.62831	0.019638	0.108193
ENSGALG00000038539	-	17.2707	5.62165	1.63043	0.0381116	0.17307
novel.994	-	24.1842	7.64432	1.64133	0.0449219	0.193379
novel.1085	-	86.388	27.8899	1.642	0.000103815	0.00166491
ENSGALG00000020768	EVX2	41.732	13.4651	1.64398	0.00294991	0.0262428
novel.789	-	32.2397	10.2092	1.65159	0.00211374	0.0201125
ENSGALG00000043130	-	16.9785	5.37059	1.6523	0.0203409	0.111026
novel.527	-	73.1651	23.053	1.66625	0.0105027	0.0688
ENSGALG00000001661	SLC22A7	14.2211	4.41783	1.67298	0.0457156	0.195476
ENSGALG00000006189	CRYGN	20.558	6.42006	1.67796	0.0372237	0.170518
ENSGALG00000031349	gga-mir-1577	79.258	24.5475	1.69189	2.43901e-06	6.12042e-05
novel.411	-	25.8606	8.06875	1.69943	0.03684	0.169155
novel.760	-	98.5815	30.0402	1.70434	9.5585e-05	0.00155412
ENSGALG00000032941	-	292.537	88.9647	1.71753	8.59746e-20	1.16667e-17
ENSGALG00000035412	RF00478	49.6388	14.8599	1.72753	0.000332168	0.00444596
ENSGALG00000003647	SLC13A2	54.7216	16.5734	1.7301	0.0117504	0.074942
novel.438	-	54.7968	15.8904	1.77218	0.000851046	0.00961774
ENSGALG00000026830	-	12.9507	3.74784	1.78079	0.0453187	0.194423
ENSGALG00000033435	-	13.2971	3.80243	1.78784	0.0486581	0.203385
novel.250	-	30.0089	8.69174	1.78897	0.00406208	0.033471
novel.657	-	1238.36	358.298	1.79095	8.54981e-16	8.4261e-14
ENSGALG00000033705	-	251.966	72.5732	1.79517	0.0373689	0.171005
ENSGALG00000046637	-	21.1897	6.05776	1.80854	0.0226784	0.119567
ENSGALG00000045735	-	16.9671	4.85966	1.81401	0.021388	0.115206
ENSGALG00000006674	BPIFB6	44.4524	12.5441	1.82754	9.54652e-05	0.0015536
ENSGALG00000035658	-	19.874	5.58812	1.83751	0.0165713	0.0967034
ENSGALG00000044408	-	88.0236	24.0779	1.87649	0.00044731	0.00568926
ENSGALG00000006072	-	11.9568	3.28291	1.87843	0.0342043	0.160053
ENSGALG00000045278	-	28.0767	7.61733	1.88217	0.00473182	0.037754
ENSGALG00000002957	SLC12A3	38.5234	10.4641	1.88307	0.00305932	0.0269443
novel.2057	-	528.267	140.254	1.91036	2.66999e-23	4.90639e-21
ENSGALG00000026686	-	15.8246	4.18966	1.91178	0.0159511	0.0937979
ENSGALG00000042733	-	54.0169	14.1075	1.93626	0.00727384	0.0523106
ENSGALG00000025501	gga-mir-1705	11.1071	2.89568	1.93642	0.0337809	0.158576
ENSGALG00000025152	gga-mir-1714	30.9949	8.11375	1.93688	0.00223002	0.0210579
ENSGALG00000010873	DHRS9	28.8752	7.54822	1.95113	0.00736936	0.0528467
ENSGALG00000040995	-	39.1006	9.83913	1.98108	0.000742004	0.0086173
ENSGALG00000021856	-	12.4926	3.13244	1.98412	0.0327774	0.155716
ENSGALG00000032617	-	145.23	36.5788	1.98979	0.0335472	0.157983
ENSGALG00000005207	SYNPO2L	10.3006	2.61291	1.99726	0.0398038	0.178354
ENSGALG00000042755	-	19.2059	4.76766	2.01157	0.00867187	0.0595023
ENSGALG00000003537	SGK2	19.4917	4.7466	2.0196	0.0128244	0.0797165
novel.599	-	18.5721	4.54337	2.03177	0.00659241	0.0483763
ENSGALG00000032351	-	28.9043	7.01828	2.04581	0.00597434	0.0449055
ENSGALG00000042193	AvBD5	9.30477	2.25921	2.0529	0.0488725	0.20411
ENSGALG00000025506	gga-mir-1744	21.5361	5.09642	2.06969	0.00311089	0.027276
ENSGALG00000042472	-	9.35741	2.22568	2.0713	0.0397884	0.17833
ENSGALG00000031237	-	33.8295	8.01703	2.07547	0.00128149	0.0132902
novel.835	-	22.4769	5.22012	2.08272	0.0200669	0.109938
ENSGALG00000041686	-	18.9299	4.4763	2.08917	0.0146279	0.0877462
novel.2534	-	43.3758	9.96383	2.11738	0.000194624	0.00281709
ENSGALG00000027599	RF02271	14.3692	3.1995	2.16392	0.01426	0.0860328
ENSGALG00000032674	-	21.5105	4.78872	2.16522	0.00986423	0.065493
ENSGALG00000046120	-	11.6995	2.58797	2.17983	0.0201366	0.11017
ENSGALG00000030476	-	15.0039	3.22444	2.20682	0.0378494	0.172186
ENSGALG00000037459	-	26.5406	5.73288	2.20952	0.000436144	0.00557537
ENSGALG00000042579	-	8.89146	1.88445	2.22435	0.0469993	0.198972
ENSGALG00000045830	-	104.018	22.0399	2.24395	2.70892e-08	1.02111e-06
ENSGALG00000034994	-	79.9154	16.5978	2.25336	1.30377e-07	4.36428e-06
ENSGALG00000044979	-	26.1395	5.46259	2.26177	0.00253084	0.0233039
ENSGALG00000019233	-	104.197	21.2724	2.29409	4.59624e-12	3.03679e-10
ENSGALG00000044087	KCTD19	30.4098	6.19106	2.29648	0.00138048	0.0141341
novel.1249	-	12.6053	2.54197	2.30043	0.0292235	0.143642
ENSGALG00000029836	-	8.0614	1.63522	2.30775	0.0441086	0.191325
ENSGALG00000037508	-	54.3943	10.605	2.36218	1.32455e-07	4.42546e-06
novel.2544	-	27.8587	5.43377	2.36246	0.00382448	0.0320074
ENSGALG00000005795	CYP2C23a	18.118	3.51579	2.36376	0.0224233	0.118754
novel.2276	-	11.76	2.28027	2.3724	0.0224033	0.118719
ENSGALG00000039989	GPR160	21.9863	4.08519	2.42145	0.00613433	0.0458341
ENSGALG00000039325	-	52.1274	9.62343	2.43181	0.010009	0.0661976
ENSGALG00000004251	ARR3	13.6774	2.49597	2.44204	0.0195293	0.107662
novel.2581	-	69.2767	12.6342	2.44728	0.00112767	0.0120055
ENSGALG00000045583	-	25.153	4.45995	2.49443	0.000455441	0.00578432
ENSGALG00000025479	gga-mir-1795	9.44499	1.68122	2.51433	0.0381231	0.17307
ENSGALG00000014958	ANKDD1B	16.9415	2.93309	2.54112	0.00647912	0.0477304
ENSGALG00000043872	-	9.40612	1.63522	2.54271	0.0192541	0.106879
ENSGALG00000035627	-	22.3982	3.8609	2.54553	0.000719364	0.00839861
ENSGALG00000036513	-	9.37907	1.56816	2.57617	0.0321864	0.153959
novel.779	-	12.1083	1.96398	2.62414	0.0197805	0.10874
novel.2305	-	14.536	2.28415	2.68794	0.0461125	0.19668
ENSGALG00000030553	-	54.1528	8.36686	2.70039	1.73322e-07	5.63089e-06
ENSGALG00000006679	BPIFB4	13.9151	2.06662	2.70272	0.0213372	0.115004
ENSGALG00000035961	-	18.4044	2.78261	2.70758	0.0101106	0.0667522
ENSGALG00000033053	-	10.6396	1.57675	2.74685	0.0147139	0.0881687
ENSGALG00000026805	RF00581	8.67153	1.24799	2.7796	0.0226506	0.119544
novel.1363	-	49.9562	7.18593	2.80632	1.43963e-06	3.8538e-05
ENSGALG00000038746	-	11.0992	1.55569	2.80797	0.0103499	0.0679759
novel.644	-	111.614	15.8797	2.80966	4.16742e-13	3.14177e-11
novel.2081	-	32.8941	4.75231	2.81261	0.00169096	0.0167774
ENSGALG00000006354	GAL3ST2	13.5018	1.85092	2.82948	0.00590936	0.044531
ENSGALG00000043966	-	27.9645	3.97784	2.83161	0.000178102	0.00262043
ENSGALG00000027520	-	7.21167	0.965225	2.89128	0.0335456	0.157983
ENSGALG00000040096	-	7.25891	0.965225	2.91866	0.0413961	0.183485
novel.1350	-	7.44194	0.998756	2.92652	0.0352428	0.163567
ENSGALG00000044133	-	27.0985	3.54461	2.92971	0.00154421	0.0155577
ENSGALG00000038410	-	7.1359	0.885694	2.94773	0.0429233	0.187847
novel.1177	-	7.72831	1.01123	2.97776	0.0256784	0.131075
ENSGALG00000009383	SAMD7	31.4195	3.9069	3.01715	5.37139e-06	0.000123381
ENSGALG00000042362	-	21.3236	2.58797	3.04403	0.000212197	0.00303845
ENSGALG00000040045	DBH	10.9108	1.33999	3.06786	0.0129464	0.0802486
ENSGALG00000041159	-	30.5009	3.42767	3.14097	0.00241598	0.0224554
ENSGALG00000037408	ADMP	17.3253	1.97645	3.15588	0.000485512	0.0060701
ENSGALG00000041956	-	117.798	13.1509	3.16519	5.79011e-11	3.28435e-09
ENSGALG00000036784	-	18.3905	2.00139	3.21169	0.0110384	0.0714078
ENSGALG00000025633	RF00398	6.00178	0.623993	3.24703	0.0419814	1
novel.1086	-	9.95571	1.0237	3.31463	0.0497598	0.206805
ENSGALG00000016370	TPO	6.57449	0.657524	3.32869	0.0453275	1
ENSGALG00000034173	-	16.514	1.60169	3.36576	0.0135279	0.0828055
ENSGALG00000039941	-	10.3351	0.931695	3.43736	0.0260374	0.132562
novel.938	-	7.35386	0.682464	3.46737	0.0352925	0.163676
ENSGALG00000025550	gga-mir-1774	7.16296	0.623993	3.48562	0.0230418	0.121021
novel.1859	-	15.0526	1.26046	3.55362	0.00527094	0.0409083
ENSGALG00000030570	-	25.7514	2.15862	3.56591	0.00506863	0.039758
ENSGALG00000012869	OVA	4.54045	0.341232	3.72719	0.0447094	1
ENSGALG00000041116	-	4.62015	0.295231	3.73342	0.046184	1
novel.1705	-	4.86961	0.295231	3.81337	0.0353687	1
ENSGALG00000012984	-	5.11514	0.295231	3.88902	0.0283449	1
ENSGALG00000031168	-	11.5578	0.623993	4.19119	0.0105639	0.0691493
ENSGALG00000043423	-	6.51199	0.295231	4.22503	0.039039	1
ENSGALG00000040462	-	3.44125	0	4.27741	0.0444395	1
ENSGALG00000035726	FLT3	3.62822	0	4.34571	0.0464692	1
novel.1403	-	3.67693	0	4.36294	0.0463995	1
ENSGALG00000041843	-	3.64594	0	4.36737	0.0373707	1
ENSGALG00000043988	-	7.22545	0.328762	4.38564	0.00758498	0.0540279
novel.2434	-	3.78813	0	4.41547	0.0322408	1
novel.2636	-	7.55461	0.328762	4.44223	0.00822762	0.057369
novel.2327	-	13.6164	0.590463	4.44672	0.00584002	0.0441783
ENSGALG00000045428	-	37.2756	1.65628	4.50537	0.000295965	0.0040689
ENSGALG00000030868	-	7.82819	0.328762	4.51163	0.0208398	0.113153
novel.1368	-	8.00482	0.295231	4.53152	0.00535195	0.04133
ENSGALG00000027967	gga-mir-6630	4.17979	0	4.55541	0.0232405	1
novel.1559	-	4.40759	0	4.62837	0.0473653	1
ENSGALG00000031724	-	4.47402	0	4.656	0.0171952	1
novel.1416	-	83.6657	3.16597	4.71183	1.57394e-13	1.24511e-11
ENSGALG00000025201	gga-mir-1706	4.76432	0	4.74938	0.0172092	1
novel.2268	-	4.81105	0	4.75369	0.0404552	1
ENSGALG00000041906	-	4.83468	0	4.77846	0.0170306	1
ENSGALG00000046382	-	9.52666	0.341232	4.7798	0.00231655	0.0217028
ENSGALG00000030433	-	4.93604	0	4.80466	0.0137824	1
ENSGALG00000034611	-	28.0609	0.952755	4.87132	6.26135e-05	0.00106721
novel.1234	-	5.56141	0	4.97664	0.0225747	1
novel.2320	-	10.9216	0.341232	4.97779	0.00630155	0.0467672
ENSGALG00000035123	-	5.78331	0	5.02024	0.00999961	1
novel.2249	-	6.17301	0	5.12258	0.0468907	1
novel.1189	-	13.6209	0.328762	5.306	0.000906337	0.0101066
novel.1540	-	7.23136	0	5.35464	0.00927878	1
novel.1948	-	14.1798	0.295231	5.36161	0.00346741	0.0296647
novel.1213	-	15.7386	0.328762	5.51116	0.00119555	0.0125466

## Sheet: HTBC12 vs HDLC12
Table S1 unique diferentially expressed gene（DEGs） between HTBC12 and HDLC12 after comparison with normoxia
gene_id	gene_name	HTBC_12	HDLC_12	log2FoldChange	pvalue	padj
ENSGALG00000040086	HNRNPKL	0	1754.03	-13.1721	0.000747384	0.0370871
ENSGALG00000037690	-	0	900.541	-12.2103	0.00177588	0.0626148
ENSGALG00000035118	-	0	503.224	-11.3707	0.00360959	0.0976583
ENSGALG00000040704	SPIN1W	0	435.682	-11.1628	0.00427438	0.108671
ENSGALG00000031327	-	0	429.92	-11.1436	0.00434109	0.109405
ENSGALG00000040780	UBAP2	0	381.298	-10.9705	0.00498631	0.119226
ENSGALG00000039296	-	0	372.964	-10.9386	0.00511419	0.120122
ENSGALG00000029890	-	0	339.415	-10.8026	0.00569347	0.127441
ENSGALG00000039023	NIPBLL	0.335655	657.299	-10.7944	0.00102358	0.0455752
novel.2625	-	0	282.179	-10.5362	0.00700297	0.143764
ENSGALG00000035785	-	0	245.756	-10.3368	0.00815358	0.154975
ENSGALG00000014184	-	0	216.489	-10.1539	0.00935525	0.168408
ENSGALG00000032104	-	0	215.358	-10.1463	0.00940846	0.168408
ENSGALG00000026991	-	0	204.807	-10.0738	0.00992891	0.174559
ENSGALG00000043328	-	0	202.604	-10.0582	0.0100443	0.175537
ENSGALG00000030382	-	0	173.178	-9.83185	0.0118591	0.191449
ENSGALG00000031355	-	0	166.591	-9.77591	0.0123501	0.196353
ENSGALG00000033873	-	0	153.881	-9.66142	0.0134115	0.204198
ENSGALG00000043708	-	0	144.801	-9.57368	0.0142787	0.210841
ENSGALG00000035780	-	0	143.789	-9.56356	0.0143819	0.211655
ENSGALG00000029246	-	0	133.726	-9.45889	0.0154878	0.220562
ENSGALG00000042014	-	0	133.17	-9.45288	0.0155536	0.221139
ENSGALG00000035998	-	0	131.834	-9.43833	0.0157137	0.221675
ENSGALG00000031712	-	0	126.344	-9.37697	0.016405	0.22591
ENSGALG00000035863	-	0	120.406	-9.30752	0.0172197	0.231736
ENSGALG00000045261	-	0	94.6874	-8.96091	0.0218384	0.261348
ENSGALG00000027170	-	0	90.8549	-8.90127	0.0227335	0.26716
ENSGALG00000038064	-	0	79.9446	-8.71674	0.0257085	0.283051
ENSGALG00000031015	-	0	74.7083	-8.61899	0.0274167	0.289267
ENSGALG00000035489	HINTW	0	74.6922	-8.61867	0.0274226	0.289267
ENSGALG00000031655	-	0	71.2561	-8.55073	0.0286671	0.295322
novel.2709	-	0	70.8862	-8.54324	0.0288073	0.295384
ENSGALG00000036886	-	0	68.1762	-8.48701	0.0298783	0.300191
ENSGALG00000046547	-	0	65.6281	-8.43207	0.0309579	0.30348
ENSGALG00000036385	-	0	61.6739	-8.3424	0.0327917	0.312502
ENSGALG00000040085	-	0	55.7897	-8.19774	0.0359465	0.327126
ENSGALG00000040470	-	0	55.3658	-8.18677	0.0361961	0.328337
ENSGALG00000040531	-	0	51.9056	-8.09364	0.0383743	0.337832
ENSGALG00000036872	-	0	50.7855	-8.06215	0.0391356	0.341219
ENSGALG00000022815	AvBD1	0.98422	262.542	-8.00491	2.95637e-15	8.6799e-12
ENSGALG00000038213	-	0	47.7055	-7.97195	0.0413879	0.350209
ENSGALG00000030067	-	0	44.9173	-7.88504	0.043661	0.358737
ENSGALG00000030707	-	0	38.6012	-7.66645	0.0498498	0.383261
novel.571	-	0.335655	49.4551	-7.06199	0.0158767	0.222148
novel.2624	-	0.324283	47.9698	-7.01853	0.0134783	0.20445
ENSGALG00000029783	-	1.35928	175	-7.00125	1.34591e-07	4.23385e-05
ENSGALG00000019696	CATHL2	1.33125	154.859	-6.83013	9.51008e-12	1.04706e-08
ENSGALG00000045559	-	0	20.1677	-6.72627	3.38776e-06	0.000678168
ENSGALG00000034150	CATH3	0.710718	62.4506	-6.49777	1.31357e-07	4.23385e-05
ENSGALG00000032901	-	0.375063	27.7288	-6.22876	0.000509458	0.0283844
novel.1266	-	0	12.9184	-6.08865	0.0030314	0.0895559
novel.460	-	0	12.9087	-6.0864	0.000144734	0.0121411
novel.967	-	1.07441	68.2681	-6.00361	0.0091219	0.16532
ENSGALG00000029620	-	0	11.9763	-5.97955	0.003994	0.105012
ENSGALG00000030666	-	0	11.9752	-5.97653	0.00185103	0.0646397
ENSGALG00000043682	-	0	11.7064	-5.94787	0.00428534	0.108776
ENSGALG00000034905	-	0	11.1343	-5.87262	0.0063132	0.135891
novel.1525	-	0	10.4074	-5.77286	0.0390219	0.340977
ENSGALG00000046645	-	0	10.0298	-5.71888	0.000488472	0.0278477
novel.1352	-	0	8.76428	-5.53029	0.0115609	0.18857
novel.1031	-	1.82454	68.8667	-5.29644	2.05055e-08	8.40058e-06
ENSGALG00000044275	-	0	7.23519	-5.25907	0.00933006	1
ENSGALG00000045224	-	0	7.15019	-5.23505	0.0225542	1
novel.1021	-	0	7.10425	-5.22893	0.022706	1
ENSGALG00000037966	-	0	6.84919	-5.18059	0.0143834	1
ENSGALG00000046012	-	0	6.33792	-5.05703	0.0435049	1
novel.2623	-	0	5.98415	-4.97742	0.0384902	1
ENSGALG00000027519	gga-mir-6603	0	5.92893	-4.97148	0.0109829	1
ENSGALG00000045079	-	0	5.65214	-4.89529	0.0441012	1
ENSGALG00000046238	-	0	4.73308	-4.64651	0.0297809	1
ENSGALG00000039116	-	4.68701	116.566	-4.63176	0.00114194	0.0484732
ENSGALG00000040078	-	0.335655	9.06969	-4.61703	0.00344559	0.0955868
ENSGALG00000039863	-	0	4.29189	-4.49313	0.0478104	1
ENSGALG00000046201	-	0	4.15045	-4.44764	0.0421192	1
novel.2094	-	0.335655	7.75416	-4.38521	0.00750957	0.14931
novel.1800	-	0.995592	14.8609	-3.86783	0.00392415	0.10364
ENSGALG00000046516	-	0.335655	5.22706	-3.8244	0.0443913	1
novel.89	-	1.04637	14.2653	-3.77547	0.00287483	0.0868383
ENSGALG00000019797	-	0.324283	5.03285	-3.76649	0.0363203	1
ENSGALG00000035426	-	2.12078	27.7195	-3.73027	0.0018595	0.0646397
ENSGALG00000034206	-	0.324283	4.87773	-3.71557	0.0437172	1
ENSGALG00000034126	EDMTF4	0.659938	8.89039	-3.70818	0.00824303	0.155761
novel.1712	-	0.659938	7.43142	-3.44835	0.0190018	0.244333
novel.1005	-	4.06727	42.4769	-3.37911	0.00920359	0.166458
ENSGALG00000004722	ASPN	1.33125	14.0026	-3.37266	0.00355182	0.097301
ENSGALG00000040501	-	3.3785	32.646	-3.26852	0.00876988	0.161601
novel.1163	-	1.73435	15.7323	-3.18657	0.00128238	0.0513417
ENSGALG00000034432	-	0.995592	8.32992	-3.0463	0.0307419	0.302826
ENSGALG00000037724	-	0.995592	7.75657	-2.93485	0.0276989	0.291136
ENSGALG00000044927	-	2.35488	17.4826	-2.89083	0.033556	0.316784
ENSGALG00000003478	GFI1B	2.87091	20.4312	-2.86688	0.00165479	0.0595987
ENSGALG00000045803	-	1.33125	9.74255	-2.84529	0.0363176	0.328931
novel.486	-	1.02363	7.35004	-2.84457	0.0498386	0.383261
ENSGALG00000008427	GNAT3	1.33125	9.00401	-2.72973	0.0312322	0.304813
ENSGALG00000013575	IFI6	1.35928	9.00401	-2.71442	0.0207081	0.252628
ENSGALG00000033672	-	39.6829	256.406	-2.69131	0.0133229	0.203572
ENSGALG00000033581	-	2.34958	15.0216	-2.66955	0.0475437	0.374474
novel.39	-	4.7576	29.7286	-2.66101	0.0211627	0.25517
ENSGALG00000034158	-	2.21097	13.1259	-2.60445	0.0294111	0.298277
novel.1286	-	2.3435	14.3459	-2.60309	0.0233997	0.270519
ENSGALG00000042684	Y-LEC1	2.68524	16.3472	-2.59702	0.0410019	0.348764
novel.1010	-	15.3446	92.2811	-2.58843	7.30217e-05	0.00726752
ENSGALG00000034392	-	3.65201	20.5601	-2.4801	0.00957225	0.169838
novel.1212	-	4.04374	21.3099	-2.38766	0.0114343	0.187898
novel.2371	-	2.39428	12.5054	-2.3791	0.0232467	0.26995
ENSGALG00000030073	-	63.0513	320.136	-2.34403	0.0203009	0.250084
ENSGALG00000038694	-	1.73435	8.62043	-2.32589	0.0424374	0.354664
novel.2346	-	4.78328	23.8761	-2.31846	0.00422205	0.108375
ENSGALG00000027165	RNASE4	19.428	93.2416	-2.27224	0.000152209	0.0125207
novel.75	-	3.27401	15.3238	-2.25744	0.0466734	0.370694
ENSGALG00000039741	TNFRSF8	3.77631	17.5821	-2.22341	0.00502703	0.119509
novel.973	-	5.18638	23.3132	-2.17026	0.00105156	0.0465435
ENSGALG00000043860	PGR2/3	6.32587	27.9041	-2.13546	0.0280953	0.292869
ENSGALG00000041360	-	5.09619	22.1806	-2.11916	0.00474138	0.115206
ENSGALG00000037708	-	3.75357	15.765	-2.07748	0.0429048	0.356179
ENSGALG00000042613	-	3.16715	12.8745	-2.03413	0.0356123	0.326063
ENSGALG00000028357	MMR1L2	4.01041	16.3988	-2.01409	0.0147045	0.213901
ENSGALG00000029824	-	5.14697	20.6125	-1.99959	0.00362762	0.0977127
ENSGALG00000043654	-	26.2644	103.276	-1.97317	0.000296325	0.0192622
ENSGALG00000033302	-	11.8018	46.1084	-1.97279	0.0193733	0.245915
ENSGALG00000042611	-	15.6972	60.0695	-1.94138	0.013594	0.205324
ENSGALG00000034119	-	18.032	66.8473	-1.88781	0.00805834	0.153965
ENSGALG00000021553	B3GNTL	8.20355	29.8179	-1.88217	0.00899753	0.16374
ENSGALG00000012119	MARCO	6.01532	21.7668	-1.86948	0.0102795	0.17861
ENSGALG00000032317	TAS1R3	6.67819	24.0747	-1.83451	0.0118678	0.191449
ENSGALG00000031694	-	8.86956	31.5134	-1.83374	0.044711	0.363975
ENSGALG00000034213	TNFRSF1B	43.6737	154.028	-1.81489	2.87988e-11	2.41581e-08
ENSGALG00000011271	LUM	226.866	771.989	-1.76804	5.91497e-06	0.000983001
ENSGALG00000045238	-	8.01473	26.7485	-1.73382	0.0245294	0.276549
ENSGALG00000022440	EVA1B	7.51322	25.0691	-1.7301	0.0297171	0.299826
ENSGALG00000028063	LOX	16.5624	53.8218	-1.71328	0.00253959	0.0805766
ENSGALG00000004167	SRGN	27.9542	89.7105	-1.68914	0.000447921	0.0261277
ENSGALG00000043467	-	26.2652	83.6587	-1.67184	0.00901951	0.163971
ENSGALG00000006627	UPB1	5.60085	17.651	-1.67182	0.0223403	0.264658
novel.1812	-	149.098	473.7	-1.66436	7.09257e-12	8.32951e-09
ENSGALG00000003212	TSPO2	90.3719	285.406	-1.66288	2.31986e-05	0.00287794
ENSGALG00000004841	APLNR	11.1197	35.265	-1.6536	0.00305258	0.0897732
ENSGALG00000037321	-	15.7485	48.7906	-1.63015	0.0159202	0.222403
novel.1978	-	30.3785	94.2769	-1.62566	0.000220185	0.0158318
ENSGALG00000004804	TGM3	10.8682	33.1581	-1.60663	0.0305824	0.302477
ENSGALG00000044617	-	6.50096	19.7498	-1.60466	0.0430432	0.356823
ENSGALG00000001959	HENMT1	14.0808	42.746	-1.59824	0.000942059	0.0433445
ENSGALG00000037625	FBN3	447.399	1343.96	-1.58671	1.53222e-09	8.06835e-07
ENSGALG00000028858	-	5.56144	16.6651	-1.58622	0.0433474	0.357829
ENSGALG00000040269	-	8.92857	26.5785	-1.58158	0.0174469	0.233013
ENSGALG00000028236	PRRX2	28.0434	83.2166	-1.57121	0.000720793	0.036487
ENSGALG00000043714	-	38.3156	110.342	-1.53233	0.000994124	0.0452519
ENSGALG00000035309	-	215.52	620.079	-1.52776	2.54855e-12	3.45348e-09
ENSGALG00000036662	-	31.0537	89.3161	-1.52159	0.0425361	0.355104
ENSGALG00000037425	-	24.4142	69.2129	-1.50585	2.56419e-05	0.00304412
ENSGALG00000020002	SLC22A3	10.9486	30.8309	-1.49027	0.0145544	0.212771
ENSGALG00000043044	IL1R1	22.5502	62.6583	-1.47005	0.00223638	0.0737126
ENSGALG00000010331	MME	181.096	500.72	-1.46885	2.59206e-05	0.00304412
ENSGALG00000046072	-	15.6121	43.024	-1.45751	0.00282807	0.0860438
ENSGALG00000044240	H1F0	156.716	426.071	-1.44604	7.99448e-05	0.00772378
ENSGALG00000035473	-	8.69448	23.449	-1.4437	0.0198681	0.247875
ENSGALG00000009464	-	25.9309	70.4357	-1.439	0.00360463	0.0976583
ENSGALG00000032143	CRISPLD2	25.4241	69.1411	-1.43448	0.000331533	0.0208581
ENSGALG00000035584	COL3A1	1323.43	3575.93	-1.4343	4.01833e-07	0.000107253
ENSGALG00000004893	TMEM119	19.743	52.9926	-1.43115	0.017573	0.233811
novel.1997	-	24.3844	64.8045	-1.40339	0.0243702	0.276081
ENSGALG00000044088	SLC4A1	60.2467	158.351	-1.39692	1.03225e-05	0.00154103
ENSGALG00000015307	ABI3BP	195.696	509.575	-1.38277	9.09618e-11	6.40953e-08
ENSGALG00000032506	GEM	25.8295	66.3331	-1.36452	0.0459231	0.368215
ENSGALG00000005120	-	152.871	390.2	-1.34961	6.17753e-09	2.86377e-06
ENSGALG00000030038	C3	20.1028	51.1831	-1.3434	0.019418	0.245915
ENSGALG00000019795	-	44.1194	111.887	-1.34267	1.0089e-05	0.00153923
ENSGALG00000012802	F13A1	89.0008	223.777	-1.32887	1.65424e-07	4.93918e-05
ENSGALG00000000378	SLC25A37	18.9913	47.6527	-1.32724	0.0149087	0.215626
ENSGALG00000016693	CSF2RA	12.082	30.4082	-1.32259	0.0286193	0.295285
ENSGALG00000041692	-	30.3787	75.1108	-1.30487	0.0295444	0.298559
ENSGALG00000027423	SLC26A1	58.76	144.544	-1.30019	0.000268319	0.0182319
novel.847	-	15.8924	39.0359	-1.29575	0.0346495	0.321343
ENSGALG00000029401	SIX1	12.3465	30.1487	-1.294	0.0321996	0.308875
ENSGALG00000031350	KCNE4	10.3947	25.2606	-1.28278	0.0399878	0.345355
ENSGALG00000039245	-	18.5573	44.7952	-1.27	0.0064754	0.138065
ENSGALG00000035199	ODF1	15.2909	36.566	-1.2652	0.0170185	0.230463
ENSGALG00000045063	LRP2BP	29.2557	69.345	-1.23983	0.0018478	0.0646397
ENSGALG00000014758	ARHGAP28	24.4589	57.4122	-1.23741	0.0182727	0.239147
ENSGALG00000010747	FBLN5	38.4519	89.9719	-1.23184	0.0157657	0.221675
ENSGALG00000012755	IGF-I	9.32638	21.4465	-1.20482	0.0394617	0.342611
ENSGALG00000043158	-	55.6883	128.168	-1.20007	0.000148158	0.0123111
ENSGALG00000006705	MYOF	59.426	135.74	-1.1941	0.0318176	0.307544
ENSGALG00000027351	LRRC71	22.9618	52.2674	-1.1905	0.00662784	0.14001
ENSGALG00000029182	-	606.227	1382.37	-1.18982	0.000272055	0.0182921
ENSGALG00000004637	-	154.003	350.13	-1.18676	1.57211e-08	6.59386e-06
ENSGALG00000017046	POSTN	67.3795	152.852	-1.18493	0.00211057	0.0710895
ENSGALG00000032816	-	22.1897	50.281	-1.18257	0.00761179	0.150025
ENSGALG00000009641	COL1A2	2112.67	4730.4	-1.16309	2.34092e-05	0.00288375
ENSGALG00000032525	-	86.1201	191.706	-1.15229	0.0200321	0.248467
ENSGALG00000039372	-	19.8309	44.0019	-1.15042	0.0110092	0.184428
ENSGALG00000012394	NID2	272.121	601.761	-1.14567	7.81032e-13	1.42423e-09
ENSGALG00000019719	KRT19	50.7523	111.647	-1.14312	0.0125277	0.197224
ENSGALG00000032789	TBX18	136.368	300.074	-1.13902	4.48308e-08	1.71682e-05
ENSGALG00000011149	PLA2R1	178.821	391.834	-1.1338	6.41302e-08	2.40365e-05
ENSGALG00000032140	-	24.6234	53.9544	-1.13119	0.0111867	0.185386
ENSGALG00000031037	-	66.4475	144.856	-1.12839	0.02328	0.269981
ENSGALG00000011566	GYPC	130.718	283.9	-1.11762	6.3909e-10	3.88214e-07
ENSGALG00000012298	SLC39A8	18.5739	40.0234	-1.11163	0.0232683	0.269981
ENSGALG00000042801	-	15.2856	32.7403	-1.10724	0.0299368	0.300191
ENSGALG00000015140	-	20.928	44.8355	-1.10005	0.0193648	0.245915
ENSGALG00000031531	-	38.2809	81.4205	-1.09653	0.0289079	0.295899
ENSGALG00000029385	-	62.0448	132.752	-1.09493	0.0060051	0.13189
ENSGALG00000038000	CX3CR1	16.1402	34.3177	-1.09412	0.0420724	0.353432
ENSGALG00000012550	HMOX1	109.198	230.413	-1.08038	0.00417625	0.107926
ENSGALG00000041346	CXCL12	721.417	1520.49	-1.07606	4.4682e-06	0.000837359
ENSGALG00000006165	WDFY4	16.3175	34.4705	-1.07367	0.0293715	0.298046
novel.1302	-	132.764	276.904	-1.06341	0.000309994	0.0199301
ENSGALG00000007337	LPP	44.5844	92.186	-1.04629	0.00217153	0.072156
ENSGALG00000037711	-	148.601	306.225	-1.0427	1.81375e-05	0.00233219
ENSGALG00000011994	SYNPO2	66.6128	136.913	-1.0424	0.0012998	0.0516854
ENSGALG00000016674	EFHC1	33.8792	70.0429	-1.04195	0.00609235	0.13299
ENSGALG00000001109	GTSF1	545.364	1117.91	-1.03615	0.000165989	0.0132493
ENSGALG00000006756	-	60.609	123.697	-1.03457	0.00336622	0.0942756
ENSGALG00000014615	LAMA1	442.021	899.136	-1.02484	0.000127352	0.0110514
ENSGALG00000039978	SLC4A1	230.628	467.675	-1.02242	0.000147628	0.0123111
ENSGALG00000019835	TRIM27.2	46.3113	93.5241	-1.01904	0.0230411	0.268629
ENSGALG00000045241	-	54.3345	109.153	-1.00945	0.00152781	0.0567803
ENSGALG00000026572	RGS5	399.645	800.793	-1.00314	0.00727024	0.147041
ENSGALG00000009552	-	23.4715	46.9911	-1.0019	0.0363417	0.328932
ENSGALG00000015399	FUT10	178.321	89.0803	1.00158	0.00133995	0.0528068
ENSGALG00000000112	PLP1	422.194	207.67	1.02243	0.000325157	0.0206042
ENSGALG00000046400	-	1136.48	557.811	1.02728	1.73701e-07	5.09987e-05
novel.309	-	162.464	79.8261	1.02888	8.08835e-06	0.00129531
ENSGALG00000045096	-	43.1875	21.1995	1.02927	0.0252154	0.281176
ENSGALG00000035883	ZMYND10	85.8782	41.4764	1.0549	0.00312047	0.0908598
ENSGALG00000046059	-	106.445	51.0932	1.05814	9.99508e-05	0.00926702
ENSGALG00000045029	-	43.5541	20.9695	1.0648	0.0376124	0.335503
ENSGALG00000009562	PLEK2	60.786	29.21	1.06632	0.0390652	0.341017
ENSGALG00000038442	-	34.2876	16.2026	1.08348	0.0431829	0.357143
novel.144	-	27.2623	12.895	1.08805	0.0390062	0.340977
ENSGALG00000012293	C22orf23	62.8002	29.49	1.09111	0.0158028	0.221675
ENSGALG00000005938	-	96.2961	44.9185	1.0931	0.00172091	0.0613131
novel.319	-	33.4412	15.6155	1.09517	0.0286308	0.295285
novel.760	-	55.4679	26.004	1.09921	0.046891	0.37156
novel.1939	-	115.523	53.8093	1.10002	0.0164819	0.226125
novel.2616	-	68.7849	31.9808	1.10306	0.0051813	0.120973
ENSGALG00000042238	-	58.2159	26.9838	1.10429	0.00676182	0.141086
ENSGALG00000012126	CFI	125.603	58.2495	1.10522	0.00683503	0.141508
ENSGALG00000006964	SDR42E2	41.8433	19.411	1.10919	0.0132819	0.203572
ENSGALG00000038029	-	125.413	58.2326	1.11075	0.0193811	0.245915
ENSGALG00000029445	FADS6	89.0832	40.8466	1.11762	0.0237433	0.272085
ENSGALG00000034920	-	34.6234	15.9427	1.1251	0.0436337	0.358737
ENSGALG00000026903	CALB2	1298.39	594.131	1.12667	0.000140336	0.0119428
ENSGALG00000009033	FAM183BP	162.857	74.7642	1.12684	0.0152868	0.218937
novel.1158	-	26.0356	11.8567	1.12947	0.0419094	0.352736
novel.936	-	60.5741	27.3493	1.13915	0.00564283	0.127172
ENSGALG00000042568	-	110.18	49.9067	1.13998	0.000452027	0.0262802
ENSGALG00000023552	SPEF2	145.312	65.865	1.14624	0.00868094	0.160844
ENSGALG00000045816	ROBO3	106.677	48.1886	1.15285	0.000629642	0.0332089
novel.2142	-	35.2469	15.8186	1.15519	0.0216577	0.259892
novel.943	-	93.2026	41.7544	1.16376	0.00802206	0.15394
novel.558	-	393.767	173.98	1.17918	0.00146355	0.056006
ENSGALG00000041022	-	140.567	61.7198	1.18211	7.61417e-05	0.00745173
novel.865	-	67.1656	29.4319	1.18328	0.00672909	0.140951
ENSGALG00000032893	SHISA4	500.042	218.945	1.18787	1.27978e-06	0.000296749
ENSGALG00000007080	-	30.74	13.3579	1.20765	0.0150725	0.217217
novel.1567	-	24.6112	10.5436	1.21115	0.0345472	0.321152
ENSGALG00000030745	-	95.9271	41.2963	1.21286	8.17659e-05	0.0078282
ENSGALG00000035222	-	51.4001	22.09	1.21475	0.00361546	0.0976583
ENSGALG00000042932	-	215.564	92.4459	1.21532	0.00292308	0.0874244
novel.816	-	44.7785	19.2192	1.21785	0.00416184	0.107816
novel.556	-	24.471	10.5411	1.21961	0.0298861	0.300191
ENSGALG00000045614	PCDHA3	37.2288	15.6534	1.23874	0.0124983	0.197224
ENSGALG00000046452	-	76.9116	32.399	1.23962	0.00224285	0.0737126
ENSGALG00000021627	IFI27L1	74.2526	31.092	1.24482	0.00106275	0.0466868
ENSGALG00000037842	LRGUK	89.3731	37.8187	1.24793	0.0120627	0.193749
ENSGALG00000002318	LVRN	32.1168	13.5715	1.25894	0.0424346	0.354664
ENSGALG00000031755	-	73.985	30.8389	1.26144	0.000170482	0.0133148
ENSGALG00000039344	EDKM	39.3671	16.3839	1.26445	0.00446231	0.11125
ENSGALG00000002125	TMOD1	408.031	169.846	1.26447	3.19666e-06	0.000650456
ENSGALG00000014650	-	220.45	90.958	1.27979	6.48885e-07	0.000160996
ENSGALG00000037975	CA3B	26.8645	11.0581	1.27995	0.0194747	0.246119
ENSGALG00000041302	-	80.0472	32.6541	1.30118	0.00147447	0.056006
novel.599	-	28.145	11.2845	1.30315	0.0244636	0.276428
ENSGALG00000013094	DDC	118.979	47.6362	1.31288	0.012528	0.197224
ENSGALG00000007070	OTOA	217.1	87.0771	1.31564	1.32977e-05	0.00187673
ENSGALG00000012639	MTERF2	70.7255	28.4988	1.31578	0.000479178	0.0274065
ENSGALG00000035278	-	59.314	23.8854	1.318	0.0122295	0.195355
ENSGALG00000009507	PLEKHH1	100.195	40.0609	1.33273	0.000472473	0.0271111
ENSGALG00000001709	MUSTN1	125.679	49.6391	1.33324	0.0027866	0.0850758
novel.196	-	44.7775	17.7429	1.34504	0.00946068	0.168564
ENSGALG00000032231	C4	167.82	66.0653	1.34524	0.0381496	0.337511
ENSGALG00000020084	CAPN13	24.699	9.75182	1.35443	0.0261592	0.285146
ENSGALG00000002015	SNCG	951.041	369.049	1.36489	0.0300461	0.300396
ENSGALG00000008309	-	27.7594	10.795	1.36593	0.0151203	0.217259
ENSGALG00000035795	-	18.261	7.11433	1.37096	0.0431293	0.357143
ENSGALG00000041603	-	296.878	114.957	1.37128	0.00508243	0.119695
ENSGALG00000021567	EPHA8	179.192	68.7897	1.37394	0.00203086	0.0693138
ENSGALG00000010299	RSPH9	172.26	66.6604	1.37643	8.45525e-05	0.00800794
novel.2377	-	43.47	16.2759	1.41136	0.00145878	0.056006
ENSGALG00000038056	-	18.7573	6.85364	1.44702	0.0281529	0.293014
novel.21	-	18.3708	6.77669	1.45082	0.0428328	0.356029
ENSGALG00000032453	PMP2	68.889	24.8496	1.46436	0.00350912	0.0965885
ENSGALG00000039113	-	113.979	40.9852	1.47021	5.67542e-05	0.00591587
ENSGALG00000028595	CCNO	237.058	85.6197	1.47427	1.02231e-05	0.00153923
ENSGALG00000026384	PCSK4	22.0342	7.94836	1.4781	0.0186726	0.242399
ENSGALG00000034220	-	38.1829	13.4248	1.48835	0.015085	0.217217
ENSGALG00000035094	CDH17	18.9429	6.65379	1.50966	0.0258691	0.283931
ENSGALG00000036822	-	18.3026	6.47449	1.51494	0.031673	0.307164
ENSGALG00000044491	-	43.0707	15.018	1.52358	0.00453397	0.112185
ENSGALG00000019932	-	66.1404	22.7798	1.55024	0.0130869	0.202423
ENSGALG00000034212	CFAP65	57.3248	19.6346	1.55363	0.00329291	0.0938778
novel.653	-	125.209	41.9998	1.56514	4.66631e-06	0.000856267
ENSGALG00000046188	CDC20B	108.098	36.5765	1.56931	0.00474092	0.115206
ENSGALG00000000164	MYBPH	34.0193	11.3305	1.58359	0.00148154	0.056006
ENSGALG00000040992	C1QL2	212.537	70.4812	1.58562	1.32588e-07	4.23385e-05
novel.994	-	24.4808	8.10349	1.58802	0.0178825	0.236449
ENSGALG00000008267	IL5RA	77.5698	25.4801	1.59977	0.0100547	0.175543
ENSGALG00000043976	RSPH1	209.096	68.6951	1.60805	6.16919e-06	0.00101567
ENSGALG00000014994	CRHBP	582.591	190.72	1.61216	0.017085	0.230804
ENSGALG00000034209	-	102.273	33.4128	1.61568	0.00695018	0.143031
ENSGALG00000037100	-	15.5425	5.04776	1.62005	0.033456	0.316784
ENSGALG00000013376	CAPSL	109.974	35.7787	1.62753	0.00769638	0.150744
ENSGALG00000000104	CRY4	14.002	4.56063	1.63707	0.0378621	0.33584
ENSGALG00000029618	AGBL2	57.1076	18.3082	1.64709	0.000501455	0.0283844
ENSGALG00000003839	GRM2	88.9789	28.33	1.64915	3.53037e-07	9.59486e-05
ENSGALG00000038719	-	17.8799	5.65778	1.6563	0.015105	0.217217
ENSGALG00000040573	FMO3	34.5338	10.8848	1.65918	0.00423264	0.108375
ENSGALG00000026033	SYT2	64.2024	20.0407	1.67173	0.000688372	0.0354572
ENSGALG00000030917	CCDC65	40.2997	12.5928	1.69101	0.00063968	0.0336376
ENSGALG00000032860	-	1274.68	394.549	1.69167	0.0496423	0.383087
ENSGALG00000006453	TF	1804.31	556.394	1.69721	0.00536099	0.123289
ENSGALG00000046384	LRRC46	34.9877	10.7261	1.70428	0.019372	0.245915
novel.1044	-	19.8605	5.99783	1.70526	0.0311054	0.304418
ENSGALG00000039339	-	39.6988	12.2104	1.70816	0.0136137	0.205324
novel.1713	-	20.449	6.34919	1.71178	0.0434887	0.35866
ENSGALG00000040890	KCNE5	16.6978	5.10175	1.71757	0.0205035	0.251731
ENSGALG00000017902	RF00004	34.8632	10.5722	1.73736	0.0179428	0.236764
ENSGALG00000015237	PPIL6	95.7426	28.7027	1.74744	0.00119829	0.0497857
novel.2602	-	18.4102	5.25002	1.77823	0.0415845	0.351306
ENSGALG00000025225	gga-mir-1583	23.2094	6.82141	1.78279	0.00712623	0.145128
ENSGALG00000035820	-	91.8353	26.6837	1.78466	0.00631783	0.135891
ENSGALG00000031167	-	39.71	11.5706	1.78692	0.0117457	0.190373
ENSGALG00000033915	-	27.3729	7.75657	1.80962	0.0019856	0.0682145
ENSGALG00000045412	-	69.8601	19.7156	1.81049	0.00124964	0.0503745
ENSGALG00000041686	-	16.151	4.50664	1.84176	0.0472481	0.373574
ENSGALG00000029729	-	12.4139	3.44172	1.84418	0.0376146	0.335503
ENSGALG00000010402	HPGDS	41.9582	11.6923	1.84684	0.000294248	0.019198
ENSGALG00000044408	-	64.6274	17.9782	1.85268	0.00088911	0.0415453
ENSGALG00000011742	ART4	45.6912	12.6343	1.85792	0.00101487	0.0454911
ENSGALG00000046083	-	31.6374	8.58256	1.88041	0.0392308	0.341279
ENSGALG00000033161	-	11.7487	3.2028	1.88187	0.0289801	0.29595
ENSGALG00000033688	-	28.5701	7.79688	1.88226	0.0274524	0.289321
ENSGALG00000029356	-	25.9774	6.93058	1.88825	0.020625	0.252138
ENSGALG00000030876	-	362.231	97.1842	1.89379	1.55724e-09	8.06835e-07
ENSGALG00000000483	-	16.851	4.41598	1.89784	0.0295144	0.298559
ENSGALG00000042230	-	82.623	22.2838	1.89897	0.00685208	0.141508
ENSGALG00000045792	WDR78	68.6714	18.3827	1.91223	1.90763e-06	0.000425377
ENSGALG00000038873	-	17.7109	4.64685	1.92018	0.00881194	0.161699
novel.2643	-	44.5905	11.4247	1.94519	0.000883266	0.041382
novel.1621	-	57.7059	14.9297	1.94538	0.0158303	0.221675
ENSGALG00000001391	PLLP	34.3313	8.7675	1.96865	0.00246762	0.0791797
ENSGALG00000043922	-	18.808	4.81447	1.97696	0.00693823	0.142952
ENSGALG00000030689	-	14.2393	3.68751	1.97773	0.0301537	0.300786
novel.698	-	33.5202	8.4653	1.97795	0.000829771	0.0395061
ENSGALG00000005247	TEKT4	44.9983	11.3486	1.9989	0.000200256	0.0148849
novel.2024	-	17.1131	4.19196	1.99931	0.0131424	0.202552
ENSGALG00000015382	CHRNA6	22.2455	5.61628	2.01141	0.00863593	0.160475
novel.3	-	153.403	36.9674	2.05062	0.00624571	0.135053
ENSGALG00000029248	-	19.1907	4.52396	2.05576	0.0099713	0.174955
ENSGALG00000009920	COCH	74.7894	18.0572	2.065	0.00105036	0.0465435
ENSGALG00000009682	VEPH1	19.9613	4.6549	2.06966	0.0348519	0.322303
ENSGALG00000042686	FOXD3	13.6611	3.29588	2.07382	0.0303317	0.300858
ENSGALG00000041662	OPN4-1	21.6448	5.07757	2.09486	0.00159161	0.0579293
ENSGALG00000038241	CARTPT	23.4096	5.48775	2.10011	0.00458475	0.113116
ENSGALG00000030729	-	97.9626	22.449	2.13176	6.56451e-05	0.00668442
ENSGALG00000033364	-	29.9219	6.80087	2.14555	0.00333709	0.0942756
ENSGALG00000046276	-	16.9911	3.8519	2.14749	0.00961918	0.170303
novel.1902	-	55.8365	12.3059	2.1713	0.0222298	0.264059
ENSGALG00000044216	-	36.0862	8.04144	2.17847	0.000116113	0.010383
novel.2111	-	46.9556	10.2003	2.19793	0.0418733	0.352601
ENSGALG00000008178	CYP2AB2	14.1528	3.01101	2.21323	0.0390951	0.341109
ENSGALG00000037416	-	8.81564	1.84496	2.24068	0.0374986	0.335488
ENSGALG00000031436	RF01954	10.2484	2.10807	2.25223	0.0373838	0.33502
ENSGALG00000025557	RF00030	25.6662	5.31087	2.26319	0.0158229	0.221675
ENSGALG00000035594	MYH7	31.3076	6.29317	2.28746	0.0251178	0.280402
ENSGALG00000027090	-	13.4291	2.679	2.29597	0.0232402	0.26995
ENSGALG00000039325	-	34.8193	7.08451	2.2973	0.0166673	0.227597
novel.2112	-	9.30971	1.84496	2.31485	0.0305179	0.302364
novel.1481	-	45.3497	9.09145	2.32146	0.00554941	0.12614
ENSGALG00000030760	-	11.3342	2.29059	2.3276	0.034127	0.320021
novel.375	-	38.6381	7.62885	2.36418	0.000407337	0.0245741
ENSGALG00000033680	MHCIY	21.6803	4.26771	2.36542	0.00624041	0.135053
ENSGALG00000033496	-	21.8458	4.27335	2.36815	0.0115965	0.188628
ENSGALG00000015276	-	27.1441	5.26936	2.39183	0.000341026	0.0211532
ENSGALG00000030320	-	32.4618	6.14812	2.40877	0.0314135	0.305566
ENSGALG00000038205	-	12.4845	2.36876	2.42491	0.0399934	0.345355
novel.962	-	13.3254	2.41589	2.43318	0.00885536	0.161957
novel.2273	-	10.5584	1.95295	2.44729	0.0279557	0.29244
ENSGALG00000037520	CCDC89	14.7468	2.71567	2.48212	0.01293	0.201037
novel.665	-	15.0672	2.73058	2.50023	0.0327512	0.312502
novel.2306	-	10.691	1.85987	2.50799	0.014498	0.2123
ENSGALG00000005572	NOXO1	7.19423	1.23494	2.52459	0.0354847	0.325064
ENSGALG00000038358	-	29.8784	5.13157	2.54111	0.018735	0.242542
ENSGALG00000043645	-	10.7478	1.79097	2.54142	0.0156278	0.221479
ENSGALG00000040169	-	43.8815	7.60831	2.54235	0.00542268	0.124221
ENSGALG00000030834	ATP8B1	13.655	2.32967	2.58912	0.00684037	0.141508
ENSGALG00000046269	-	53.2672	8.7135	2.60438	0.000412083	0.0246914
ENSGALG00000039218	-	9.71811	1.51296	2.64692	0.0159714	0.222942
novel.2536	-	8.12767	1.30384	2.66838	0.0249846	0.279446
ENSGALG00000044392	-	8.59292	1.35784	2.71312	0.0272787	0.289267
ENSGALG00000005613	-	8.42098	1.28894	2.71724	0.0226489	0.266628
ENSGALG00000030189	-	20.6024	3.05009	2.73657	0.00876329	0.161601
ENSGALG00000019026	-	48.9307	7.09137	2.8094	0.000472171	0.0271111
ENSGALG00000020982	-	11.1903	1.56695	2.82465	0.00731091	0.147694
novel.1625	-	23.1317	3.18789	2.86492	0.0253283	0.281451
ENSGALG00000025852	gga-mir-6677	6.72897	0.902938	2.86518	0.0431192	1
novel.2481	-	6.92602	0.942024	2.87048	0.0438226	0.359562
novel.2356	-	7.36931	0.956931	2.94761	0.0278668	0.292203
ENSGALG00000044176	-	11.385	1.39006	2.95277	0.0229196	0.268058
ENSGALG00000010003	-	14.3885	1.73698	2.98822	0.00517634	0.120973
ENSGALG00000042648	-	7.8626	1.01092	2.99653	0.0376341	0.335507
ENSGALG00000030771	-	7.69653	0.956931	3.02097	0.0267798	0.287842
ENSGALG00000025948	SLA2	8.20648	1.01092	3.07271	0.0207029	0.252628
ENSGALG00000010825	AGR2	7.86789	0.888031	3.09271	0.0378291	0.33584
ENSGALG00000040959	GRP	147.669	16.7976	3.11098	4.00533e-12	5.03984e-09
ENSGALG00000033852	-	11.626	1.31875	3.16556	0.027477	0.289321
ENSGALG00000006354	GAL3ST2	8.92328	1.01092	3.19411	0.014431	0.212023
novel.1654	-	27.6097	2.85589	3.27709	0.00291607	0.0874244
ENSGALG00000044440	-	12.5018	1.23494	3.32259	0.00242672	0.0784387
novel.2357	-	17.3305	1.70475	3.40593	0.00113046	0.0483355
ENSGALG00000037850	gga-mir-6619	46.5409	4.38133	3.43194	0.00142698	0.0554429
ENSGALG00000044134	-	10.3998	0.956931	3.45179	0.045207	0.366314
ENSGALG00000030413	-	36.9089	3.24188	3.52402	0.000255671	0.0176131
ENSGALG00000038668	-	99.051	7.39234	3.75125	3.26644e-07	9.13359e-05
ENSGALG00000046197	-	12.8006	0.902938	3.78727	0.01382	0.207042
ENSGALG00000036513	-	8.76565	0.624925	3.80409	0.0120946	0.194042
ENSGALG00000042935	-	9.52871	0.610018	3.93094	0.0148011	0.214422
novel.1411	-	5.67731	0.346912	4.06094	0.0311567	1
ENSGALG00000034730	-	37.9002	2.21605	4.09571	0.000293515	0.019198
novel.2251	-	15.5634	0.834039	4.12859	0.0048279	0.116664
ENSGALG00000030449	-	6.54802	0.332006	4.25655	0.0495938	1
ENSGALG00000030817	-	3.49144	0	4.31389	0.0492759	1
ENSGALG00000046583	-	3.77631	0	4.42989	0.0367196	1
ENSGALG00000043340	-	4.15667	0	4.56683	0.0361155	1
ENSGALG00000037322	HIST1H46	4.24156	0	4.59287	0.0284	1
novel.2123	-	4.35743	0	4.63982	0.0320117	1
novel.2493	-	4.45899	0	4.66981	0.0256641	1
ENSGALG00000040576	-	4.58859	0	4.7071	0.0275657	1
ENSGALG00000045737	-	10.3524	0.346912	4.91748	0.00330938	0.0938778
ENSGALG00000030889	FOXA2	20.0628	0.610018	4.9957	5.4584e-05	0.00572352
ENSGALG00000031168	-	28.8318	0.834039	5.01672	0.000813947	0.0389633
ENSGALG00000003209	-	5.94787	0	5.08229	0.00691865	1
ENSGALG00000028448	SH2D1B	6.24648	0	5.14897	0.0163788	1
novel.2518	-	45.1424	1.11205	5.23921	1.48409e-05	0.0019657
ENSGALG00000031539	-	7.46165	0	5.41375	0.00386229	1
ENSGALG00000039955	-	10.0992	0	5.84682	0.00033484	0.0209168
ENSGALG00000033417	SSPO	75.8221	1.30384	5.89553	2.67044e-11	2.35212e-08
ENSGALG00000046582	-	10.938	0	5.96433	0.006616	0.14001
novel.1283	-	12.7549	0	6.18635	0.0211024	0.254836
ENSGALG00000031906	FAM83C	328.532	1.24985	8.03602	0.0013524	0.0530599

## Sheet: HTBC18 vs HDLC18
Table S3 unique diferentially expressed gene（DEGs） between HTBC18 and HDLC18 after comparison with normoxia
gene_id	gene_name	HTBC_18	HDLC_18	log2FoldChange	pvalue	padj
novel.922	-	0	242.673	-10.4272	8.49361e-17	1.49071e-12
novel.1144	-	0.930205	95.1309	-6.66563	0.00327297	0.129464
ENSGALG00000044429	-	0	17.2647	-6.61372	0.000193892	0.0205
ENSGALG00000033302	-	0.649239	41.1714	-6.00626	3.04568e-06	0.00102797
ENSGALG00000036036	-	0	7.43587	-5.39683	0.0194536	0.336377
ENSGALG00000043900	-	0.620578	26.0963	-5.37209	0.00274597	0.114859
ENSGALG00000031697	-	0.310068	14.0779	-5.3587	0.000313116	0.0287722
ENSGALG00000034527	-	0	6.21219	-5.1391	0.0311939	1
novel.985	-	0	5.67659	-5.00521	0.00984865	1
novel.2494	-	0	5.27238	-4.89971	0.00977407	1
novel.2731	-	0	5.03854	-4.84087	0.0202535	1
novel.1041	-	1.26915	34.2867	-4.75074	5.88173e-05	0.00848755
ENSGALG00000042145	-	0	4.1433	-4.55502	0.0226398	1
novel.647	-	0	3.83096	-4.44043	0.0298684	1
ENSGALG00000040501	-	2.56785	51.5216	-4.32883	2.69774e-05	0.00493209
ENSGALG00000032499	-	4.51557	82.4688	-4.19368	0.000533637	0.0413342
ENSGALG00000006387	RNF32	0.310289	4.16	-3.59823	0.0463864	1
ENSGALG00000040772	-	0.677899	7.36129	-3.48897	0.0469717	0.485016
novel.1116	-	1.66587	16.4696	-3.33611	0.00224712	0.100139
ENSGALG00000034206	-	0.677899	6.15092	-3.23449	0.044647	1
ENSGALG00000032814	-	1.57989	13.8863	-3.13459	0.0468921	0.485016
novel.2644	-	5.9495	48.6803	-3.02408	0.000903389	0.0562247
ENSGALG00000042245	-	0.649018	5.2	-3.01708	0.0475463	1
ENSGALG00000030039	-	10.6629	84.4144	-2.98065	0.000673254	0.0472267
ENSGALG00000039480	-	1.55078	12.2768	-2.96578	0.0086492	0.223238
ENSGALG00000038594	-	3.5265	27.3104	-2.95485	0.0116356	0.265217
novel.1670	-	1.57944	11.9706	-2.92072	0.0424392	0.472021
ENSGALG00000029482	-	5.81316	43.0556	-2.88989	0.00777458	0.211996
novel.1654	-	3.27463	23.9769	-2.87699	0.0407843	0.46373
ENSGALG00000042944	-	1.55078	10.3555	-2.72042	0.0272141	0.391184
ENSGALG00000039325	-	6.68538	43.1279	-2.68913	0.0162065	0.303206
ENSGALG00000029658	-	2.90658	17.9367	-2.63283	0.00677792	0.1956
ENSGALG00000031956	-	1.57989	9.78091	-2.6192	0.0142505	0.289481
novel.1754	-	4.11753	25.1548	-2.60632	0.00565292	0.178123
ENSGALG00000020160	ADH6	1.91817	11.5575	-2.59506	0.0239712	0.371005
novel.1997	-	4.70989	27.5526	-2.53979	0.00365959	0.136079
ENSGALG00000038040	-	5.50221	31.1188	-2.50439	0.00400256	0.143658
ENSGALG00000039214	-	7.24886	41.0577	-2.49807	0.000300662	0.0280687
ENSGALG00000035199	ODF1	3.6709	20.0862	-2.47479	0.00864527	0.223238
ENSGALG00000045903	-	1.91839	9.98467	-2.38247	0.0180186	0.321172
ENSGALG00000004700	NCF2	1.57966	8.17803	-2.36835	0.0335885	0.427803
ENSGALG00000029040	-	3.89477	19.9432	-2.36053	0.0113383	0.261047
ENSGALG00000027305	SKAP1	2.59629	13.1598	-2.34629	0.0265786	0.38648
ENSGALG00000036632	-	3.21621	16.2163	-2.33888	0.0135054	0.283921
novel.39	-	17.6423	87.9244	-2.32022	0.00500671	0.168017
ENSGALG00000035820	-	12.1524	59.5075	-2.28782	0.00880705	0.224018
ENSGALG00000045102	-	21.6641	105.406	-2.28101	0.00911374	0.227856
novel.1286	-	2.25756	10.8236	-2.26592	0.0393687	0.456985
ENSGALG00000016590	TLR7	2.8777	12.72	-2.14731	0.0114421	0.262845
ENSGALG00000011243	DAZL	3.24553	13.9164	-2.11332	0.0274042	0.391378
ENSGALG00000039245	-	4.17596	17.4957	-2.06818	0.0227093	0.36274
ENSGALG00000038584	-	3.4694	14.0021	-2.00312	0.0245721	0.376321
ENSGALG00000022733	ARL11	2.84948	11.4734	-2.0024	0.0248228	0.377086
ENSGALG00000046270	-	10.5515	41.6102	-1.97873	0.0435289	0.475463
ENSGALG00000041019	-	30.4746	116.321	-1.93546	2.77103e-11	5.40383e-08
ENSGALG00000033792	-	3.77969	14.535	-1.93519	0.0254616	0.379674
ENSGALG00000014859	-	4.06087	14.2504	-1.79715	0.0311023	0.411361
novel.463	-	7.58693	26.1859	-1.78171	0.0424111	0.472008
novel.1649	-	100.079	332.993	-1.73546	1.77037e-07	0.000110971
ENSGALG00000042887	-	8.01407	26.2138	-1.70782	0.0247585	0.376628
ENSGALG00000036536	-	24.1472	75.3666	-1.64184	0.000166079	0.0182179
novel.2212	-	5.69786	16.4145	-1.52513	0.0494414	0.497275
ENSGALG00000044853	-	9.47776	26.549	-1.47784	0.0106977	0.253345
ENSGALG00000031037	-	53.612	148.495	-1.47167	0.00547465	0.176304
ENSGALG00000027440	COX20	26.8291	74.4087	-1.47001	0.0323915	0.41956
ENSGALG00000042540	-	39.8583	108.052	-1.43699	0.000454222	0.0371259
ENSGALG00000045074	-	44.4285	119.887	-1.42969	0.00196066	0.0925775
ENSGALG00000027165	RNASE4	28.786	75.7166	-1.39928	0.0235777	0.369563
ENSGALG00000042426	-	151.073	397.693	-1.39847	5.20042e-06	0.00152121
ENSGALG00000003324	PRRX1	17.5207	46.2337	-1.39772	0.00164269	0.0835679
ENSGALG00000031197	-	18.0885	46.0522	-1.35129	0.00752137	0.206585
ENSGALG00000032911	-	12.385	31.5874	-1.3472	0.00897832	0.225618
ENSGALG00000014042	SSPN	12.839	32.3268	-1.33709	0.00719241	0.201327
ENSGALG00000030006	-	25.477	64.0065	-1.32917	0.0104661	0.250259
ENSGALG00000046071	-	33.3801	83.4066	-1.32431	0.0103841	0.249156
ENSGALG00000043869	-	31.769	79.0048	-1.31398	0.00273259	0.114773
novel.1399	-	8.29525	20.6018	-1.30931	0.0321364	0.418417
ENSGALG00000004722	ASPN	8.85763	21.6702	-1.28765	0.0328661	0.421354
ENSGALG00000032143	CRISPLD2	42.8789	103.838	-1.2738	0.026329	0.385775
ENSGALG00000029385	-	49.6733	116.713	-1.22916	0.00113804	0.06592
ENSGALG00000044782	-	53.3736	124.293	-1.21706	0.000915541	0.0565798
ENSGALG00000016558	VEGFD	39.4171	90.6067	-1.20062	0.0291884	0.400636
ENSGALG00000044419	-	12.4134	28.5705	-1.19872	0.0162486	0.303383
ENSGALG00000025921	-	38.3364	87.5781	-1.18966	0.000528874	0.0413342
ENSGALG00000021525	ISLR	119.376	271.423	-1.18482	2.74625e-06	0.000978018
ENSGALG00000032653	-	96.6442	219.083	-1.1821	0.0157011	0.298424
ENSGALG00000030038	C3	21.1332	47.698	-1.17659	0.0019174	0.0921982
ENSGALG00000029224	-	34.6141	77.4284	-1.1608	0.0447765	0.479483
ENSGALG00000040837	-	11.8797	26.4822	-1.15738	0.0328256	0.421354
ENSGALG00000000516	FANCA	65.8906	145.929	-1.14909	9.03496e-05	0.0116597
ENSGALG00000045063	LRP2BP	28.1794	62.4229	-1.14506	0.00635296	0.189562
novel.1581	-	54.7315	120.377	-1.13822	0.0283368	0.395971
ENSGALG00000009594	RARRES1	190.194	415.735	-1.12915	2.01569e-05	0.00402016
ENSGALG00000006361	NEU4	30.2848	65.7871	-1.12287	0.0369833	0.445195
ENSGALG00000016761	LYG2	62.5361	135.683	-1.11978	0.0410138	0.465009
novel.577	-	12.5859	27.1374	-1.11224	0.03851	0.452036
ENSGALG00000015156	NMRK1	175.879	379.904	-1.11043	2.65469e-05	0.00493209
ENSGALG00000036847	PLAC9	35.5998	75.6911	-1.08643	0.00900559	0.225796
ENSGALG00000013083	ZPBP	16.0841	33.913	-1.08032	0.0179945	0.321172
ENSGALG00000027183	-	53.6057	112.6	-1.07228	0.000533853	0.0413342
ENSGALG00000020002	SLC22A3	65.2283	137.322	-1.07221	0.00697182	0.198318
ENSGALG00000040120	-	64.6172	135.697	-1.06812	0.00568002	0.178656
ENSGALG00000030547	-	20.5721	42.7714	-1.05907	0.0338637	0.429457
novel.2630	-	50.6429	105.446	-1.05588	0.000511232	0.0404173
novel.1469	-	94.0993	195.396	-1.05429	0.000210303	0.0220454
ENSGALG00000028696	FTL	48.4061	100.129	-1.04749	0.00434506	0.151416
ENSGALG00000016580	SCARA5	22.0343	45.3079	-1.03833	0.0166636	0.306887
ENSGALG00000036711	S100A11	168.238	345.533	-1.03802	1.46461e-06	0.000612033
ENSGALG00000003323	OSGIN1	22.7068	46.1364	-1.01732	0.0238598	0.370587
novel.159	-	17.6925	35.5448	-1.01267	0.0457261	0.481571
ENSGALG00000043364	-	40.2793	81.2691	-1.0124	0.0345689	0.433061
novel.1631	-	97.3966	48.7263	1.00179	0.000465117	0.0377432
ENSGALG00000037390	GPR83L	29.932	14.9837	1.00247	0.0483813	0.491912
novel.2616	-	50.6509	25.0357	1.0119	0.018498	0.326093
novel.1699	-	37.6662	18.6755	1.01197	0.0269404	0.389779
ENSGALG00000016375	PHEX	33.7116	16.7736	1.01242	0.045539	0.481571
ENSGALG00000027534	GM2A	721.189	356.136	1.01664	4.37796e-08	3.8262e-05
novel.1165	-	65.8452	32.4214	1.02152	0.0122006	0.270369
ENSGALG00000001792	MRPS34	147.503	72.5244	1.02276	0.0112902	0.260977
novel.718	-	152.496	75.0575	1.02474	0.00253281	0.108954
ENSGALG00000044107	-	912.933	446.544	1.03161	3.65371e-07	0.000206859
novel.1401	-	147.817	72.1647	1.03339	1.234e-05	0.00285029
novel.2377	-	32.0823	15.6919	1.03435	0.0277441	0.392691
novel.1217	-	138.654	67.5532	1.03482	3.56032e-05	0.0061262
novel.629	-	224.403	109.001	1.04128	0.000248228	0.0245877
ENSGALG00000032619	SYPL2	24.1494	11.7328	1.04141	0.0454515	0.481571
novel.551	-	54.5229	26.3207	1.04904	0.0212252	0.350703
novel.2101	-	70.3897	33.9687	1.05306	0.00767495	0.209818
novel.712	-	124.412	59.4025	1.06657	0.00018368	0.019538
novel.1317	-	122.869	58.6408	1.0682	0.00656159	0.193226
ENSGALG00000029240	-	45.5912	21.6975	1.07677	0.0135277	0.283921
ENSGALG00000037518	-	71.2676	33.6952	1.08236	0.0110953	0.258611
novel.1651	-	52.8255	24.9015	1.08236	0.00669246	0.19544
ENSGALG00000033962	-	22.0361	10.3805	1.08576	0.0467233	0.4842
ENSGALG00000031013	DHDH	73.2323	34.301	1.09214	0.0035416	0.134269
ENSGALG00000002046	-	85.0809	39.6414	1.09881	0.0371693	0.445764
novel.943	-	56.2235	26.1225	1.1054	0.0435783	0.475463
novel.1153	-	145.871	67.6807	1.10916	1.33612e-05	0.00293801
novel.2626	-	391.157	180.452	1.11518	0.00197797	0.092681
novel.1967	-	27.2002	12.5357	1.12043	0.0261779	0.385443
ENSGALG00000040960	-	94.2537	42.704	1.14408	0.000427069	0.0358636
novel.2329	-	71.5957	32.2683	1.14552	0.00827161	0.218967
ENSGALG00000046330	-	20.7667	9.39619	1.14718	0.0463618	0.48348
novel.2635	-	93.4871	41.9985	1.15431	0.00165655	0.0837703
ENSGALG00000001709	MUSTN1	226.598	100.402	1.17642	0.000134512	0.01606
novel.2067	-	29.1707	12.7617	1.19258	0.0434489	0.475463
ENSGALG00000033623	-	35.1786	15.3544	1.20145	0.0206441	0.344094
novel.1640	-	57.3936	24.907	1.2032	0.0058216	0.180899
ENSGALG00000036963	-	62.3838	26.9035	1.21098	0.000822663	0.0534762
novel.1801	-	27.7339	11.8748	1.22945	0.0176247	0.317418
ENSGALG00000021656	PTPN22	26.0161	10.8437	1.25206	0.0465525	0.484047
ENSGALG00000037551	-	81.697	33.9242	1.26988	0.000354664	0.0312799
ENSGALG00000026563	HAPLN4	73.5583	30.4634	1.27638	0.000893008	0.0557765
novel.1158	-	22.654	9.3433	1.27794	0.0296445	0.404267
novel.2511	-	34.7075	14.2393	1.28539	0.0153429	0.296739
ENSGALG00000044504	-	92.4591	37.6187	1.29566	5.89984e-05	0.00848755
ENSGALG00000016875	CLYBL	167.485	67.3774	1.31389	4.23797e-05	0.006929
novel.2022	-	23.4118	9.39619	1.32238	0.0304824	0.408394
novel.1922	-	116.787	45.5173	1.36179	0.00070716	0.0482933
ENSGALG00000004134	GLRA1	59.6107	22.7101	1.39072	0.0145916	0.291608
ENSGALG00000028016	-	23.697	9.02817	1.39623	0.0291957	0.400636
novel.653	-	65.4318	24.7701	1.40499	0.000656609	0.0469279
ENSGALG00000032428	-	40.2333	15.2147	1.41158	0.0124051	0.273176
ENSGALG00000003446	PRLR	150.543	56.1065	1.42059	0.00509409	0.16901
novel.255	-	27.8125	10.3248	1.42912	0.0127346	0.275592
novel.805	-	29.8419	11.0664	1.43342	0.0425065	0.472471
novel.2684	-	34.0424	12.2595	1.47413	0.0304703	0.408394
novel.2237	-	32.3628	11.5152	1.49479	0.00348007	0.133069
novel.1390	-	86.5567	30.6895	1.49821	0.00886542	0.225019
ENSGALG00000043392	-	26.5411	9.33492	1.50882	0.0274284	0.391378
ENSGALG00000037011	CILP2	24.5481	8.49316	1.5245	0.0453754	0.481351
ENSGALG00000038873	-	18.1966	6.33466	1.53112	0.0413053	0.466806
novel.953	-	15.9688	5.51234	1.53149	0.0260676	0.385112
ENSGALG00000036553	-	96.2759	32.8229	1.55325	9.50058e-06	0.00234852
ENSGALG00000038950	-	14.3603	4.92385	1.55403	0.0449551	0.479931
novel.1012	-	109.813	37.4105	1.55737	0.0201223	0.340224
ENSGALG00000026042	SHISA3	199.454	66.6452	1.57884	2.67887e-05	0.00493209
ENSGALG00000040082	PROK1	19.864	6.67481	1.58131	0.0183831	0.325835
ENSGALG00000034116	-	22.6818	7.53386	1.58474	0.0249548	0.37757
ENSGALG00000013697	CNDP1	14.7865	4.87096	1.60349	0.0281485	0.39509
novel.517	-	22.317	7.31619	1.61401	0.00619133	0.186653
novel.1392	-	64.3639	20.549	1.6481	0.0153287	0.296739
ENSGALG00000016556	-	36.8563	11.7412	1.64929	0.0348642	0.435517
ENSGALG00000015028	RLN3	78.7121	25.028	1.64932	0.0196167	0.336377
ENSGALG00000034682	-	13.0636	4.10432	1.66329	0.0416278	0.467714
ENSGALG00000029339	-	87.442	27.1546	1.68337	1.32532e-05	0.00293801
novel.1331	-	28.1886	8.66573	1.70182	0.00176593	0.0870612
novel.1549	-	49.5877	14.9219	1.73699	0.0383597	0.451225
ENSGALG00000029648	TH	62.2946	18.5758	1.73967	0.00550883	0.176756
novel.399	-	229.958	68.4451	1.74573	0.000730479	0.0491212
ENSGALG00000011354	CRYBA2	15.269	4.54472	1.75035	0.0312724	0.412678
novel.2544	-	21.3282	6.38476	1.754	0.0152426	0.296451
ENSGALG00000037100	-	24.9113	7.42755	1.75695	0.0113126	0.260977
ENSGALG00000042492	PITX2	66.4462	18.6252	1.83427	0.0392917	0.456491
ENSGALG00000043972	-	51.5576	14.1725	1.86065	0.0306185	0.408913
ENSGALG00000026392	PIPOX	10.2134	2.79376	1.8769	0.0433985	0.475463
novel.2108	-	23.3919	6.22051	1.90879	0.00190008	0.0916861
ENSGALG00000039358	-	16.8408	4.43615	1.91682	0.013961	0.287257
novel.2538	-	53.1512	13.3613	1.98634	8.69765e-06	0.00221116
ENSGALG00000013101	-	13.6314	3.39335	1.99042	0.028856	0.398154
ENSGALG00000035350	PMEL	20.5945	5.12203	2.00146	0.0135401	0.283921
novel.230	-	59.982	14.521	2.04683	3.80509e-05	0.00642146
ENSGALG00000046186	-	15.7732	3.75858	2.05844	0.0110689	0.258611
ENSGALG00000036919	-	51.6126	12.2205	2.08335	0.00198025	0.092681
novel.398	-	11.8502	2.71579	2.1127	0.0377091	0.448036
novel.231	-	21.0973	4.83198	2.12738	0.00520253	0.170291
ENSGALG00000046269	-	33.1031	7.56726	2.12894	0.0152524	0.296451
ENSGALG00000041744	OTOS	56.5954	12.7227	2.14929	7.64357e-06	0.00200227
ENSGALG00000032351	-	10.7194	2.35615	2.17054	0.0398094	0.458607
ENSGALG00000039943	-	24.0465	5.38654	2.17081	0.022967	0.364971
novel.4	-	22.3735	4.87096	2.20337	0.000772323	0.0511511
novel.1145	-	22.2317	4.81807	2.20339	0.00121081	0.0682883
ENSGALG00000038590	-	171.338	37.2525	2.20454	2.57534e-05	0.0048602
ENSGALG00000036224	-	24.4272	5.2167	2.22534	0.0426703	0.472699
ENSGALG00000010915	IL6	9.81782	2.11619	2.22998	0.0308369	0.410266
ENSGALG00000038271	-	21.2613	4.45005	2.24801	0.0286834	0.397021
ENSGALG00000015384	CHRNB3	14.6128	3.01143	2.2592	0.0201828	0.340277
ENSGALG00000014501	FGFBP2	21.7522	4.56142	2.2629	0.00177138	0.0870854
ENSGALG00000045278	-	8.29525	1.67858	2.2829	0.0483233	0.491912
novel.1059	-	27.2597	5.54853	2.29716	0.000877326	0.0552079
novel.1438	-	20.9089	4.21009	2.31924	0.0038064	0.138838
novel.2461	-	6.96767	1.40523	2.32476	0.0478024	0.489309
ENSGALG00000039623	-	10.3806	2.02711	2.34315	0.032267	0.418874
ENSGALG00000030320	-	34.9054	6.67481	2.39227	0.0015464	0.0802986
novel.2112	-	9.11015	1.75096	2.39235	0.030215	0.407302
ENSGALG00000013575	IFI6	34.059	6.22889	2.4514	0.00976218	0.239966
novel.1131	-	9.39222	1.69807	2.45841	0.0358589	0.439269
ENSGALG00000037916	-	456.954	82.2013	2.47701	3.13012e-16	2.74683e-12
novel.1668	-	56.8446	9.95401	2.50902	0.000641076	0.0461128
ENSGALG00000042035	-	40.6511	6.6303	2.61922	0.0174195	0.317146
novel.984	-	62.7072	10.0098	2.64771	0.0139432	0.287226
ENSGALG00000025352	-	15.153	2.38954	2.65147	0.00343686	0.132031
ENSGALG00000031196	-	17.4907	2.76868	2.6597	0.00360187	0.134764
ENSGALG00000044512	-	12.9178	2.01041	2.66565	0.0205271	0.343605
ENSGALG00000008267	IL5RA	70.5844	11.1054	2.667	0.000736646	0.0491592
ENSGALG00000019958	-	15.6023	2.40345	2.69357	0.0113486	0.261047
ENSGALG00000031595	-	26.7693	4.12381	2.69775	0.0195812	0.336377
ENSGALG00000021126	-	9.25279	1.38853	2.73907	0.0294569	0.402696
ENSGALG00000029697	-	14.2528	2.13568	2.75666	0.00695134	0.198318
ENSGALG00000005689	PAX2	26.2906	3.7029	2.81055	0.000636076	0.0459414
novel.2594	-	47.2637	6.48554	2.86129	0.00606675	0.184389
ENSGALG00000045909	-	10.4075	1.42472	2.89311	0.018489	0.326093
ENSGALG00000032715	-	24.1457	3.11162	2.95547	0.0195581	0.336377
ENSGALG00000026299	-	5.47421	0.694264	2.98007	0.0496801	1
ENSGALG00000041159	-	57.2844	7.18812	2.99163	0.00279599	0.116011
ENSGALG00000030413	-	23.0063	2.82436	3.03524	0.018398	0.325835
ENSGALG00000034606	-	20.0104	2.40345	3.05191	0.00863123	0.223238
ENSGALG00000041878	AQP5	5.69808	0.674772	3.0559	0.042363	1
ENSGALG00000006679	BPIFB4	8.77054	1.0233	3.09151	0.0239083	0.371005
novel.2536	-	12.1099	1.42472	3.10516	0.0129979	0.279068
ENSGALG00000030425	-	9.17488	1.0567	3.12704	0.0299437	0.405146
ENSGALG00000037142	-	19.5956	2.15238	3.20589	0.0137137	0.284827
novel.410	-	32.5607	3.44066	3.23869	0.000684795	0.0472267
novel.1239	-	10.9509	0.987111	3.43955	0.0356549	0.438264
novel.992	-	11.5957	1.05949	3.46332	0.039989	0.459377
ENSGALG00000041295	EN2	26.8897	2.40345	3.47689	0.000135876	0.0161133
ENSGALG00000035426	-	32.7237	2.79096	3.5547	0.0166124	0.30638
ENSGALG00000037708	-	42.6207	3.19238	3.75021	0.00127036	0.0705571
ENSGALG00000030449	-	14.0504	1.04	3.75783	0.000603305	0.0445177
ENSGALG00000035279	-	9.3692	0.674772	3.76596	0.00641777	0.190589
ENSGALG00000030237	PITX1	5.16437	0.345735	3.79179	0.0286618	1
ENSGALG00000032656	-	15.1876	1.0233	3.87908	0.00949079	0.235272
novel.875	-	5.72784	0.329037	3.94421	0.0237857	1
ENSGALG00000016600	POMC	67.5088	4.29418	3.9499	4.54886e-06	0.0013765
ENSGALG00000043798	C1QL4	53.9466	3.30707	3.9951	7.73101e-07	0.000376908
ENSGALG00000030889	FOXA2	6.31755	0.345735	4.08679	0.0201781	1
ENSGALG00000016431	PAX5	6.31998	0.345735	4.08711	0.0242584	1
novel.2491	-	6.82349	0.365227	4.19883	0.0450501	1
ENSGALG00000042935	-	13.3638	0.730455	4.23573	0.0134905	0.283921
novel.412	-	7.30795	0.345735	4.29586	0.0117566	0.265219
ENSGALG00000044687	-	3.83723	0	4.32716	0.0327605	1
novel.1215	-	7.61581	0.365227	4.35566	0.00879595	0.224018
ENSGALG00000036560	EN2	14.4999	0.674772	4.40008	0.00103245	0.0610832
ENSGALG00000044852	-	4.17684	0	4.44891	0.0384715	1
novel.1105	-	4.48625	0	4.55224	0.0187052	1
novel.1526	-	57.4147	2.40904	4.56864	7.5038e-12	2.19499e-08
novel.1609	-	9.36334	0.345735	4.65577	0.0057487	0.179474
novel.1168	-	4.8823	0	4.67245	0.0252545	1
ENSGALG00000045780	-	54.0143	2.08	4.70222	1.15062e-08	1.18791e-05
novel.421	-	5.50287	0	4.8454	0.00999033	1
novel.2411	-	5.7834	0	4.91883	0.0439176	1
ENSGALG00000033847	-	5.89483	0	4.94875	0.0490502	1
novel.781	-	6.49018	0	5.08451	0.0324684	1
novel.1849	-	6.80025	0	5.152	0.0286853	1
ENSGALG00000042389	EN1	26.0431	0.658074	5.2525	8.64822e-05	0.0113272
ENSGALG00000039364	-	9.25478	0	5.59765	0.000520128	0.0409362
ENSGALG00000020768	EVX2	9.255	0	5.59768	0.00061218	0.0447682
ENSGALG00000042467	-	9.62239	0	5.65301	0.000403256	0.034191
ENSGALG00000035251	-	10.053	0	5.71464	0.0138165	0.285657
novel.2093	-	11.4727	0	5.9086	0.0158211	0.299381
ENSGALG00000037310	EVX1	13.092	0	6.09797	4.26376e-05	0.006929
ENSGALG00000046382	-	18.7569	0	6.61867	2.93324e-05	0.00530736
