# Supplementary material for: Varied hypoxia adaptation patterns of embryonic brain at different development stages between Tibetan and Dwarf laying chickens
Source: BMC Genomics. 2023 Jun 21;24:342. doi: 10.1186/s12864-023-09457-4 (PMC10286358; doi:10.1186/s12864-023-09457-4)
Supplement: Supplementary file 4 — Supplementary Material 4: Table S4. Diferentially expressed gene between normoxia and hypoxia in TBCs and DLCs respectively [file 12864_2023_9457_MOESM4_ESM.xlsx]

## Sheet: HTBC8 VS NTBC8
Table S2 diferentially expressed gene（DEGs） between HTBC8 and NTBC8
gene_id	gene_name	HTBC_8	NTBC_8	log2FoldChange	pvalue	padj
ENSGALG00000031906	FAM83C	1.33682	237.893	-7.46833	0.0032813	0.999985
novel.1526	-	2.38479	76.1829	-4.99277	4.99407e-14	5.35139e-10
ENSGALG00000035803	THRSP	0	3.70596	-4.28969	0.0445155	0.999985
novel.1615	-	0	3.50593	-4.20489	0.0456346	0.999985
novel.1338	-	0.601687	11.3786	-4.14868	0.0305059	0.999985
ENSGALG00000045211	-	0.393805	5.14301	-3.79428	0.0321327	0.999985
ENSGALG00000044527	-	3.51772	44.8866	-3.69153	0.000111159	0.17016
novel.2623	-	0.690651	8.57753	-3.6366	0.0425102	0.999985
ENSGALG00000045533	-	1.34082	13.5835	-3.3294	0.00820675	0.999985
ENSGALG00000036823	-	0.601687	6.43966	-3.303	0.0405066	0.999985
ENSGALG00000032613	YKT6	3.74756	36.2807	-3.23699	0.00327249	0.999985
novel.2594	-	8.95543	81.1001	-3.16287	1.8077e-07	0.000968522
ENSGALG00000036282	-	2.58867	23.4873	-3.14546	0.00229749	0.999985
ENSGALG00000043254	EPX	17.0574	146.457	-3.10393	0.0102412	0.999985
ENSGALG00000046516	-	1.82359	14.5294	-3.02738	0.0273743	0.999985
ENSGALG00000033234	JAK3	1.87207	14.6527	-3.00595	0.0362758	0.999985
novel.989	-	1.59318	12.7603	-2.94469	0.0082043	0.999985
ENSGALG00000033606	-	1.64166	11.9238	-2.82834	0.0216256	0.999985
ENSGALG00000038358	-	2.88952	18.5515	-2.65098	0.0207641	0.999985
ENSGALG00000042686	FOXD3	1.98699	12.5329	-2.64419	0.042332	0.999985
novel.992	-	3.40224	21.6233	-2.61637	0.0105086	0.999985
ENSGALG00000043472	-	2.82308	16.8675	-2.59931	0.0276585	0.999985
ENSGALG00000037708	-	3.55821	20.9519	-2.56829	0.045702	0.999985
ENSGALG00000038687	-	15.4787	86.8656	-2.50371	9.26454e-05	0.17016
ENSGALG00000036493	-	20.2203	99.0561	-2.3104	1.07999e-08	7.71506e-05
ENSGALG00000002116	TEN1	1.98699	9.8076	-2.28323	0.0477503	0.999985
ENSGALG00000036953	-	7.92599	35.6022	-2.17293	0.017744	0.999985
ENSGALG00000044559	-	5.55319	24.8484	-2.16571	0.0161505	0.999985
ENSGALG00000040887	-	3.83653	17.3494	-2.13248	0.0107839	0.999985
ENSGALG00000034427	SCN4A	6.91197	27.8767	-1.99493	0.0115728	0.999985
ENSGALG00000036224	-	6.17284	24.7205	-1.98691	0.0258115	0.999985
novel.1332	-	10.9045	40.306	-1.88044	0.000225881	0.302554
ENSGALG00000036512	-	7.56213	27.6072	-1.85168	0.00772752	0.999985
ENSGALG00000010867	TACSTD2	3.77009	13.3745	-1.82388	0.0498607	0.999985
ENSGALG00000033825	-	6.28033	21.4633	-1.7808	0.0422842	0.999985
ENSGALG00000037710	-	24.4951	79.4504	-1.70686	8.44676e-06	0.0258604
ENSGALG00000042035	-	16.6921	50.5079	-1.60209	0.00126287	0.999985
ENSGALG00000023834	-	11.8005	35.151	-1.55807	0.0221567	0.999985
ENSGALG00000044612	INAVA	6.96045	20.6569	-1.54993	0.0248648	0.999985
ENSGALG00000010752	CDCP2	50.7749	147.342	-1.5436	0.000992598	0.886348
ENSGALG00000031245	-	8.24535	23.3464	-1.52048	0.0335508	0.999985
ENSGALG00000038633	-	15.9418	44.163	-1.45477	0.016501	0.999985
ENSGALG00000045486	-	7.69558	21.1079	-1.44613	0.0268694	0.999985
novel.1368	-	8.05943	21.7531	-1.44516	0.0363521	0.999985
ENSGALG00000043269	-	26.8574	72.0285	-1.4221	0.00459563	0.999985
novel.1145	-	8.41618	22.9155	-1.41986	0.0385275	0.999985
ENSGALG00000034585	BFSP2	23.5606	62.3806	-1.41209	0.00579142	0.999985
ENSGALG00000036073	-	10.1249	25.2407	-1.31359	0.0297206	0.999985
ENSGALG00000025592	RF00582	8.46067	21.2871	-1.3073	0.0490371	0.999985
ENSGALG00000034611	-	28.2641	67.7033	-1.259	0.0460036	0.999985
ENSGALG00000045729	HHIPL2	17.6225	39.8149	-1.1606	0.0163835	0.999985
ENSGALG00000001882	TNFRSF18	14.3338	31.001	-1.13305	0.0367763	0.999985
novel.686	-	39.7058	86.8514	-1.12144	0.0227413	0.999985
ENSGALG00000040101	-	23.3802	50.7162	-1.12059	0.00528158	0.999985
novel.1030	-	34.5524	75.0356	-1.11054	0.00895828	0.999985
ENSGALG00000015184	TLE4Z1	86.6872	184.676	-1.09593	0.00254709	0.999985
ENSGALG00000039536	C2H8ORF22	27.8583	59.4512	-1.08805	0.0487164	0.999985
ENSGALG00000044717	-	26.1162	54.8217	-1.06446	0.0274097	0.999985
novel.1164	-	17.5461	36.253	-1.0524	0.0296427	0.999985
ENSGALG00000035376	-	23.7474	48.1693	-1.01429	0.0336922	0.999985
ENSGALG00000001189	NCF1	23.6186	47.3876	-1.01301	0.0453692	0.999985
ENSGALG00000046084	-	36.603	17.5303	1.06703	0.0297909	0.999985
ENSGALG00000026152	GBP	113.213	52.6332	1.10345	0.00359448	0.999985
ENSGALG00000028273	HBE1	804.042	361.56	1.15288	0.0276953	0.999985
ENSGALG00000044408	-	88.6754	39.3845	1.17575	0.0374136	0.999985
ENSGALG00000041329	-	72.7477	30.1922	1.2681	0.0147584	0.999985
novel.1499	-	29.4792	11.0978	1.4088	0.0479244	0.999985
novel.339	-	48.7142	17.5725	1.47476	0.000595685	0.638306
ENSGALG00000009383	SAMD7	31.6375	11.1415	1.5003	0.00477239	0.999985
ENSGALG00000032351	-	29.1226	10.0717	1.5432	0.0336134	0.999985
ENSGALG00000045398	-	19.6785	6.7571	1.54382	0.0405	0.999985
novel.2597	-	14.727	4.06383	1.84482	0.0240119	0.999985
ENSGALG00000039140	CD14	16.4417	4.40585	1.89186	0.0154283	0.999985
ENSGALG00000016227	GPR34	10.2138	2.59015	1.99034	0.0396059	0.999985
novel.1524	-	15.1328	3.81066	1.99427	0.0489524	0.999985
ENSGALG00000013376	CAPSL	10.943	2.54573	2.09402	0.0351612	0.999985
novel.1798	-	10.4402	2.29255	2.20039	0.0315792	0.999985
novel.1321	-	70.2643	14.9584	2.23137	0.00202543	0.999985
ENSGALG00000026466	-	13.2413	2.74576	2.23649	0.0278878	0.999985
ENSGALG00000037508	-	54.7867	11.2407	2.29064	4.61742e-07	0.00197912
ENSGALG00000045841	-	24.7433	4.80814	2.37649	0.0043131	0.999985
ENSGALG00000035961	-	18.5341	3.49164	2.40607	0.0170154	0.999985
novel.2357	-	26.3499	4.48912	2.5457	0.00854916	0.999985
ENSGALG00000039339	-	64.3875	10.086	2.67943	0.000782819	0.798885
novel.859	-	14.3059	2.20371	2.67968	0.0253409	0.999985
ENSGALG00000017813	RF00342	47.8928	7.35387	2.70343	0.000859753	0.837517
ENSGALG00000035810	-	8.82508	1.32521	2.7473	0.0472052	0.999985
ENSGALG00000033437	-	14.1869	1.95054	2.85921	0.022357	0.999985
novel.835	-	22.6236	2.96388	2.94422	0.00184823	0.999985
ENSGALG00000040501	-	92.1301	11.6691	2.98155	0.0291871	0.999985
novel.1213	-	15.8485	1.9204	3.04666	0.0132639	0.999985
ENSGALG00000038746	-	11.1754	1.33235	3.09788	0.00955223	0.999985
novel.1126	-	13.932	1.62995	3.10425	0.00328933	0.999985
ENSGALG00000039419	-	14.0409	1.51811	3.1635	0.00508375	0.999985
ENSGALG00000016370	TPO	6.61569	0.662607	3.33709	0.0348631	0.999985
ENSGALG00000034464	-	22.1435	1.8974	3.54821	0.00893351	0.999985
novel.1136	-	11.5447	0.99748	3.56406	0.00469189	0.999985
ENSGALG00000039325	-	52.426	4.11539	3.66224	0.000204914	0.292768
ENSGALG00000043091	-	16.0699	1.25779	3.66278	0.00576947	0.999985
novel.2491	-	12.5182	0.983198	3.68462	0.00557997	0.999985
ENSGALG00000041116	-	4.65066	0.334874	3.74969	0.0445465	0.999985
ENSGALG00000033266	-	163.638	11.2835	3.86447	5.44638e-25	1.16721e-20
novel.3	-	24.4518	1.61567	3.91842	0.000938554	0.874529
novel.1270	-	6.77706	0.297593	4.30467	0.0181075	0.999985
ENSGALG00000036444	-	3.51373	0	4.31149	0.041591	0.999985
ENSGALG00000043505	-	7.15234	0.327733	4.38688	0.0210887	0.999985
ENSGALG00000046242	-	7.68618	0.327733	4.46937	0.0163311	0.999985
ENSGALG00000045428	-	37.4879	1.59267	4.54868	9.74112e-05	0.17016
ENSGALG00000034173	-	16.6281	0.662607	4.67931	0.0036406	0.999985
novel.2268	-	4.84058	0	4.76897	0.0366959	0.999985
novel.1525	-	9.60273	0.327733	4.79402	0.0111044	0.999985
ENSGALG00000044133	-	27.2669	0.983198	4.81035	0.000107062	0.17016
ENSGALG00000046542	-	10.146	0.327733	4.87428	0.0146815	0.999985
ENSGALG00000031168	-	11.6451	0.334874	5.08531	0.00417993	0.999985
ENSGALG00000028701	gga-mir-6680	6.03793	0	5.10017	0.0173249	0.999985
novel.2249	-	6.21586	0	5.1393	0.0404411	0.999985
novel.1275	-	16.4003	0.297593	5.56923	0.00142154	0.999985

## Sheet: HTBC12 VS NTBC12
Table S2 diferentially expressed gene（DEGs） between HTBC12 and NTBC12
gene_id	gene_name	HTBC_12	NTBC_12	log2FoldChange	pvalue	padj
ENSGALG00000045559	-	0	42.9111	-7.83096	0.0451297	0.999865
ENSGALG00000045402	-	0	11.6933	-5.954	0.000461441	0.187043
novel.1312	-	0.643103	29.1361	-5.43377	1.6752e-05	0.0140701
ENSGALG00000046404	-	0.98915	40.4842	-5.31686	1.6683e-06	0.00210182
ENSGALG00000029620	-	0	7.24687	-5.2662	0.0270951	1
ENSGALG00000040078	-	0.333799	13.106	-5.15874	0.000429264	0.180271
novel.1740	-	0.98915	35.8575	-5.14823	5.28523e-05	0.0372883
novel.1352	-	0	6.61671	-5.135	0.0345354	1
novel.1021	-	0	6.30163	-5.06464	0.0391691	1
ENSGALG00000043005	-	0	5.98655	-4.99066	0.0445499	1
ENSGALG00000000914	-	0	5.89995	-4.96619	0.0188678	1
ENSGALG00000043509	-	0	5.01702	-4.73071	0.0429282	1
novel.1655	-	0.371076	9.1292	-4.63817	0.0154645	0.999865
novel.2577	-	0.371076	8.96572	-4.61062	0.00484404	0.749467
novel.89	-	1.03867	23.7248	-4.53058	2.22973e-05	0.0178763
ENSGALG00000040501	-	3.35131	76.2693	-4.50353	0.00108519	0.324416
ENSGALG00000042163	FAM136A	8.22366	181.375	-4.46381	0.000564862	0.214512
ENSGALG00000045252	-	0.333799	7.70384	-4.38773	0.0318496	0.999865
novel.1586	-	0.371076	6.18882	-4.07296	0.0209574	1
ENSGALG00000034432	-	0.98915	15.358	-3.92866	0.00806331	0.890582
novel.1338	-	0.333799	4.74329	-3.69447	0.0476382	1
novel.1582	-	2.43618	30.942	-3.6799	0.000792304	0.256966
novel.279	-	1.29845	16.4465	-3.63625	0.0170108	0.999865
ENSGALG00000024357	-	4.00728	45.3939	-3.55228	1.17662e-06	0.0015964
novel.2297	-	0.704875	7.76423	-3.48968	0.0233327	0.999865
ENSGALG00000041517	-	3.28953	35.9461	-3.4303	0.000549224	0.214512
novel.2405	-	2.54801	23.2536	-3.23623	0.000672098	0.238811
ENSGALG00000041588	-	1.4843	12.791	-3.1729	0.00801663	0.890582
ENSGALG00000032613	YKT6	4.19251	37.368	-3.16385	0.00213394	0.476437
ENSGALG00000031742	-	7.73019	63.2412	-3.03743	0.0191959	0.999865
novel.617	-	3.32628	26.2783	-2.97323	0.0102583	0.999641
novel.2327	-	2.56025	19.4638	-2.96055	0.0144859	0.999865
ENSGALG00000037755	-	2.43618	17.5393	-2.85768	0.0379503	0.999865
novel.1552	-	1.37247	9.27808	-2.76149	0.0342813	0.999865
ENSGALG00000040403	-	3.22785	21.3247	-2.74603	0.0207693	0.999865
ENSGALG00000032324	-	2.83228	17.627	-2.66278	0.00912022	0.951848
ENSGALG00000043654	-	26.0556	165.401	-2.66086	7.90375e-19	2.78813e-15
ENSGALG00000042611	-	15.5578	95.4551	-2.63312	9.36729e-07	0.00137683
novel.1544	-	1.85538	11.1162	-2.63254	0.0414767	0.999865
novel.2264	-	1.3975	8.24801	-2.58285	0.0348801	0.999865
ENSGALG00000044133	-	1.68178	10.1567	-2.58146	0.0321942	0.999865
ENSGALG00000038778	-	6.39331	37.9225	-2.56465	0.00356721	0.622954
ENSGALG00000040179	-	1.74355	10.1818	-2.56313	0.0272184	0.999865
novel.1163	-	1.71905	9.88747	-2.53186	0.0238143	0.999865
novel.2464	-	7.29681	41.04	-2.49845	0.00793198	0.890582
ENSGALG00000034606	-	6.18359	32.8659	-2.4143	0.00780959	0.890582
ENSGALG00000031430	-	1.70681	8.93777	-2.39112	0.041366	0.999865
ENSGALG00000040994	-	15.7924	81.9492	-2.36999	1.11264e-05	0.011544
ENSGALG00000031245	-	3.07874	15.0915	-2.2943	0.0423943	0.999865
ENSGALG00000043972	-	14.9386	72.2002	-2.27759	0.000784506	0.256966
ENSGALG00000041597	-	3.96991	16.8408	-2.07118	0.0275491	0.999865
ENSGALG00000042970	-	4.45175	17.8054	-1.99779	0.0307883	0.999865
novel.1859	-	5.32961	19.5195	-1.86596	0.0486619	0.999865
novel.1010	-	15.2228	55.3178	-1.85953	0.000678166	0.238811
ENSGALG00000033672	-	39.3289	139.756	-1.82844	2.78487e-05	0.0213563
ENSGALG00000039741	TNFRSF8	3.74688	12.6818	-1.75521	0.0495017	0.999865
ENSGALG00000034307	-	20.6148	68.6421	-1.73966	1.37867e-05	0.0135095
ENSGALG00000032107	-	8.434	27.8577	-1.73501	0.0271233	0.999865
novel.1549	-	29.7749	98.0091	-1.71977	0.00190936	0.455098
novel.2365	-	13.1086	40.0692	-1.60046	0.0186669	0.999865
novel.1997	-	24.1778	71.5457	-1.55788	0.00427142	0.686712
novel.1922	-	51.901	150.951	-1.53962	3.01996e-07	0.00053266
novel.1668	-	15.1872	43.3466	-1.51782	0.0441491	0.999865
ENSGALG00000037661	-	6.19583	17.6562	-1.51603	0.0378088	0.999865
novel.1557	-	17.4476	46.6298	-1.41665	0.036083	0.999865
ENSGALG00000003965	DBX1	12.6381	32.4114	-1.36115	0.0246045	0.999865
ENSGALG00000028974	gga-mir-6709	8.90457	22.7182	-1.35445	0.0342037	0.999865
ENSGALG00000043467	-	26.0222	66.3304	-1.35202	0.0391569	0.999865
ENSGALG00000044372	-	15.7313	40.038	-1.34897	0.0433163	0.999865
ENSGALG00000036716	-	24.1887	59.0111	-1.29301	0.00147512	0.394215
ENSGALG00000043060	-	29.2091	70.9842	-1.28737	0.00639447	0.83545
ENSGALG00000038905	-	15.8047	38.3242	-1.28195	0.0475084	0.999865
novel.1361	-	44.9545	109.325	-1.27975	0.000817949	0.257625
novel.1506	-	45.1137	107.553	-1.25366	0.00803228	0.890582
ENSGALG00000001109	GTSF1	540.775	1264.82	-1.22577	6.28124e-10	1.38486e-06
novel.249	-	16.5464	37.9992	-1.20566	0.0151055	0.999865
novel.135	-	10.8946	24.9851	-1.19708	0.0367997	0.999865
ENSGALG00000043714	-	38.0018	85.8184	-1.17595	0.0242033	0.999865
ENSGALG00000032291	-	37.0002	82.6942	-1.15873	0.00151466	0.39874
novel.237	-	22.3338	47.9299	-1.10647	0.00831808	0.894599
ENSGALG00000044717	-	29.9027	63.9135	-1.09895	0.0349022	0.999865
novel.1134	-	51.8354	109.765	-1.08045	0.00384426	0.652106
novel.1978	-	30.1367	63.3999	-1.06513	0.0128893	0.999865
ENSGALG00000016431	PAX5	17.8575	36.1925	-1.01465	0.0446814	0.999865
ENSGALG00000001445	FABP6	19.65	39.7749	-1.01451	0.0291111	0.999865
ENSGALG00000045376	-	85.6957	171.789	-1.00091	0.000339825	0.151633
ENSGALG00000044216	-	35.789	17.8575	1.00297	0.0391573	0.999865
ENSGALG00000018557	SOD3	54.9209	26.8937	1.02593	0.0106036	0.999865
ENSGALG00000042230	-	81.8971	39.9188	1.03844	0.0437394	0.999865
ENSGALG00000045832	-	57.2453	27.8309	1.04004	0.0217613	0.999865
ENSGALG00000016324	GSTA4L	188.888	91.1224	1.0538	5.7339e-06	0.00632091
ENSGALG00000007179	ATP13A5	111.529	53.3866	1.06522	0.000343877	0.151633
novel.439	-	273.134	130.006	1.07318	0.00134866	0.365964
novel.1161	-	96.0044	45.4308	1.0759	0.00261576	0.516908
ENSGALG00000028520	CST3	27490.1	12984.4	1.08218	1.6428e-27	1.44878e-23
ENSGALG00000003424	LMX1A	29.16	13.3976	1.11756	0.0337954	0.999865
novel.386	-	139.993	64.4153	1.12185	0.00513542	0.776039
ENSGALG00000019277	SLCO1B3	83.8052	38.4451	1.12589	0.00080129	0.256966
ENSGALG00000041601	-	148.312	67.5356	1.13831	0.00227057	0.488604
novel.991	-	93.2237	42.2841	1.14271	0.00269508	0.516908
ENSGALG00000045792	WDR78	68.114	30.8519	1.14739	0.00405904	0.669097
novel.206	-	61.4139	27.6665	1.15336	0.00812925	0.890582
ENSGALG00000029240	-	60.2346	26.9832	1.1629	0.00662257	0.843498
ENSGALG00000039483	-	945.409	411.73	1.19934	0.00277996	0.525502
ENSGALG00000034568	-	53.3331	23.0551	1.20896	0.0141363	0.999865
ENSGALG00000007636	PCK1	31.2634	13.0979	1.25394	0.0174498	0.999865
ENSGALG00000033758	-	37.668	15.7639	1.25486	0.0139079	0.999865
ENSGALG00000017343	FOLR1	131.889	51.8276	1.34992	4.78585e-07	0.00076739
ENSGALG00000030512	-	1862.53	730.559	1.35094	9.09901e-25	5.34961e-21
novel.2081	-	52.8818	20.6266	1.35856	0.0137486	0.999865
ENSGALG00000034806	-	26.1658	9.85778	1.40571	0.044773	0.999865
ENSGALG00000031203	-	40.2257	15.0561	1.42195	0.0107235	0.999865
novel.136	-	45.4379	16.9231	1.42404	0.0102253	0.999641
ENSGALG00000007798	SHQ1	183.415	67.8089	1.43367	1.8656e-07	0.000365616
ENSGALG00000044818	-	35.3936	12.9787	1.43982	0.00998246	0.995979
ENSGALG00000041302	-	79.3929	29.056	1.44908	6.08864e-05	0.0397746
novel.971	-	55.359	19.1675	1.52816	0.0150151	0.999865
ENSGALG00000041662	OPN4-1	21.4681	7.39945	1.53845	0.0167938	0.999865
ENSGALG00000037520	CCDC89	14.6292	4.74873	1.61644	0.0435588	0.999865
ENSGALG00000035694	-	50.2896	16.2714	1.62637	0.0489373	0.999865
novel.2581	-	51.008	16.2279	1.64643	0.0407188	0.999865
ENSGALG00000038287	-	20.5301	6.49846	1.66467	0.0285522	0.999865
ENSGALG00000031155	-	321.8	100.348	1.68086	0.0134702	0.999865
ENSGALG00000001244	-	31.7106	9.63568	1.71888	0.00893951	0.947218
ENSGALG00000045102	-	85.3818	25.6648	1.72748	0.000367116	0.157932
ENSGALG00000035278	-	58.8719	17.5937	1.73766	0.00818578	0.891239
ENSGALG00000043595	-	14.469	4.12401	1.80148	0.0283907	0.999865
ENSGALG00000006453	TF	1790.38	499.588	1.84233	3.12065e-20	1.37605e-16
ENSGALG00000039325	-	34.471	9.26547	1.88864	0.0249966	0.999865
ENSGALG00000021471	IL17B	11.4025	2.8664	1.98384	0.0341005	0.999865
novel.1224	-	36.9667	8.65705	2.09468	0.0020793	0.470188
novel.1621	-	57.333	12.837	2.16096	0.0034431	0.613429
novel.1481	-	44.9088	9.97969	2.16612	0.00320604	0.58297
ENSGALG00000002118	KCNMB1	10.1658	2.25973	2.16717	0.0402066	0.999865
ENSGALG00000033462	-	34.4602	7.61241	2.17511	0.00330376	0.59461
ENSGALG00000031200	-	27.369	5.9648	2.19022	0.0101077	0.995979
ENSGALG00000038112	-	13.1094	2.83747	2.19267	0.0406187	0.999865
ENSGALG00000032231	C4	166.743	35.7918	2.22049	0.0187884	0.999865
novel.15	-	22284.8	4750.95	2.22976	0.0176507	0.999865
ENSGALG00000033705	-	355.236	75.7052	2.23056	0.0336644	0.999865
ENSGALG00000017926	RF00100	127.966	26.9533	2.24641	0.0466622	0.999865
ENSGALG00000038358	-	29.5736	6.04516	2.2821	0.0175584	0.999865
ENSGALG00000030069	-	14.5581	2.55676	2.50003	0.0366804	0.999865
ENSGALG00000033825	-	24.0129	4.19176	2.52018	0.00384505	0.652106
ENSGALG00000038876	-	30.0552	5.16321	2.54442	0.0209109	0.999865
novel.3	-	151.942	25.6967	2.56278	0.0162897	0.999865
ENSGALG00000036953	-	29.1784	4.79299	2.60604	0.00537984	0.781076
novel.1324	-	156.784	25.6027	2.61487	0.0026467	0.516908
ENSGALG00000032860	-	1264.05	205.434	2.62128	0.00154296	0.400217
novel.1657	-	77.6631	12.513	2.63255	0.0290607	0.999865
ENSGALG00000033285	-	13.9249	2.23896	2.6354	0.0042827	0.686712
ENSGALG00000032814	-	20.2233	3.22846	2.64335	0.0267042	0.999865
ENSGALG00000030413	-	36.6502	5.39151	2.7631	0.000690518	0.238811
ENSGALG00000041859	-	47.458	5.81588	3.03034	0.00083808	0.259334
ENSGALG00000044334	-	18.845	2.22634	3.07998	0.00441257	0.701161
ENSGALG00000029658	-	20.5157	2.24167	3.19193	0.000144337	0.0727376
novel.1037	-	5.94821	0.650934	3.21077	0.0464865	1
ENSGALG00000045737	-	10.2532	1.00756	3.37587	0.0179994	0.999865
novel.2111	-	46.5046	4.40842	3.39581	0.045671	0.999865
ENSGALG00000042369	-	10.8806	1.00756	3.46394	0.0323106	0.999865
ENSGALG00000039083	-	184.318	16.5863	3.47399	0.00258624	0.516908
ENSGALG00000046542	-	14.5275	1.27566	3.50675	0.00808112	0.890582
ENSGALG00000031697	-	11.215	0.966015	3.54512	0.0106721	0.999865
ENSGALG00000035470	-	11.6707	0.984068	3.5829	0.0332858	0.999865
ENSGALG00000044722	-	25.2403	1.99163	3.69076	0.00057161	0.214512
ENSGALG00000037850	gga-mir-6619	46.1651	3.55888	3.70519	5.58416e-05	0.0378821
ENSGALG00000035820	-	91.1117	6.67551	3.77467	0.0209928	0.999865
ENSGALG00000045533	-	13.0059	0.939806	3.77825	0.0234658	0.999865
ENSGALG00000042806	-	9.66792	0.648215	3.90837	0.0311069	0.999865
ENSGALG00000042500	-	5.21884	0.335853	3.92646	0.0420071	1
ENSGALG00000033659	-	153.531	9.36214	4.03858	1.20818e-13	3.55165e-10
ENSGALG00000037194	-	3.38858	0	4.25903	0.0489508	1
ENSGALG00000041455	-	118.102	6.11563	4.27204	0.00127584	0.357196
ENSGALG00000038633	-	57.5378	2.91882	4.31177	5.20445e-10	1.31137e-06
novel.2451	-	3.94489	0	4.48317	0.0354284	1
novel.1917	-	7.75531	0.315081	4.48332	0.0278167	0.999865
novel.1852	-	4.29093	0	4.60394	0.0256942	1
ENSGALG00000045910	-	4.52622	0	4.68166	0.0433616	1
ENSGALG00000043645	-	10.6598	0.312362	4.94804	0.00119187	0.344628
ENSGALG00000036053	-	11.0455	0.312362	4.99392	0.00649257	0.835883
ENSGALG00000042449	-	12.0822	0.335853	5.136	0.00165734	0.411721
novel.1257	-	8.07455	0	5.51307	0.00113357	0.333231
ENSGALG00000031168	-	28.5911	0.315081	6.37057	3.31731e-05	0.0243794
ENSGALG00000030273	-	168.76	0	9.8962	1.6158e-05	0.0140701

## Sheet: HTBC18 VS NTBC18
Table S2 diferentially expressed gene（DEGs） between HTBC18 and NTBC18
gene_id	gene_name	HTBC_18	NTBC_18	log2FoldChange	pvalue	padj
ENSGALG00000031906	FAM83C	0	117.487	-9.28907	0.00141281	0.306883
ENSGALG00000031697	-	0.330342	15.2704	-5.37982	0.000201156	0.0903013
ENSGALG00000043975	CCDC42	0	7.51878	-5.32218	0.00155163	0.326505
ENSGALG00000002299	RGR	0.660684	26.0424	-5.26959	0.000558533	0.167402
novel.1926	-	0.330342	11.8375	-5.01478	0.00241554	0.424316
ENSGALG00000034173	-	0.690658	19.9838	-4.87097	0.00275832	0.460503
ENSGALG00000039125	PPY	0	5.26228	-4.81415	0.0257363	0.999828
ENSGALG00000033437	-	0.991026	25.089	-4.64109	0.000458528	0.163176
ENSGALG00000038741	-	0	4.42695	-4.55214	0.0279166	0.999828
ENSGALG00000044690	-	0.6913	15.998	-4.53925	0.00492163	0.645596
ENSGALG00000033302	-	0.6913	15.3376	-4.48499	0.000616946	0.175534
novel.647	-	0	4.01125	-4.41197	0.0309097	0.999828
novel.2074	-	0.330984	7.76874	-4.40932	0.0126892	0.993431
novel.535	-	0	3.87666	-4.36861	0.0360841	0.999828
ENSGALG00000045813	-	0	3.83523	-4.35469	0.0455496	0.999828
ENSGALG00000032597	-	0.360316	6.52678	-4.16308	0.0326459	0.999828
novel.2017	-	0.661969	9.63707	-3.83861	0.0457462	0.999828
ENSGALG00000046575	-	1.35263	19.1652	-3.82529	0.00293644	0.474551
ENSGALG00000044898	-	4.02791	50.9555	-3.65712	5.84594e-05	0.0373466
ENSGALG00000038518	-	0.660684	7.9242	-3.55368	0.0189429	0.999828
ENSGALG00000039248	-	2.01524	23.7153	-3.55149	0.00210575	0.397555
ENSGALG00000032613	YKT6	4.62929	52.7428	-3.5039	0.0147716	0.999828
ENSGALG00000040765	-	2.31368	26.3427	-3.48698	0.000339101	0.1398
novel.2504	-	1.35263	13.7761	-3.34864	0.016609	0.999828
ENSGALG00000032814	-	1.68361	16.8782	-3.32336	0.00887348	0.806284
ENSGALG00000040501	-	2.73458	27.0309	-3.308	0.00172823	0.338952
ENSGALG00000044324	-	5.43919	51.4245	-3.24294	0.000376156	0.148995
ENSGALG00000030309	-	3.78492	32.8561	-3.11955	0.00136186	0.304934
ENSGALG00000046309	-	3.3972	27.8894	-3.04061	0.00371594	0.564403
ENSGALG00000035176	-	5.04826	38.5954	-2.93328	0.00120591	0.279831
novel.1606	-	1.7123	11.9903	-2.80432	0.0188123	0.999828
ENSGALG00000033791	-	8.17185	52.8899	-2.69699	0.000531037	0.167402
novel.1859	-	3.42524	20.563	-2.59366	0.00542885	0.668708
novel.1193	-	2.13256	11.7717	-2.49572	0.0282949	0.999828
ENSGALG00000034713	-	2.7333	12.9536	-2.2535	0.0215088	0.999828
ENSGALG00000035199	ODF1	3.90417	18.2637	-2.2479	0.0154955	0.999828
novel.1324	-	75.0663	350.455	-2.22221	0.000547345	0.167402
ENSGALG00000036282	-	5.76889	26.3497	-2.19368	0.0331739	0.999828
ENSGALG00000029658	-	3.09426	13.9665	-2.18139	0.0171088	0.999828
ENSGALG00000036632	-	3.42331	15.3104	-2.16822	0.0214024	0.999828
ENSGALG00000011243	DAZL	3.45457	14.3562	-2.06461	0.0151086	0.999828
novel.1713	-	8.53666	34.6878	-2.02463	0.00407932	0.597147
ENSGALG00000010391	MMRN1	6.46019	26.255	-2.02057	0.00226663	0.410069
ENSGALG00000034215	-	9.07103	36.6319	-2.01325	0.0310028	0.999828
ENSGALG00000033606	-	8.3504	33.2303	-1.98329	0.0292418	0.999828
ENSGALG00000040839	-	6.76185	26.6863	-1.98123	0.0128353	0.993431
ENSGALG00000030729	-	35.0951	120.09	-1.77357	0.0380018	0.999828
ENSGALG00000046678	-	4.68987	15.8966	-1.75279	0.0325481	0.999828
ENSGALG00000029522	-	4.71856	15.9779	-1.74867	0.0306025	0.999828
ENSGALG00000035825	-	14.3323	47.0633	-1.72008	0.015253	0.999828
ENSGALG00000043696	-	7.12216	23.5753	-1.71899	0.0397765	0.999828
ENSGALG00000038633	-	18.29	58.2568	-1.68211	0.00522011	0.662782
ENSGALG00000006236	TPH1	20.2504	59.533	-1.5528	0.022109	0.999828
ENSGALG00000044853	-	10.0972	29.582	-1.54451	0.00578084	0.682916
novel.2173	-	19.0732	53.1547	-1.4836	0.0485819	0.999828
ENSGALG00000045182	-	7.48312	20.757	-1.4723	0.0204231	0.999828
novel.1224	-	14.9572	40.36	-1.43285	0.0133879	0.999828
ENSGALG00000001405	IRF6	31.0989	83.0732	-1.41919	2.92045e-05	0.0218504
ENSGALG00000041682	-	7.81346	20.2205	-1.36983	0.0310787	0.999828
ENSGALG00000041875	-	42.5454	105.773	-1.31656	0.00833014	0.774237
ENSGALG00000036175	CAPG	23.4691	58.3816	-1.31478	0.0465003	0.999828
ENSGALG00000035351	-	78.9368	193.804	-1.29518	0.00154418	0.326505
ENSGALG00000001244	-	14.5218	35.6651	-1.29382	0.0257648	0.999828
ENSGALG00000046071	-	35.5438	86.1849	-1.28319	0.00288988	0.474551
ENSGALG00000032414	-	12.9185	31.3002	-1.2782	0.0160398	0.999828
ENSGALG00000046114	-	20.2778	48.1997	-1.25329	0.00502029	0.652756
ENSGALG00000029692	NEUROG1	8.80385	20.9555	-1.25077	0.0422971	0.999828
ENSGALG00000030547	-	21.9079	51.8095	-1.24656	0.00505961	0.652756
ENSGALG00000041853	-	91.6583	216.516	-1.24077	3.91271e-09	1.31734e-05
ENSGALG00000016584	EGFL6	17.4253	39.9588	-1.19628	0.0486434	0.999828
ENSGALG00000038429	-	21.7	49.7639	-1.1939	0.00523856	0.662782
ENSGALG00000036464	-	30.1117	67.7859	-1.17552	0.0333137	0.999828
ENSGALG00000043326	-	49.3769	110.064	-1.15957	0.000496557	0.164442
ENSGALG00000035278	-	18.1498	40.5946	-1.15779	0.014861	0.999828
ENSGALG00000042329	-	34.9788	77.0927	-1.13895	0.0197645	0.999828
ENSGALG00000045832	-	36.7588	80.8342	-1.1319	0.0198949	0.999828
novel.37	-	16.7965	35.9434	-1.09499	0.033906	0.999828
ENSGALG00000028155	-	35.762	75.8651	-1.08278	0.00159194	0.32815
novel.1139	-	15.5383	32.6616	-1.06677	0.032851	0.999828
novel.1138	-	32.6084	67.5745	-1.04827	0.00507315	0.652756
novel.2034	-	37.0138	18.4503	1.01101	0.0429763	0.999828
ENSGALG00000006482	FAH	32.1862	15.8244	1.02293	0.0348674	0.999828
novel.2538	-	56.6119	27.6378	1.03077	0.00650544	0.706821
ENSGALG00000042430	-	404.261	195.953	1.04391	2.65271e-09	1.07175e-05
ENSGALG00000026161	-	60.1551	29.0651	1.04459	0.0230718	0.999828
novel.832	-	155.719	74.8789	1.05502	0.0006457	0.179878
ENSGALG00000043158	-	90.2787	43.5511	1.05516	0.0200175	0.999828
ENSGALG00000001558	MOV10	35.9508	17.032	1.07454	0.0476964	0.999828
ENSGALG00000000720	-	192.864	89.5698	1.10533	0.000227298	0.0998186
ENSGALG00000037100	-	26.5276	12.2031	1.11519	0.0476235	0.999828
novel.2671	-	33.5005	15.2033	1.14652	0.0312998	0.999828
ENSGALG00000034033	-	27.2292	12.1565	1.15627	0.0393662	0.999828
ENSGALG00000001490	KCNJ13	39.6552	17.7706	1.15866	0.0366952	0.999828
ENSGALG00000006407	DDTNFR23	29.1461	12.8257	1.19193	0.0245573	0.999828
novel.1608	-	45.0589	19.4579	1.20575	0.0190505	0.999828
ENSGALG00000033886	-	35.1906	14.9721	1.2237	0.0222961	0.999828
ENSGALG00000000141	BLB1	42.8056	18.1208	1.23039	0.0372166	0.999828
ENSGALG00000045684	-	103.774	43.1479	1.26655	5.85104e-05	0.0373466
novel.4	-	23.8262	9.81868	1.28323	0.0297493	0.999828
ENSGALG00000016400	RSAD2	44.5902	18.1034	1.30022	0.0354866	0.999828
novel.2101	-	74.9939	29.9425	1.32261	0.000601525	0.173592
novel.1812	-	295.346	113.572	1.37832	0.0428151	0.999828
ENSGALG00000001792	MRPS34	157.012	60.3207	1.3845	0.000470441	0.163176
ENSGALG00000013575	IFI6	36.2901	13.7799	1.39367	0.0450617	0.999828
ENSGALG00000011497	PECR	223.121	84.5707	1.40065	0.0366993	0.999828
ENSGALG00000012173	LGALS3	38.5826	14.5753	1.40079	0.00827396	0.774237
novel.1049	-	49.3066	18.2454	1.42791	0.00199536	0.380267
ENSGALG00000043392	-	28.2711	10.2624	1.45936	0.0349287	0.999828
ENSGALG00000032525	-	123.25	43.8783	1.49893	0.000147425	0.0763621
ENSGALG00000033229	-	137.22	47.5931	1.53262	1.31025e-06	0.00203603
ENSGALG00000029168	-	23.9135	8.12593	1.57605	0.0225494	0.999828
ENSGALG00000042227	GNLY	23.4652	7.73821	1.5959	0.0442204	0.999828
ENSGALG00000023821	DHX58	16.7697	5.51573	1.60243	0.0335586	0.999828
ENSGALG00000003446	PRLR	160.309	52.8573	1.60694	2.94671e-07	0.000661405
ENSGALG00000037916	-	486.821	158.066	1.62353	0.00126611	0.28738
novel.1645	-	18.9323	6.03683	1.6381	0.0200016	0.999828
novel.2133	-	16.9432	5.11031	1.7164	0.0291702	0.999828
ENSGALG00000019553	SERPINB10B	33.049	9.86495	1.74784	0.00632044	0.701534
ENSGALG00000046382	-	19.9948	5.96258	1.75822	0.0342063	0.999828
ENSGALG00000016299	FAM83B	15.8648	4.57893	1.79394	0.0245132	0.999828
ENSGALG00000004804	TGM3	14.3655	3.86638	1.88752	0.0239793	0.999828
ENSGALG00000043517	-	26.2152	6.9945	1.89796	0.00710701	0.735807
novel.2111	-	28.8011	7.62932	1.90621	0.0371004	0.999828
novel.1986	-	12.7647	3.29356	1.9599	0.0389538	0.999828
ENSGALG00000043972	-	54.8369	13.9164	1.96942	0.00952597	0.835686
ENSGALG00000041938	MEI4	12.9491	3.24698	1.99543	0.0209199	0.999828
novel.2251	-	15.8348	3.87666	2.02936	0.0161265	0.999828
ENSGALG00000036075	-	11.2036	2.57587	2.11621	0.0371144	0.999828
ENSGALG00000037708	-	45.4519	10.1618	2.16523	0.0131107	0.999433
ENSGALG00000041523	-	423.757	92.2598	2.20039	0.00316734	0.503807
novel.1327	-	23.1591	5.09806	2.20644	0.00767574	0.74907
ENSGALG00000039333	SLC6A20	18.4266	3.91295	2.24189	0.00547483	0.670286
ENSGALG00000044372	-	78.1816	15.9072	2.29488	0.000851318	0.212315
ENSGALG00000038876	-	21.3211	4.37009	2.29579	0.0256847	0.999828
ENSGALG00000035238	-	8.38487	1.64421	2.36366	0.0405744	0.999828
ENSGALG00000042035	-	43.3455	8.04502	2.42846	0.00426054	0.601568
ENSGALG00000030069	-	27.8967	4.80318	2.52971	0.0170927	0.999828
novel.1038	-	13.6391	2.05477	2.76706	0.016025	0.999828
ENSGALG00000046676	-	7.03353	1.02996	2.81854	0.0444457	0.999828
ENSGALG00000016556	-	39.26	4.98949	2.98998	8.5411e-05	0.0504178
ENSGALG00000038271	-	22.6157	2.77442	2.99635	0.00539889	0.668708
ENSGALG00000027742	-	14.4599	1.59763	3.16701	0.00215314	0.402737
ENSGALG00000032324	-	14.9859	1.54592	3.25072	0.0159837	0.999828
ENSGALG00000032656	-	16.1555	1.58735	3.33069	0.009373	0.828485
ENSGALG00000044702	-	6.54755	0.619395	3.35667	0.0337822	0.999828
ENSGALG00000031595	-	28.5482	2.58615	3.4641	0.00168726	0.334796
novel.2579	-	7.15535	0.614254	3.49628	0.0383415	0.999828
ENSGALG00000046197	-	11.6431	0.978239	3.57852	0.0228212	0.999828
ENSGALG00000041449	-	4.72049	0.307127	3.75675	0.0454353	0.999828
ENSGALG00000031179	-	8.6176	0.619395	3.75905	0.0419641	0.999828
ENSGALG00000037850	gga-mir-6619	49.2159	3.64212	3.76387	0.000169606	0.0815762
novel.1989	-	13.2775	0.978239	3.77004	0.00485041	0.641637
novel.2315	-	4.80784	0.358844	3.77947	0.0374811	0.999828
ENSGALG00000025786	HIST1H4K	4.99024	0.358844	3.83937	0.0403011	0.999828
ENSGALG00000031061	-	5.65542	0.358844	4.01898	0.0403561	0.999828
ENSGALG00000024272	S100A9	56.0959	3.07444	4.23981	2.71278e-10	1.37002e-06
ENSGALG00000028157	-	6.63938	0.312268	4.25096	0.0196133	0.999828
ENSGALG00000040998	-	86.6371	4.13207	4.38274	0.000151873	0.0766995
ENSGALG00000025327	-	7.38936	0.307127	4.39623	0.0121705	0.964141
ENSGALG00000033053	-	13.8879	0.665971	4.40814	0.00477909	0.639353
ENSGALG00000033584	-	4.0005	0	4.48099	0.0426195	0.999828
ENSGALG00000045995	-	4.35889	0	4.60435	0.0216203	0.999828
ENSGALG00000035470	-	24.7389	0.978239	4.66397	0.000127394	0.0695535
novel.2269	-	16.9305	0.665971	4.69141	0.00260666	0.450061
novel.1917	-	9.77325	0.312268	4.80631	0.00406519	0.597147
ENSGALG00000045533	-	27.81	0.98338	4.83062	0.000658927	0.179878
ENSGALG00000042897	-	10.9925	0.358844	4.97297	0.00166763	0.334796
ENSGALG00000043472	-	11.2935	0.307127	5.00864	0.00230185	0.410863
ENSGALG00000031742	-	31.3896	0.931662	5.02766	2.61436e-05	0.0203126
ENSGALG00000032715	-	25.7138	0.624536	5.31876	2.3361e-05	0.019541
ENSGALG00000022815	AvBD1	71.5366	1.69593	5.44752	8.87285e-12	5.97468e-08
ENSGALG00000027973	CATHL1	80.081	1.64421	5.62056	3.72917e-13	3.76665e-09
ENSGALG00000019696	CATHL2	36.7549	0.624536	5.8303	1.43102e-06	0.00206486
ENSGALG00000016668	BD7	42.1239	0.619395	6.02899	9.66379e-07	0.00185087
ENSGALG00000016669	AvBD2	89.3644	1.33194	6.09913	2.12432e-13	3.76665e-09
ENSGALG00000034150	CATH3	27.6717	0.307127	6.30563	2.05167e-06	0.00269152
ENSGALG00000045319	-	15.8883	0	6.46568	1.8898e-05	0.0173526
ENSGALG00000006323	LECT2	150.766	0.717688	7.8183	7.1389e-09	2.06018e-05

## Sheet: HDLC8 VS NDLC8
Table S2 diferentially expressed gene（DEGs） between HDLC8 and NDLC8
gene_id	gene_name	HDLC_8	NDLC_8	log2FoldChange	pvalue	padj
ENSGALG00000038594	-	0	9.55165	-5.63466	0.00158557	0.0238833
ENSGALG00000044429	-	0.355148	17.7681	-5.57081	0.00997348	0.0990892
novel.2586	-	0.369536	16.6516	-5.4832	0.00850908	0.0883006
ENSGALG00000041995	-	0.319427	12.5765	-5.07109	0.00690977	0.0758428
novel.1213	-	0.355148	9.99977	-4.74069	0.0332961	0.229621
novel.2620	-	0.638853	14.1817	-4.38056	0.000794704	0.0136315
ENSGALG00000031179	-	0.739071	14.1138	-4.31062	0.00773324	0.0825508
novel.1550	-	1.43498	21.2181	-3.90214	0.00529236	0.061978
ENSGALG00000034611	-	1.02972	15.2393	-3.87719	0.0194793	0.15963
ENSGALG00000023439	-	0.369536	5.44028	-3.8735	0.0267856	1
novel.1453	-	0.724684	9.46089	-3.73078	0.0397666	0.254856
ENSGALG00000010343	TSPAN16	0.319427	4.60421	-3.6308	0.0374027	1
ENSGALG00000035470	-	1.44937	17.2551	-3.60222	0.00214632	0.0304169
novel.1416	-	3.42298	40.8714	-3.56988	0.00151828	0.0230589
ENSGALG00000039584	-	1.73307	20.4681	-3.55788	0.000310408	0.00617851
ENSGALG00000030639	-	1.75441	16.3052	-3.21812	0.00415023	0.051176
novel.1767	-	1.0585	8.91794	-3.09598	0.015658	0.13725
ENSGALG00000044287	-	0.688962	5.79565	-3.07479	0.046353	1
ENSGALG00000029473	-	2.45032	19.402	-2.9869	0.0364211	0.242526
ENSGALG00000033606	-	3.09661	24.4541	-2.98031	0.00438797	0.0536866
ENSGALG00000033501	-	6.70564	47.6521	-2.83873	0.00295718	0.0392555
ENSGALG00000033705	-	78.5141	558.8	-2.83111	8.24165e-05	0.00196452
ENSGALG00000031694	-	2.00239	14.3352	-2.82255	0.0109942	0.106203
novel.2024	-	1.42803	9.51627	-2.75202	0.0255183	0.192659
novel.1363	-	7.77109	50.5756	-2.70833	0.000486952	0.00907318
novel.2452	-	1.32782	8.79261	-2.69676	0.0347207	0.235181
novel.989	-	1.77574	11.1848	-2.6703	0.036789	0.243903
ENSGALG00000026805	RF00581	1.34915	8.25126	-2.5883	0.0266639	0.199449
novel.1533	-	2.89179	17.1093	-2.57755	0.0494246	0.289721
ENSGALG00000036038	-	6.58409	38.0401	-2.52791	0.00948545	0.0959292
ENSGALG00000029242	-	4.71069	25.8766	-2.4751	0.039339	0.253568
ENSGALG00000040169	-	12.9276	69.6063	-2.43266	0.0161135	0.139911
novel.1188	-	8.17428	39.7175	-2.27619	0.000358848	0.00696825
ENSGALG00000019555	SERPINB1	3.19683	14.0857	-2.16191	0.0419389	0.262232
ENSGALG00000045710	-	2.03811	8.6974	-2.08246	0.040529	0.257198
novel.1396	-	2.37193	10.0416	-2.0611	0.0428633	0.265935
ENSGALG00000044486	-	8.72986	36.2447	-2.05331	0.0374216	0.245857
novel.1966	-	3.21816	12.9903	-2.03478	0.0158692	0.138366
ENSGALG00000041956	-	14.2267	58.2529	-2.0318	0.0315078	0.222014
novel.412	-	57.6899	217.704	-1.91793	0.0358255	0.240244
ENSGALG00000016301	MLIP	3.47309	12.077	-1.80906	0.0472038	0.282448
novel.1184	-	10.8682	36.977	-1.77662	0.00976646	0.0979782
ENSGALG00000024984	RF00284	5.78052	19.6444	-1.74872	0.0132553	0.122706
ENSGALG00000008735	BFSP1	66.9632	219.691	-1.71817	0.000119519	0.00270506
ENSGALG00000039989	GPR160	4.41699	14.5363	-1.70634	0.0359877	0.24078
novel.2517	-	32.3502	104.561	-1.69781	0.00986461	0.098543
novel.2716	-	29.7794	95.2828	-1.68476	0.000669444	0.0117833
ENSGALG00000011117	AGT	29.7963	94.2817	-1.66699	0.00850648	0.0883006
ENSGALG00000017858	RF00399	6.48387	20.4617	-1.64809	0.00690682	0.0758428
ENSGALG00000031349	gga-mir-1577	26.5507	81.5085	-1.62507	0.000105425	0.00242381
ENSGALG00000038791	-	14.7231	44.8306	-1.60369	0.0282603	0.206362
ENSGALG00000010024	-	4.54598	13.7016	-1.6024	0.0291648	0.210593
ENSGALG00000014908	FST	43.6892	131.505	-1.59724	0.000345355	0.00677391
ENSGALG00000028376	FGF19	15.9911	47.3753	-1.57607	0.0453956	0.275471
novel.69	-	57.6589	170.023	-1.564	0.00771601	0.0824595
ENSGALG00000045830	-	23.8301	67.2612	-1.50297	0.00412925	0.0509847
novel.313	-	9.56915	26.3308	-1.47437	0.0471891	0.282448
ENSGALG00000037604	-	8.60782	23.8318	-1.47231	0.0322669	0.224941
ENSGALG00000044679	-	5.95219	16.3	-1.46521	0.0465991	0.280401
ENSGALG00000038539	-	6.08118	16.4132	-1.45032	0.044721	0.273529
novel.936	-	7.73281	21.3	-1.44343	0.0427387	0.265538
ENSGALG00000043254	EPX	15.1066	41.1168	-1.43702	0.023912	0.183356
novel.695	-	37.8237	101.497	-1.43107	0.000191911	0.00414017
novel.425	-	906.801	2412.65	-1.41198	0.0216316	0.17102
novel.1277	-	7.68526	20.0977	-1.39686	0.0284232	0.207378
novel.1724	-	5.82369	15.3825	-1.39584	0.0413688	0.260741
ENSGALG00000042334	-	10.4272	27.4791	-1.39514	0.0260614	0.195444
novel.2373	-	25.016	65.6483	-1.39151	0.00105996	0.0172108
ENSGALG00000020160	ADH6	30.1803	79.1712	-1.38524	0.0101845	0.100671
ENSGALG00000035588	-	10.4768	27.0083	-1.3756	0.00991964	0.0987955
ENSGALG00000033278	NLRC3	11.8255	30.4773	-1.37082	0.0359653	0.240723
novel.635	-	33.364	85.5872	-1.36629	0.00458377	0.0556928
ENSGALG00000037937	-	7.30134	18.316	-1.33292	0.044838	0.27379
ENSGALG00000043256	-	20.9149	51.7775	-1.30323	0.00505002	0.0597802
ENSGALG00000035039	-	8.26706	20.3853	-1.29567	0.0261204	0.195718
novel.591	-	22.1219	52.8699	-1.26679	0.0232461	0.179248
ENSGALG00000033298	-	171.022	403.878	-1.24196	0.000451614	0.00851447
ENSGALG00000025443	gga-mir-1621	7.87619	18.7095	-1.23966	0.039714	0.254767
ENSGALG00000027002	-	45.6374	106.615	-1.2286	0.000178625	0.00387744
ENSGALG00000000703	SLC45A3	217.987	509.8	-1.22749	0.00176604	0.0260121
ENSGALG00000039896	-	11.7258	27.3816	-1.22184	0.0248645	0.188979
ENSGALG00000028415	-	1272.29	2939.81	-1.20871	1.13044e-06	4.07797e-05
ENSGALG00000040959	GRP	28.6995	65.9515	-1.20778	0.0230492	0.178674
novel.2057	-	151.691	344.311	-1.18381	0.000754483	0.0130534
ENSGALG00000038458	-	15.0516	34.0958	-1.1802	0.0306412	0.218015
ENSGALG00000031894	PLA2G2A	15.8094	35.9612	-1.17774	0.0326034	0.226464
novel.389	-	57.3051	128.929	-1.17321	0.0304415	0.216947
ENSGALG00000035579	-	28.5909	63.8155	-1.16436	0.00842527	0.0877954
ENSGALG00000030614	ADH1C	26.2971	58.8269	-1.15714	0.0477252	0.283982
ENSGALG00000037871	-	13.1782	29.0841	-1.15554	0.048289	0.285856
novel.150	-	28.432	62.9159	-1.14749	0.000620678	0.0110024
ENSGALG00000003965	DBX1	443.025	980.222	-1.14619	0.0273542	0.202706
novel.765	-	432.504	939.187	-1.11959	0.000831391	0.0141361
ENSGALG00000042230	-	21.3306	46.2197	-1.11599	0.00991088	0.0987955
novel.368	-	14.5104	31.1743	-1.1094	0.0388169	0.251254
ENSGALG00000033895	-	12.8488	27.6218	-1.10365	0.0204904	0.165208
ENSGALG00000019233	-	23.0136	49.1545	-1.09922	0.00296543	0.0393054
ENSGALG00000001936	MYO7B	34.0003	72.6859	-1.09531	0.000419097	0.00796147
ENSGALG00000033223	-	18.6576	39.8329	-1.09435	0.0129729	0.120731
ENSGALG00000044388	-	26.1315	55.1193	-1.08382	0.0120981	0.114415
novel.1209	-	22.9679	48.8765	-1.08107	0.0138091	0.126098
ENSGALG00000030547	-	31.7926	66.8983	-1.0727	0.00355469	0.0451655
ENSGALG00000017870	RF00069	15.9929	33.6669	-1.06433	0.0363527	0.242346
ENSGALG00000032941	-	96.2317	201.269	-1.06364	2.04928e-05	0.000561977
ENSGALG00000038029	-	38.2412	79.8583	-1.06308	0.000202852	0.00434406
ENSGALG00000001252	CREB3L3	25.991	54.5957	-1.06171	0.0443347	0.272073
novel.1573	-	40.2139	83.6844	-1.05729	0.0157227	0.137542
ENSGALG00000020788	-	231.144	471.242	-1.02915	0.0101045	0.100107
ENSGALG00000010500	NKX6-2	30.1751	61.1925	-1.02819	0.0291596	0.210593
ENSGALG00000016964	EPSTI1	30.3437	61.2731	-1.01986	0.0155331	0.136498
ENSGALG00000029353	-	97.2802	196.549	-1.0147	5.49913e-06	0.000173983
ENSGALG00000044996	TMEM71	18.5504	37.5876	-1.0137	0.0489072	0.288161
ENSGALG00000015152	BOC	1025.68	2060.45	-1.00686	0.000271214	0.00554552
ENSGALG00000043573	CHMP4C	47.1014	23.5343	1.00007	0.00793145	0.0837469
ENSGALG00000038671	-	194.844	97.1608	1.0004	1.3569e-06	4.76712e-05
ENSGALG00000038293	-	133.966	67.1166	1.00052	1.83927e-05	0.00051079
ENSGALG00000008518	-	55.8744	27.8581	1.00087	0.00455923	0.0554332
ENSGALG00000030866	CPQ	134.238	66.9386	1.0032	1.02687e-05	0.000301445
ENSGALG00000032974	ADAMTS2	137.374	68.2596	1.00327	0.000150204	0.00331815
novel.2420	-	29.0516	14.5702	1.00389	0.0440022	0.270778
ENSGALG00000012971	CCDC170	57.7417	28.8096	1.00402	0.0333981	0.229921
ENSGALG00000011813	HEG1	549.327	273.241	1.00569	2.07473e-06	7.1036e-05
ENSGALG00000044476	-	54.3953	27.1447	1.01213	0.0175975	0.149314
ENSGALG00000001569	RHOC	48.3799	24.0028	1.01354	0.00925719	0.0943607
ENSGALG00000012404	ERO1A	127.271	63.1878	1.01461	2.06011e-05	0.000564063
ENSGALG00000030719	CLMN	230.986	113.824	1.0153	0.000689329	0.0120244
ENSGALG00000036547	-	47.0896	23.3671	1.01759	0.00734177	0.0795366
ENSGALG00000003149	ITPR3	354.548	174.716	1.01793	2.8876e-10	1.61411e-08
ENSGALG00000004064	GPER1	54.7949	26.9024	1.01826	0.0082397	0.0863245
ENSGALG00000007337	LPP	145.811	72.0849	1.01873	8.80325e-05	0.00207856
ENSGALG00000021364	FAM173A	73.3838	36.3279	1.01893	0.000785641	0.0135025
ENSGALG00000037869	-	279.601	137.422	1.02182	2.13659e-06	7.29948e-05
ENSGALG00000032598	MYO1A	202.678	99.9646	1.02191	0.00337417	0.0433759
ENSGALG00000012163	BDNF	45.7613	22.4142	1.02256	0.0105231	0.103006
ENSGALG00000009149	FKBP7	190.18	93.1375	1.0258	1.35342e-07	5.57053e-06
ENSGALG00000008970	NRK	854.44	419.695	1.02641	8.41481e-13	5.93651e-11
ENSGALG00000007579	APBB1IP	33.979	16.5992	1.0288	0.0205807	0.165554
ENSGALG00000010049	PTPRB	485.139	237.5	1.02928	1.57244e-08	7.27814e-07
ENSGALG00000015208	ROR2	153.909	75.6341	1.03076	0.0078019	0.0828792
ENSGALG00000001177	-	356.085	174.189	1.03312	8.04231e-07	2.96228e-05
ENSGALG00000008473	PLXND1	2919.08	1424.44	1.03579	4.94503e-13	3.58997e-11
ENSGALG00000027526	COL9A2	242.125	118.208	1.03953	0.00040168	0.00764722
ENSGALG00000037156	-	53.0731	25.9129	1.04224	0.0102298	0.100975
ENSGALG00000007448	SPRY3	48.8435	23.6986	1.04345	0.00660679	0.0730052
ENSGALG00000011488	CMTM7	79.4218	38.2355	1.04431	0.00636706	0.0709542
ENSGALG00000043174	-	65.3363	31.7546	1.04547	0.00775911	0.0826253
ENSGALG00000021183	CFAP161	36.0533	17.5037	1.04576	0.0187373	0.155642
ENSGALG00000020316	IL13RA2	35.2701	17.0784	1.0474	0.0202166	0.163603
ENSGALG00000003670	MAFB	266.218	129.129	1.04752	1.14067e-08	5.39384e-07
ENSGALG00000032779	-	159.45	77.1864	1.0479	2.20945e-07	8.80558e-06
ENSGALG00000004438	ARSB	136.559	66.2367	1.04857	0.00463847	0.0561624
novel.388	-	39.0972	19.034	1.04888	0.0302675	0.216197
ENSGALG00000029012	-	39.6662	19.3525	1.04909	0.0393454	0.253568
ENSGALG00000021143	RGS18	52.8177	25.4847	1.05244	0.00577093	0.0653515
ENSGALG00000026154	-	28.1052	13.6592	1.05403	0.0396756	0.254739
ENSGALG00000029301	BMP2	55.4782	26.7908	1.05466	0.0029617	0.0392858
ENSGALG00000037669	FKBP9	2166.85	1043.16	1.0555	8.95654e-08	3.76692e-06
novel.619	-	34.0234	16.4868	1.05794	0.0453096	0.275256
ENSGALG00000002298	COL8A2	203.134	97.0748	1.05986	0.00511863	0.0603186
ENSGALG00000009252	-	239.494	114.738	1.06126	1.14611e-09	6.07649e-08
ENSGALG00000006776	KLHDC8B	165.218	79.2869	1.06256	0.000238792	0.00502152
novel.377	-	128.563	61.7671	1.06285	3.0206e-05	0.000789963
ENSGALG00000043885	CFAP45	113.354	53.9907	1.06424	0.000175656	0.00381773
ENSGALG00000003521	TPM1	2394.33	1144	1.06626	1.66638e-20	2.31388e-18
ENSGALG00000006453	TF	162.561	77.2151	1.06804	1.32892e-05	0.000378676
ENSGALG00000005608	SLC9A3R2	513.207	244.635	1.07055	4.677e-12	3.09958e-10
ENSGALG00000010117	SLC25A21	33.0996	15.6628	1.07295	0.0175535	0.149158
ENSGALG00000039320	-	62.3003	29.549	1.07564	0.00133512	0.0207823
ENSGALG00000037896	-	111.246	52.6523	1.07639	0.000382614	0.00732408
ENSGALG00000007186	TMEM268	28.136	13.3103	1.07678	0.0364529	0.242526
ENSGALG00000030008	HHEX	378.236	178.473	1.08297	4.64243e-11	2.80083e-09
ENSGALG00000009842	RASSF3	467.65	220.45	1.08481	3.69555e-11	2.25287e-09
ENSGALG00000005547	PIK3AP1	39.1851	18.5589	1.08497	0.00655205	0.0725995
ENSGALG00000011200	THBS2	357.907	168.922	1.08698	1.30519e-07	5.39849e-06
ENSGALG00000033635	PTGS2	126.23	59.6101	1.08702	0.000513124	0.00944018
ENSGALG00000005065	PLA2G4A	147.028	69.134	1.0887	1.20913e-06	4.32616e-05
ENSGALG00000007874	IL18	42.2905	19.8462	1.09446	0.0130329	0.121225
ENSGALG00000016499	-	31.7137	14.9307	1.0961	0.0420943	0.262961
ENSGALG00000004521	GPX3	477.59	222.491	1.10023	3.2944e-16	3.37069e-14
ENSGALG00000028685	SEMA5A	1287.53	600.331	1.10176	3.67271e-14	3.01557e-12
ENSGALG00000037761	-	64.9397	30.0758	1.10244	0.00369667	0.0466981
ENSGALG00000005086	PLAU	398.323	185.775	1.1034	5.54243e-06	0.000175037
ENSGALG00000026152	GBP	97.3585	45.2191	1.10606	0.000849263	0.014384
novel.704	-	78.8968	36.7532	1.10895	0.00125164	0.0196931
ENSGALG00000027805	-	43.2177	19.8735	1.10895	0.0209497	0.167292
ENSGALG00000033157	ADAMTS10	111.739	51.427	1.11081	0.000520183	0.00952997
ENSGALG00000032199	FGR	402.976	186.509	1.11333	1.15901e-09	6.12631e-08
ENSGALG00000012211	PDLIM5	403.824	186.31	1.11593	1.23206e-10	7.1378e-09
ENSGALG00000002988	PHGDH	420.335	193.15	1.11768	3.41747e-10	1.89215e-08
ENSGALG00000014264	NSUN7	51.7555	23.7101	1.12131	0.00390028	0.0486728
ENSGALG00000006775	TGM2	231.472	106.481	1.12383	0.00130611	0.0204034
ENSGALG00000003340	GBGT1	76.5236	34.9649	1.12454	0.000494229	0.00917943
ENSGALG00000039080	CD44	66.5081	30.3902	1.12529	0.000350438	0.00683375
ENSGALG00000001304	-	52.3403	24.1326	1.12672	0.00912763	0.0933355
ENSGALG00000008936	-	33.3301	15.3271	1.12739	0.027907	0.205238
ENSGALG00000006807	PLSCR5	126.31	57.6627	1.13259	0.00900541	0.0925727
ENSGALG00000011963	PRDM5	29.3754	13.4696	1.13275	0.0255528	0.192661
ENSGALG00000034349	-	27.6375	12.5506	1.13305	0.0350782	0.236961
ENSGALG00000041120	METTL24	280.406	127.401	1.13351	5.3136e-06	0.000168724
ENSGALG00000005079	VCL	1052.64	478.504	1.13718	1.30802e-13	1.00373e-11
novel.136	-	170.577	77.8423	1.13724	1.1445e-05	0.000332627
ENSGALG00000033256	PCSK5	157.091	71.0108	1.13858	1.65436e-06	5.72029e-05
ENSGALG00000010435	RASGRP3	255.172	115.88	1.13896	7.95702e-09	3.86711e-07
ENSGALG00000023793	-	103.499	46.8005	1.14017	0.000415919	0.00790969
ENSGALG00000026231	ARID3A	310.683	140.788	1.14164	1.27361e-10	7.35415e-09
ENSGALG00000000452	TNFRSF10B	25.3275	11.5134	1.14314	0.0318769	0.223087
ENSGALG00000014232	RIBC2	56.5349	25.4278	1.14319	0.00804883	0.0848327
ENSGALG00000006808	TSPAN6	701.309	315.553	1.15411	7.00362e-19	8.5094e-17
ENSGALG00000006973	BLNK	24.2695	10.8243	1.15413	0.0408132	0.258346
ENSGALG00000046262	CCDC60	40.94	18.4098	1.15486	0.00735088	0.0795511
ENSGALG00000009896	TRERF1	91.57	41.0437	1.15574	0.000370078	0.00712309
ENSGALG00000035994	-	74.919	33.6812	1.15603	0.000114217	0.00259863
ENSGALG00000032746	ENPP2	1530.54	686.674	1.15679	0.0138228	0.126157
ENSGALG00000015665	SH3BP2	87.8246	39.3766	1.15745	0.000807441	0.0138229
ENSGALG00000007543	APCDD1L	299.347	134.188	1.16156	0.000305031	0.00608531
novel.396	-	46.606	20.7536	1.16191	0.0473324	0.282596
ENSGALG00000007668	BMP7	169.573	75.5358	1.16214	7.01281e-06	0.000216395
ENSGALG00000004365	WDR66	96.6856	43.0661	1.16221	0.000445609	0.00841033
novel.148	-	54.5317	24.4144	1.16264	0.000908383	0.0152087
ENSGALG00000040182	GAMT	80.15	35.8919	1.16321	0.000778786	0.0133979
ENSGALG00000031350	KCNE4	24.3841	10.9333	1.16418	0.0390575	0.252532
ENSGALG00000038364	NOV	82.4444	36.5569	1.16608	0.000491144	0.00913183
ENSGALG00000036680	-	165.737	73.9626	1.16658	3.64068e-05	0.000937112
ENSGALG00000034346	RDH10	568.385	252.708	1.16724	3.33252e-07	1.29281e-05
ENSGALG00000044836	-	129.906	57.7878	1.16744	7.44737e-06	0.000226607
ENSGALG00000004087	THSD4	53.0949	23.796	1.16767	0.00757456	0.0813034
ENSGALG00000003560	SLC6A2	51.4303	22.908	1.16942	0.00218108	0.0307408
ENSGALG00000032653	-	136.428	60.5482	1.16956	0.0118373	0.112496
ENSGALG00000019261	ARHGAP8	30.9294	13.8452	1.1712	0.0190206	0.157196
ENSGALG00000016293	BMP5	88.8916	39.717	1.1723	0.00186868	0.0272227
ENSGALG00000038556	CDC42EP1	226.85	100.679	1.1732	1.01406e-08	4.84756e-07
ENSGALG00000012111	TMEM37	157.985	69.6514	1.17492	5.88685e-05	0.00146302
novel.912	-	35.3782	15.6038	1.17604	0.0271395	0.201713
ENSGALG00000036108	-	199.342	88.3534	1.17723	2.68013e-07	1.05612e-05
ENSGALG00000025764	FKBP10	465.912	206.373	1.17818	1.25762e-05	0.00036012
ENSGALG00000030407	IL6R	66.0578	29.1678	1.1783	0.000325631	0.00645215
ENSGALG00000021696	TRIM50	35.0321	15.3825	1.18123	0.0138817	0.126529
ENSGALG00000034118	SOX18	153.228	67.6825	1.18215	1.01896e-07	4.25482e-06
ENSGALG00000011998	SEC24D	291.55	128.352	1.18312	1.68921e-11	1.07081e-09
ENSGALG00000008912	ABCB1	112.699	49.4557	1.18341	4.17936e-05	0.00105515
ENSGALG00000003144	TRIM25	103.559	45.4779	1.18471	1.64002e-05	0.000460575
ENSGALG00000006388	IL16	55.6332	24.2622	1.185	0.0108362	0.105094
ENSGALG00000038311	COL18A1	1474.08	647.974	1.18508	2.08433e-23	3.68359e-21
ENSGALG00000035856	CD48	23.6232	10.4518	1.19057	0.0466434	0.280438
ENSGALG00000016986	LCP1	261.659	114.804	1.19079	3.32761e-10	1.84825e-08
ENSGALG00000023834	-	64.9279	28.546	1.19085	0.0190523	0.157309
ENSGALG00000016563	ASB9	117.147	51.2367	1.19121	2.61561e-06	8.83451e-05
ENSGALG00000006786	SYTL4	63.0087	27.6016	1.19146	0.000209524	0.00447052
novel.1605	-	78.8272	34.6103	1.19186	0.000396871	0.00757215
ENSGALG00000005442	PALMD	56.9311	24.9493	1.19323	0.00401032	0.0497974
ENSGALG00000018702	-	155.183	67.9816	1.19367	1.95468e-05	0.000539417
ENSGALG00000024365	-	48.5213	21.1702	1.19871	0.0201256	0.163017
ENSGALG00000003313	-	44.8624	19.6495	1.20118	0.0107849	0.104712
ENSGALG00000027655	TRABD2B	34.284	14.9515	1.20148	0.00469837	0.0567306
ENSGALG00000004357	ANXA6	891.134	388.034	1.20152	1.16625e-07	4.83523e-06
ENSGALG00000008632	ACSS1	159.158	69.1846	1.20323	4.14814e-08	1.82351e-06
novel.398	-	25.1777	11.0429	1.20353	0.0325715	0.226409
ENSGALG00000008127	SPI1	60.0912	26.1637	1.20716	0.00156286	0.0235926
ENSGALG00000016785	IL1RL1	56.6988	24.6487	1.20936	0.000718583	0.0124973
ENSGALG00000005554	ADIPOQ	22.6772	9.83768	1.21036	0.0230386	0.178672
ENSGALG00000012624	-	41.5026	17.8049	1.21235	0.00315031	0.0412657
ENSGALG00000016673	TRAM2	288.093	124.094	1.215	7.36254e-09	3.59818e-07
ENSGALG00000031275	TUBB6	506.845	217.309	1.21788	3.65397e-13	2.69746e-11
ENSGALG00000006471	SLCO2A1	59.9931	25.7803	1.21868	0.00237446	0.0328149
ENSGALG00000007253	IL1RAP	75.1094	32.2951	1.21899	7.34626e-05	0.00177773
ENSGALG00000046085	FAM110D	132.551	57.1516	1.21953	0.000114926	0.00261135
ENSGALG00000014042	SSPN	20.6055	8.81201	1.22058	0.0357379	0.239751
ENSGALG00000032190	MICAL1	27.371	11.8039	1.22244	0.0171251	0.146729
ENSGALG00000015655	PALM2	104.695	45.0679	1.22429	0.000104613	0.00240829
ENSGALG00000021869	PODN	44.1939	18.8601	1.22432	0.00289763	0.0386704
ENSGALG00000011093	AK7	63.9889	27.2873	1.2244	0.000290903	0.00585689
ENSGALG00000043088	-	93.0687	39.6772	1.22608	7.77785e-06	0.000235435
ENSGALG00000035187	FHL3	572.222	244.576	1.22801	1.50719e-20	2.10958e-18
ENSGALG00000040342	ADAMTS1	222.238	94.7175	1.22839	5.79546e-10	3.1786e-08
ENSGALG00000037888	TBXA2R	80.8354	34.6752	1.22841	9.05236e-05	0.0021345
ENSGALG00000002546	COL5A1	1964.45	838.639	1.22912	3.18868e-11	1.96441e-09
ENSGALG00000023379	F2RL2	129.109	55.251	1.2309	0.00660953	0.0730052
ENSGALG00000036003	-	27.8998	11.7902	1.2309	0.0164047	0.142017
ENSGALG00000023818	HSPB9	32.9963	14.1702	1.23183	0.00937692	0.0951064
ENSGALG00000005063	ST6GALNAC4	82.1751	34.7219	1.23312	0.000684255	0.0119569
ENSGALG00000042744	RGS2	211.097	90.0236	1.23423	0.000274235	0.00559862
ENSGALG00000038607	-	17.7211	7.4714	1.23596	0.0394928	0.254125
ENSGALG00000034598	-	228.266	97.252	1.2362	0.000152967	0.00337067
ENSGALG00000027778	-	59.8103	25.2216	1.23887	0.000603835	0.0107693
ENSGALG00000023872	FAM129B	416.283	176.315	1.23906	3.33566e-12	2.24464e-10
ENSGALG00000032191	WNK4	229.06	97.0865	1.2398	0.000121293	0.00273824
ENSGALG00000012847	-	671.871	284.25	1.2407	2.91084e-19	3.5614e-17
ENSGALG00000011812	-	196.446	83.3604	1.24116	0.000173208	0.00377225
novel.400	-	23.6768	9.88883	1.24496	0.0459887	0.277934
ENSGALG00000039461	TNFRSF1A	249.486	105.132	1.24887	4.03138e-12	2.6921e-10
ENSGALG00000028506	NHSL2	202.997	85.5719	1.24917	7.00917e-09	3.43508e-07
ENSGALG00000023689	ASS1	104.893	44.3024	1.25118	2.86204e-05	0.00075415
ENSGALG00000014509	BST1	41.0441	17.1743	1.25208	0.00368105	0.0465344
ENSGALG00000021345	B3GNT9	50.022	20.848	1.25564	0.00098548	0.016266
ENSGALG00000026864	ZCCHC24	205.079	86.0352	1.25568	1.43586e-09	7.4907e-08
ENSGALG00000014041	RASSF8	114.303	47.7346	1.25606	2.83532e-06	9.43093e-05
ENSGALG00000041834	AEBP1	299.592	125.369	1.25958	7.54049e-09	3.67489e-07
ENSGALG00000015396	CD200	376.986	157.005	1.26067	0.0002323	0.00491454
ENSGALG00000027761	TNFAIP8	183.596	76.8773	1.26082	4.08944e-06	0.000133238
ENSGALG00000008615	-	181.044	75.2992	1.26134	1.56116e-06	5.41944e-05
ENSGALG00000014970	FSTL1	11886.3	4956.5	1.26214	2.39983e-15	2.28193e-13
ENSGALG00000014561	PTPN6	130.998	54.7008	1.26413	7.29758e-07	2.70505e-05
ENSGALG00000032231	C4	76.6792	31.8203	1.26765	0.00827863	0.0866454
ENSGALG00000043596	SNED1	1121.88	466.055	1.26877	6.70368e-21	9.77396e-19
ENSGALG00000014730	ELOVL7	36.8965	15.1886	1.27229	0.00643587	0.0715388
ENSGALG00000038146	-	20.0167	8.26643	1.27498	0.0322704	0.224941
ENSGALG00000001048	OLFML2A	372.467	154.022	1.27507	5.64463e-14	4.48902e-12
ENSGALG00000039432	P2RY13	28.1745	11.6345	1.27589	0.0116097	0.110936
ENSGALG00000034511	-	43.6749	17.9412	1.27923	0.0168227	0.144776
ENSGALG00000013535	CYP4V2	37.1792	15.2586	1.28111	0.0232126	0.179248
ENSGALG00000015008	ZNF366	96.1176	39.7696	1.28119	8.7737e-06	0.0002619
ENSGALG00000034948	UAP1L1	273.859	112.932	1.28158	4.7736e-14	3.83115e-12
ENSGALG00000041380	BF2	149.465	61.149	1.29175	0.000828692	0.0141176
ENSGALG00000005638	IL2RG	31.0008	12.6897	1.29249	0.00929002	0.094609
ENSGALG00000004184	SPARC	6058.1	2469.61	1.29421	1.39357e-32	4.68882e-30
ENSGALG00000010803	-	18.0004	7.31575	1.29679	0.0440975	0.271149
ENSGALG00000036125	SHE	745.625	302.528	1.30196	1.86081e-16	1.9495e-14
ENSGALG00000002517	TMEM35B	110.916	44.9654	1.3026	1.48904e-07	6.08696e-06
novel.2724	-	43.4633	17.7113	1.30415	0.0327912	0.227484
ENSGALG00000042030	P4HA3	256.237	103.381	1.30455	0.000842617	0.0142853
ENSGALG00000030847	FZD2	221.172	89.9139	1.30483	1.21782e-06	4.33952e-05
ENSGALG00000044319	-	82.9777	33.734	1.30821	0.000515714	0.009458
ENSGALG00000030176	SLC31A2	29.0347	11.7441	1.30949	0.00536763	0.0625811
ENSGALG00000012117	STEAP3	98.2883	39.4884	1.31084	3.53185e-05	0.000915456
ENSGALG00000004958	BTK	70.7364	28.6273	1.31093	0.000113005	0.00257939
ENSGALG00000010005	EPAS1	2232	896.863	1.31454	7.19984e-42	3.22996e-39
ENSGALG00000044293	IGSF10	25.8597	10.3934	1.3147	0.00911897	0.0933014
ENSGALG00000037526	-	28.007	11.3232	1.31472	0.0212171	0.168749
ENSGALG00000008340	FES	50.774	20.4443	1.31515	0.0294345	0.211784
ENSGALG00000010364	AADAC	22.0767	8.77239	1.32257	0.0181135	0.152289
ENSGALG00000033695	CYP26A1	24.5755	9.83768	1.32287	0.0293423	0.211439
ENSGALG00000001571	MYO1F	60.0226	23.9891	1.32373	0.00026277	0.0054151
ENSGALG00000000549	URAH	37.7687	14.9976	1.32394	0.0117343	0.11176
ENSGALG00000001434	STOM	84.0297	33.6711	1.32708	0.00544769	0.0631025
ENSGALG00000040672	IGFBP4	526.606	210.227	1.32728	1.47037e-09	7.63371e-08
ENSGALG00000008998	TOGARAM2	42.5506	16.8989	1.32733	0.00148295	0.0226204
ENSGALG00000022875	-	25.2843	10.1714	1.32845	0.0414061	0.260872
ENSGALG00000005257	-	57.8239	22.7797	1.33593	0.000341895	0.00673626
ENSGALG00000027159	-	99.6398	39.4718	1.33602	1.45953e-06	5.11744e-05
ENSGALG00000045817	FBXL13	39.2304	15.5072	1.3364	0.00201055	0.0288096
ENSGALG00000025946	MOB3C	40.9915	16.3469	1.33653	0.00418404	0.0515158
novel.283	-	270.977	106.959	1.33772	6.61864e-10	3.59626e-08
ENSGALG00000015126	TRPM3	720.806	284.477	1.33895	7.41545e-06	0.000226169
ENSGALG00000031425	PMP22	279.003	110.645	1.33943	8.78398e-08	3.70324e-06
ENSGALG00000004476	SEMA3G	331.192	130.359	1.34176	1.90949e-13	1.43384e-11
ENSGALG00000013218	C3AR1	17.3734	6.78594	1.34205	0.0435202	0.268866
ENSGALG00000043725	PIEZO1	254.613	100.643	1.34237	1.33733e-06	4.72685e-05
ENSGALG00000044442	-	198.845	78.2992	1.34303	4.85792e-09	2.41461e-07
novel.1256	-	191.746	75.6535	1.3465	1.20739e-05	0.000349166
ENSGALG00000026070	-	31.5544	12.4591	1.34887	0.00833949	0.087016
ENSGALG00000009507	PLEKHH1	51.4254	20.0516	1.35202	0.000957034	0.0158864
ENSGALG00000005247	TEKT4	21.1402	8.26137	1.35337	0.0256787	0.193403
ENSGALG00000028174	-	401.708	157.573	1.35357	1.11832e-06	4.0426e-05
ENSGALG00000000357	-	28.503	11.0103	1.35446	0.0115868	0.110817
ENSGALG00000028924	S100A16	58.4414	22.9959	1.35631	0.000480844	0.00898808
ENSGALG00000006479	CCM2L	64.2071	25.0797	1.35831	8.1411e-05	0.00194586
ENSGALG00000021399	-	38.9585	15.1872	1.35854	0.00113102	0.0181211
ENSGALG00000026572	RGS5	575.497	222.987	1.36786	4.30521e-06	0.000139231
ENSGALG00000005985	GDF10	52.1757	20.3091	1.37026	0.0205537	0.165482
ENSGALG00000043499	EGFL7	343.252	132.997	1.37037	3.30011e-12	2.22929e-10
ENSGALG00000031656	EYA4	57.4989	22.1288	1.37258	0.000472936	0.00885919
novel.1810	-	23.5805	9.04266	1.37416	0.0100097	0.0992796
ENSGALG00000037521	PRCP	273.198	105.531	1.37835	2.49186e-09	1.26737e-07
ENSGALG00000017242	FZD4	248.927	95.8498	1.37918	4.15383e-13	3.04082e-11
ENSGALG00000002263	KLHL6	53.6205	20.696	1.37964	0.000439937	0.00831225
ENSGALG00000000558	SLC1A6	78.9384	30.3831	1.37987	9.2679e-05	0.00217945
ENSGALG00000030677	ABCG2	205.925	79.1779	1.38129	1.24325e-11	7.96772e-10
novel.598	-	130.749	50.1838	1.38488	8.6231e-09	4.15619e-07
ENSGALG00000005094	GRAP	22.3647	8.61169	1.38489	0.0132966	0.123023
ENSGALG00000008257	MERTK	138.503	52.7445	1.38664	7.07591e-06	0.000217958
novel.218	-	374.367	142.831	1.38788	1.5328e-07	6.25124e-06
ENSGALG00000006715	OAF	512.211	196.063	1.38847	6.14654e-08	2.63578e-06
ENSGALG00000032469	ARHGAP45	94.3919	36.0641	1.38935	1.55568e-06	5.41117e-05
ENSGALG00000015142	DSG2	126.869	48.3148	1.39252	5.16044e-06	0.000164457
ENSGALG00000014855	GHR	51.3124	19.643	1.39624	0.0241093	0.184683
ENSGALG00000031637	ICOSLG	80.535	30.3008	1.40193	2.64378e-05	0.000706193
ENSGALG00000007837	KAZALD1	134.344	50.9945	1.40227	0.000278544	0.00567995
ENSGALG00000010057	KIF6	22.044	8.33637	1.40346	0.0443655	0.272108
ENSGALG00000039628	AFAP1L1	261.44	98.5398	1.40705	6.72145e-13	4.79994e-11
ENSGALG00000034521	-	75.8593	28.3958	1.40891	0.000180556	0.00390484
ENSGALG00000002532	GJA4	124.737	47.171	1.40896	4.22699e-08	1.84889e-06
ENSGALG00000024318	TMEM200B	34.6248	13.0898	1.40988	0.00158621	0.0238833
ENSGALG00000030988	RBPMS2	112.794	42.5135	1.41033	1.12363e-07	4.68071e-06
ENSGALG00000002562	ARAP3	550.555	207.455	1.41115	1.0459e-23	1.92621e-21
ENSGALG00000023781	TREM2	76.4052	28.7714	1.41291	3.79952e-05	0.000969434
ENSGALG00000036043	TBX3	94.9565	35.7275	1.41425	1.13671e-06	4.09058e-05
ENSGALG00000005733	WNT8B	327.845	123.279	1.41485	0.000121904	0.00274661
ENSGALG00000030729	-	71.2167	26.7144	1.41509	0.0347179	0.235181
ENSGALG00000034761	FHAD1	67.0734	25.1943	1.41976	3.83396e-05	0.000976405
ENSGALG00000008018	SNAI1	287.173	107.192	1.42102	7.88795e-11	4.67822e-09
ENSGALG00000000775	CTSS	151.93	56.8724	1.42204	6.34007e-08	2.70551e-06
ENSGALG00000038000	CX3CR1	25.9946	9.79159	1.42262	0.02314	0.178982
ENSGALG00000007346	JCAD	852.59	317.972	1.42283	2.77296e-20	3.73198e-18
ENSGALG00000003689	PAPSS2	45.7086	17.0784	1.42297	0.000975186	0.0161418
ENSGALG00000008980	VWA2	18.2554	6.85951	1.42599	0.0327568	0.227336
ENSGALG00000035498	INPP5D	115.971	43.3071	1.42698	2.56843e-06	8.70878e-05
novel.605	-	48.8908	18.3226	1.4271	0.0244414	0.18633
ENSGALG00000007489	CNNM1	12.7986	4.7736	1.42801	0.0455462	0.275927
ENSGALG00000015572	CCDC125	18.2389	6.85951	1.42871	0.0408657	0.258516
ENSGALG00000031424	SDC2	1563.2	580.715	1.42879	3.13129e-27	7.30468e-25
ENSGALG00000002326	-	271.151	101.1	1.42923	3.87e-07	1.48486e-05
ENSGALG00000036470	P2RY12	17.1542	6.34991	1.433	0.0242581	0.185498
ENSGALG00000028774	S100A10	261.73	96.7118	1.43336	1.5427e-10	8.82063e-09
ENSGALG00000001916	SLIT3	346.415	128.561	1.43362	0.000455474	0.00857801
ENSGALG00000034673	HTRA3	230.812	85.7946	1.43415	1.35164e-06	4.75821e-05
ENSGALG00000004234	PGGHG	43.1681	15.8884	1.43484	0.000679573	0.0119136
ENSGALG00000000424	CMTM3	872.011	321.707	1.43635	1.00489e-14	8.92461e-13
ENSGALG00000040007	IL17D	31.404	11.6786	1.43952	0.0217161	0.171532
ENSGALG00000021273	TMPRSS13	25.7024	9.50253	1.44035	0.00754074	0.0811394
ENSGALG00000003747	OSMR	58.9086	21.8312	1.4411	6.55224e-05	0.00160333
ENSGALG00000030209	CPZ	158.141	58.4914	1.44232	3.9171e-06	0.000127861
ENSGALG00000032986	CFTR	51.1419	18.6627	1.44294	0.00195976	0.0282407
ENSGALG00000011855	RHOJ	210.64	77.2426	1.446	1.72934e-14	1.49785e-12
ENSGALG00000008359	CD93	758.799	278.82	1.44664	9.43907e-24	1.75687e-21
ENSGALG00000044230	-	56.8155	20.7025	1.45074	0.000119668	0.00270506
ENSGALG00000016215	CXorf36	216.862	79.3192	1.45113	1.72791e-12	1.19022e-10
ENSGALG00000014877	EMB	158.495	58.0105	1.45149	4.96445e-08	2.15528e-06
ENSGALG00000043015	FOXS1	34.844	12.8043	1.4531	0.00176626	0.0260121
ENSGALG00000015148	ANXA1	296.854	108.062	1.45504	0.000125397	0.00280915
ENSGALG00000030613	PDGFRB	757.835	276.955	1.4554	1.68979e-16	1.781e-14
ENSGALG00000029768	PTGDR	16.7341	6.13948	1.45748	0.0333444	0.229816
ENSGALG00000023142	PTGER3	78.9796	28.9458	1.45795	0.000106128	0.00243678
ENSGALG00000030969	CLEC3B	371.199	135.35	1.45854	0.00105792	0.0172108
ENSGALG00000035777	INKA1	57.3377	20.8401	1.46899	8.78346e-05	0.00207669
ENSGALG00000034116	-	14.1622	5.16353	1.4692	0.0406311	0.257566
ENSGALG00000029857	-	17.5351	6.36002	1.46976	0.0212861	0.168976
ENSGALG00000043701	ELK3	625.084	225.921	1.47	8.80436e-22	1.37537e-19
ENSGALG00000016584	EGFL6	255.316	92.0599	1.4701	2.37617e-09	1.2156e-07
ENSGALG00000000667	EDN2	161.871	58.3471	1.47375	5.19361e-07	1.96258e-05
ENSGALG00000005632	MRVI1	145.573	52.372	1.47576	5.75809e-09	2.84586e-07
ENSGALG00000002431	-	205.997	73.899	1.47583	1.53913e-06	5.36428e-05
ENSGALG00000027058	EMP2	469.602	168.314	1.47902	2.0946e-21	3.18671e-19
ENSGALG00000003805	PRKG1	344.87	123.654	1.48005	9.16922e-18	1.01535e-15
novel.355	-	19.6927	7.14493	1.48167	0.028036	0.205873
ENSGALG00000029502	CLIC2	104.577	37.3499	1.48413	2.65803e-06	8.90899e-05
ENSGALG00000016693	CSF2RA	20.1619	7.20114	1.48432	0.01785	0.150798
ENSGALG00000011298	RARB	239.698	85.2228	1.48625	1.21724e-12	8.51875e-11
ENSGALG00000043051	CLU	517.076	184.571	1.48772	2.04885e-26	4.31888e-24
ENSGALG00000029824	-	19.2558	6.79605	1.48869	0.0319016	0.223087
ENSGALG00000003137	RFLNA	48.2761	17.0849	1.48906	0.000484689	0.00905029
ENSGALG00000017068	KL	32.415	11.6432	1.49207	0.00227302	0.0317389
ENSGALG00000023740	HBZ	658.167	234.028	1.49216	2.72317e-11	1.69553e-09
ENSGALG00000030377	MDFI	67.9783	24.3568	1.49227	0.000180804	0.00390536
ENSGALG00000026525	CEBPA	73.3178	26.1551	1.49269	1.08387e-05	0.000317113
ENSGALG00000015573	FHL5	67.9166	24.0605	1.49395	3.67815e-05	0.000943326
ENSGALG00000041014	-	26.0666	9.29715	1.49429	0.00952169	0.0962264
ENSGALG00000005077	F8	31.9627	11.4572	1.49445	0.0101637	0.100579
ENSGALG00000045602	REM1	48.6477	17.3077	1.49496	0.00160523	0.024128
ENSGALG00000005725	CSF1R	484.163	172.004	1.49643	4.35942e-08	1.90206e-06
ENSGALG00000005802	FLT4	498.708	176.648	1.49986	5.03379e-24	9.47003e-22
ENSGALG00000003792	FYB	35.5468	12.7085	1.49992	0.00350765	0.0446976
ENSGALG00000026663	CX3CL1	78.7765	27.9757	1.50104	3.45967e-05	0.000899412
ENSGALG00000007646	-	2303.74	812.26	1.50342	1.28669e-33	4.50237e-31
ENSGALG00000043688	-	43.9498	15.5021	1.50448	0.000253558	0.00528343
ENSGALG00000029834	AIF1L	288.393	101.824	1.50469	4.59412e-15	4.23046e-13
ENSGALG00000013907	KDR	695.37	245.124	1.50636	3.14083e-21	4.65695e-19
ENSGALG00000002714	-	260.749	91.5036	1.5065	1.30621e-11	8.3407e-10
ENSGALG00000026163	TNFSF11	16.9869	5.94987	1.51403	0.0284718	0.207559
ENSGALG00000011970	CHADL	24.9019	8.79624	1.51473	0.0223393	0.174935
ENSGALG00000028354	METRNL	293.845	102.298	1.51958	5.77582e-18	6.5196e-16
ENSGALG00000045312	SEMA6C	24.7457	8.66141	1.52111	0.00993941	0.098863
ENSGALG00000043633	-	32.2197	11.2727	1.52122	0.0072664	0.078919
ENSGALG00000010412	WWTR1	122.661	42.9272	1.52195	1.24807e-08	5.86996e-07
ENSGALG00000021230	EPB42	202.376	70.3384	1.52241	4.98686e-07	1.88853e-05
ENSGALG00000032740	HOXB7	22.2592	7.67678	1.52438	0.0459523	0.27781
ENSGALG00000009957	TIE1	497.309	172.824	1.52714	2.75156e-14	2.30341e-12
ENSGALG00000038512	AGTR1	19.7166	6.74632	1.52977	0.0148943	0.132616
ENSGALG00000040034	-	48.0761	16.6272	1.5308	0.0148732	0.132495
ENSGALG00000008704	CUBN	88.9157	30.8385	1.53313	9.70263e-06	0.000286752
ENSGALG00000036726	-	670.509	230.818	1.53778	5.24962e-20	6.85428e-18
ENSGALG00000040755	ANGPT4	226.068	77.8458	1.53953	4.22179e-13	3.07768e-11
ENSGALG00000044480	IL13RA1	20.8082	7.25955	1.54272	0.0273664	0.20271
ENSGALG00000037309	COLEC11	20.2647	6.91571	1.54477	0.00909419	0.0931023
ENSGALG00000009594	RARRES1	362.735	123.877	1.54599	2.47003e-13	1.83897e-11
ENSGALG00000011214	SERPINH1	2742.68	936.453	1.54968	4.00101e-30	1.1667e-27
ENSGALG00000031208	-	110.864	38.0036	1.55092	4.73801e-09	2.36846e-07
ENSGALG00000036711	S100A11	132.041	44.9297	1.55673	0.000590408	0.0105621
ENSGALG00000002012	-	296.85	101.137	1.55812	1.48705e-17	1.62609e-15
ENSGALG00000016471	-	83.1042	28.1278	1.56318	0.000122913	0.00276411
ENSGALG00000012639	MTERF2	25.1563	8.49202	1.56555	0.00324233	0.0419896
ENSGALG00000041161	-	15.0084	5.05903	1.56661	0.020726	0.166036
ENSGALG00000038136	-	27.2659	9.19183	1.57094	0.00809873	0.0851535
novel.1726	-	41.6509	14.1089	1.57198	0.0115287	0.110403
ENSGALG00000044114	-	78.5795	26.5551	1.5736	1.76766e-06	6.08797e-05
ENSGALG00000019489	CHST9	19.7806	6.64545	1.57419	0.0126108	0.118115
ENSGALG00000017378	CRTAC1	62.5634	21.1443	1.57611	0.00316384	0.041292
ENSGALG00000013112	RERGL	278.987	93.4331	1.57767	1.31742e-07	5.43624e-06
ENSGALG00000031112	COL5A2	3019.87	1009.17	1.58046	3.90564e-15	3.63473e-13
ENSGALG00000004960	FBN1	984.327	326.147	1.59061	1.07338e-27	2.60832e-25
ENSGALG00000020899	-	504.501	167.467	1.59314	2.54553e-21	3.83936e-19
ENSGALG00000001558	MOV10	16.2856	5.40429	1.595	0.0278578	0.205048
ENSGALG00000013006	ROPN1L	61.8459	20.4314	1.59708	5.90622e-05	0.00146575
ENSGALG00000045584	-	478.735	157.922	1.59773	6.35509e-14	5.0085e-12
ENSGALG00000028157	-	37.5582	12.4346	1.59844	0.00194952	0.0281657
ENSGALG00000000621	KANK3	292.015	96.4668	1.59856	2.08859e-14	1.77388e-12
ENSGALG00000026557	PGF	19.3922	6.41985	1.59893	0.0174124	0.148391
ENSGALG00000003015	SERPINF1	249.19	82.1516	1.59943	2.15144e-11	1.34916e-09
ENSGALG00000036589	GFRA4	293.515	96.8107	1.59947	4.44697e-11	2.69219e-09
ENSGALG00000014891	ITGA1	289.215	95.752	1.59949	1.80343e-14	1.55433e-12
ENSGALG00000016227	GPR34	21.9119	7.18598	1.59961	0.00546069	0.0631077
ENSGALG00000017362	HAVCR1	34.9773	11.4651	1.6008	0.00111894	0.0179936
novel.1400	-	132.903	43.7013	1.60206	2.55364e-08	1.1456e-06
ENSGALG00000017302	SLCO2B1	132.137	43.3712	1.60439	1.36338e-07	5.58633e-06
ENSGALG00000032419	STARD8	251.176	82.6851	1.60517	7.29356e-18	8.18e-16
ENSGALG00000016058	ERG	139.764	45.9465	1.60636	2.29852e-11	1.43624e-09
ENSGALG00000002678	CSPG4	730.388	239.81	1.60776	2.55278e-34	9.11498e-32
novel.343	-	292.53	96.1712	1.60913	6.89856e-14	5.41243e-12
ENSGALG00000035717	-	1924.02	628.493	1.61516	4.16368e-31	1.27803e-28
ENSGALG00000043052	CD1B	17.4731	5.68972	1.61657	0.0188436	0.156149
ENSGALG00000026534	-	37.2486	12.0756	1.61828	0.00206685	0.0295077
ENSGALG00000003424	LMX1A	52.634	17.0495	1.61904	0.000506363	0.0093256
ENSGALG00000007078	ENTPD1	250.034	81.5391	1.62259	7.28716e-13	5.18277e-11
novel.247	-	71.9111	23.339	1.62307	5.75627e-06	0.000181462
ENSGALG00000029694	SNTA1	195.26	63.3997	1.6261	1.61767e-12	1.11869e-10
novel.651	-	624.772	201.126	1.63718	3.19375e-27	7.35235e-25
novel.15	-	9519.75	3059.68	1.63757	0.00219993	0.0309405
ENSGALG00000005763	VILL	106.591	34.3069	1.638	3.38608e-09	1.70729e-07
ENSGALG00000030179	VSIR	137.103	43.9853	1.63992	1.5152e-09	7.84319e-08
ENSGALG00000029047	TMEM204	338.538	108.243	1.64356	4.75009e-21	6.98383e-19
ENSGALG00000012834	AKR1D1	1531.48	489.657	1.64376	9.19905e-36	3.4244e-33
ENSGALG00000034722	TLR2B	47.0574	14.958	1.64452	0.000259243	0.00536469
ENSGALG00000027643	RD3L	30.5619	9.85142	1.64928	0.00857615	0.0888912
ENSGALG00000011468	IGFBP5	162.266	51.9131	1.65007	7.93881e-08	3.36313e-06
ENSGALG00000026834	PLPP2	158.014	50.32	1.65059	7.73997e-11	4.60607e-09
ENSGALG00000045199	-	176.396	56.2937	1.6526	1.18947e-11	7.65108e-10
ENSGALG00000012396	PTGER2	17.9408	5.71922	1.6534	0.0175071	0.14898
ENSGALG00000008439	CD36	23.0036	7.3107	1.6607	0.00354275	0.0450793
ENSGALG00000026373	KCNJ8	513.737	162.543	1.66123	1.35485e-30	4.01771e-28
ENSGALG00000036838	-	27.7048	8.70245	1.66452	0.00323952	0.0419841
ENSGALG00000028622	PEAR1	45.4349	14.3756	1.66627	0.000115375	0.00261816
ENSGALG00000043672	-	504.751	159.286	1.66785	1.98715e-23	3.54767e-21
ENSGALG00000014124	TEC	51.7636	16.2092	1.66809	0.000259404	0.00536469
ENSGALG00000044610	CFAP100	62.8545	19.6018	1.6699	8.88423e-06	0.000264351
ENSGALG00000001621	CLDN5	1019.77	320.185	1.67182	3.54245e-37	1.51168e-34
ENSGALG00000015001	LAMA4	739.773	232.266	1.67197	2.08101e-18	2.4273e-16
ENSGALG00000004398	CARD11	61.0843	19.0699	1.68084	2.35393e-05	0.000636543
ENSGALG00000007047	GAL	73.1876	22.7977	1.6843	0.00246835	0.0337933
ENSGALG00000021135	HAPLN3	149.876	46.7401	1.68712	2.13678e-11	1.34479e-09
ENSGALG00000009355	-	97.0489	30.1884	1.69018	9.36721e-08	3.93019e-06
ENSGALG00000007447	TUBB1	400.184	123.526	1.69702	3.0122e-14	2.4977e-12
ENSGALG00000045684	-	552.984	169.684	1.70637	2.08117e-15	1.98973e-13
ENSGALG00000015290	LIX1	23.7308	7.37416	1.70697	0.0278233	0.204986
ENSGALG00000011566	GYPC	305.373	93.3883	1.70951	1.57139e-23	2.83434e-21
ENSGALG00000032411	-	31.1303	9.55731	1.70969	0.000458641	0.0086191
ENSGALG00000046614	S100A13	34.8936	10.5692	1.71411	0.000580391	0.0104363
ENSGALG00000042339	-	38.7838	11.9185	1.7149	0.000610838	0.0108831
ENSGALG00000017272	VWF	1164.03	353.397	1.71838	4.66945e-16	4.72235e-14
ENSGALG00000040275	RCSD1	210.656	63.9461	1.72057	1.12974e-16	1.21263e-14
ENSGALG00000000894	APCDD1	2442.46	740.581	1.72139	8.01593e-27	1.79803e-24
ENSGALG00000034303	C1orf115	98.5887	30.1106	1.72157	1.75323e-06	6.05018e-05
ENSGALG00000012550	HMOX1	188.178	57.3109	1.72336	1.45728e-08	6.81725e-07
ENSGALG00000035350	PMEL	15.2703	4.55954	1.72364	0.037682	0.24656
ENSGALG00000037257	HLX	18.8128	5.72933	1.7239	0.0081336	0.0854688
ENSGALG00000029540	-	113.633	34.3501	1.73144	7.04834e-08	2.99315e-06
ENSGALG00000033867	-	56.6573	16.9349	1.7317	0.000611714	0.0108876
ENSGALG00000024379	-	122.84	36.9434	1.73512	2.24491e-09	1.15182e-07
ENSGALG00000002594	TFPI	273.715	81.7797	1.73844	7.63179e-16	7.63004e-14
ENSGALG00000023472	-	62.0129	18.4803	1.73857	3.64218e-05	0.000937112
ENSGALG00000042807	-	295.26	88.2826	1.74595	1.6212e-17	1.76177e-15
ENSGALG00000014872	FGF10	23.3305	6.9806	1.74629	0.00349734	0.0446312
ENSGALG00000026970	IFITM3	286.738	85.3295	1.74732	2.29195e-17	2.4753e-15
ENSGALG00000045187	-	16.3645	4.94299	1.74837	0.0244851	0.186582
ENSGALG00000015774	CYYR1	40.7581	12.1391	1.74994	0.000331539	0.00655436
ENSGALG00000029872	-	50.1988	14.8622	1.75332	9.474e-05	0.0022101
ENSGALG00000039447	-	26.7298	7.87144	1.75704	0.00174852	0.0258598
ENSGALG00000017347	HBBR	3398.39	1005.7	1.7572	5.39783e-22	8.58549e-20
ENSGALG00000010225	-	30.1885	8.94684	1.75768	0.00108267	0.0175068
ENSGALG00000038636	LAPTM5	204.068	60.4835	1.7616	1.41149e-12	9.79977e-11
ENSGALG00000041300	-	201.399	59.4977	1.76272	9.58503e-05	0.00222709
ENSGALG00000021395	-	45.8937	13.4912	1.76404	0.00100179	0.0164113
ENSGALG00000041296	-	218.447	64.5292	1.76417	1.34451e-12	9.37191e-11
ENSGALG00000003636	FBLIM1	84.2321	24.8541	1.76531	4.45137e-06	0.000142901
ENSGALG00000044908	-	23.3687	6.79099	1.76574	0.00315226	0.0412657
ENSGALG00000039452	GJA5	98.9472	29.1282	1.76747	1.04902e-08	4.996e-07
ENSGALG00000000498	ACE	540.218	158.204	1.76909	8.39718e-33	2.88073e-30
ENSGALG00000010156	-	32.5653	9.61714	1.76947	0.000263388	0.00542089
ENSGALG00000027630	NPR2	116.398	34.2498	1.77032	1.00488e-07	4.20609e-06
ENSGALG00000003295	-	55.3859	16.3224	1.77058	9.44601e-06	0.00027964
ENSGALG00000010013	EDNRA	882.585	258.725	1.77242	4.24182e-44	2.06153e-41
ENSGALG00000012176	LYPD1	19.5806	5.78916	1.77246	0.00513638	0.0604344
ENSGALG00000011551	JCHAIN	25.0229	7.34102	1.77281	0.0192349	0.15822
ENSGALG00000000141	BLB1	18.7652	5.54841	1.7735	0.0186032	0.154696
ENSGALG00000000461	MRC2	1070.13	313.57	1.7736	8.09898e-28	2.02428e-25
ENSGALG00000004239	IFITM5	9.6807	2.81747	1.7752	0.0495784	0.290205
ENSGALG00000021092	-	25.8622	7.51102	1.77594	0.00379163	0.0475544
ENSGALG00000038708	KCNQ4	20.8395	6.11926	1.77905	0.0049874	0.0593199
ENSGALG00000016687	P2RY8	93.3995	27.167	1.78075	3.05117e-09	1.54287e-07
ENSGALG00000032997	EMILIN2	470.376	136.572	1.78427	4.86451e-20	6.39921e-18
ENSGALG00000042870	-	2782.34	807.366	1.78506	0.0140481	0.127184
ENSGALG00000026086	CRYBB2	209.857	60.4862	1.78831	9.12845e-12	5.91524e-10
ENSGALG00000042103	C5H11ORF96	156.98	45.222	1.79247	2.15704e-12	1.4742e-10
ENSGALG00000033039	ENG	299.496	86.6076	1.79514	3.01694e-12	2.0459e-10
ENSGALG00000024449	RAMP2	170.933	49.1825	1.79854	5.66031e-12	3.70909e-10
ENSGALG00000005474	PNAT10	37.7054	10.9131	1.79878	0.000880455	0.0148262
ENSGALG00000001143	ETS1	488.864	140.308	1.80086	3.34244e-23	5.73327e-21
ENSGALG00000030543	KIAA0040	21.0513	6.07965	1.80179	0.0030585	0.04029
ENSGALG00000008747	ITGA8	465.131	133.633	1.80267	1.30312e-05	0.00037254
ENSGALG00000012613	FBP1	57.8095	16.6323	1.80347	2.63439e-06	8.8474e-05
ENSGALG00000025886	SUSD3	65.2885	18.6649	1.80564	3.34317e-05	0.000873017
ENSGALG00000030291	IRF9	18.1451	5.23853	1.8154	0.0133946	0.123603
ENSGALG00000035194	ARHGAP25	49.4492	14.0109	1.8228	1.771e-05	0.000494973
ENSGALG00000037533	FAM198A	78.7873	22.4706	1.82372	6.70295e-06	0.000207934
ENSGALG00000006507	CLMP	185.239	52.4146	1.82714	1.76324e-13	1.33548e-11
ENSGALG00000000824	-	10.143	2.85708	1.82785	0.0477361	0.283982
ENSGALG00000004594	CD74	253.813	71.6135	1.8296	1.49271e-14	1.29933e-12
ENSGALG00000008629	MRC1	79.3052	22.3717	1.83157	1.19188e-06	4.27319e-05
ENSGALG00000037332	-	1124.65	315.586	1.83265	1.09306e-47	5.97629e-45
ENSGALG00000040964	-	27.0711	7.57085	1.83346	0.0026035	0.035256
ENSGALG00000034297	TBX2	100.169	28.1609	1.83695	3.98497e-09	1.99774e-07
ENSGALG00000004294	CGNL1	251.989	70.7812	1.83844	8.52294e-07	3.1131e-05
ENSGALG00000003578	FN1	3442.39	959.984	1.84163	4.35537e-69	5.44297e-66
ENSGALG00000008840	ACSL5	10.5126	2.98686	1.84232	0.0472391	0.28256
ENSGALG00000040504	GGT5	635.324	177.383	1.84321	8.33804e-28	2.05468e-25
ENSGALG00000003939	KLF2	280.417	77.941	1.84768	6.75754e-15	6.09433e-13
ENSGALG00000029833	-	10.2764	2.86214	1.85211	0.036078	0.241292
ENSGALG00000001314	PTGS1	70.5961	19.7475	1.85359	0.000106537	0.00244296
ENSGALG00000003548	BAIAP2L1	62.5817	17.0914	1.85602	4.84096e-05	0.00121343
ENSGALG00000045671	-	15.802	4.32889	1.8561	0.0105831	0.103327
ENSGALG00000032349	CDH5	2264.92	624.355	1.85947	1.26117e-36	5.13151e-34
ENSGALG00000007669	EGR1	85.2538	23.5977	1.86029	4.20449e-08	1.84365e-06
ENSGALG00000028304	MMR1L4	50.3836	13.8264	1.86301	5.19456e-06	0.000165244
ENSGALG00000006705	MYOF	112.562	31.0534	1.86363	1.60795e-08	7.42285e-07
ENSGALG00000014233	FBLN1	1672.5	458.204	1.86568	5.14566e-29	1.42902e-26
ENSGALG00000015822	MAP3K7CL	9.46149	2.6416	1.86573	0.0498611	0.291373
ENSGALG00000016843	COL4A2	1926.42	527.766	1.86746	5.14613e-51	3.46295e-48
ENSGALG00000039458	GDF8	16.6248	4.48454	1.86772	0.0323177	0.225181
ENSGALG00000001407	ADAMTS15	245.813	66.6459	1.87608	1.10463e-09	5.87744e-08
ENSGALG00000004009	DHRS13	16.4627	4.54801	1.87608	0.0107021	0.104167
ENSGALG00000012790	DSP	147.082	40.1314	1.87785	2.93531e-12	1.99829e-10
ENSGALG00000010806	RIN3	104.466	28.2373	1.88951	3.43621e-11	2.10209e-09
ENSGALG00000042077	HIC1	545.378	147.205	1.89024	3.33511e-32	1.10096e-29
ENSGALG00000002112	CSF3R	16.9607	4.63817	1.89066	0.0396141	0.254559
ENSGALG00000037675	COL14A1	459.607	123.512	1.89115	2.92451e-08	1.29866e-06
ENSGALG00000008133	AS3MT	60.2608	16.3174	1.89128	7.98055e-07	2.94573e-05
ENSGALG00000003011	TOM1L1	200.441	54.1308	1.8935	4.69567e-10	2.5835e-08
ENSGALG00000015077	ARHGAP31	417.274	112.564	1.89569	5.29592e-25	1.04109e-22
ENSGALG00000045740	-	25.1306	6.80978	1.89794	0.00161971	0.0243248
ENSGALG00000005688	DNASE1L1	21.2012	5.67961	1.89843	0.00274285	0.0369429
ENSGALG00000043372	RUNX3	9.32555	2.46715	1.90187	0.0411879	0.259965
ENSGALG00000039245	-	53.1598	14.1817	1.90581	7.70033e-05	0.00185062
ENSGALG00000011153	LY75	281.53	75.2541	1.9066	2.78449e-21	4.16389e-19
ENSGALG00000036836	SOSTDC1	17.552	4.60926	1.90672	0.00711799	0.0775445
ENSGALG00000032422	-	27.0585	7.32949	1.90895	0.00790708	0.0835579
ENSGALG00000015970	COL9A1	53.6287	14.2278	1.91003	0.000772316	0.0133259
ENSGALG00000000044	WFIKKN1	24.8875	6.57551	1.91481	0.00146925	0.0225294
ENSGALG00000016636	ARSH	70.1004	18.4803	1.91575	8.45112e-07	3.09332e-05
ENSGALG00000002771	CRIP1	35.9883	9.57247	1.91752	8.63696e-05	0.00204482
ENSGALG00000015568	SH3TC1	139.913	37.0089	1.91922	9.00836e-14	6.94318e-12
ENSGALG00000045581	-	68.6058	18.1934	1.91962	2.66896e-07	1.05409e-05
ENSGALG00000045350	-	91.7001	23.9905	1.92548	7.16704e-10	3.88218e-08
ENSGALG00000003980	IQCA1	21.5455	5.61472	1.92703	0.00415059	0.051176
ENSGALG00000007226	OSTN	12.3096	3.27229	1.92755	0.039806	0.254951
ENSGALG00000006756	-	130.348	34.2319	1.93207	7.81969e-13	5.539e-11
ENSGALG00000038683	-	9.52343	2.47221	1.93591	0.0426447	0.265075
ENSGALG00000005118	FAM124B	14.8154	3.94259	1.93695	0.0124091	0.116663
ENSGALG00000041491	ACKR4	34.6818	8.93816	1.93939	0.000141435	0.00313631
ENSGALG00000013244	ABCC9	519.839	134.961	1.94261	7.91156e-15	7.06228e-13
ENSGALG00000004531	PLOD1	760.775	197.029	1.94586	5.24775e-36	2.0867e-33
novel.1534	-	27.1102	7.0851	1.94602	0.00195202	0.0281786
ENSGALG00000004394	-	61.5882	15.8632	1.94878	3.56634e-05	0.000921665
ENSGALG00000030781	CA2	1361.29	352.48	1.94936	0.000126435	0.00282517
ENSGALG00000043956	-	294.974	76.2068	1.94964	3.07187e-27	7.26289e-25
ENSGALG00000011708	MYLK	1062.76	274.854	1.95031	2.12889e-41	9.31176e-39
ENSGALG00000044466	-	39.2283	10.1282	1.954	2.373e-05	0.000640709
ENSGALG00000035473	-	18.3862	4.76855	1.9553	0.00629835	0.0703678
ENSGALG00000038040	-	49.0615	12.547	1.95577	0.00480029	0.0576296
ENSGALG00000012801	LY86	105.028	26.9723	1.95691	1.8994e-07	7.65711e-06
ENSGALG00000039574	-	68.3478	17.6976	1.95958	4.47631e-07	1.70255e-05
ENSGALG00000035052	BMP3	41.1469	10.6327	1.96341	2.37984e-05	0.000641567
ENSGALG00000030603	ANTXR1	55.6542	14.4298	1.96399	0.000114204	0.00259863
ENSGALG00000004286	COL13A1	44.8237	11.5033	1.96831	0.000221259	0.0047037
ENSGALG00000027483	GLRX	36.6734	9.40671	1.9756	0.00033786	0.00667179
ENSGALG00000009315	PAPLN	160.161	40.9373	1.97799	6.70155e-07	2.48939e-05
novel.2247	-	47.6799	12.0447	1.98582	3.56118e-05	0.000921665
ENSGALG00000032588	ARPC1B	191.68	48.379	1.98605	2.01615e-18	2.36742e-16
ENSGALG00000003876	TIMD4	40.0997	10.0784	1.99097	7.61719e-05	0.00183316
ENSGALG00000002556	NGF	11.385	2.87225	1.99571	0.0174571	0.1487
ENSGALG00000043390	-	26.7609	6.74489	2.00152	0.000675293	0.0118505
ENSGALG00000041360	-	30.3502	7.53124	2.00417	0.000267459	0.00548588
ENSGALG00000011306	DES	134.748	33.6487	2.0064	2.10026e-07	8.42803e-06
novel.1286	-	14.9261	3.64848	2.01189	0.0488582	0.28811
ENSGALG00000038663	-	12.4718	3.03801	2.01219	0.0225606	0.176057
ENSGALG00000000318	CSRP1	174.85	43.5925	2.01264	1.5433e-16	1.64644e-14
ENSGALG00000003323	OSGIN1	33.1317	8.20659	2.01369	0.000195079	0.00419816
ENSGALG00000014477	CD4	14.2292	3.49788	2.02239	0.0256973	0.193459
ENSGALG00000036498	-	90.8063	22.4965	2.02409	3.0365e-10	1.69193e-08
ENSGALG00000006796	SRPX2	19.6616	4.88316	2.02429	0.00496964	0.0591771
ENSGALG00000015013	MSX1	124.609	30.3692	2.0246	3.42643e-06	0.000112474
ENSGALG00000000720	-	58.7896	14.4312	2.03334	9.85486e-06	0.000290271
ENSGALG00000007001	TLR4	32.3148	7.906	2.03335	0.00029981	0.00600168
ENSGALG00000003594	ANK1	530.082	129.071	2.03644	1.0065e-20	1.43169e-18
ENSGALG00000032206	MARVELD1	32.7771	7.97594	2.04698	6.94027e-05	0.00168649
ENSGALG00000033471	CALD1	1680.26	406.377	2.04907	4.56543e-47	2.42051e-44
ENSGALG00000042642	RARRES2	244.329	58.8306	2.05444	1.96038e-18	2.31749e-16
ENSGALG00000014144	CORIN	107.091	25.9331	2.05774	1.82097e-08	8.2538e-07
ENSGALG00000009552	-	73.8557	17.6796	2.06097	1.69429e-05	0.000474292
ENSGALG00000001561	MXRA8	408.657	97.8636	2.0619	1.91073e-31	6.0782e-29
ENSGALG00000033591	-	53.0157	12.6501	2.06619	0.00100777	0.0164939
ENSGALG00000012420	LGALS1	17.037	4.03335	2.07117	0.00954853	0.0963444
ENSGALG00000034538	-	25.6014	6.07965	2.07587	0.00820593	0.0860221
ENSGALG00000032313	KDELR3	132.159	31.0914	2.08041	1.75481e-10	9.96821e-09
ENSGALG00000026241	GRIN3B	48.7045	11.5834	2.083	6.34549e-05	0.00155928
ENSGALG00000006627	UPB1	16.3427	3.88781	2.08537	0.0127445	0.119176
ENSGALG00000029485	-	70.6539	16.6871	2.0892	6.25412e-08	2.67536e-06
ENSGALG00000006038	TGFBR3	228.665	53.8864	2.09111	8.98434e-20	1.13906e-17
ENSGALG00000002374	SLC9A9	29.8457	7.02527	2.09387	0.000108681	0.00248885
novel.243	-	26.8105	6.25046	2.09558	0.000521716	0.00954806
ENSGALG00000001640	RNF122	100.249	23.2741	2.10208	3.67745e-12	2.46516e-10
ENSGALG00000031866	-	25.8826	6.02992	2.10246	0.00270131	0.0364396
ENSGALG00000044002	CCDC153	18.7464	4.26906	2.10718	0.00520981	0.0610931
ENSGALG00000001840	TEK	340.051	78.4577	2.10869	2.42331e-23	4.23981e-21
ENSGALG00000036847	PLAC9	63.9904	14.7669	2.10974	3.15955e-07	1.22843e-05
ENSGALG00000042543	-	75.9213	17.5145	2.11152	3.02059e-08	1.33793e-06
ENSGALG00000016325	GSTA3	81.5365	18.6857	2.11529	5.53106e-08	2.38353e-06
ENSGALG00000038025	-	35.0205	8.21528	2.11618	0.000235362	0.00496512
ENSGALG00000007905	LAMB1	2286.75	527.485	2.11728	2.99148e-54	2.2756e-51
ENSGALG00000028147	CTSK	129.182	29.5353	2.12133	3.13763e-11	1.93979e-09
ENSGALG00000000378	SLC25A37	77.862	17.7401	2.12288	2.24825e-08	1.0138e-06
ENSGALG00000009512	TFPI2	278.388	63.6388	2.12371	6.54977e-20	8.4885e-18
novel.441	-	49.4798	11.2446	2.13226	4.31364e-06	0.000139246
novel.1531	-	26.4767	6.04932	2.13538	0.00160103	0.0240857
ENSGALG00000033364	-	25.0754	5.60604	2.13555	0.0109517	0.10598
ENSGALG00000029899	GNG11	164.869	37.2115	2.14008	5.19058e-14	4.14678e-12
ENSGALG00000014873	GJA1	950.585	215.515	2.14399	9.47655e-31	2.85865e-28
ENSGALG00000002118	KCNMB1	10.2432	2.36628	2.14772	0.0486081	0.287508
ENSGALG00000019932	-	22.3112	5.0093	2.14957	0.00879372	0.090877
ENSGALG00000028520	CST3	9168.92	2066.24	2.14982	1.46834e-26	3.17161e-24
ENSGALG00000003726	-	205.539	45.8389	2.15776	4.91911e-15	4.50601e-13
ENSGALG00000024272	S100A9	27.1107	6.13442	2.15806	0.000271317	0.00554552
ENSGALG00000027067	C1QTNF6	117.236	25.9784	2.16167	7.76459e-10	4.19288e-08
ENSGALG00000005209	AQP1	239.799	53.8484	2.16266	1.73439e-11	1.09548e-09
ENSGALG00000007015	CD40	52.5345	11.7045	2.16416	8.83085e-07	3.21215e-05
ENSGALG00000024294	-	34.728	7.82535	2.16585	0.000162676	0.00356665
ENSGALG00000033144	COLEC10	50.8672	11.3044	2.16595	1.13861e-06	4.09058e-05
ENSGALG00000033230	-	8.51504	1.90641	2.1678	0.0370053	0.244778
ENSGALG00000027747	TROJANZ	10.2507	2.31656	2.16926	0.0390032	0.252273
ENSGALG00000015307	ABI3BP	377.34	83.5591	2.17545	1.32336e-17	1.45619e-15
ENSGALG00000003433	DPEP2	20.9532	4.53932	2.18091	0.00550577	0.0635415
ENSGALG00000038358	-	30.2361	6.68001	2.1844	0.0316915	0.222704
ENSGALG00000041182	TBX1	14.3835	3.15262	2.18534	0.0105267	0.103006
ENSGALG00000044070	-	15.7832	3.42794	2.18858	0.00357681	0.0453806
ENSGALG00000034213	TNFRSF1B	183.141	40.4283	2.19013	2.67311e-13	1.98173e-11
ENSGALG00000040336	-	36.4476	8.03072	2.19395	8.37761e-05	0.0019915
ENSGALG00000028595	CCNO	72.27	15.6729	2.19892	1.21544e-06	4.33952e-05
ENSGALG00000010633	GPX7	100.759	22.0518	2.19917	1.01989e-12	7.16626e-11
ENSGALG00000015237	PPIL6	38.0346	8.15324	2.1997	0.00150428	0.022886
ENSGALG00000030442	FOXC1	178.108	38.6638	2.20988	4.37263e-14	3.52551e-12
ENSGALG00000005964	-	24.8176	5.32929	2.2112	0.00045774	0.00861141
ENSGALG00000033694	IFI30	97.6862	21.2056	2.21277	3.00098e-11	1.86188e-09
ENSGALG00000036441	WIPF1	154.221	33.0966	2.21754	1.96321e-19	2.45345e-17
ENSGALG00000037077	CCR5	12.1097	2.62643	2.2231	0.0474775	0.283117
ENSGALG00000006515	BSX	14.7985	3.19729	2.22421	0.0115774	0.110809
ENSGALG00000027777	CNN2	205.914	43.7453	2.23656	4.26292e-16	4.33628e-14
ENSGALG00000023437	NQO1	41.1207	8.52295	2.24832	0.000155074	0.00341281
ENSGALG00000011733	CCR2	9.10585	1.91146	2.25513	0.0276663	0.204068
ENSGALG00000012394	NID2	818.429	170.412	2.26433	2.43573e-29	6.87346e-27
ENSGALG00000035282	IGF2	94.0404	19.6287	2.27209	2.98187e-06	9.89958e-05
ENSGALG00000003478	GFI1B	21.4849	4.43339	2.27823	0.000723561	0.012559
ENSGALG00000000313	TNNI1	7.55676	1.51648	2.28724	0.0372002	0.24542
ENSGALG00000030886	PTGDS	21.8335	4.47806	2.29221	0.0028734	0.0384057
ENSGALG00000015935	SMYD1	11.08	2.30139	2.2969	0.0134371	0.1238
ENSGALG00000038688	ADAMTS17	300.716	61.3449	2.29895	4.70407e-20	6.23503e-18
ENSGALG00000016483	-	7.89752	1.62603	2.30459	0.0334053	0.229921
ENSGALG00000038089	EGFR	358.401	72.5383	2.31142	1.92493e-22	3.14753e-20
ENSGALG00000029381	TAP2	26.6057	5.34446	2.31235	7.60645e-05	0.00183316
ENSGALG00000036805	SPTB	659.486	132.637	2.31258	2.24761e-22	3.64114e-20
ENSGALG00000001161	FLI1	441.405	88.3287	2.32391	6.88019e-36	2.67502e-33
ENSGALG00000025822	CYP1B1	894.015	178.814	2.32519	1.19899e-35	4.37032e-33
ENSGALG00000038433	SPON2	148.56	29.5794	2.32775	1.22443e-14	1.07651e-12
ENSGALG00000042079	NID1	2016.4	402.112	2.32778	1.90076e-48	1.07277e-45
ENSGALG00000007160	-	15.5401	3.0279	2.32875	0.00395674	0.0493422
novel.1428	-	124.141	24.7293	2.32899	3.02207e-15	2.85806e-13
ENSGALG00000035879	ITGA7	137.503	27.0934	2.33409	2.30659e-16	2.40215e-14
ENSGALG00000011994	SYNPO2	265.614	52.6127	2.33533	2.46896e-25	4.96515e-23
ENSGALG00000034408	-	80.3364	16.0024	2.3356	4.79395e-09	2.3896e-07
novel.1771	-	8.30278	1.69598	2.33712	0.0495465	0.290116
ENSGALG00000031595	-	58.6007	11.5452	2.33862	0.00474469	0.0571322
ENSGALG00000011270	KERA	187.539	37.0754	2.33982	5.41965e-11	3.2585e-09
ENSGALG00000028357	MMR1L2	9.82359	1.96624	2.34468	0.0184067	0.153647
ENSGALG00000005347	ADAMTS18	352.964	69.4196	2.3525	2.8076e-16	2.88952e-14
ENSGALG00000026704	GPX8	83.2022	16.1789	2.3537	2.15061e-10	1.21378e-08
ENSGALG00000003261	CAVIN1	613.431	119.976	2.35794	2.57809e-44	1.28875e-41
ENSGALG00000034957	-	6.55532	1.29088	2.36254	0.0448492	0.27379
ENSGALG00000004270	ALDH1A2	742.413	144.271	2.36753	3.74593e-15	3.50475e-13
ENSGALG00000035317	ID3	271.851	52.9537	2.36762	1.44698e-24	2.78201e-22
ENSGALG00000006637	-	9.94514	1.91146	2.37884	0.0217471	0.1717
ENSGALG00000016580	SCARA5	62.0361	12.0137	2.38163	2.14028e-06	7.29948e-05
ENSGALG00000030905	-	67.1757	12.8057	2.38209	3.9051e-10	2.15532e-08
ENSGALG00000039609	-	6.51265	1.2361	2.3823	0.0436348	0.269289
ENSGALG00000021362	GPRC5C	46.4667	8.94178	2.38265	2.60949e-06	8.83088e-05
ENSGALG00000046461	LRRC15	27.5401	5.17507	2.3928	0.000587326	0.0105285
ENSGALG00000010391	MMRN1	66.4183	12.4807	2.40124	1.10521e-09	5.87744e-08
ENSGALG00000008444	TUBAL3	57.1491	10.9816	2.40178	7.01809e-05	0.00170067
ENSGALG00000010258	LTBP2	391.406	74.3943	2.40263	4.18954e-14	3.39959e-12
ENSGALG00000011442	TGFBR2	227.36	43.0194	2.40364	7.79499e-21	1.12712e-18
ENSGALG00000027184	OLFML1	13.2376	2.48232	2.40829	0.0232233	0.179248
ENSGALG00000035772	-	71.8083	13.4811	2.4099	1.53557e-08	7.14531e-07
ENSGALG00000036798	COL4A1	3075.42	578.685	2.41123	4.44805e-57	3.53741e-54
ENSGALG00000014804	THBS4	316.623	59.5256	2.41385	1.80756e-20	2.48787e-18
ENSGALG00000028567	MYL9	398.278	74.7706	2.41937	1.76887e-26	3.77417e-24
ENSGALG00000031149	-	68.4041	12.8043	2.42634	3.51682e-07	1.35828e-05
ENSGALG00000044985	-	99.061	18.3794	2.43141	3.12974e-14	2.58292e-12
ENSGALG00000040367	P2RY14	8.36727	1.51142	2.43299	0.029466	0.211806
ENSGALG00000044263	DEUP1	10.3578	1.91652	2.43464	0.0214363	0.169859
ENSGALG00000014117	AVP	131.449	24.144	2.44262	0.0453437	0.275272
novel.1012	-	138.16	25.4217	2.44481	0.0452253	0.27503
ENSGALG00000030902	-	258.026	47.3188	2.44541	4.55102e-28	1.22499e-25
ENSGALG00000012802	F13A1	191.189	34.861	2.44669	6.50837e-11	3.89967e-09
ENSGALG00000032851	SOX17	93.1466	17.2422	2.44712	1.05083e-08	4.996e-07
ENSGALG00000043223	COL26A1	754.604	138.372	2.45067	5.03051e-13	3.63693e-11
ENSGALG00000037587	ENPP3	15.7187	2.87225	2.45781	0.00188805	0.0273908
ENSGALG00000032030	-	33.7027	6.20437	2.46218	6.0376e-05	0.001492
ENSGALG00000010794	MEOX2	130.112	23.5149	2.4641	2.04517e-10	1.158e-08
novel.864	-	76.7825	13.9208	2.46503	0.000541964	0.00986702
ENSGALG00000014857	SELENOP1	14.2123	2.5371	2.48869	0.00306044	0.04029
ENSGALG00000001373	TRAF3IP3	14.0332	2.47221	2.4907	0.00356326	0.0452415
ENSGALG00000045917	-	29.7479	5.33292	2.49436	0.0226998	0.176828
ENSGALG00000042801	-	76.4538	13.6095	2.50112	3.08736e-07	1.20338e-05
ENSGALG00000012755	IGF-I	7.11578	1.2361	2.51354	0.0378197	0.246993
ENSGALG00000027330	SYNPO	109.653	19.3713	2.51433	3.80105e-05	0.000969434
ENSGALG00000011740	MGP	43.3634	7.58096	2.51896	1.49e-06	5.21381e-05
ENSGALG00000015374	RBP4	33.0705	5.77905	2.51898	0.00425777	0.0523499
ENSGALG00000011149	PLA2R1	488.543	85.4754	2.52185	1.4477e-22	2.41229e-20
ENSGALG00000014615	LAMA1	1524.04	264.968	2.52329	2.19891e-71	2.95939e-68
ENSGALG00000027765	MMR1L1	45.5917	7.91611	2.52623	1.56983e-06	5.43878e-05
ENSGALG00000000783	PTAFR	14.4767	2.41743	2.546	0.00554572	0.0638761
ENSGALG00000012735	EDN1	18.3787	3.13746	2.54902	0.00218649	0.0307762
ENSGALG00000008298	LRRC17	512.67	87.9189	2.54962	5.60822e-15	5.11049e-13
ENSGALG00000001080	NR5A1	24.9993	4.30725	2.55118	0.0430253	0.266751
ENSGALG00000042177	GPR182	11.0512	1.85163	2.55817	0.00678164	0.0747176
ENSGALG00000028041	-	32.7244	5.44028	2.56392	0.000134138	0.00298636
novel.213	-	48.2077	8.02709	2.56677	1.67781e-07	6.79512e-06
ENSGALG00000040887	-	24.3398	4.1033	2.56895	0.00553403	0.0637836
ENSGALG00000013603	MYCT1	44.3571	7.58964	2.56989	2.03453e-05	0.000558808
ENSGALG00000035874	-	9.60487	1.62098	2.57703	0.0403813	0.256634
ENSGALG00000043690	C2orf40	107.308	17.9196	2.5773	7.8655e-14	6.11622e-12
novel.235	-	28.1334	4.66404	2.57849	1.9621e-05	0.000540612
ENSGALG00000000818	-	201.999	33.7779	2.57869	2.38164e-18	2.74139e-16
ENSGALG00000026836	-	75.7298	12.5953	2.58686	2.56565e-10	1.43874e-08
ENSGALG00000002113	LCP2	15.4137	2.59187	2.58922	0.00177345	0.0260304
ENSGALG00000033428	CA13	513.615	85.505	2.58931	1.35859e-18	1.61823e-16
ENSGALG00000011358	WNT6	18.5915	3.03801	2.5928	0.00316487	0.041292
ENSGALG00000027501	ANPEP	203.655	33.6178	2.59489	2.21851e-19	2.73345e-17
ENSGALG00000003212	TSPO2	364.268	59.3851	2.61495	4.19703e-14	3.39959e-12
ENSGALG00000019277	SLCO1B3	51.1933	8.42571	2.6173	3.67176e-07	1.41189e-05
ENSGALG00000006343	ACTA2	1429.36	232.465	2.62305	3.12491e-23	5.41321e-21
ENSGALG00000004393	-	17.4875	2.81241	2.62436	0.000670472	0.0117895
ENSGALG00000041517	-	58.7908	9.58621	2.62792	0.000999948	0.0164113
ENSGALG00000032979	-	15.9048	2.59187	2.63143	0.00232778	0.0322973
ENSGALG00000008007	ITGA11	182.953	29.6602	2.63986	1.99217e-15	1.92569e-13
ENSGALG00000044576	-	7.95458	1.29088	2.64171	0.0197325	0.160801
ENSGALG00000029472	CHIR-IG1-5	8.02651	1.30099	2.64495	0.0318804	0.223087
ENSGALG00000035846	-	11.3806	1.73702	2.65112	0.0217897	0.171934
ENSGALG00000032701	LY96	10.1574	1.63614	2.65993	0.00978781	0.0981361
ENSGALG00000026465	TMEM100	170.008	26.7259	2.67517	2.34241e-22	3.7599e-20
ENSGALG00000031293	SLCO1A2	5.95963	0.900953	2.67927	0.0460026	1
ENSGALG00000003923	COL6A3	307.224	47.8009	2.67986	3.54716e-20	4.73748e-18
ENSGALG00000034456	PRELP	310.686	48.211	2.69318	8.93417e-26	1.83897e-23
ENSGALG00000003803	DAB2	453.771	70.3026	2.69902	5.86263e-22	9.24077e-20
ENSGALG00000011022	NPVF	103.083	15.905	2.70083	0.000832245	0.0141369
ENSGALG00000017195	PGR	53.9165	8.36082	2.70269	3.04494e-07	1.19182e-05
ENSGALG00000023415	HMX3	33.0497	5.1037	2.70284	0.000495332	0.00919017
ENSGALG00000005493	ITGB1BP2	20.8953	3.21245	2.70502	0.0041288	0.0509847
ENSGALG00000016142	MX1	8.12417	1.23105	2.70753	0.0323739	0.225483
ENSGALG00000014736	-	69.7962	10.7819	2.71144	2.56613e-07	1.01807e-05
ENSGALG00000016590	TLR7	8.67926	1.36082	2.71687	0.0483539	0.286101
ENSGALG00000037425	-	85.629	12.6962	2.74107	1.25972e-09	6.63855e-08
ENSGALG00000007367	WFIKKN2	29.6617	4.37356	2.75027	1.16941e-05	0.000339304
ENSGALG00000045319	-	12.9965	1.97635	2.75263	0.00452068	0.0550409
novel.1425	-	20.2812	2.97312	2.75608	0.0441067	0.271149
ENSGALG00000010881	ASB2	34.1401	4.93431	2.77359	1.21176e-05	0.000349852
ENSGALG00000043185	MATN1	21.7231	3.09279	2.79581	0.00223699	0.0313358
ENSGALG00000013929	PDGFRA	593.33	85.1147	2.79716	8.09476e-68	8.85162e-65
ENSGALG00000012374	FRMD6	285.455	40.9523	2.80448	2.29083e-29	6.57056e-27
ENSGALG00000017715	TINAGL1	112.717	15.869	2.81834	1.65276e-13	1.25725e-11
ENSGALG00000010101	-	69.0319	9.71296	2.82128	1.31752e-10	7.58266e-09
ENSGALG00000044326	-	31.4541	4.43339	2.83146	6.25359e-06	0.00019538
ENSGALG00000037755	-	15.6999	2.18173	2.83357	0.00654961	0.0725995
ENSGALG00000038377	-	35.654	4.88458	2.84072	2.6346e-06	8.8474e-05
ENSGALG00000043234	HBA1	23224.2	3236.51	2.8431	4.16625e-51	2.91571e-48
ENSGALG00000042227	GNLY	29.4112	4.06368	2.85218	0.0195038	0.159756
ENSGALG00000037901	EFEMP1	360.498	49.4037	2.85648	7.21727e-28	1.83005e-25
ENSGALG00000015140	-	17.5618	2.36265	2.85769	0.00617652	0.0691833
ENSGALG00000040759	-	188.669	25.9034	2.86959	5.46424e-13	3.93425e-11
ENSGALG00000006758	C1QTNF5	126.563	17.0698	2.87542	1.35963e-18	1.61823e-16
ENSGALG00000005643	LYVE1	54.0119	7.37558	2.88607	2.45572e-09	1.25263e-07
ENSGALG00000002466	SLC2A5	9.78043	1.35577	2.90035	0.0173193	0.14767
ENSGALG00000029282	FOXL2	87.1706	11.6194	2.90138	2.51999e-14	2.12994e-12
novel.974	-	18.8454	2.52193	2.90351	0.00692661	0.0759799
ENSGALG00000036189	ANGPT2	933.752	125.226	2.90424	7.17995e-43	3.39515e-40
ENSGALG00000007114	APOA1	227.17	29.8864	2.91843	1.46539e-21	2.26889e-19
ENSGALG00000030075	-	14.6319	1.96119	2.92579	0.00155493	0.0235134
ENSGALG00000037298	-	7.42082	1.00545	2.92672	0.0492792	0.289511
novel.118	-	11.7381	1.51648	2.92882	0.0112243	0.107901
ENSGALG00000043213	CYP26C1	38.7279	4.99414	2.94165	8.66896e-07	3.15984e-05
ENSGALG00000042388	LAMA2	268.373	34.6887	2.94361	3.4766e-32	1.12642e-29
ENSGALG00000015908	COL12A1	3407.7	441.657	2.94857	1.12187e-51	8.17844e-49
ENSGALG00000018557	SOD3	14.8874	1.96119	2.94937	0.00278975	0.0374306
ENSGALG00000011205	SMOC2	130.984	17.018	2.95442	7.34344e-14	5.73575e-12
ENSGALG00000002427	SMIM5	26.8781	3.43299	2.95642	1.8127e-05	0.000505016
novel.449	-	112.153	14.3071	2.95912	2.35733e-16	2.44047e-14
ENSGALG00000009638	ANO6	143.758	18.2907	2.96081	1.6478e-16	1.74727e-14
ENSGALG00000012988	B4GALNT3	41.8282	5.34446	2.96809	5.4563e-07	2.05298e-05
ENSGALG00000010222	-	7.67831	1.01556	2.97618	0.0184488	0.153925
ENSGALG00000032789	TBX18	437.578	55.265	2.98075	4.03136e-49	2.35109e-46
ENSGALG00000022720	GJB2	12.1454	1.4617	2.99	0.00480576	0.0576296
novel.348	-	84.0699	10.6378	2.99536	1.37771e-10	7.90311e-09
ENSGALG00000013376	CAPSL	43.8875	5.54841	2.99825	2.83683e-05	0.000750928
ENSGALG00000033187	-	25.5205	3.15768	3.01253	8.41873e-05	0.00199585
ENSGALG00000017046	POSTN	715.108	87.5275	3.02315	1.77624e-22	2.9318e-20
ENSGALG00000003118	ADGRA2	313.188	38.8225	3.02366	3.24247e-26	6.7536e-24
ENSGALG00000002557	ADGRD1	137.153	16.9278	3.02658	1.40013e-14	1.22484e-12
ENSGALG00000004436	CYP3A4	42.7751	5.12029	3.03265	4.16933e-06	0.000135086
ENSGALG00000031597	HBM	14823.3	1811.02	3.03297	2.37565e-49	1.43325e-46
ENSGALG00000043392	-	35.3204	4.2056	3.03856	0.0169066	0.145355
ENSGALG00000030397	TRIM27.1	23.533	2.87225	3.0396	4.00595e-05	0.00101724
ENSGALG00000004771	C1QB	22.9347	2.70286	3.04449	0.000171331	0.00373766
ENSGALG00000004261	AQP9	8.06223	1.01051	3.04777	0.0162114	0.140553
ENSGALG00000030115	WISP1	15.7148	1.85668	3.05951	0.00218222	0.0307408
ENSGALG00000032994	-	18.5936	2.24661	3.06491	0.000136119	0.00302609
ENSGALG00000039708	-	5.27066	0.615525	3.06859	0.0407318	1
ENSGALG00000023763	PIFO	23.7958	2.80736	3.06948	4.05556e-05	0.00102835
ENSGALG00000045776	-	27.7868	3.38184	3.06983	0.00167682	0.0250535
ENSGALG00000004695	ECM2	180.791	21.2725	3.08007	1.30967e-25	2.66442e-23
ENSGALG00000036306	-	7.67087	0.84112	3.09313	0.0305208	0.217335
ENSGALG00000035015	-	86.7974	10.1779	3.09374	1.35627e-11	8.62883e-10
ENSGALG00000028115	SFN	27.014	3.15262	3.09402	1.37564e-05	0.000388823
ENSGALG00000039978	SLC4A1	760.085	88.1264	3.11148	4.87023e-28	1.29105e-25
ENSGALG00000009693	CPXM2	101.95	11.9769	3.11285	1.12006e-08	5.31074e-07
novel.401	-	10.8746	1.2361	3.11389	0.00451525	0.0550409
ENSGALG00000009920	COCH	13.7312	1.58136	3.1157	0.00293315	0.0390187
ENSGALG00000037625	FBN3	3961.16	450.434	3.13442	6.05125e-67	6.2278e-64
ENSGALG00000008006	CAPN6	44.9418	5.11886	3.14742	8.21693e-09	3.9737e-07
ENSGALG00000016684	RHAG	114.127	12.9594	3.15436	2.03651e-13	1.52268e-11
ENSGALG00000001490	KCNJ13	19.743	2.18678	3.16132	0.00139654	0.0216038
ENSGALG00000016615	GPR143	14.2501	1.58136	3.16861	0.00673273	0.0742722
ENSGALG00000043687	-	23.2163	2.53204	3.19428	0.0268058	0.200168
ENSGALG00000042217	-	15.2204	1.69092	3.20577	0.0258477	0.194341
ENSGALG00000014758	ARHGAP28	176.206	18.8969	3.20848	1.51056e-19	1.90135e-17
ENSGALG00000022440	EVA1B	23.0442	2.4621	3.21002	0.00026367	0.00542089
ENSGALG00000011104	GCG	8.80776	0.950676	3.21053	0.0179766	0.151633
ENSGALG00000044088	SLC4A1	251.631	27.0402	3.2263	2.56421e-20	3.47779e-18
novel.2391	-	24.1667	2.58176	3.24822	3.61258e-05	0.000932238
ENSGALG00000006421	SLC16A12	42.789	4.5379	3.25742	6.12083e-07	2.28337e-05
ENSGALG00000033522	-	51.7492	5.37902	3.26638	1.71013e-08	7.81213e-07
ENSGALG00000010747	FBLN5	138.121	13.9834	3.27974	4.44719e-15	4.11683e-13
ENSGALG00000031562	-	6.09995	0.620579	3.28589	0.0310577	1
ENSGALG00000011803	EMP1	40.3343	4.09824	3.29766	1.79813e-08	8.17143e-07
novel.959	-	22.0122	2.26178	3.29934	0.000159661	0.00350494
ENSGALG00000029140	CRABP2	559.587	56.9517	3.30353	1.36923e-49	8.87262e-47
ENSGALG00000043703	-	481.273	48.8417	3.30683	5.41268e-42	2.49211e-39
ENSGALG00000005426	FREM1	455.058	45.7627	3.32352	7.12707e-37	2.96893e-34
ENSGALG00000032220	-	802.477	80.3707	3.32389	1.73642e-49	1.08501e-46
ENSGALG00000013154	SLCO1C1	16.0381	1.62098	3.32618	0.000981219	0.016211
ENSGALG00000030728	-	31.9522	3.19223	3.33317	2.62177e-06	8.83824e-05
ENSGALG00000041826	S100A6	105.824	10.5425	3.33482	7.98446e-12	5.21254e-10
ENSGALG00000027165	RNASE4	22.2453	2.14211	3.34845	9.45558e-05	0.0022101
ENSGALG00000016498	MFSD2B	43.2074	4.32746	3.34859	1.35766e-05	0.000384987
ENSGALG00000042474	FOXD2	98.8863	9.52698	3.3799	8.76508e-10	4.71858e-08
ENSGALG00000015544	ALDOB	130.387	12.5492	3.38725	1.08306e-14	9.57032e-13
ENSGALG00000031863	MCMDC2	28.7672	2.63797	3.39659	9.47144e-05	0.0022101
ENSGALG00000014267	RBM47	46.561	4.27917	3.41371	2.37703e-08	1.06911e-06
ENSGALG00000035309	-	768.827	70.7213	3.44265	6.22635e-28	1.602e-25
ENSGALG00000006835	TNNC2	7.05385	0.675358	3.44406	0.0159022	0.138559
ENSGALG00000043332	-	22.5338	1.96261	3.44748	0.00152944	0.0232082
ENSGALG00000030602	ADAM33	159.094	14.5919	3.44821	6.3133e-16	6.34813e-14
ENSGALG00000016867	ITGBL1	139.77	12.9046	3.45412	1.88135e-21	2.88737e-19
ENSGALG00000015627	HAPLN1	18.0336	1.70103	3.457	0.00198978	0.0285822
novel.2095	-	7.09395	0.675358	3.45769	0.02128	0.168976
ENSGALG00000043879	-	61.6342	5.46049	3.46871	2.04723e-08	9.25539e-07
ENSGALG00000035835	NKX2-4	14.2364	1.28583	3.4793	0.0310679	0.219816
ENSGALG00000019719	KRT19	128.735	11.4089	3.49913	1.11508e-20	1.57334e-18
ENSGALG00000044240	H1F0	407.001	35.8897	3.50144	4.31686e-28	1.18012e-25
ENSGALG00000008732	OTOR	72.9305	6.16678	3.51767	1.17044e-08	5.51968e-07
novel.1625	-	46.5099	3.97858	3.51855	3.20928e-08	1.41434e-06
ENSGALG00000044559	-	73.6558	6.34991	3.53824	2.32558e-05	0.000630828
ENSGALG00000002389	ITGB4	80.4819	6.74127	3.54776	7.52254e-15	6.74946e-13
ENSGALG00000026651	SCARA3	173.972	14.9018	3.54824	7.8152e-27	1.77578e-24
ENSGALG00000046072	-	71.1823	6.12937	3.55087	1.07935e-10	6.33704e-09
ENSGALG00000043287	CAV1	23.0488	2.03618	3.5556	0.000157495	0.00346172
ENSGALG00000030038	C3	46.1781	3.99231	3.56407	1.53192e-06	5.34981e-05
ENSGALG00000014515	C1QTNF7	22.9962	1.97129	3.5832	1.9779e-05	0.00054411
ENSGALG00000026884	-	7.59248	0.620579	3.59501	0.00966588	0.0971921
ENSGALG00000028063	LOX	55.753	4.4896	3.59586	6.92243e-08	2.94683e-06
ENSGALG00000010331	MME	356.776	29.4482	3.60097	2.24344e-58	1.96256e-55
ENSGALG00000028273	HBE1	3918.5	321.079	3.60961	8.90765e-12	5.79362e-10
ENSGALG00000033365	ALDH1A3	63.4778	5.23347	3.62122	1.34247e-06	4.73546e-05
ENSGALG00000015293	TMEM45A	7.9903	0.675358	3.62952	0.00960438	0.0967405
ENSGALG00000045111	-	11.7476	0.950676	3.63012	0.00183171	0.0267509
ENSGALG00000036593	FOXC2	222.847	18.0976	3.6368	4.58559e-23	7.78928e-21
ENSGALG00000008427	GNAT3	7.94068	0.620579	3.65989	0.00965284	0.0971168
ENSGALG00000004841	APLNR	159.561	12.5405	3.66159	1.14211e-26	2.49778e-24
ENSGALG00000004274	TWIST2	60.4508	4.7736	3.66885	6.19735e-13	4.4438e-11
ENSGALG00000016324	GSTA4L	91.3388	7.10026	3.69858	4.8765e-12	3.2196e-10
ENSGALG00000043342	-	93.7728	7.1312	3.69887	2.78394e-14	2.31942e-12
ENSGALG00000014976	GATA6	4.43137	0.280373	3.70352	0.037688	1
ENSGALG00000039216	COL6A2	687.192	52.7815	3.70738	8.08349e-85	1.41429e-81
ENSGALG00000036075	-	20.6748	1.51142	3.73023	3.68251e-05	0.000943326
ENSGALG00000019276	-	12.8513	0.950676	3.75353	0.00238719	0.0329647
novel.886	-	110.757	8.13099	3.78529	4.30385e-12	2.86313e-10
ENSGALG00000015276	-	8.72937	0.620579	3.79306	0.00560133	0.0641427
ENSGALG00000013980	SLC2A12	138.505	9.84922	3.79536	4.23319e-18	4.80935e-16
ENSGALG00000010224	GLIPR1L	41.225	3.04669	3.79956	1.31835e-05	0.000376277
ENSGALG00000046188	CDC20B	26.5373	1.90641	3.80233	4.3846e-06	0.00014109
ENSGALG00000035981	NOTO	53.9404	3.87265	3.81014	1.31218e-06	4.64736e-05
ENSGALG00000033720	CA7	13.9391	1.01051	3.83317	0.00316305	0.041292
ENSGALG00000028236	PRRX2	176.566	12.2349	3.84443	1.10133e-24	2.14099e-22
novel.1320	-	4.90807	0.340206	3.84455	0.0293414	1
ENSGALG00000012644	FOXD1	306.501	20.7118	3.8831	8.12873e-36	3.09175e-33
ENSGALG00000037711	-	497.028	33.2675	3.89507	2.35095e-76	3.73929e-73
ENSGALG00000003580	MMP2	1940.77	130.597	3.89659	4.58612e-161	1.60477e-157
ENSGALG00000028928	LCAT	28.2912	1.85163	3.90595	6.11255e-07	2.28337e-05
ENSGALG00000016635	MXRA5	1573.6	103.533	3.9184	1.39346e-63	1.28315e-60
ENSGALG00000044799	-	5.24884	0.280373	3.94214	0.0294716	1
ENSGALG00000030544	-	5.25628	0.280373	3.94316	0.0192171	1
ENSGALG00000012985	SLC6A13	118.45	7.76551	3.95418	8.1921e-21	1.17483e-18
ENSGALG00000032143	CRISPLD2	173.229	11.2086	3.96237	9.14624e-27	2.0256e-24
ENSGALG00000017168	SLN	9.92075	0.620579	3.98475	0.0104551	0.102708
ENSGALG00000004893	TMEM119	113.912	7.2646	4.01034	2.22154e-18	2.57404e-16
ENSGALG00000030025	FABP4	5.56132	0.335152	4.02658	0.015583	1
ENSGALG00000019696	CATHL2	21.3628	1.36082	4.02963	0.000553925	0.0100326
ENSGALG00000006891	ITIH5	42.557	2.57166	4.06252	3.08823e-07	1.20338e-05
ENSGALG00000019756	MLANA	15.7565	0.84112	4.13569	0.00509681	0.0602119
ENSGALG00000030140	CCDC3	67.603	3.87265	4.14655	1.03385e-11	6.6746e-10
ENSGALG00000012481	TNFAIP6	61.727	3.42288	4.15761	3.20045e-11	1.96474e-09
ENSGALG00000005974	COL6A1	654.107	35.7375	4.17711	5.49267e-66	5.33887e-63
ENSGALG00000017183	MMP13	6.16445	0.340206	4.17862	0.0103108	1
ENSGALG00000029401	SIX1	93.9294	5.27309	4.19146	1.59881e-15	1.57151e-13
novel.1582	-	42.2841	2.25167	4.24261	0.000280487	0.00569826
ENSGALG00000007636	PCK1	18.5853	1.01556	4.25114	0.000465699	0.00873298
ENSGALG00000029669	C1QC	11.9981	0.615525	4.25165	0.0014089	0.0217758
ENSGALG00000012055	-	113.964	5.73581	4.26993	1.24384e-18	1.50084e-16
ENSGALG00000045780	-	79.0184	3.99879	4.27848	6.43569e-15	5.83414e-13
ENSGALG00000000866	SELENBP1	78.3094	3.97209	4.33247	1.38955e-09	7.30078e-08
ENSGALG00000012429	BMP4	121.69	5.99959	4.34197	4.91983e-23	8.27667e-21
ENSGALG00000026808	TMEM72	12.4867	0.560746	4.345	0.00123481	0.0194458
ENSGALG00000007179	ATP13A5	6.93924	0.335152	4.34629	0.0058348	1
ENSGALG00000016020	CLIC6	69.7396	3.25855	4.35594	1.88436e-12	1.29289e-10
ENSGALG00000034465	-	20.606	1.00545	4.38529	0.0111406	0.107274
ENSGALG00000044512	-	13.1306	0.615525	4.39082	0.0112835	0.108411
ENSGALG00000006323	LECT2	67.8886	3.19729	4.41712	1.13714e-10	6.60978e-09
ENSGALG00000010974	GSC	7.35144	0.280373	4.4278	0.00601632	1
ENSGALG00000042257	MYH1F	3.77119	0	4.43067	0.0255996	1
ENSGALG00000004722	ASPN	27.5192	1.2361	4.45673	7.42003e-06	0.000226169
ENSGALG00000035147	-	3.89274	0	4.47055	0.0261446	1
ENSGALG00000014776	-	21.0225	0.900953	4.48723	1.7948e-05	0.000500825
novel.198	-	14.7307	0.670303	4.50189	0.00586161	0.0661644
ENSGALG00000005120	-	669.438	27.7393	4.58197	4.10745e-74	5.98866e-71
ENSGALG00000045965	-	8.1828	0.340206	4.58269	0.0405507	0.257243
ENSGALG00000002093	NR2E3	4.24789	0	4.59661	0.0200314	1
ENSGALG00000035584	COL3A1	5342.53	219.852	4.60698	9.15525e-166	4.00451e-162
ENSGALG00000029264	PI15	442.427	17.8237	4.63912	1.13065e-45	5.81819e-43
ENSGALG00000041640	TWIST1	72.0311	2.81241	4.6667	3.15063e-15	2.96363e-13
ENSGALG00000027973	CATHL1	32.2465	1.24116	4.6814	9.00093e-06	0.000266916
ENSGALG00000037966	-	8.81752	0.340206	4.69904	0.00983322	0.0983659
ENSGALG00000041346	CXCL12	2769.46	106.517	4.70059	9.93606e-180	5.79471e-176
ENSGALG00000041730	GPR20	9.24667	0.280373	4.76341	0.00164549	0.0246466
ENSGALG00000017343	FOLR1	34.7589	1.2361	4.78509	2.81867e-07	1.10573e-05
ENSGALG00000009641	COL1A2	8230.03	298.006	4.79029	1.02904e-137	2.2505e-134
ENSGALG00000039198	-	4.99184	0	4.83654	0.0471323	1
novel.1470	-	5.04401	0	4.84482	0.0459817	1
ENSGALG00000016668	BD7	27.4008	0.900953	4.87049	6.11056e-06	0.000191596
novel.1017	-	5.22055	0	4.8969	0.00625903	1
ENSGALG00000004093	TBX22	10.198	0.335152	4.90586	0.00121203	0.0191559
ENSGALG00000037088	-	10.2566	0.280373	4.90842	0.00738701	0.0798289
ENSGALG00000011274	DCN	4034.13	133.406	4.91417	5.7266e-201	1.00193e-196
ENSGALG00000035834	-	10.333	0.335152	4.92148	0.0120438	0.114087
ENSGALG00000038668	-	19.6588	0.675358	4.92627	0.000989413	0.0163155
ENSGALG00000014910	COLEC12	1627.26	53.0675	4.93803	6.0746e-180	5.31406e-176
novel.166	-	5.37527	0	4.94448	0.0118938	1
ENSGALG00000009002	-	88.4807	2.80736	4.96566	1.43324e-15	1.41672e-13
ENSGALG00000033193	-	5.58314	0	4.99334	0.00729616	1
ENSGALG00000015824	CGA	10.8605	0.280373	4.99587	0.0452248	0.27503
ENSGALG00000032506	GEM	81.0655	2.54215	5.00199	2.07057e-15	1.98973e-13
ENSGALG00000026092	-	5.63276	0	5.00485	0.00652155	1
ENSGALG00000046526	-	5.77614	0	5.03818	0.0105156	1
ENSGALG00000022815	AvBD1	31.7554	0.960786	5.05944	7.76131e-06	0.000235341
ENSGALG00000027213	ALX1	33.887	1.02062	5.1272	6.87696e-06	0.000212578
ENSGALG00000010588	GNOT2	6.34306	0	5.17624	0.00444221	1
ENSGALG00000003324	PRRX1	137.016	3.58865	5.19661	1.82011e-20	2.48787e-18
ENSGALG00000015253	COL8A1	233.785	6.25046	5.21604	5.55783e-28	1.45134e-25
ENSGALG00000011099	FAP	369.744	9.77279	5.23883	9.12155e-58	7.59956e-55
ENSGALG00000002299	RGR	73.9003	1.97635	5.25004	8.24351e-07	3.02366e-05
ENSGALG00000031659	-	13.0705	0.340206	5.2562	0.000297007	0.00597291
ENSGALG00000023772	HSPB7	7.33011	0	5.38607	0.00112721	1
novel.223	-	27.0726	0.675358	5.39468	2.39432e-05	0.000644479
novel.811	-	133.906	3.14757	5.40643	1.15681e-23	2.10829e-21
ENSGALG00000037173	-	14.8799	0.340206	5.44734	9.96309e-05	0.0023027
ENSGALG00000045661	-	7.68319	0	5.45938	0.00402268	1
ENSGALG00000046141	-	57.0861	1.29594	5.48635	6.17587e-10	3.36614e-08
ENSGALG00000034078	GLT8D2	43.249	1.01556	5.49589	9.1452e-09	4.39573e-07
ENSGALG00000032584	ALX4	107.788	2.13706	5.61363	9.0889e-18	1.01286e-15
ENSGALG00000023303	SIX2	78.636	1.51142	5.64626	3.68845e-14	3.01557e-12
ENSGALG00000036780	-	17.3297	0.340206	5.66702	5.67258e-05	0.00141378
ENSGALG00000032262	-	64.9963	1.30099	5.678	5.52535e-12	3.63427e-10
ENSGALG00000034150	CATH3	9.01258	0	5.68558	0.00133364	0.0207778
ENSGALG00000016669	AvBD2	33.7529	0.680412	5.70942	1.36313e-05	0.000385912
ENSGALG00000036073	-	571.119	11.0125	5.72137	9.21402e-69	1.07472e-65
ENSGALG00000034158	-	9.44016	0	5.75066	0.00026865	0.00550387
ENSGALG00000034119	-	119.272	2.19689	5.75555	2.11682e-19	2.62665e-17
ENSGALG00000006821	TNMD	86.681	1.63109	5.77184	1.62064e-15	1.58406e-13
ENSGALG00000043610	-	35.3207	0.615525	5.8078	2.79053e-07	1.09715e-05
ENSGALG00000037520	CCDC89	9.92381	0	5.82073	0.00025915	0.00536469
ENSGALG00000031108	-	10.2402	0	5.87133	0.00116859	0.0186207
ENSGALG00000041555	-	1679.71	26.9897	5.97463	5.05286e-150	1.47341e-146
ENSGALG00000011902	TAGLN	257.189	3.87913	5.99294	1.3554e-27	3.2485e-25
ENSGALG00000038848	MSX2	258.935	3.5937	6.10954	2.44714e-31	7.64556e-29
ENSGALG00000012544	-	23.7784	0.340206	6.12458	3.64926e-06	0.000119341
ENSGALG00000021569	C1QA	12.7437	0	6.18208	5.99781e-05	0.00148427
ENSGALG00000028858	-	13.0631	0	6.21805	4.10357e-05	0.00103902
ENSGALG00000029278	FOXL1	13.5064	0	6.27316	3.70083e-05	0.000946632
ENSGALG00000043377	-	14.5531	0	6.37686	7.52696e-06	0.000228631
ENSGALG00000009870	IL15	14.8532	0	6.40339	2.22611e-05	0.000605724
novel.1212	-	16.3357	0	6.54311	5.93476e-06	0.000186753
ENSGALG00000029182	-	2288.78	23.8407	6.61225	1.72258e-144	4.30546e-141
novel.206	-	17.5407	0	6.64209	1.05071e-05	0.000307926
novel.244	-	195.777	1.7918	6.69809	1.58868e-24	3.02125e-22
ENSGALG00000016558	VEGFD	232.316	1.5662	7.20161	5.2529e-25	1.04109e-22
ENSGALG00000015015	CYTL1	50.3212	0.280373	7.20467	1.44409e-08	6.77365e-07
ENSGALG00000014585	-	27.3234	0	7.28599	3.0728e-08	1.35762e-06
ENSGALG00000009730	SLC38A4	32.5623	0	7.5406	9.88592e-09	4.73874e-07
ENSGALG00000036302	-	32.7645	0	7.55046	5.37341e-08	2.32131e-06
ENSGALG00000026736	OGN	146.143	0.670303	7.85001	8.99921e-14	6.94318e-12
ENSGALG00000011271	LUM	1930.08	7.98748	7.88008	4.80846e-137	9.34765e-134
ENSGALG00000012908	SLC13A4	53.1563	0	8.24321	3.00211e-09	1.52246e-07
novel.429	-	69.2289	0	8.62651	0.0272904	0.202491
ENSGALG00000016473	OSR1	111.382	0	9.31275	2.61456e-14	2.19925e-12
ENSGALG00000015143	TTR	2026.31	1.68224	10.1864	3.95397e-11	2.40204e-09

## Sheet: HDLC12 VS NDLC12
Table S2 diferentially expressed gene（DEGs） between HDLC12 and NDLC12
gene_id	gene_name	HDLC_12	NDLC_12	log2FoldChange	pvalue	padj
ENSGALG00000042304	-	0	16.8595	-6.47392	0.000583289	0.621932
novel.2210	-	0	11.5447	-5.92184	0.0256733	0.999995
ENSGALG00000042831	-	0	4.8596	-4.67447	0.0266007	0.999995
ENSGALG00000044429	-	0.721389	17.6411	-4.63838	0.0191616	0.999995
ENSGALG00000042728	-	0	4.3707	-4.52626	0.0281837	0.999995
novel.1654	-	3.09843	61.3875	-4.31031	1.45748e-05	0.0621617
ENSGALG00000030889	FOXA2	0.66148	13.2058	-4.30115	0.0311497	0.999995
ENSGALG00000026655	-	0.300785	6.7947	-4.19513	0.0125839	0.999995
ENSGALG00000004221	IL22RA1	0.677432	7.77942	-3.52129	0.0403687	0.999995
novel.1625	-	3.45912	35.8557	-3.37314	0.0131457	0.999995
novel.56	-	0.677432	6.67243	-3.29012	0.0249476	0.999995
ENSGALG00000042897	-	1.44278	13.7585	-3.28009	0.0271855	0.999995
ENSGALG00000036224	-	8.5645	80.8866	-3.26208	6.49963e-09	6.93023e-05
ENSGALG00000015374	RBP4	7.34665	66.5851	-3.18518	0.0102246	0.999995
ENSGALG00000032246	-	0.66148	6.10895	-3.17489	0.0490759	0.999995
ENSGALG00000005613	-	1.39882	12.2366	-3.14686	0.026551	0.999995
novel.1724	-	0.962265	7.93388	-2.9833	0.0321007	0.999995
ENSGALG00000035981	NOTO	1.6397	13.1193	-2.98264	0.0271637	0.999995
ENSGALG00000009969	-	0.978217	7.1097	-2.82902	0.0431481	0.999995
novel.1657	-	7.53967	50.2866	-2.73775	0.00776154	0.999995
ENSGALG00000030729	-	24.3558	136.227	-2.48639	0.00284238	0.999995
novel.1902	-	13.3278	75.3568	-2.47664	0.000378365	0.52021
ENSGALG00000030834	ATP8B1	2.52876	13.2149	-2.41689	0.0171679	0.999995
ENSGALG00000040301	-	10.5011	53.3928	-2.35492	0.00228417	0.999995
ENSGALG00000011532	-	3.13033	15.1692	-2.28832	0.0278744	0.999995
novel.1668	-	12.4015	54.552	-2.13689	0.00999749	0.999995
ENSGALG00000039339	-	13.2509	56.1312	-2.08543	0.0261904	0.999995
ENSGALG00000034102	ARL2BP	16.224	61.2457	-1.91814	0.0269269	0.999995
ENSGALG00000034427	SCN4A	9.25009	33.4888	-1.86892	0.0078227	0.999995
ENSGALG00000029953	-	4.8739	17.6097	-1.8566	0.0405475	0.999995
ENSGALG00000009920	COCH	19.6005	64.9879	-1.7403	0.0242577	0.999995
ENSGALG00000033364	-	7.38281	23.722	-1.69344	0.0414108	0.999995
ENSGALG00000017812	RF00408	7.80855	24.3733	-1.63302	0.0487248	0.999995
novel.2076	-	13.328	39.656	-1.57228	0.00258614	0.999995
novel.713	-	6.77042	19.2768	-1.49732	0.0340952	0.999995
ENSGALG00000046097	-	8.30501	21.5352	-1.37384	0.0361781	0.999995
ENSGALG00000026447	-	8.28906	21.3853	-1.36703	0.0299629	0.999995
ENSGALG00000010323	BATF	8.06414	20.6363	-1.36472	0.0296487	0.999995
ENSGALG00000045365	-	17.7761	45.7189	-1.36417	0.024053	0.999995
ENSGALG00000043934	-	13.1895	33.9726	-1.35442	0.0443492	0.999995
ENSGALG00000001391	PLLP	9.50815	23.1272	-1.27522	0.0283287	0.999995
ENSGALG00000003839	GRM2	30.7244	70.4228	-1.1993	0.0306658	0.999995
novel.2079	-	212.02	479.346	-1.17572	0.0058525	0.999995
ENSGALG00000044688	-	31.7296	71.731	-1.16979	0.0344296	0.999995
ENSGALG00000044849	-	37.9475	85.2821	-1.16122	0.0362373	0.999995
ENSGALG00000027292	gga-mir-6669	15.7809	33.9614	-1.10441	0.0174856	0.999995
ENSGALG00000039140	CD14	14.0946	29.9255	-1.0756	0.0305662	0.999995
ENSGALG00000045816	ROBO3	52.2883	109.561	-1.07369	0.00720741	0.999995
ENSGALG00000023622	AVD	13.1949	27.6122	-1.06937	0.0446038	0.999995
novel.2403	-	21.4894	45.1742	-1.06905	0.040917	0.999995
ENSGALG00000013168	IAPP	60.3955	29.0588	1.05488	0.0385361	0.999995
novel.386	-	210.014	100.031	1.06763	0.0137156	0.999995
novel.520	-	40.4563	18.7795	1.0993	0.0212492	0.999995
ENSGALG00000042587	-	63.428	29.6454	1.10017	0.044132	0.999995
ENSGALG00000044851	ITIH6	118.91	55.3654	1.10035	0.000928705	0.900211
ENSGALG00000015812	SMIM8	145.709	67.1968	1.11196	0.000445803	0.559221
ENSGALG00000005474	PNAT10	100.893	45.9189	1.13342	0.0463114	0.999995
ENSGALG00000024365	-	47.0817	21.1722	1.15948	0.0156176	0.999995
novel.668	-	78.6426	34.1709	1.20764	0.0163749	0.999995
ENSGALG00000035015	-	59.5428	25.6061	1.224	0.0231399	0.999995
ENSGALG00000028157	-	38.6048	15.8083	1.29766	0.0224094	0.999995
ENSGALG00000044818	-	61.6929	25.1056	1.29802	0.00300543	0.999995
novel.805	-	36.1349	14.5192	1.31001	0.00804354	0.999995
ENSGALG00000003212	TSPO2	309.337	123.055	1.33047	0.000879142	0.892748
ENSGALG00000045830	-	43.2628	16.5172	1.38151	0.0390569	0.999995
ENSGALG00000044240	H1F0	461.877	176.158	1.39086	1.2374e-05	0.0621617
ENSGALG00000003478	GFI1B	22.1452	8.28043	1.42692	0.0362008	0.999995
ENSGALG00000002069	-	86.4813	30.146	1.51683	2.08034e-05	0.0739388
ENSGALG00000046022	-	40.7168	13.7193	1.57628	0.0385606	0.999995
ENSGALG00000035309	-	672.484	224.923	1.58034	6.23207e-10	1.32899e-05
novel.2081	-	33.9826	11.1381	1.61484	0.0116405	0.999995
ENSGALG00000040220	TWIST3	19.7802	6.46367	1.62726	0.0325781	0.999995
ENSGALG00000035694	-	27.9399	9.00571	1.63381	0.0299933	0.999995
ENSGALG00000037112	-	21.4905	6.70366	1.65893	0.0416664	0.999995
ENSGALG00000027165	RNASE4	101.062	31.2965	1.68975	0.00299641	0.999995
novel.618	-	11.6576	3.17266	1.88149	0.0370001	0.999995
novel.2371	-	13.5634	3.20421	2.0814	0.0336815	0.999995
ENSGALG00000016761	LYG2	199.176	46.7494	2.089	0.000109029	0.29063
ENSGALG00000036493	-	85.0562	18.9728	2.16401	0.000196817	0.419713
ENSGALG00000042733	-	52.0593	10.3419	2.33304	0.0119049	0.999995
ENSGALG00000033193	-	14.6536	2.88497	2.34435	0.00477662	0.999995
ENSGALG00000027973	CATHL1	255.876	49.5945	2.36508	0.000272631	0.52021
ENSGALG00000035263	-	40.5236	7.84709	2.37197	0.0122265	0.999995
ENSGALG00000025352	-	23.6172	4.41808	2.41791	0.00943691	0.999995
ENSGALG00000046036	-	10.3759	1.95094	2.43142	0.0425139	0.999995
ENSGALG00000004804	TGM3	35.9521	6.38081	2.49628	0.000142874	0.338533
ENSGALG00000016669	AvBD2	270.853	46.6103	2.5357	0.000330259	0.52021
ENSGALG00000022815	AvBD1	284.58	46.9137	2.59766	0.000355724	0.52021
ENSGALG00000006323	LECT2	625.74	97.8755	2.67587	0.00607228	0.999995
ENSGALG00000043860	PGR2/3	30.2264	4.5479	2.71966	0.00910164	0.999995
ENSGALG00000036947	-	33.3526	5.04073	2.72759	0.0103807	0.999995
ENSGALG00000038778	-	44.8319	6.75136	2.73712	0.0118531	0.999995
ENSGALG00000038594	-	15.1384	2.21493	2.76664	0.0205785	0.999995
ENSGALG00000016668	BD7	187.62	26.5111	2.81901	0.000556681	0.621932
ENSGALG00000034150	CATH3	67.6943	9.09973	2.88421	0.00134714	0.999995
ENSGALG00000019696	CATHL2	167.807	21.0568	2.98985	0.000378168	0.52021
ENSGALG00000040045	DBH	8.15187	0.930105	3.12414	0.0478723	0.999995
novel.1215	-	5.74825	0.642415	3.17241	0.0412545	0.999995
ENSGALG00000042217	-	20.7409	2.24649	3.21593	0.026578	0.999995
ENSGALG00000039116	-	126.172	12.6949	3.31715	0.00182672	0.999995
ENSGALG00000036849	-	6.98329	0.610863	3.48356	0.0363942	0.999995
novel.1552	-	4.5132	0.319242	3.71295	0.0415318	0.999995
ENSGALG00000038879	-	193.794	13.4354	3.84732	3.48024e-05	0.106023
ENSGALG00000046238	-	5.12806	0.319242	3.91005	0.0460747	0.999995
ENSGALG00000037755	-	14.7006	0.930105	3.96221	0.0176321	0.999995
ENSGALG00000045284	-	4.67698	0	4.72386	0.0370536	0.999995
novel.2636	-	6.07704	0	5.10886	0.00602404	0.999995
ENSGALG00000038410	-	13.6764	0.319242	5.31015	0.00504683	0.999995
novel.1882	-	16.4881	0.350794	5.58297	0.00538205	0.999995
novel.1045	-	16.0175	0	6.50794	0.0101642	0.999995

## Sheet: HDLC18 VS NDLC18
Table S4 diferentially expressed gene（DEGs） between HDLC18 and NDLC18
gene_id	gene_name	HDLC_18	NDLC_18	log2FoldChange	pvalue	padj
ENSGALG00000016600	POMC	4.75382	315.932	-6.05149	0.0313196	0.999998
novel.421	-	0	12.1486	-5.84145	0.0322567	0.999998
ENSGALG00000040285	-	0.364354	15.3306	-5.21426	0.00065334	0.533754
ENSGALG00000036635	-	0	7.10302	-5.06505	0.0337048	0.999998
ENSGALG00000046382	-	0	6.79209	-5.00897	0.0157312	0.999998
novel.2257	-	0	4.61688	-4.44671	0.0239789	0.999998
ENSGALG00000035972	KRT75	0.405529	7.70387	-4.22095	0.0187656	0.999998
ENSGALG00000030889	FOXA2	0.381571	7.34558	-4.15006	0.0368432	0.999998
novel.2219	-	1.16867	19.3465	-4.05625	0.0240193	0.999998
novel.1731	-	0.811057	11.9839	-3.91973	0.0314973	0.999998
ENSGALG00000044623	-	1.50907	22.631	-3.8938	0.00462671	0.999998
ENSGALG00000041260	-	0.381571	5.98522	-3.86112	0.0443393	0.999998
novel.2613	-	0.364354	5.92119	-3.8477	0.021752	0.999998
ENSGALG00000036560	EN2	0.745925	10.7444	-3.82656	0.0450165	0.999998
ENSGALG00000035426	-	3.09001	42.5947	-3.78686	0.000187671	0.23449
ENSGALG00000030273	-	4.09398	56.734	-3.78489	0.0123142	0.999998
ENSGALG00000035828	-	0.405529	5.62558	-3.76592	0.0339823	0.999998
ENSGALG00000032745	-	1.21659	15.3431	-3.68841	0.027237	0.999998
ENSGALG00000032556	-	4.72934	58.4748	-3.63891	0.00240732	0.999998
novel.412	-	0.381571	4.998	-3.5955	0.0399911	0.999998
novel.2441	-	0.364354	4.75619	-3.53293	0.0481676	0.999998
novel.1824	-	0.405529	4.74311	-3.52972	0.0461036	0.999998
novel.1763	-	6.86455	77.0981	-3.48535	3.6525e-07	0.00387914
ENSGALG00000037142	-	2.38526	21.937	-3.2282	0.000727565	0.551936
ENSGALG00000042733	-	18.5603	158.153	-3.09643	4.17597e-15	8.87018e-11
ENSGALG00000045780	-	2.30291	19.5822	-3.09531	0.00973219	0.999998
ENSGALG00000044559	-	4.82269	35.5303	-2.87301	0.0115928	0.999998
ENSGALG00000037850	gga-mir-6619	3.74684	27.0523	-2.84354	0.0492682	0.999998
novel.1724	-	1.49185	9.53777	-2.65327	0.0274088	0.999998
novel.1059	-	6.14558	37.8749	-2.62819	0.00900888	0.999998
novel.1882	-	1.8562	11.5221	-2.61905	0.0339728	0.999998
novel.1253	-	2.93205	18.2532	-2.61641	0.0232298	0.999998
ENSGALG00000043398	RCVRN	1.1275	6.9861	-2.61108	0.0463748	0.999998
ENSGALG00000035020	-	3.00092	16.6512	-2.45824	0.0323748	0.999998
novel.1606	-	5.23496	27.4238	-2.37953	0.00295762	0.999998
ENSGALG00000031978	TARP	3.4304	16.1046	-2.22494	0.04603	0.999998
ENSGALG00000012106	SCTR	4.85338	22.5298	-2.19762	0.0125383	0.999998
ENSGALG00000023709	TOR1BL	2.28569	9.63186	-2.06729	0.0442137	0.999998
novel.1608	-	29.8807	123.099	-2.03948	8.9031e-05	0.157592
ENSGALG00000037547	-	3.81198	15.4098	-2.00817	0.0118894	0.999998
ENSGALG00000038950	-	5.45131	21.3295	-1.97233	0.0151224	0.999998
novel.486	-	8.33544	31.9645	-1.93006	0.000492382	0.454726
ENSGALG00000030729	-	26.2708	95.576	-1.85941	0.000984772	0.653673
ENSGALG00000040182	GAMT	65.3876	221.81	-1.76037	0.00882681	0.999998
ENSGALG00000030700	-	11.5625	36.0181	-1.64232	0.0239521	0.999998
ENSGALG00000016584	EGFL6	18.025	54.3601	-1.58453	0.0145354	0.999998
ENSGALG00000017398	DSG1	6.21445	18.3596	-1.56727	0.0365297	0.999998
novel.1145	-	5.33452	15.553	-1.53875	0.0285672	0.999998
ENSGALG00000015140	-	42.5456	116.854	-1.4612	0.0075825	0.999998
ENSGALG00000040994	-	35.9751	96.6974	-1.42204	0.0277938	0.999998
ENSGALG00000029195	STK32A	74.4679	190.962	-1.35712	0.0109969	0.999998
ENSGALG00000038436	-	7.66139	19.5985	-1.35361	0.0259063	0.999998
ENSGALG00000046156	-	9.29398	23.5309	-1.34354	0.0217753	0.999998
ENSGALG00000029339	-	30.0386	75.558	-1.32811	0.00851501	0.999998
ENSGALG00000044719	OCSTAMP	54.8196	135.136	-1.30325	0.00284164	0.999998
ENSGALG00000002645	PIWIL1	66.6802	164.355	-1.30058	0.0211594	0.999998
ENSGALG00000036493	-	18.409	45.2809	-1.2973	0.013469	0.999998
ENSGALG00000010513	OPNVA	16.1855	39.5557	-1.29509	0.00868037	0.999998
novel.653	-	27.4218	65.9143	-1.268	0.0227126	0.999998
ENSGALG00000012119	MARCO	16.6364	40.1815	-1.26581	0.0365827	0.999998
ENSGALG00000036553	-	36.3347	79.1826	-1.12667	0.0386606	0.999998
novel.1967	-	13.8826	29.7884	-1.10889	0.043238	0.999998
ENSGALG00000016325	GSTA3	35.3118	75.8724	-1.10219	0.0190729	0.999998
novel.1848	-	48.5545	103.766	-1.09369	0.00149533	0.814419
novel.1290	-	14.2709	29.1311	-1.03185	0.0394172	0.999998
ENSGALG00000007186	TMEM268	16.5603	33.4314	-1.01285	0.0343513	0.999998
ENSGALG00000037521	PRCP	78.7473	158.839	-1.00892	0.00554351	0.999998
ENSGALG00000032239	GCHFR	194.913	391.301	-1.00736	0.000441187	0.425966
ENSGALG00000007886	PAMR1	371.856	183.209	1.01941	0.0118644	0.999998
ENSGALG00000028744	TMEM18	274.013	134.513	1.025	0.00265373	0.999998
novel.188	-	458.489	224.141	1.03107	0.0470442	0.999998
ENSGALG00000029260	H-RAS	668.436	317.492	1.07355	0.00788911	0.999998
ENSGALG00000004760	TMEM116	69.5069	32.9439	1.07435	0.029833	0.999998
ENSGALG00000000558	SLC1A6	986.61	467.853	1.07569	0.0176794	0.999998
ENSGALG00000024031	CYB561	252.914	119.165	1.08548	0.00542435	0.999998
ENSGALG00000040708	-	74.2491	34.8504	1.09029	0.0112684	0.999998
novel.145	-	334.374	154.89	1.10785	0.000151141	0.20065
ENSGALG00000018942	NRGN	8664.32	4008.01	1.11212	0.0456825	0.999998
ENSGALG00000038223	WHRN	251.25	116.09	1.11213	0.03464	0.999998
ENSGALG00000038943	RASSF5	1021.43	465.894	1.13185	0.0110702	0.999998
ENSGALG00000001261	CFAP52	269.339	119.954	1.16515	0.0408225	0.999998
ENSGALG00000004270	ALDH1A2	1524.67	676.901	1.17117	0.0359608	0.999998
ENSGALG00000007669	EGR1	771.491	338.534	1.18712	0.00157777	0.833523
ENSGALG00000030038	C3	52.8089	22.874	1.20629	0.00104262	0.671101
ENSGALG00000036711	S100A11	382.432	164.758	1.21546	1.19422e-05	0.0362378
ENSGALG00000003562	NPTX2	5097.98	2190.72	1.21835	0.00129589	0.764611
ENSGALG00000033783	FER1L6	129.501	55.592	1.22277	0.0044468	0.999998
ENSGALG00000005630	CRYBB1	21.5095	8.97496	1.24965	0.0370475	0.999998
novel.2740	-	38.8158	16.035	1.26543	0.00505103	0.999998
novel.159	-	39.3361	16.3906	1.26593	0.0483278	0.999998
ENSGALG00000009740	RASGRP1	220.426	91.5407	1.26715	0.0160088	0.999998
novel.1754	-	27.8512	11.4482	1.26945	0.0293332	0.999998
novel.832	-	120.416	49.7661	1.27277	0.0297831	0.999998
ENSGALG00000041966	-	25.5309	10.1962	1.32103	0.0436175	0.999998
novel.1422	-	30.223	12.0711	1.32224	0.0189961	0.999998
ENSGALG00000002845	CTNNA3	56.6079	22.278	1.33794	0.0233652	0.999998
novel.2578	-	243.651	92.0308	1.40164	0.0399237	0.999998
novel.668	-	147.351	55.0659	1.42048	4.11947e-06	0.0218754
novel.1485	-	23.383	8.80484	1.42062	0.0155858	0.999998
ENSGALG00000007174	TNFSF15	19.7295	7.35415	1.43793	0.0358457	0.999998
novel.323	-	34.6284	12.6039	1.46264	0.017806	0.999998
ENSGALG00000004285	HNF4A	27.1944	9.53011	1.4946	0.0419868	0.999998
ENSGALG00000027355	TPBG	585.37	201.849	1.53545	0.0126773	0.999998
ENSGALG00000021340	CA9	129.647	44.2351	1.55255	0.0377953	0.999998
ENSGALG00000044818	-	45.6973	15.4647	1.56744	0.0197768	0.999998
novel.1736	-	78.759	26.3174	1.57414	3.60644e-06	0.0218754
ENSGALG00000031341	-	139.182	46.0258	1.595	0.00720103	0.999998
ENSGALG00000042887	-	29.0396	9.5247	1.60688	0.0329976	0.999998
ENSGALG00000008912	ABCB1	634.996	207.305	1.61635	0.000104559	0.158639
ENSGALG00000010865	TMEM196	1029.67	329.249	1.64437	0.00557978	0.999998
ENSGALG00000019277	SLCO1B3	137.958	43.6258	1.65875	0.0300388	0.999998
ENSGALG00000032583	-	19.5655	5.99047	1.70946	0.0386218	0.999998
novel.1649	-	368.656	112.327	1.71238	0.000593796	0.504513
ENSGALG00000035257	-	13.5661	4.03633	1.74813	0.0430258	0.999998
ENSGALG00000034209	-	67.9416	19.3975	1.80326	0.00403747	0.999998
ENSGALG00000040734	-	12.1983	3.47802	1.81789	0.0389939	0.999998
ENSGALG00000016761	LYG2	150.198	41.2635	1.86212	0.00256546	0.999998
ENSGALG00000016426	MAP3K15	43.9243	11.2579	1.96284	0.0235745	0.999998
ENSGALG00000035820	-	65.8019	16.5502	1.98847	0.0052339	0.999998
ENSGALG00000045319	-	20.9668	5.07194	2.04469	0.037179	0.999998
ENSGALG00000044406	PPP1R1B	439.197	100.762	2.12142	5.49355e-06	0.0233377
ENSGALG00000016324	GSTA4L	131.712	30.2674	2.1228	0.0179379	0.999998
ENSGALG00000016523	RS1	7.80213	1.67627	2.19548	0.0472488	0.999998
novel.157	-	319.504	69.5878	2.19614	0.00402668	0.999998
ENSGALG00000033266	-	346.395	74.6746	2.21328	0.00204316	0.989757
novel.1018	-	34.6364	7.33792	2.23319	0.0281721	0.999998
novel.849	-	162.175	33.1378	2.2929	0.00655671	0.999998
ENSGALG00000036292	-	7.2626	1.3775	2.3711	0.0455383	0.999998
novel.1327	-	10.7896	2.11359	2.37917	0.0353444	0.999998
ENSGALG00000006707	NOX1	16.4048	3.06685	2.39909	0.00713585	0.999998
ENSGALG00000016668	BD7	146.455	27.0317	2.43575	0.0239089	0.999998
ENSGALG00000046441	-	22.2727	4.14874	2.44333	0.00123847	0.754695
novel.674	-	44.755	8.02171	2.48136	0.00406513	0.999998
novel.831	-	49.6178	8.63231	2.52221	8.19029e-05	0.157592
ENSGALG00000039325	-	47.6201	7.76683	2.61134	0.0225713	0.999998
ENSGALG00000018557	SOD3	98.0356	15.9833	2.61738	0.0113509	0.999998
ENSGALG00000033433	DIO3	35.8753	5.69171	2.65684	0.00757121	0.999998
ENSGALG00000030039	-	93.3106	14.6267	2.67331	0.000829285	0.568221
ENSGALG00000010801	TMEM61	81.726	12.4739	2.70842	0.00079733	0.568221
ENSGALG00000011104	GCG	17.0929	2.51245	2.75168	0.00336518	0.999998
ENSGALG00000041455	-	26.6868	3.8892	2.7881	0.017507	0.999998
ENSGALG00000029482	-	47.7848	6.73047	2.82967	0.0115036	0.999998
ENSGALG00000042217	-	10.1941	1.42064	2.8307	0.0121053	0.999998
ENSGALG00000042362	-	8.50688	1.22121	2.84427	0.0201669	0.999998
ENSGALG00000046645	-	8.73723	1.23428	2.87309	0.0292656	0.999998
ENSGALG00000032606	-	16.2651	2.13058	2.95709	0.0320356	0.999998
novel.2693	-	52.8929	6.25843	3.0881	0.00734886	0.999998
ENSGALG00000033163	-	62.8687	7.18553	3.12996	0.00275716	0.999998
ENSGALG00000043860	PGR2/3	27.3642	3.02371	3.16471	0.0049872	0.999998
ENSGALG00000035672	-	7.83957	0.866237	3.17865	0.0294735	0.999998
ENSGALG00000038668	-	17.9646	1.97503	3.17974	0.0322123	0.999998
ENSGALG00000011485	HCRT	91.2693	9.9751	3.19749	0.00531128	0.999998
ENSGALG00000039087	-	5.50596	0.567472	3.26459	0.0480346	0.999998
ENSGALG00000038205	-	5.98088	0.610604	3.3494	0.0365619	0.999998
ENSGALG00000027103	TSPAN19	14.5295	1.40756	3.35945	0.00697031	0.999998
ENSGALG00000037194	-	30.4169	2.74118	3.49508	0.00220327	0.999998
ENSGALG00000032499	-	91.0498	7.77915	3.5498	0.00382909	0.999998
ENSGALG00000042227	GNLY	66.1006	5.47395	3.59577	0.000818527	0.568221
ENSGALG00000040815	-	4.28938	0.298765	3.78986	0.0445253	0.999998
novel.1654	-	26.6174	1.78868	3.90743	0.00933408	0.999998
ENSGALG00000011369	LHX8	110.064	7.13083	3.93797	0.00303687	0.999998
novel.1416	-	9.32541	0.567472	4.03141	0.033887	0.999998
novel.1041	-	38.01	1.75862	4.44712	0.000146311	0.20065
ENSGALG00000036075	-	18.6232	0.823105	4.48343	0.026916	0.999998
ENSGALG00000046676	-	4.30659	0	4.75797	0.0243347	0.999998
ENSGALG00000037694	-	8.84801	0.255633	4.83837	0.0331688	0.999998
ENSGALG00000032978	-	19.7986	0.623678	5.03081	0.0205474	0.999998
novel.314	-	10.5835	0.311839	5.09938	0.0325897	0.999998
novel.967	-	19.4654	0.554398	5.11674	0.0319173	0.999998
ENSGALG00000034173	-	77.5285	1.47684	5.73088	1.10753e-05	0.0362378
novel.2709	-	17.8433	0.255633	5.84928	0.0313324	0.999998
ENSGALG00000043838	-	13.3824	0	6.39615	0.0479924	0.999998
ENSGALG00000040126	-	13.3824	0	6.39615	0.0479924	0.999998
ENSGALG00000038213	-	14.599	0	6.52174	0.0412136	0.999998
ENSGALG00000038891	-	14.599	0	6.52174	0.0412136	0.999998
ENSGALG00000040085	-	15.4101	0	6.59978	0.0373957	0.999998
ENSGALG00000036872	-	15.8156	0	6.63727	0.0356725	0.999998
ENSGALG00000046547	-	16.2211	0	6.67381	0.0340567	0.999998
ENSGALG00000030067	-	16.2211	0	6.67381	0.0340567	0.999998
ENSGALG00000030707	-	16.6267	0	6.70945	0.0325399	0.999998
ENSGALG00000040531	-	17.0322	0	6.74423	0.0311143	0.999998
ENSGALG00000040470	-	17.0322	0	6.74423	0.0311143	0.999998
ENSGALG00000032641	-	17.0322	0	6.74423	0.0311143	0.999998
ENSGALG00000039333	SLC6A20	17.5234	0	6.78753	0.00614956	0.999998
ENSGALG00000036886	-	17.8433	0	6.81138	0.0285293	0.999998
ENSGALG00000036385	-	21.493	0	7.07998	0.0199089	0.999998
ENSGALG00000038064	-	21.8985	0	7.10695	0.0191855	0.999998
