# Supplementary material for: Varied hypoxia adaptation patterns of embryonic brain at different development stages between Tibetan and Dwarf laying chickens
Source: BMC Genomics. 2023 Jun 21;24:342. doi: 10.1186/s12864-023-09457-4 (PMC10286358; doi:10.1186/s12864-023-09457-4)
Supplement: Supplementary file 5 — Supplementary Material 5: Table S5. Diferentially expressed gene in different incubation stages in TBCs and DLCs [file 12864_2023_9457_MOESM5_ESM.xlsx]

## Sheet: NTBC12 VSNTBC8
Table S5 diferentially expressed gene（DEGs） between NTBC12 and NTBC8
gene_id	gene_name	NTBC_12	NTBC_8	log2FoldChange	pvalue	padj
ENSGALG00000023740	HBZ	1.30508	201.948	-7.26941	8.53951e-09	1.08603e-07
novel.142	-	0	22.8154	-6.97497	5.37319e-07	4.77065e-06
ENSGALG00000042449	-	0.343662	19.4673	-5.78188	0.000520792	0.00232916
ENSGALG00000036197	-	0.647694	32.6357	-5.65013	0.0434848	0.101996
ENSGALG00000035142	-	0	6.9941	-5.27499	0.00812522	0.0253819
ENSGALG00000010873	DHRS9	0.961414	37.1285	-5.24354	1.90196e-07	1.86131e-06
ENSGALG00000039584	-	0.343662	11.2678	-4.99917	0.00610241	0.019856
ENSGALG00000037194	-	0	5.13283	-4.82079	0.0261602	0.0672259
novel.1089	-	0.323847	9.88572	-4.80847	0.00913116	0.0279568
novel.1788	-	0	4.98571	-4.78226	0.0159227	0.044626
ENSGALG00000017347	HBBR	49.9158	1304.26	-4.70678	9.69724e-10	1.50962e-08
novel.1257	-	0	4.56824	-4.6576	0.0459012	0.106877
ENSGALG00000003965	DBX1	33.1447	804.165	-4.59827	1.13823e-20	8.97975e-19
ENSGALG00000039367	-	0	4.38389	-4.59469	0.0321973	1
ENSGALG00000006320	-	0	4.30416	-4.57083	0.0252058	1
ENSGALG00000027002	-	4.89183	98.4292	-4.32568	4.76091e-13	1.24146e-11
ENSGALG00000030489	gga-mir-7441	0.318783	6.95672	-4.30171	0.0141781	0.0405545
ENSGALG00000035820	-	6.83361	133.132	-4.28676	0.0310114	0.077273
novel.765	-	45.0147	871.69	-4.27382	4.97314e-12	1.11692e-10
novel.2284	-	0.343662	6.71689	-4.24879	0.0134251	0.0387519
ENSGALG00000042115	-	0.343662	6.69234	-4.24412	0.0163577	0.045605
ENSGALG00000044734	-	0.318783	6.48422	-4.20319	0.0224164	0.0592136
ENSGALG00000008351	CAV3	0.343662	6.02924	-4.09342	0.023097	0.0606265
ENSGALG00000033659	-	9.58377	163.464	-4.09295	0.00383338	0.0133805
novel.1723	-	0.323847	5.79594	-4.03409	0.0336171	0.0825055
ENSGALG00000038633	-	2.99388	46.3382	-3.96437	3.32831e-08	3.78774e-07
ENSGALG00000045533	-	0.961414	14.2763	-3.8763	0.00522554	0.0174012
ENSGALG00000029579	NEUROG2	54.4741	779.743	-3.83616	2.63915e-52	4.91371e-49
ENSGALG00000028415	-	159.628	2273.76	-3.83101	3.68538e-64	2.28723e-60
ENSGALG00000008735	BFSP1	7.84564	108.363	-3.785	1.54094e-14	5.03327e-13
ENSGALG00000037088	-	0.64263	8.60173	-3.72537	0.0486307	0.112223
ENSGALG00000039083	-	16.971	218.568	-3.68632	4.12777e-05	0.000243976
ENSGALG00000035039	-	0.637566	8.31968	-3.67966	0.0168639	0.0468059
ENSGALG00000031349	gga-mir-1577	6.2711	77.3197	-3.6292	1.2144e-12	3.00266e-11
ENSGALG00000035470	-	1.00611	11.7224	-3.56261	0.0180739	0.0496318
novel.15	-	4859.39	56371	-3.53609	6.99244e-07	6.05826e-06
ENSGALG00000039323	-	0.986292	11.064	-3.48847	0.0042107	0.0144989
novel.1468	-	1.34977	14.9304	-3.48011	0.0173751	0.048046
ENSGALG00000003426	RHBDL3	47.665	530.261	-3.47592	1.13768e-49	1.76515e-46
novel.1526	-	7.15414	79.9105	-3.47566	2.04277e-08	2.42248e-07
ENSGALG00000009435	PPP1R3A	1.63399	17.9776	-3.45624	0.000451612	0.00205429
novel.1292	-	0.986292	10.357	-3.38866	0.0134606	0.0388244
ENSGALG00000025677	RF00286	0.662445	6.90061	-3.38314	0.0390948	0.0936427
ENSGALG00000007611	RPL35A	146.902	1505.68	-3.35757	0.000273198	0.00131368
ENSGALG00000010173	KCNV2	0.961414	9.95829	-3.34862	0.0143042	0.0408464
ENSGALG00000006666	BPIFB2	51.5309	511.099	-3.30912	9.93247e-07	8.37533e-06
ENSGALG00000039427	-	2.30612	22.6799	-3.29876	0.000314692	0.00148929
ENSGALG00000039242	PGA5	3.04826	29.1571	-3.27781	0.00013301	0.000692511
ENSGALG00000030932	NKX2-3	1.28526	12.2983	-3.24087	0.00470699	0.0159802
novel.275	-	4.24414	39.9281	-3.22994	3.02576e-07	2.83244e-06
novel.2118	-	2.62997	24.0493	-3.19193	0.0132458	0.038288
novel.631	-	3.27766	29.4038	-3.16397	1.11486e-05	7.53148e-05
ENSGALG00000036919	-	8.24919	72.5178	-3.13992	1.27792e-10	2.32804e-09
ENSGALG00000044722	-	2.03709	17.5407	-3.12251	0.00892006	0.0274323
ENSGALG00000028157	-	1.64874	14.1452	-3.09946	0.00668902	0.0214719
ENSGALG00000010752	CDCP2	18.2407	154.612	-3.08074	1.98993e-11	4.09836e-10
ENSGALG00000042870	-	1570.46	13174.7	-3.06848	0.0028631	0.0103711
ENSGALG00000029658	-	2.29643	19.0138	-3.04518	0.00434993	0.0149176
ENSGALG00000034306	NEUROD4	47.2458	383.464	-3.0183	3.68781e-19	2.27355e-17
ENSGALG00000043269	-	9.55889	75.4422	-2.98013	2.50542e-07	2.38114e-06
ENSGALG00000042263	-	1.98733	15.5044	-2.97401	0.00842859	0.0261803
ENSGALG00000043472	-	2.27155	17.7403	-2.96435	0.0136865	0.0393359
ENSGALG00000035860	-	2.331	17.9958	-2.95726	0.00742636	0.0235185
novel.33	-	6.17203	47.7505	-2.94523	4.37975e-07	3.96804e-06
ENSGALG00000036953	-	4.90658	37.4392	-2.93376	0.00234335	0.00870664
novel.411	-	2.58021	19.7336	-2.92213	0.00126039	0.0050639
novel.2753	-	6.83403	52.0091	-2.92155	4.33723e-06	3.20698e-05
ENSGALG00000038561	-	1.60911	12.3219	-2.91902	0.0129184	0.0374519
ENSGALG00000044307	-	21.7081	164.208	-2.91291	4.34387e-12	9.83987e-11
novel.635	-	6.58482	48.9362	-2.89717	2.23569e-06	1.75706e-05
novel.425	-	282.258	2097.44	-2.89365	9.98702e-38	4.22599e-35
ENSGALG00000046280	-	1.34977	9.83571	-2.8832	0.0210438	0.0562935
novel.1324	-	26.2116	192.172	-2.8736	0.00515371	0.0172145
ENSGALG00000006674	BPIFB6	6.80497	49.6351	-2.85831	1.08311e-06	9.08474e-06
ENSGALG00000029434	-	1.63399	11.867	-2.854	0.0485665	0.112089
novel.2594	-	11.911	85.0735	-2.82862	1.09518e-05	7.42274e-05
ENSGALG00000038946	KLHL38	1.62386	11.5364	-2.8174	0.0104104	0.0312415
ENSGALG00000007831	TLX1	1.2802	9.14211	-2.81542	0.0290271	0.0731795
ENSGALG00000027520	-	1.60404	11.2798	-2.80485	0.0312971	0.0778586
novel.992	-	3.23847	22.6423	-2.79774	0.0141221	0.0404153
novel.1144	-	14.3614	99.0825	-2.78765	0.0347804	0.0848401
ENSGALG00000036282	-	3.58169	24.6325	-2.7754	0.00433116	0.0148596
ENSGALG00000044794	-	2.57559	17.5667	-2.7585	0.00511938	0.0171209
novel.1184	-	2.27155	15.3452	-2.75489	0.0210662	0.0563363
ENSGALG00000020458	-	5.22537	35.2606	-2.75005	3.24421e-05	0.000196875
ENSGALG00000031974	-	22.4056	148.942	-2.736	6.63598e-18	3.413e-16
ENSGALG00000033288	-	1.31014	8.68195	-2.72684	0.031445	0.0781395
novel.313	-	4.9264	32.3212	-2.71667	5.22881e-05	0.00030177
ENSGALG00000035956	-	3.96498	25.7952	-2.70885	0.00120718	0.00488067
ENSGALG00000030884	-	1.62892	10.6581	-2.6996	0.0216702	0.0576327
ENSGALG00000034224	-	20.1336	129.896	-2.6937	4.2009e-14	1.29065e-12
novel.2517	-	17.0954	109.056	-2.67456	3.37618e-11	6.80288e-10
ENSGALG00000046424	-	33.7583	212.813	-2.65065	6.82433e-16	2.73242e-14
ENSGALG00000030944	PAX3	61.4537	382.727	-2.64138	6.59705e-24	7.35486e-22
ENSGALG00000000703	SLC45A3	76.8299	479.182	-2.63914	6.61095e-31	1.51486e-28
ENSGALG00000038687	-	14.6594	91.021	-2.63164	2.75725e-05	0.000169759
ENSGALG00000044252	-	1.64874	9.84273	-2.58449	0.0284479	0.0719433
ENSGALG00000045796	-	1.92283	11.6107	-2.57922	0.0199049	0.0538182
ENSGALG00000035834	-	4.10413	23.3758	-2.52286	0.0400373	0.0953468
ENSGALG00000012442	MFNG	34.3599	194.05	-2.49631	1.77684e-13	4.92286e-12
ENSGALG00000015152	BOC	318.075	1782.5	-2.48585	4.85005e-38	2.31539e-35
ENSGALG00000045267	-	2.58527	14.4845	-2.47858	0.0103388	0.0310517
ENSGALG00000043144	-	1.64874	9.18495	-2.47753	0.0328188	0.0809946
ENSGALG00000002529	-	3.28779	18.1264	-2.46715	0.0216894	0.0576551
ENSGALG00000031155	-	102.77	567.108	-2.46402	0.000981313	0.00406643
ENSGALG00000012361	NIN	497.989	2686.28	-2.43173	2.92367e-49	4.18725e-46
ENSGALG00000030822	DRGX	4.18425	22.7297	-2.42959	0.00256205	0.009401
ENSGALG00000041748	FAM83A	11.1676	60.023	-2.42607	4.005e-07	3.66237e-06
novel.713	-	4.19944	22.6741	-2.42064	0.00228673	0.00852859
ENSGALG00000017872	RF00309	3.28272	17.4177	-2.40385	0.00794624	0.0249148
ENSGALG00000001136	-	361.521	1911.42	-2.40238	8.56806e-48	9.38375e-45
ENSGALG00000033825	-	4.29389	22.5403	-2.39616	0.00896836	0.0275581
ENSGALG00000010862	FERD3L	2.57514	13.4652	-2.37898	0.0377597	0.0909345
ENSGALG00000045413	PRSS56	9.25486	47.9102	-2.37736	6.95972e-06	4.93252e-05
ENSGALG00000035500	-	2.24667	11.7762	-2.37489	0.0288144	0.0727121
ENSGALG00000016301	MLIP	1.96752	10.1803	-2.37444	0.030083	0.0753313
ENSGALG00000039156	-	6.31624	32.1367	-2.35654	0.000287909	0.00137727
ENSGALG00000029692	NEUROG1	74.3147	374.891	-2.33264	8.72718e-18	4.41536e-16
ENSGALG00000037604	-	7.57155	37.8895	-2.32621	4.47456e-05	0.00026214
ENSGALG00000011532	-	4.2437	21.2015	-2.3193	0.00930916	0.0284084
ENSGALG00000029779	GSX1	56.4775	281.013	-2.31333	3.17014e-16	1.33535e-14
ENSGALG00000029513	-	7.58675	37.147	-2.29609	0.000123507	0.000648839
ENSGALG00000037082	ASCL1	460.399	2224.97	-2.27228	2.60624e-40	1.56529e-37
ENSGALG00000037710	-	17.2123	83.3106	-2.27078	7.34037e-05	0.00040979
ENSGALG00000008834	-	26.2213	124.143	-2.24306	2.41772e-10	4.16408e-09
novel.1708	-	2.27155	10.7454	-2.23994	0.0401616	0.0955936
ENSGALG00000041461	DNMT3B	506.368	2384.71	-2.2354	4.00707e-10	6.59641e-09
ENSGALG00000042995	-	3.05333	14.146	-2.22801	0.0316011	0.0784682
ENSGALG00000011747	-	4.17919	19.6417	-2.22213	0.0108099	0.0322328
ENSGALG00000005409	LHX1	386.637	1792.84	-2.21271	1.34057e-40	8.91403e-38
novel.117	-	202.37	938.104	-2.21199	2.17168e-40	1.39424e-37
ENSGALG00000027247	EOMES	288.139	1331.99	-2.20834	7.73074e-08	8.17343e-07
ENSGALG00000043687	-	3.28272	14.981	-2.18747	0.0301883	0.0755647
ENSGALG00000032319	-	3.56188	16.3068	-2.18365	0.0144334	0.0411786
ENSGALG00000045346	-	21.1014	95.9334	-2.17862	2.72416e-07	2.56935e-06
ENSGALG00000025592	RF00582	4.94665	22.3309	-2.17792	0.00322507	0.0115142
novel.1573	-	26.1766	118.396	-2.17638	8.90726e-11	1.66496e-09
ENSGALG00000030040	CDH15	89.6784	401.419	-2.16063	3.51516e-22	3.27232e-20
ENSGALG00000036390	PPP1R17	261.342	1163.38	-2.15405	1.46836e-16	6.463e-15
ENSGALG00000023114	TAL2	149.933	663.16	-2.14473	1.09941e-20	8.71029e-19
novel.978	-	3.6462	15.7551	-2.11602	0.0273992	0.0699181
ENSGALG00000025527	RF00152	2.33606	9.98361	-2.10696	0.0481074	0.111166
ENSGALG00000018274	gga-mir-181b-2	5.53446	23.8484	-2.10684	0.00603058	0.0196473
ENSGALG00000001565	C5	43.549	187.175	-2.10651	1.69132e-08	2.03551e-07
ENSGALG00000032526	B3GNT5	69.2399	298.496	-2.10572	2.72501e-19	1.73157e-17
ENSGALG00000024047	MYCL	179.421	772.203	-2.10445	3.9529e-42	3.06652e-39
ENSGALG00000031735	CD5	7.50198	32.3933	-2.10438	0.000394673	0.0018247
ENSGALG00000013034	CECR2	197.901	849.194	-2.10014	9.09536e-39	4.45633e-36
novel.1012	-	25.8891	108.994	-2.0723	0.0464385	0.107927
ENSGALG00000017864	RF00334	5.3	22.127	-2.06347	0.00634632	0.0205347
novel.2510	-	21.1709	88.6475	-2.0615	4.72503e-08	5.24264e-07
ENSGALG00000045078	-	4.61774	19.1998	-2.06099	0.00691443	0.0220775
ENSGALG00000029723	-	5.7883	23.8989	-2.04365	0.0477059	0.1105
novel.695	-	17.4096	71.7265	-2.04355	2.40494e-07	2.29854e-06
ENSGALG00000016740	OCA2	30.7441	125.75	-2.03019	3.14733e-10	5.26484e-09
novel.2754	-	3.99493	16.2455	-2.02954	0.0172507	0.0477559
novel.2743	-	6.60001	26.7773	-2.02704	0.00510394	0.0170787
ENSGALG00000016570	-	14.1619	57.3871	-2.01777	3.6045e-05	0.000215786
ENSGALG00000015776	GABRR2	95.2157	382.324	-2.00639	1.20557e-13	3.45318e-12
ENSGALG00000005932	MYT1	1149.81	4605.09	-2.00156	3.19719e-48	3.72041e-45
ENSGALG00000036451	-	6.8391	27.3411	-1.99533	0.00261624	0.00957155
ENSGALG00000038287	-	6.65483	26.3584	-1.99392	0.00297351	0.0107289
ENSGALG00000002692	-	2.95381	11.7576	-1.99178	0.0352562	0.0858301
novel.1183	-	4.96603	19.5376	-1.98295	0.01081	0.0322328
ENSGALG00000025817	NHLH1	268.616	1058.96	-1.97781	1.37718e-34	4.3459e-32
ENSGALG00000032860	-	210.322	826.988	-1.97535	0.00985594	0.029794
novel.412	-	38.1116	149.341	-1.97142	2.6023e-12	6.11753e-11
ENSGALG00000032696	-	172.332	673.656	-1.9668	1.5632e-22	1.52378e-20
novel.753	-	67.4364	263.222	-1.96553	5.97689e-19	3.55525e-17
novel.473	-	16.9508	65.8331	-1.95598	8.39535e-05	0.000461489
ENSGALG00000036560	EN2	49.4694	191.659	-1.95406	5.36608e-13	1.38184e-11
ENSGALG00000010494	SLC5A9	10.4761	40.5841	-1.95154	0.000196597	0.000978682
novel.2057	-	137.28	519.811	-1.92168	2.53581e-12	5.98383e-11
ENSGALG00000034567	POU4F3	39.8257	149.789	-1.91302	1.81457e-11	3.75412e-10
ENSGALG00000000505	KCNH6	95.9195	361.219	-1.91244	8.31579e-20	5.79871e-18
novel.389	-	34.5341	129.606	-1.90528	1.11835e-06	9.33477e-06
novel.2474	-	6.25173	23.4111	-1.9039	0.023034	0.0605111
ENSGALG00000030614	ADH1C	8.98121	33.3957	-1.90325	0.00231194	0.0086088
ENSGALG00000001141	HES5	500.957	1867.02	-1.898	1.10726e-35	4.12308e-33
novel.173	-	9.9633	37.0251	-1.88944	0.0185262	0.0506793
ENSGALG00000033432	NHLH2	265.623	982.254	-1.88644	1.05031e-34	3.49195e-32
ENSGALG00000008303	LHX5	662.698	2448.01	-1.88472	5.12e-34	1.53752e-31
ENSGALG00000008552	MAL	6.84416	25.1246	-1.87242	0.00975778	0.0295642
novel.784	-	1106.58	4052.35	-1.87238	7.04264e-34	2.04879e-31
ENSGALG00000036616	NUAK2	176.723	646.856	-1.87171	1.08118e-32	3.04995e-30
ENSGALG00000035244	-	4.51823	16.5962	-1.86961	0.0308777	0.0770004
ENSGALG00000031466	-	7.17814	26.2546	-1.86877	0.0036525	0.0128234
ENSGALG00000010030	BAZ1A	490.81	1787.98	-1.86448	1.28182e-27	2.09346e-25
ENSGALG00000036281	-	56.36	205.468	-1.86431	7.41777e-12	1.62477e-10
ENSGALG00000031667	-	5.26499	19.0712	-1.86172	0.0161933	0.0452413
ENSGALG00000038725	-	10.2863	37.1265	-1.85499	0.00312864	0.011204
ENSGALG00000030012	EMILIN3	41.1654	149.037	-1.85273	2.27323e-10	3.9334e-09
ENSGALG00000043595	-	4.22432	15.2028	-1.84429	0.0284094	0.0718768
novel.410	-	98.6301	351.979	-1.83604	6.24654e-12	1.37777e-10
ENSGALG00000015254	ST18	281.191	1002.08	-1.83355	1.19522e-34	3.8367e-32
ENSGALG00000038986	-	6.15177	22.0053	-1.83229	0.0135287	0.0389786
ENSGALG00000027183	-	79.4351	282.316	-1.83194	4.86673e-14	1.47312e-12
ENSGALG00000044818	-	13.2958	47.5071	-1.83093	0.00839678	0.0261084
ENSGALG00000041204	IGF2BP1	143.585	508.505	-1.82402	4.6835e-25	6.05546e-23
novel.357	-	3.97005	14.029	-1.82088	0.0489287	0.11284
ENSGALG00000031445	-	39.6465	139.999	-1.8179	2.49775e-10	4.29001e-09
ENSGALG00000038580	-	4.92177	17.2595	-1.8115	0.0206452	0.0554173
ENSGALG00000029911	-	9.11065	31.7491	-1.79665	0.00308318	0.0110624
ENSGALG00000001244	-	9.86799	34.229	-1.79304	0.0373255	0.0900989
ENSGALG00000011182	DLL1	447.334	1542.4	-1.7857	1.10425e-34	3.60688e-32
ENSGALG00000034102	ARL2BP	15.502	53.3972	-1.78384	0.023865	0.0622563
ENSGALG00000043130	-	7.25739	24.8686	-1.78234	0.0434866	0.101996
ENSGALG00000041295	EN2	91.8735	315.661	-1.78136	2.87721e-13	7.70771e-12
ENSGALG00000026853	FGF3	6.82435	23.289	-1.76677	0.012305	0.0359479
ENSGALG00000042657	WNT3A	21.0604	71.2216	-1.75816	5.73117e-06	4.13101e-05
ENSGALG00000042427	-	50.5763	169.931	-1.74994	6.11523e-08	6.60027e-07
ENSGALG00000013207	CTNNAL1	553.34	1861.31	-1.74993	7.44077e-25	9.48868e-23
ENSGALG00000025443	gga-mir-1621	4.98628	16.6699	-1.7488	0.027655	0.0703875
ENSGALG00000001946	RSPO1	105.364	353.844	-1.74699	4.72361e-21	3.85725e-19
ENSGALG00000024565	RF00421	9.08621	30.5947	-1.74448	0.00413318	0.0142768
ENSGALG00000032513	-	12.6223	42.0349	-1.74211	0.00296911	0.0107151
ENSGALG00000034159	-	498.243	1664.76	-1.74054	4.54632e-20	3.33248e-18
novel.1128	-	11.1634	37.147	-1.73636	0.00123245	0.00496882
ENSGALG00000031949	-	18.3107	60.8791	-1.73408	0.000486556	0.00219447
ENSGALG00000017332	KLHL35	1293.96	4302.85	-1.73332	2.2917e-34	7.11128e-32
ENSGALG00000035784	-	4.29389	14.2196	-1.72822	0.0391522	0.0937498
ENSGALG00000036224	-	7.87559	25.9864	-1.72713	0.0389722	0.0934077
ENSGALG00000041080	CHD7	1283.1	4243.46	-1.72542	2.32286e-40	1.4416e-37
ENSGALG00000000242	EBF2	152.022	501.551	-1.72197	9.06491e-18	4.56143e-16
ENSGALG00000012946	SINHCAF	254.81	839.494	-1.71961	5.82538e-29	1.10672e-26
novel.1067	-	7.7655	25.6404	-1.71788	0.019796	0.053547
ENSGALG00000007536	-	35.3665	116.236	-1.7171	1.33791e-06	1.09733e-05
ENSGALG00000035579	-	10.1872	33.5225	-1.71657	0.00479703	0.0162267
ENSGALG00000027695	PCBP4	393.774	1294.05	-1.71619	1.46847e-17	7.19486e-16
novel.415	-	14.441	47.5329	-1.71592	0.000808819	0.00344121
ENSGALG00000039769	-	69.9866	230.102	-1.71461	2.91398e-05	0.000178935
novel.719	-	10.5152	34.3712	-1.70987	0.00143817	0.00568736
ENSGALG00000007798	SHQ1	69.4453	227.342	-1.70909	4.38638e-08	4.90196e-07
ENSGALG00000009032	PIF1	32.7323	106.207	-1.69622	1.38679e-07	1.40019e-06
ENSGALG00000015138	-	213.275	691.079	-1.69556	4.15656e-09	5.64876e-08
ENSGALG00000000788	AVPR1B	5.2705	16.983	-1.69075	0.0339096	0.0831248
ENSGALG00000033097	-	172.438	556.982	-1.69061	6.64776e-10	1.06698e-08
ENSGALG00000044191	-	7.81064	25.2536	-1.68976	0.00845827	0.0262593
novel.146	-	3635.92	11681	-1.68363	1.00166e-24	1.23505e-22
ENSGALG00000031496	SPIK5	39.682	126.697	-1.67669	0.000101645	0.000547947
ENSGALG00000001449	STRA6	227.16	726.436	-1.67647	6.16281e-22	5.57593e-20
ENSGALG00000024871	RF00571	6.28629	19.9801	-1.67644	0.0253176	0.0653949
ENSGALG00000005062	FOXN4	48.8115	155.905	-1.67553	2.50521e-09	3.5605e-08
ENSGALG00000007744	CASS4	51.9644	165.808	-1.6729	6.63141e-08	7.09977e-07
ENSGALG00000017811	RF00443	8.50809	27.1257	-1.67069	0.00590977	0.0193203
novel.1130	-	5.28481	16.774	-1.66901	0.0333715	0.0820109
ENSGALG00000009854	NEK2	69.6734	221.063	-1.66737	7.40771e-11	1.40446e-09
ENSGALG00000000616	ELF3	5.81868	18.536	-1.66304	0.0416051	0.098385
ENSGALG00000038316	MTCL1	1330.38	4211.32	-1.66237	3.14704e-41	2.34371e-38
ENSGALG00000038626	-	5.82837	18.4754	-1.66035	0.0333425	0.0819613
ENSGALG00000033298	-	81.8222	258.244	-1.65919	4.59958e-13	1.20107e-11
novel.69	-	25.4893	80.4998	-1.65703	5.37279e-06	3.89531e-05
ENSGALG00000013239	NES	2475.11	7804.85	-1.65684	3.43636e-29	6.66453e-27
ENSGALG00000020322	-	38.9929	122.92	-1.65588	6.64456e-07	5.78083e-06
ENSGALG00000030492	-	4.61268	14.5143	-1.65366	0.0388305	0.0931157
ENSGALG00000025444	gga-mir-1652	69.1137	217.434	-1.65337	2.28291e-09	3.27455e-08
ENSGALG00000026409	RF02271	5.19036	16.3936	-1.6533	0.044568	0.104217
ENSGALG00000035419	CDON	382.444	1202.19	-1.65156	3.37791e-25	4.46034e-23
ENSGALG00000046650	-	8.19481	25.6167	-1.64664	0.0226407	0.0597149
ENSGALG00000043256	-	23.8355	74.5525	-1.64516	0.000110685	0.000589122
ENSGALG00000046494	CASP10	27.7899	86.646	-1.64459	1.91405e-05	0.000122251
ENSGALG00000031588	-	89.3435	279.673	-1.64451	5.12394e-12	1.14524e-10
novel.99	-	8.79693	27.4135	-1.63378	0.0108769	0.0323857
ENSGALG00000035191	PRLHR2	4.95634	15.2817	-1.62458	0.0472418	0.109547
novel.2716	-	10.3719	31.9291	-1.62119	0.0298165	0.0747953
ENSGALG00000041290	-	5.56396	17.0818	-1.62068	0.0392622	0.093914
ENSGALG00000039497	TFAP2E	343.451	1056.52	-1.62027	3.39002e-18	1.82946e-16
ENSGALG00000027231	NRARP	408.599	1255.06	-1.61941	2.85272e-35	9.99445e-33
novel.136	-	17.3354	53.2159	-1.61863	0.00082475	0.0034978
ENSGALG00000016826	ADPRHL1	6.85935	21.0903	-1.61736	0.0150388	0.0425847
ENSGALG00000014603	C1S	8.12942	25.008	-1.617	0.0125351	0.036499
ENSGALG00000040666	ATP6V0A4	6.54563	20.0712	-1.61476	0.0179701	0.0493975
ENSGALG00000016931	BORA	92.4332	282.244	-1.61003	1.88497e-14	6.10344e-13
novel.31	-	54.903	167.328	-1.60732	2.63391e-08	3.063e-07
ENSGALG00000007419	MASP1	1479.43	4499.66	-1.60462	6.81074e-29	1.26805e-26
ENSGALG00000017154	ZC3H12C	206.243	626.255	-1.60227	9.0811e-19	5.30013e-17
ENSGALG00000010507	FCRL4	135.693	411.809	-1.60136	1.00359e-17	5.00942e-16
novel.798	-	80.8401	244.845	-1.60054	1.57693e-09	2.34878e-08
ENSGALG00000041101	GALNT6	67.6359	204.351	-1.5964	6.33134e-08	6.80197e-07
ENSGALG00000036316	-	14.0771	42.3539	-1.5901	0.00142314	0.0056375
ENSGALG00000016698	SHOX	25.7726	77.7425	-1.58989	7.93006e-05	0.000439153
novel.930	-	917.292	2758.39	-1.58796	1.94378e-13	5.32988e-12
ENSGALG00000032882	-	33.1806	99.4117	-1.58465	1.91368e-06	1.52126e-05
novel.102	-	37.5841	112.513	-1.58382	6.73878e-06	4.79053e-05
ENSGALG00000010748	EXO1	81.8517	243.899	-1.57448	3.69788e-09	5.08854e-08
novel.791	-	9.41512	27.9795	-1.56681	0.0126512	0.0368012
ENSGALG00000041885	-	7.94472	23.479	-1.5667	0.0252336	0.0651869
novel.81	-	42.594	125.54	-1.5609	3.10285e-07	2.89281e-06
novel.171	-	17.7141	52.1837	-1.55961	0.000740918	0.00319096
ENSGALG00000013420	FOXM1	130.154	382.742	-1.55689	1.84724e-14	5.99169e-13
ENSGALG00000035957	-	4.90658	14.4163	-1.55228	0.0478901	0.110828
ENSGALG00000035115	-	6.17203	18.1554	-1.54975	0.0335348	0.0823578
ENSGALG00000010719	NEIL3	24.1041	70.3153	-1.54894	0.000111264	0.000591765
ENSGALG00000034271	UHRF1	495.942	1446.9	-1.54467	8.64634e-25	1.0877e-22
ENSGALG00000032066	-	51.9584	151.383	-1.54329	5.0852e-05	0.000294239
ENSGALG00000046678	-	11.0179	31.9938	-1.54163	0.0222302	0.0588156
ENSGALG00000032590	NDE1	128.731	374.631	-1.54073	4.02432e-13	1.06429e-11
ENSGALG00000002367	-	18.7345	54.4424	-1.54009	0.000186684	0.000936091
ENSGALG00000035594	MYH7	19.9253	57.9796	-1.53931	0.00669321	0.021478
ENSGALG00000005014	-	9.06047	26.1015	-1.53654	0.0373508	0.090148
ENSGALG00000028912	SCRT2	591.774	1717.24	-1.53643	8.83461e-23	8.8433e-21
ENSGALG00000012260	LCT	13.2055	38.111	-1.53375	0.00369333	0.0129546
ENSGALG00000025996	-	662.094	1914.74	-1.53222	1.25263e-26	1.85093e-24
ENSGALG00000045102	-	26.2719	75.9611	-1.53156	0.00842548	0.026175
ENSGALG00000037349	-	75.6308	218.556	-1.53025	4.14064e-11	8.22745e-10
ENSGALG00000030597	KIF11	396.202	1140.61	-1.52557	1.63408e-28	2.87016e-26
ENSGALG00000017836	RF00392	7.5513	21.644	-1.52311	0.036221	0.0877968
ENSGALG00000014218	PHF21B	263.838	757.627	-1.52171	1.07998e-26	1.62155e-24
ENSGALG00000038205	-	6.87917	19.7452	-1.51663	0.0403418	0.0959245
novel.2706	-	7.94978	22.7229	-1.51663	0.0251129	0.0649293
ENSGALG00000004367	AWAT1	8.44314	23.9942	-1.49991	0.0278921	0.0708457
ENSGALG00000028209	RF02271	16.6978	47.246	-1.49876	0.00102984	0.00424198
ENSGALG00000039354	VTG1	19.0339	53.7171	-1.49577	0.00043623	0.00199553
ENSGALG00000041404	SALL3	592.796	1670.28	-1.49428	2.70343e-36	1.0942e-33
ENSGALG00000007227	MSI1	946.423	2659.09	-1.49013	4.12749e-31	1.02175e-28
ENSGALG00000027571	-	61.6868	173.137	-1.49004	0.000133183	0.000693101
ENSGALG00000001079	WNT3	60.9548	170.843	-1.48929	1.32265e-08	1.62544e-07
novel.282	-	1792.94	5032.39	-1.48879	1.30922e-27	2.11961e-25
ENSGALG00000007135	-	16.0455	44.9433	-1.48421	0.0027832	0.0101128
ENSGALG00000025152	gga-mir-1714	9.81316	27.4881	-1.48355	0.00943373	0.0287508
ENSGALG00000003114	NOG	169.633	473.948	-1.48212	1.6121e-20	1.23516e-18
ENSGALG00000008233	BUB1	252.022	703.338	-1.48099	1.88914e-19	1.23847e-17
ENSGALG00000016680	TFAP2B	1029.99	2869.37	-1.47778	1.67399e-20	1.27211e-18
ENSGALG00000008266	COL4A6	337.68	940.321	-1.47733	6.58574e-10	1.05885e-08
ENSGALG00000003922	TOP2A	1636.79	4554.04	-1.47619	1.79666e-22	1.73189e-20
ENSGALG00000010623	ORC1	51.0789	141.98	-1.47486	7.16615e-07	6.19985e-06
ENSGALG00000002375	NOTCH1	3485.4	9670.56	-1.47224	4.98793e-31	1.1906e-28
ENSGALG00000040266	GLI3	170.225	472.279	-1.4706	5.14446e-16	2.09128e-14
ENSGALG00000010745	HMGB2	1205.96	3338.76	-1.46916	8.79744e-19	5.15074e-17
ENSGALG00000006520	MYH11	103.727	286.514	-1.46645	1.67827e-08	2.02242e-07
ENSGALG00000040625	SRXN1	164.792	455.386	-1.46638	1.24922e-18	7.16184e-17
novel.664	-	32.1994	88.8678	-1.46449	6.98751e-06	4.95033e-05
ENSGALG00000045388	RFX8	10.8243	29.7423	-1.46062	0.0108086	0.0322328
ENSGALG00000012160	KIF18A	110.151	302.744	-1.45825	5.43099e-13	1.39662e-11
novel.2212	-	8.50809	23.3867	-1.45737	0.0182385	0.0500392
ENSGALG00000028279	RF00016	10.6451	29.0721	-1.45474	0.0282632	0.0715734
novel.1718	-	29.3547	80.3521	-1.44961	7.28275e-05	0.000407181
ENSGALG00000045185	-	72.0988	196.901	-1.44948	1.84296e-09	2.71032e-08
novel.446	-	12.4629	34.0089	-1.44861	0.00551798	0.0182412
ENSGALG00000005506	HESX1	21.3543	58.1629	-1.44615	0.000389679	0.00180432
ENSGALG00000004018	GLYCTK	303.521	825.927	-1.44389	1.61725e-19	1.06775e-17
ENSGALG00000025680	RF00402	16.2437	43.9566	-1.44281	0.00439897	0.015058
ENSGALG00000026313	RND3	1211.08	3290.64	-1.44192	1.55088e-22	1.51973e-20
ENSGALG00000001124	LHX2	468.704	1270.3	-1.43848	2.58732e-27	4.04802e-25
ENSGALG00000046293	-	6.63502	17.8858	-1.43825	0.0491876	0.113311
ENSGALG00000003457	CNP	970.307	2628.82	-1.43765	2.15185e-25	2.90318e-23
ENSGALG00000003461	USP49	233.434	631.847	-1.4365	3.3588e-19	2.09147e-17
novel.107	-	31.566	85.3509	-1.43563	0.000148809	0.000765134
ENSGALG00000031203	-	15.4172	41.5765	-1.43524	0.0318818	0.0789541
ENSGALG00000013858	-	46.131	123.91	-1.42736	3.73682e-06	2.79971e-05
ENSGALG00000033339	FIGNL2	79.6235	213.967	-1.42545	2.49494e-07	2.37238e-06
ENSGALG00000002781	BRCA1	267.363	716.771	-1.42285	2.19494e-13	5.96583e-12
ENSGALG00000009913	SMARCA5	1411.22	3778.73	-1.42103	1.239e-25	1.73445e-23
ENSGALG00000016397	SOX11	2422.74	6488.06	-1.42101	2.5406e-27	4.00862e-25
ENSGALG00000001616	CDC45	192.331	514.951	-1.42059	6.06987e-13	1.55021e-11
ENSGALG00000033997	ZNF800	218.634	584.586	-1.41876	2.88557e-18	1.57549e-16
ENSGALG00000033304	MYBL1	87.1618	232.604	-1.41623	4.7523e-08	5.26976e-07
ENSGALG00000046036	-	12.2888	32.5603	-1.41226	0.0147261	0.0418647
ENSGALG00000043251	-	30.5253	80.9972	-1.40769	2.9544e-05	0.000181237
ENSGALG00000010891	ABCB11	83.6823	221.824	-1.40582	2.85014e-08	3.28776e-07
ENSGALG00000042003	FZD10	131.344	347.093	-1.40226	1.53928e-11	3.22732e-10
novel.156	-	31.337	82.8568	-1.40117	0.00152398	0.00597843
ENSGALG00000010490	DPYSL4	1498	3956.08	-1.4009	4.30179e-24	4.94395e-22
ENSGALG00000035099	LRRN1	1380.48	3639.88	-1.39843	7.5774e-38	3.359e-35
novel.800	-	90.0082	237.414	-1.39729	1.99809e-10	3.51614e-09
ENSGALG00000011342	FGD6	235.12	619.071	-1.39596	1.52846e-18	8.67597e-17
ENSGALG00000017395	SKIDA1	66.8739	175.831	-1.39574	6.65433e-07	5.78392e-06
ENSGALG00000045729	HHIPL2	15.8419	41.7443	-1.39232	0.0257868	0.0663859
ENSGALG00000013208	-	259.484	680.656	-1.39184	2.20872e-19	1.43284e-17
ENSGALG00000006236	TPH1	41.7527	109.43	-1.39051	8.09555e-05	0.000447253
ENSGALG00000008537	EPHB3	735.61	1927.47	-1.38917	9.59958e-28	1.59578e-25
ENSGALG00000005889	CCDC18	124.923	326.569	-1.38796	2.01485e-09	2.94219e-08
ENSGALG00000012074	ALPK1	9.78322	25.6342	-1.38752	0.020765	0.0556908
ENSGALG00000033044	-	61.0759	159.491	-1.38606	6.43361e-07	5.62621e-06
novel.1595	-	11.9696	31.0563	-1.38354	0.019488	0.0528983
ENSGALG00000006483	-	154.611	403.427	-1.3833	1.22202e-12	3.01748e-11
novel.1290	-	35.9413	93.7687	-1.38008	0.00348349	0.0123044
ENSGALG00000013422	RHNO1	13.7929	35.8206	-1.37905	0.00769913	0.0242749
ENSGALG00000002175	KIF14	58.744	152.838	-1.37895	1.34603e-07	1.36348e-06
novel.1900	-	20.8117	53.9014	-1.37428	0.00214794	0.00807241
ENSGALG00000002249	AGO1	2026.83	5234.1	-1.36873	3.14905e-31	7.92298e-29
ENSGALG00000005762	BIRC7	40.9342	105.4	-1.36717	0.000697841	0.00302081
ENSGALG00000004631	DRAXIN	1243.04	3203.26	-1.36554	2.58237e-26	3.72708e-24
ENSGALG00000008759	LAMP3	27.5774	70.972	-1.3653	0.000922919	0.00385011
ENSGALG00000044235	-	66.0166	169.911	-1.36516	3.48336e-07	3.21855e-06
ENSGALG00000032296	-	9.2051	23.6394	-1.36512	0.0435758	0.102192
ENSGALG00000034568	-	23.6272	60.7681	-1.36487	0.00279861	0.0101628
novel.318	-	441.326	1135.57	-1.36366	3.49175e-25	4.57818e-23
ENSGALG00000009020	JAG1	586.173	1508.26	-1.36328	3.91356e-23	4.02561e-21
novel.2621	-	23.5973	60.8256	-1.36293	0.00347141	0.012271
ENSGALG00000001329	EPB41	1188.58	3056.34	-1.36228	1.09758e-18	6.38596e-17
ENSGALG00000043021	HORMAD1	27.0574	69.2088	-1.35742	0.00040723	0.00187577
ENSGALG00000029552	-	8.43852	21.6801	-1.35658	0.0428643	0.100828
novel.547	-	10.0868	25.9097	-1.35613	0.0377397	0.0909097
novel.2106	-	10.8193	27.745	-1.3557	0.0283837	0.0718395
ENSGALG00000033150	MIDN	1220.53	3121.9	-1.35475	2.44247e-20	1.84108e-18
ENSGALG00000046119	-	181.323	462.284	-1.35081	7.44194e-16	2.96693e-14
ENSGALG00000039896	-	14.5	37.0038	-1.35036	0.0123289	0.0360007
novel.851	-	346.587	883.895	-1.35	7.84276e-24	8.64014e-22
novel.1332	-	16.5329	42.2473	-1.34694	0.0126524	0.0368012
ENSGALG00000032183	-	16.2888	41.5362	-1.34665	0.00560337	0.018471
ENSGALG00000041353	TP53INP1	706.115	1794.07	-1.34475	1.73756e-13	4.82121e-12
ENSGALG00000020160	ADH6	9.12078	23.239	-1.34382	0.0321072	0.079428
ENSGALG00000009971	CDC20	247.507	627.681	-1.34271	2.20303e-19	1.43284e-17
ENSGALG00000034889	OTX2	1478.29	3748.94	-1.34233	7.51668e-25	9.52025e-23
ENSGALG00000016442	-	478.816	1213.62	-1.34212	6.73073e-17	3.04901e-15
ENSGALG00000007681	HTR2B	33.1903	84.1962	-1.33981	0.000388337	0.00179943
ENSGALG00000036892	BUB1B	387.128	980.011	-1.33953	3.50754e-21	2.91537e-19
ENSGALG00000033647	-	43.2982	109.497	-1.33736	2.63814e-05	0.000163235
ENSGALG00000033148	-	61.3537	154.979	-1.33589	3.044e-05	0.000185876
ENSGALG00000009606	-	14.7792	37.209	-1.33549	0.0133886	0.0386646
ENSGALG00000032398	ASPM	820.634	2066.95	-1.33281	9.38877e-26	1.32426e-23
novel.1030	-	31.3329	78.6745	-1.3297	0.0348863	0.085049
ENSGALG00000043204	PAX7	518.306	1301.92	-1.3288	8.15652e-31	1.82964e-28
ENSGALG00000026858	BTG2	90.1418	226.332	-1.32861	1.28693e-09	1.96557e-08
ENSGALG00000007131	-	1816.04	4550.57	-1.32522	5.36545e-20	3.91747e-18
ENSGALG00000009061	ACTL6A	424.886	1064.23	-1.32509	4.77846e-15	1.67861e-13
ENSGALG00000006110	PLK1	415.56	1040.59	-1.32411	3.7668e-15	1.34609e-13
ENSGALG00000029521	SKOR1	38.8786	97.0793	-1.32193	0.0172152	0.0476746
ENSGALG00000012103	CCDC73	22.3411	55.7873	-1.32098	0.00157417	0.0061491
ENSGALG00000042467	-	19.6116	48.8688	-1.31801	0.0051701	0.0172566
novel.2373	-	20.6481	51.4704	-1.31716	0.00244022	0.00901434
ENSGALG00000035814	-	59.6346	147.932	-1.31358	4.97089e-05	0.000288314
novel.138	-	12.5076	30.9765	-1.31259	0.0249948	0.0647151
ENSGALG00000017926	RF00100	27.5807	68.3627	-1.31127	0.00103338	0.00425372
ENSGALG00000038502	CCNF	140.417	347.787	-1.30932	2.96746e-10	5.00441e-09
ENSGALG00000031605	POU3F1	128.362	318.137	-1.30841	1.58977e-10	2.83784e-09
ENSGALG00000023338	CBX2	444.862	1101.94	-1.30799	1.23205e-22	1.22014e-20
novel.360	-	88.5668	219.023	-1.30792	2.5447e-09	3.61386e-08
ENSGALG00000025674	RF01186	17.3101	42.7154	-1.30129	0.00496866	0.016689
ENSGALG00000000632	CHTF8	58.6538	144.63	-1.30127	1.08821e-05	7.37817e-05
ENSGALG00000010858	LRP2	307.809	758.301	-1.30011	5.91497e-11	1.14595e-09
ENSGALG00000014729	DEPDC1B	85.8904	211.289	-1.29925	1.5413e-06	1.2455e-05
ENSGALG00000016537	SCML2	111.26	273.96	-1.29912	8.66169e-08	9.09047e-07
ENSGALG00000009302	EMX2	608.115	1493.1	-1.29574	1.80461e-22	1.73189e-20
ENSGALG00000038194	-	150.91	370.537	-1.29573	8.80778e-10	1.38618e-08
ENSGALG00000043033	EYA1	37.4289	91.6133	-1.29228	0.000186957	0.000936956
ENSGALG00000032941	-	138.107	338.17	-1.29046	6.3138e-12	1.3895e-10
ENSGALG00000001480	-	122.394	299.061	-1.29015	1.36383e-10	2.47487e-09
ENSGALG00000033198	MYO5C	13.405	32.7446	-1.28915	0.0190916	0.051951
ENSGALG00000036947	-	25.6137	62.4562	-1.28849	0.00205021	0.00774419
novel.356	-	16.04	39.1003	-1.28787	0.0154869	0.0436543
ENSGALG00000008095	KIF23	337.045	822.922	-1.28781	2.10764e-13	5.75375e-12
ENSGALG00000004676	-	205.207	501.365	-1.28778	2.57967e-12	6.0796e-11
ENSGALG00000045739	-	10.1121	24.6949	-1.28592	0.0451661	0.105456
ENSGALG00000038799	-	101.416	246.936	-1.28369	4.23851e-07	3.85507e-06
ENSGALG00000003895	PRDM12	214.378	520.658	-1.28074	9.12108e-15	3.082e-13
ENSGALG00000046455	-	12.1395	29.502	-1.28027	0.0164375	0.0457861
ENSGALG00000009553	SMC4	498.249	1209.51	-1.27954	3.56046e-17	1.66976e-15
ENSGALG00000011524	PPEF2	57.3487	139.239	-1.27841	3.09138e-06	2.35018e-05
ENSGALG00000046584	-	14.7944	35.7718	-1.2768	0.0130126	0.0376782
ENSGALG00000011281	SGO1	102.714	248.753	-1.27536	1.66596e-08	2.01018e-07
ENSGALG00000041408	-	89.2482	216.207	-1.27478	1.36113e-06	1.11321e-05
ENSGALG00000006267	TPX2	538.493	1303.1	-1.27476	8.09642e-16	3.19367e-14
ENSGALG00000005284	LRRC39	11.0786	26.7826	-1.27276	0.0403969	0.0960308
novel.760	-	45.1823	109.318	-1.27193	0.00369858	0.0129681
ENSGALG00000038575	-	131.886	318.447	-1.27147	1.26926e-07	1.29274e-06
ENSGALG00000014513	CDCA3	291.237	701.6	-1.26767	1.5154e-14	4.95852e-13
ENSGALG00000014425	NCAPG	142.783	343.305	-1.26598	3.59742e-09	4.95762e-08
ENSGALG00000005842	GDPD2	31.9792	76.8108	-1.26308	0.00153293	0.00600595
ENSGALG00000037453	TERF1	191.705	459.908	-1.26187	5.86604e-14	1.75305e-12
ENSGALG00000027789	RAB37	12.3183	29.4099	-1.26174	0.0319917	0.0791843
ENSGALG00000029072	NTN3	131.959	316.389	-1.2604	4.6252e-09	6.21753e-08
ENSGALG00000004195	KIF4A	779.207	1866.66	-1.26017	7.99756e-19	4.71204e-17
ENSGALG00000031144	ZIC3	257.276	616.433	-1.25981	1.09885e-09	1.695e-08
ENSGALG00000041950	-	24.503	58.6488	-1.25795	0.00249446	0.00918557
ENSGALG00000028373	GAS2L3	85.5641	204.86	-1.25785	2.34728e-08	2.75029e-07
ENSGALG00000007388	-	312.475	746.479	-1.25678	6.56543e-21	5.29163e-19
ENSGALG00000030245	-	156.022	372.017	-1.25539	0.00025935	0.00125647
ENSGALG00000034585	BFSP2	27.5457	65.4328	-1.25306	0.00195438	0.00742617
ENSGALG00000038411	CENPL	68.8317	164.112	-1.25256	1.54802e-07	1.54207e-06
ENSGALG00000023025	-	114.2	272.019	-1.25176	1.26215e-09	1.93089e-08
ENSGALG00000004397	MLXIP	287.975	686.088	-1.25141	3.00613e-12	7.00484e-11
ENSGALG00000031960	LEF1	945.963	2251.32	-1.25053	1.07794e-15	4.18113e-14
novel.816	-	31.8304	75.491	-1.24764	0.0014669	0.00578256
ENSGALG00000001169	CRB2	553.094	1313.21	-1.2471	4.76928e-15	1.67856e-13
ENSGALG00000038480	DHX32	23.009	54.5104	-1.24636	0.00300458	0.0108221
ENSGALG00000031840	-	54.2566	128.533	-1.24343	1.48766e-05	9.73552e-05
ENSGALG00000000583	SOX13	210.11	497.447	-1.24323	2.58548e-13	6.97638e-12
ENSGALG00000033100	-	52.7001	124.462	-1.2415	7.413e-05	0.00041347
ENSGALG00000035441	POU4F1	295.05	697.816	-1.24137	1.26022e-16	5.57318e-15
ENSGALG00000039728	SHOX2	107.295	253.155	-1.23993	1.26598e-08	1.5599e-07
ENSGALG00000005502	KCNG4	14.8893	35.028	-1.23817	0.0211252	0.0564292
ENSGALG00000031193	IGSF9	470.724	1110.24	-1.23785	3.93851e-18	2.10713e-16
ENSGALG00000045909	-	14.1121	33.3144	-1.23756	0.0142926	0.0408194
ENSGALG00000009738	CTBP2	897.774	2116.46	-1.23695	1.88588e-16	8.18455e-15
ENSGALG00000031896	-	780.928	1836.91	-1.23384	1.89765e-17	9.12941e-16
ENSGALG00000040198	-	330.106	775.2	-1.23258	3.09639e-14	9.67268e-13
ENSGALG00000017128	SKA3	87.4055	205.329	-1.23164	1.5542e-05	0.000101282
novel.4	-	18.6957	43.828	-1.2313	0.0231296	0.0606941
ENSGALG00000005958	TRIM66	60.9397	142.807	-1.23029	2.69131e-05	0.000166469
ENSGALG00000044132	-	109.157	256.329	-1.23024	1.85995e-06	1.48176e-05
ENSGALG00000025810	CCNB3	366.481	859.249	-1.22959	7.22987e-11	1.37354e-09
ENSGALG00000014188	-	14.3365	33.7011	-1.22795	0.0195411	0.0530115
ENSGALG00000042228	FAM19A4	35.6701	83.483	-1.22521	0.00102285	0.00421878
novel.32	-	23.8843	55.8544	-1.22446	0.0072214	0.0229524
ENSGALG00000006662	BPIFB3	25.5095	59.5582	-1.22401	0.00318643	0.0113912
ENSGALG00000040152	CCNJL	24.7071	57.5428	-1.22145	0.00151245	0.00593945
ENSGALG00000032552	-	130.523	304.263	-1.22041	9.10422e-08	9.50135e-07
novel.875	-	33.3058	77.5957	-1.21792	0.000604745	0.00265422
novel.387	-	26.0665	60.4235	-1.21687	0.00239301	0.00886634
ENSGALG00000000081	IL4I1	17.3396	40.2839	-1.21574	0.0122791	0.0359003
ENSGALG00000014094	STK38L	160.713	373.171	-1.21538	4.48026e-09	6.04451e-08
ENSGALG00000042009	HMMR	148.502	343.854	-1.21238	5.65586e-10	9.14872e-09
ENSGALG00000004784	-	35.5048	82.2963	-1.21228	0.0119349	0.0350207
ENSGALG00000033813	BTBD6	1146.17	2655.69	-1.21212	3.55289e-15	1.277e-13
ENSGALG00000014795	TGIF1	91.0255	210.728	-1.21201	6.73735e-06	4.79053e-05
ENSGALG00000006037	MCM2	674.136	1561.18	-1.21141	2.47581e-12	5.85709e-11
ENSGALG00000038504	MID1	288.353	667.336	-1.21119	8.22717e-15	2.80541e-13
novel.1269	-	34.9841	81.1557	-1.20997	0.0150032	0.0425032
ENSGALG00000011391	AMN	15.7208	36.2876	-1.20883	0.0221193	0.0585857
novel.614	-	125.409	289.863	-1.20878	4.17968e-06	3.10032e-05
ENSGALG00000017025	CKAP2	672.47	1551.05	-1.2056	2.27927e-19	1.47347e-17
ENSGALG00000025977	GADD45A	539.051	1242.46	-1.20485	2.9338e-19	1.84383e-17
novel.1161	-	46.5164	107.165	-1.20253	0.00592057	0.0193386
ENSGALG00000041102	CDK5RAP2	746.432	1717.98	-1.20231	4.94966e-19	2.98233e-17
novel.2721	-	128.85	295.227	-1.1958	0.000448262	0.00204154
novel.248	-	1687.46	3862.44	-1.19468	0.000599169	0.00263288
novel.594	-	77.3989	176.919	-1.19459	1.33144e-05	8.82801e-05
ENSGALG00000042045	IRX3	220.636	504.692	-1.19409	3.10111e-12	7.19913e-11
ENSGALG00000004260	PKP3	14.3263	32.7939	-1.19346	0.0295758	0.0743112
ENSGALG00000033566	-	14.8142	33.7823	-1.19308	0.0203611	0.0547575
ENSGALG00000034855	HK2	426.475	974.402	-1.19242	8.71764e-14	2.55601e-12
ENSGALG00000039292	UNCX	135.267	308.293	-1.1873	3.04257e-10	5.11256e-09
novel.190	-	68.9663	156.978	-1.18668	6.29186e-07	5.5178e-06
novel.195	-	221.78	504.544	-1.18643	4.27889e-11	8.49309e-10
ENSGALG00000037144	-	88.5323	201.413	-1.18575	5.50332e-08	5.99191e-07
novel.722	-	124.92	283.817	-1.1841	2.39293e-09	3.40872e-08
ENSGALG00000031058	-	195.443	442.724	-1.17889	1.10224e-06	9.2274e-06
ENSGALG00000011155	ARV1	53.3639	120.574	-1.17731	1.64513e-05	0.000106425
ENSGALG00000005451	HELLS	195.425	441.09	-1.17509	1.48926e-10	2.67441e-09
ENSGALG00000001717	SLC16A1	522.716	1179.83	-1.17447	1.00261e-13	2.91215e-12
ENSGALG00000001882	TNFRSF18	14.3858	32.5104	-1.17391	0.0227436	0.0598938
ENSGALG00000037373	-	58.5248	132.106	-1.17358	3.57262e-05	0.000214221
ENSGALG00000045039	-	175.075	394.295	-1.17158	1.05082e-09	1.62765e-08
ENSGALG00000016444	ODC1	2145.73	4833.73	-1.17154	1.56352e-20	1.20788e-18
ENSGALG00000035175	GNAO1	147.226	331.449	-1.16994	1.45963e-08	1.78084e-07
ENSGALG00000016438	MELK	112.793	253.779	-1.16974	0.000636164	0.00277968
novel.128	-	25.1718	56.6221	-1.16791	0.0134224	0.0387502
ENSGALG00000005038	CENPI	126.565	284.513	-1.16785	3.74078e-09	5.13617e-08
ENSGALG00000037483	ANP32B	2985.73	6697.41	-1.16543	7.98673e-20	5.63254e-18
ENSGALG00000006626	PDE6C	24.3782	54.6438	-1.16412	0.00406082	0.0140555
ENSGALG00000030788	-	88.1932	197.427	-1.16238	4.93624e-07	4.42696e-06
ENSGALG00000033231	RACGAP1	233.083	521.533	-1.1617	3.18373e-12	7.37255e-11
ENSGALG00000010120	-	231.361	517.16	-1.16153	7.63675e-08	8.08774e-07
ENSGALG00000042083	-	28.3629	63.2546	-1.16106	0.00451011	0.0153932
ENSGALG00000040432	-	29.7279	66.4138	-1.16061	0.00220074	0.0082442
ENSGALG00000016600	POMC	32.0593	71.7197	-1.15973	0.0012969	0.00519154
ENSGALG00000007710	-	200.712	447.961	-1.15927	9.5992e-09	1.21166e-07
novel.824	-	210.689	470.832	-1.15901	5.04581e-07	4.50786e-06
ENSGALG00000030027	MCAM	1056.44	2356.81	-1.158	3.3327e-12	7.68884e-11
ENSGALG00000040383	SOX3	240.923	537.501	-1.15759	3.07732e-14	9.62925e-13
ENSGALG00000036786	-	13.2452	29.4041	-1.15467	0.0397877	0.0948492
ENSGALG00000035001	-	24.4735	54.3869	-1.15399	0.0144382	0.0411848
ENSGALG00000040360	DUSP1	139.709	310.383	-1.1523	2.74899e-06	2.11056e-05
ENSGALG00000045669	-	18.067	40.1244	-1.15158	0.0190499	0.0518847
ENSGALG00000028290	C1H21ORF91	144.886	321.806	-1.14951	4.97102e-09	6.6488e-08
ENSGALG00000007371	IGDCC3	110.311	244.752	-1.14931	1.18538e-08	1.46837e-07
ENSGALG00000010961	IGF2BP3	973.865	2160.2	-1.1493	4.23142e-14	1.29788e-12
ENSGALG00000005655	TSPEAR	28.777	63.8728	-1.14865	0.00224522	0.00839392
ENSGALG00000001391	PLLP	24.0834	53.1184	-1.14824	0.0427016	0.100528
ENSGALG00000004037	DNA2	159.294	352.778	-1.14817	1.03346e-09	1.60343e-08
ENSGALG00000008584	NUSAP1	322.418	714.592	-1.14782	4.4014e-12	9.957e-11
ENSGALG00000043274	-	181.969	402.8	-1.14626	2.02827e-09	2.95482e-08
ENSGALG00000035199	ODF1	14.0421	31.0985	-1.14481	0.0300432	0.0752645
ENSGALG00000001506	PTTG2	200.592	443.473	-1.14476	7.66803e-09	9.85264e-08
ENSGALG00000000249	GH	28.2879	62.3105	-1.14263	0.0202653	0.0546101
ENSGALG00000015712	SLBP	82.3459	181.452	-1.14011	1.0787e-05	7.32172e-05
ENSGALG00000006158	ACVR2B	155.456	342.733	-1.13881	1.11291e-07	1.14288e-06
novel.162	-	88.1794	193.821	-1.13742	0.00573448	0.0188216
ENSGALG00000037735	CENPA	17.2502	37.9691	-1.13571	0.028165	0.0713733
ENSGALG00000010436	DMBX1	205.755	452.505	-1.13568	2.37038e-09	3.38177e-08
novel.879	-	22.2664	48.9593	-1.13507	0.0082102	0.0256173
ENSGALG00000002138	HYAL2	664.965	1460.12	-1.13457	8.87724e-18	4.47909e-16
ENSGALG00000036972	-	386.37	847.996	-1.13394	1.73562e-09	2.57278e-08
novel.673	-	36.1487	79.0581	-1.13374	0.0034601	0.0122403
ENSGALG00000030712	COL2A1	443.897	973.949	-1.13369	2.32864e-10	4.02555e-09
ENSGALG00000007260	ZEB1	1786.52	3918.46	-1.13309	5.81061e-20	4.22591e-18
ENSGALG00000007961	ARMC7	150.097	328.856	-1.13212	6.75346e-07	5.86733e-06
ENSGALG00000016569	FANCB	14.1366	30.8904	-1.13004	0.0414218	0.0980416
ENSGALG00000002442	ANKS4B	22.6004	49.3528	-1.1266	0.00856955	0.0265517
ENSGALG00000017235	NOX4	41.5423	90.6403	-1.12523	0.00304337	0.0109386
ENSGALG00000035027	-	785.508	1713.64	-1.12497	8.30205e-20	5.79871e-18
ENSGALG00000024081	TGIF2	192.449	419.928	-1.12464	5.03907e-07	4.504e-06
ENSGALG00000017658	GAS1	98.2032	214.181	-1.12394	9.59692e-05	0.000520317
ENSGALG00000045441	C20orf27	657.243	1432.44	-1.12377	6.7015e-14	1.98678e-12
ENSGALG00000034279	-	24.1137	52.2697	-1.12045	0.0160166	0.0448353
ENSGALG00000035412	RF00478	18.6156	40.5291	-1.11977	0.0153729	0.0433987
ENSGALG00000006488	RYK	455.729	989.412	-1.11838	4.27188e-18	2.27893e-16
novel.2644	-	24.7964	53.9732	-1.11763	0.0348414	0.0849616
ENSGALG00000002980	RTKN2	176.421	382.49	-1.11661	3.94212e-09	5.38877e-08
ENSGALG00000033865	-	58.8634	127.423	-1.1165	0.000104687	0.00056153
ENSGALG00000017815	RF00393	56.9309	123.103	-1.11614	0.00456857	0.0155613
ENSGALG00000034185	-	40.4102	87.5433	-1.1156	0.0125088	0.0364403
ENSGALG00000034649	TOX3	481.276	1042.9	-1.11555	1.49957e-14	4.92405e-13
ENSGALG00000014692	LMNB1	819.205	1775.15	-1.1155	1.33411e-11	2.813e-10
ENSGALG00000004794	H2AFY2	2201.98	4771.15	-1.11544	6.9434e-15	2.3984e-13
ENSGALG00000007768	AURKA	188.571	408.289	-1.11411	2.33179e-07	2.23782e-06
ENSGALG00000029253	-	83.9264	181.394	-1.11384	0.00010686	0.000571049
ENSGALG00000007410	IGDCC4	476.04	1030.47	-1.1133	4.28901e-14	1.31122e-12
ENSGALG00000006186	RAD21L1	300.779	650.345	-1.11315	2.50631e-11	5.12779e-10
ENSGALG00000034913	-	109.718	237.138	-1.11255	4.05442e-05	0.000240324
ENSGALG00000001607	CYBC1	738.576	1596.93	-1.11212	8.74618e-23	8.80207e-21
ENSGALG00000038265	CREB5	26.0522	56.4731	-1.11114	0.0114892	0.0339428
novel.925	-	81.8213	176.682	-1.11036	0.000114621	0.000607639
ENSGALG00000006712	RSPH14	23.2813	50.0649	-1.10971	0.0200904	0.0542723
novel.920	-	2246.41	4847.16	-1.10943	2.07912e-17	9.95106e-16
ENSGALG00000015709	TACC3	458.773	988.735	-1.10813	1.99533e-10	3.51461e-09
novel.1164	-	17.6593	38.0435	-1.10812	0.0280087	0.0710835
ENSGALG00000043399	EZH2	750.775	1618.44	-1.10793	1.42531e-13	4.03906e-12
ENSGALG00000003584	KPNA2	800.238	1724.4	-1.1075	1.84383e-12	4.44098e-11
ENSGALG00000018289	gga-mir-124c	56.6442	122.165	-1.10663	0.00087428	0.00367178
ENSGALG00000025766	-	53.31	114.95	-1.10653	8.94922e-05	0.000488471
ENSGALG00000035108	KDM7A	108.405	233.498	-1.10598	1.27957e-05	8.52655e-05
ENSGALG00000035870	-	2466.53	5308.49	-1.10584	0.0203412	0.0547359
ENSGALG00000029070	FAM181A	75.0793	161.359	-1.10497	8.20387e-05	0.000452164
ENSGALG00000016455	GREB1	166.493	357.718	-1.10481	8.33585e-10	1.31747e-08
ENSGALG00000026207	CNTF	21.2843	45.5703	-1.10368	0.0309957	0.0772429
ENSGALG00000029903	-	58.3152	125.326	-1.10267	0.000152097	0.000779883
ENSGALG00000013607	FBXO5	177.194	380.675	-1.10261	2.85719e-08	3.29385e-07
ENSGALG00000008945	NEXN	1248.49	2678.51	-1.101	2.08638e-10	3.6577e-09
ENSGALG00000028367	-	424.116	908.735	-1.09983	1.91482e-08	2.28383e-07
ENSGALG00000006955	CCNJ	109.64	235.018	-1.09885	1.12699e-05	7.59685e-05
ENSGALG00000028005	GADD45G	218.8	467.949	-1.0966	0.0311338	0.0775356
ENSGALG00000005415	TEAD1	217.442	464.812	-1.09649	1.93696e-07	1.89106e-06
ENSGALG00000036497	SOX4	2739.14	5854.62	-1.09574	8.39088e-14	2.46799e-12
ENSGALG00000021285	UNG	199.701	426.68	-1.09526	4.27619e-07	3.88365e-06
ENSGALG00000003881	ERCC6L	106.493	226.975	-1.09161	1.60348e-05	0.000104165
ENSGALG00000007070	OTOA	152.875	325.846	-1.09109	0.000491237	0.00221344
ENSGALG00000009157	-	153.358	326.239	-1.08894	8.37664e-08	8.82613e-07
ENSGALG00000015249	-	222.273	472.515	-1.08767	9.5603e-12	2.06013e-10
ENSGALG00000013039	BID	1116.47	2370.55	-1.08618	1.91132e-21	1.63987e-19
ENSGALG00000011504	TMPO	1861.51	3952.05	-1.08603	4.06224e-17	1.88608e-15
ENSGALG00000009837	DTL	94.0258	199.571	-1.08554	8.92875e-06	6.15935e-05
ENSGALG00000014978	IQGAP2	404.458	857.801	-1.08474	5.50126e-07	4.87036e-06
ENSGALG00000028978	BTBD19	25.8873	54.8122	-1.08424	0.013548	0.039022
ENSGALG00000033420	COL2A1	42.9579	91.0487	-1.08401	0.000775754	0.00332178
ENSGALG00000044708	-	25.5335	53.9343	-1.08397	0.0378625	0.0911445
ENSGALG00000007555	CCND1	295.627	626.823	-1.08347	4.19328e-10	6.89067e-09
ENSGALG00000030991	IRX1	345.495	730.575	-1.08117	3.33928e-08	3.79788e-07
ENSGALG00000001845	PHTF1	619.753	1311.42	-1.08088	3.48384e-19	2.1621e-17
ENSGALG00000040546	-	14.8289	31.3617	-1.08036	0.0422237	0.0995978
ENSGALG00000021340	CA9	111.762	235.969	-1.07825	0.000112999	0.000600076
ENSGALG00000046425	FAM110A	259.425	548.161	-1.07824	6.00159e-09	7.90791e-08
ENSGALG00000017644	COTL1	8157.54	17220.3	-1.0779	7.29095e-18	3.70888e-16
novel.2337	-	19.1768	40.3583	-1.07785	0.0490019	0.112981
ENSGALG00000008713	BIRC5	133.386	281.275	-1.07781	7.62328e-06	5.35389e-05
ENSGALG00000004266	TNFAIP8L1	154.062	325.198	-1.07746	2.04619e-09	2.9786e-08
ENSGALG00000016026	-	1414.72	2983.8	-1.07677	4.30339e-08	4.81978e-07
ENSGALG00000014801	NDC80	235.342	496.437	-1.07647	2.92113e-09	4.09842e-08
ENSGALG00000004515	KNTC1	189.049	398.847	-1.07643	1.59087e-09	2.36763e-08
novel.451	-	311.657	657.262	-1.07592	4.54922e-07	4.10558e-06
ENSGALG00000006639	CEP55	33.4723	70.3627	-1.07456	0.012261	0.0358643
ENSGALG00000003972	FAXDC2	20.6674	43.4839	-1.07424	0.0479111	0.110828
ENSGALG00000008941	FEZF1	55.2125	116.118	-1.07123	0.00029524	0.00140728
ENSGALG00000020788	-	214.64	451.086	-1.07112	7.2528e-06	5.11492e-05
ENSGALG00000012165	DLGAP5	314.131	659.985	-1.07096	2.20465e-09	3.18437e-08
ENSGALG00000037307	-	96.1292	201.75	-1.07089	2.61912e-05	0.00016222
ENSGALG00000009016	SLX4IP	60.5834	127.377	-1.07063	6.16792e-05	0.000349894
novel.1302	-	123.366	259.252	-1.07051	0.00451113	0.0153939
ENSGALG00000046489	-	29.733	62.3193	-1.07005	0.00443063	0.0151551
ENSGALG00000010347	CCNG2	697.664	1464.34	-1.06922	1.23724e-20	9.71946e-19
ENSGALG00000034132	CACFD1	1282.35	2690.2	-1.06862	3.41579e-12	7.87079e-11
ENSGALG00000023920	PHYKPL	214.34	448.838	-1.06574	2.54098e-07	2.41123e-06
ENSGALG00000024500	gga-mir-124a-2	65.1805	136.402	-1.06557	7.296e-05	0.000407563
ENSGALG00000001126	CHAF1A	245.443	513.107	-1.06423	2.90472e-10	4.90305e-09
ENSGALG00000013743	ENPP7	45.9817	96.1132	-1.06369	0.000352752	0.00165139
ENSGALG00000029982	-	84.6967	177.122	-1.06282	1.64665e-05	0.000106487
novel.369	-	27.5871	57.731	-1.06274	0.0166864	0.0463754
ENSGALG00000004662	DISP3	649.072	1355.73	-1.06234	1.24046e-19	8.36783e-18
ENSGALG00000015322	IMPG2	41.1898	86.0564	-1.06121	0.00175518	0.00675866
ENSGALG00000000243	RDM1	174.529	363.911	-1.06113	6.3346e-07	5.54484e-06
ENSGALG00000030353	SOX1	324.056	675.264	-1.05916	4.00185e-14	1.23356e-12
ENSGALG00000035157	SOX21	1126.52	2346.79	-1.05896	9.44216e-22	8.29227e-20
ENSGALG00000011400	USP44	196.598	409.608	-1.05879	3.72379e-09	5.12039e-08
ENSGALG00000033118	FAM83H	32.6615	68.0178	-1.05723	0.00928206	0.0283535
ENSGALG00000017186	BIRC2	833.551	1734.76	-1.05711	1.13986e-17	5.64419e-16
ENSGALG00000025672	RF01291	52.7563	109.86	-1.05655	0.00026866	0.0012945
ENSGALG00000002561	-	21.2009	44.1157	-1.05647	0.0223711	0.0591293
ENSGALG00000033834	TRIP13	78.9177	163.984	-1.05498	0.000262427	0.00126874
ENSGALG00000017493	-	81.1436	168.02	-1.04999	0.000203959	0.00101067
novel.150	-	23.243	48.0578	-1.04903	0.0154576	0.0436049
novel.2748	-	772.57	1598.35	-1.04871	1.5524e-09	2.31779e-08
ENSGALG00000007690	TFAP2C	92.7511	192.114	-1.04808	5.44604e-05	0.000312907
novel.2717	-	288.109	595.755	-1.04773	2.46443e-05	0.000153661
ENSGALG00000007642	CTBPL	883.696	1826.89	-1.04772	1.47892e-14	4.86482e-13
ENSGALG00000007079	PAPPA	58.4788	120.691	-1.04736	0.00030453	0.00144745
ENSGALG00000036219	STK35	61.3049	126.788	-1.04606	0.000444629	0.00202755
ENSGALG00000040586	TUBA3E	571.55	1179.23	-1.04503	3.69253e-12	8.45611e-11
ENSGALG00000046015	-	42.2419	87.1356	-1.04197	0.0184578	0.0505219
novel.194	-	372.301	766.15	-1.04099	1.1666e-11	2.49081e-10
ENSGALG00000000748	TJP3	87.9795	180.822	-1.04066	1.47515e-05	9.66379e-05
ENSGALG00000040174	-	157.406	323.774	-1.04034	0.000143782	0.000741537
novel.1512	-	78.6249	161.715	-1.0403	0.00853106	0.0264501
ENSGALG00000026038	-	34.0213	69.989	-1.04021	0.00711467	0.0226314
ENSGALG00000012126	CFI	119.093	244.813	-1.03997	0.00010943	0.000583107
ENSGALG00000004897	GTSE1	159.442	327.948	-1.03951	3.29193e-06	2.48539e-05
ENSGALG00000029781	-	35.8114	73.5742	-1.0392	0.00386737	0.0134888
ENSGALG00000016245	-	735.125	1507.24	-1.03552	7.97429e-13	2.0009e-11
ENSGALG00000019690	WDR86	312.997	641.861	-1.0353	1.62717e-11	3.40775e-10
ENSGALG00000004591	SERPINC1	21.2249	43.5253	-1.03378	0.0249379	0.0646216
ENSGALG00000023691	ENTPD7	41.3133	84.5638	-1.03254	0.00530211	0.0176152
ENSGALG00000042519	-	243.879	498.685	-1.03057	4.45246e-06	3.28434e-05
ENSGALG00000011344	-	19.0781	38.8903	-1.03004	0.0273121	0.0697339
novel.172	-	137.905	281.688	-1.02986	4.10679e-06	3.05233e-05
ENSGALG00000009690	CENPF	391.151	798.466	-1.02967	8.67273e-10	1.36839e-08
ENSGALG00000045757	-	68.1961	139.266	-1.02851	0.00576635	0.0189078
ENSGALG00000044296	-	412.404	841.16	-1.02826	2.81926e-10	4.77178e-09
ENSGALG00000013879	TIA1	1438.48	2933.73	-1.02817	3.11955e-21	2.61624e-19
ENSGALG00000045842	-	95.5219	194.886	-1.02806	5.26318e-05	0.000303471
ENSGALG00000036806	GDF11	294.76	600.937	-1.02726	1.075e-09	1.65958e-08
ENSGALG00000042080	PGPEP1	270.214	551.052	-1.02717	2.08059e-09	3.02441e-08
ENSGALG00000031505	-	25.17	51.3661	-1.02689	0.0219832	0.0583112
ENSGALG00000036519	CDC6	49.1708	100.063	-1.02645	0.00159506	0.00621797
ENSGALG00000034845	-	126.429	257.662	-1.02609	0.00636541	0.0205857
ENSGALG00000032659	ZBED4	697.419	1420.01	-1.02587	1.79462e-15	6.72287e-14
novel.783	-	575.458	1170.79	-1.02451	2.27085e-09	3.2648e-08
ENSGALG00000002911	MOXD1	453.472	923.027	-1.0244	2.82693e-10	4.78041e-09
ENSGALG00000001491	-	144.197	293.418	-1.02436	1.84916e-07	1.81486e-06
ENSGALG00000010255	-	1552.63	3153.84	-1.02246	6.24322e-18	3.23782e-16
ENSGALG00000034989	CEP112	289.179	587.357	-1.02194	1.09739e-11	2.34844e-10
ENSGALG00000040226	-	248.616	504.683	-1.02125	1.49653e-10	2.68426e-09
ENSGALG00000023243	-	280.063	568.616	-1.02098	6.19738e-13	1.57844e-11
ENSGALG00000006594	POFUT1	530.278	1076.29	-1.02068	2.74877e-13	7.39553e-12
ENSGALG00000011614	ANO4	105.201	213.382	-1.01966	5.55439e-06	4.0207e-05
novel.405	-	240.709	487.58	-1.01887	2.23542e-06	1.75706e-05
ENSGALG00000013745	RTTN	143.783	291.332	-1.01852	1.31135e-06	1.07775e-05
ENSGALG00000014749	EPHB6	622.808	1261.25	-1.01839	3.56454e-14	1.10425e-12
ENSGALG00000027351	LRRC71	33.259	67.2258	-1.01651	0.0105828	0.0316923
ENSGALG00000001073	NR6A1	102.837	207.869	-1.01492	1.30898e-05	8.68522e-05
ENSGALG00000005909	GATA2	565.506	1142.78	-1.01474	7.0603e-13	1.786e-11
ENSGALG00000031457	TDG	1595.37	3219.11	-1.01273	2.06383e-14	6.6364e-13
novel.1052	-	77.2872	155.912	-1.01239	0.000394115	0.00182257
ENSGALG00000010461	EBF3	650.161	1311.29	-1.01203	5.86844e-12	1.29916e-10
ENSGALG00000008398	MPP4	38.5704	77.793	-1.01186	0.00387361	0.0135055
ENSGALG00000039964	KIFC1	749.531	1511.33	-1.0117	1.02811e-05	7.00387e-05
ENSGALG00000031082	-	31.3159	62.9788	-1.01145	0.02841	0.0718768
ENSGALG00000014695	CLCN1	48.1251	96.8818	-1.00945	0.00119717	0.00484438
ENSGALG00000002055	HES4	265.83	535.321	-1.00924	3.7762e-11	7.57608e-10
novel.1795	-	430.533	866.193	-1.00866	2.74515e-12	6.43699e-11
ENSGALG00000032816	-	22.7792	45.7055	-1.0079	0.0186805	0.0510264
ENSGALG00000045063	LRP2BP	38.6981	77.6321	-1.00703	0.00667552	0.0214396
ENSGALG00000029721	-	55.67	111.96	-1.00683	0.00116998	0.00474263
ENSGALG00000019568	-	82.9604	166.583	-1.00644	0.000218926	0.00107568
ENSGALG00000003904	MLPH	285.931	574.457	-1.00587	2.68763e-06	2.072e-05
ENSGALG00000034198	MCM10	96.7	193.965	-1.00413	9.65165e-05	0.000522827
ENSGALG00000024056	CHST3	411.762	825.968	-1.00389	5.31911e-15	1.85801e-13
ENSGALG00000011692	CDCA4	665.629	1334.14	-1.0029	5.03249e-12	1.12615e-10
ENSGALG00000006919	POF1B	211.336	423.101	-1.0025	1.12412e-09	1.72683e-08
ENSGALG00000043583	SCG3	3057.96	6124.12	-1.00208	1.67659e-26	2.43868e-24
ENSGALG00000003699	EBF1	150.748	301.778	-1.00159	4.1917e-07	3.81996e-06
ENSGALG00000003193	CRABP-I	1049.84	2100.77	-1.00097	2.62432e-10	4.4867e-09
ENSGALG00000010859	EPGN	62.6146	125.444	-1.00086	0.00102956	0.00424174
novel.298	-	143.657	287.494	-1.00075	1.02809e-07	1.06163e-06
ENSGALG00000034742	LIMA1	597.441	1195.25	-1.00031	1.33188e-15	5.08138e-14
ENSGALG00000001936	MYO7B	25.0807	50.0585	-1	0.0146224	0.0416271
ENSGALG00000007462	CTSZ	630.171	314.691	1.00021	2.82684e-09	3.96905e-08
ENSGALG00000015056	-	50.5054	25.2713	1.00023	0.0186315	0.0509294
ENSGALG00000035466	CACNB4	723.979	362.037	1.00078	1.44459e-08	1.76825e-07
ENSGALG00000040504	GGT5	354.522	177.026	1.00114	9.31233e-09	1.17862e-07
ENSGALG00000039293	-	49.3357	24.682	1.00187	0.0413401	0.09794
ENSGALG00000016415	MAP7D2	4905.58	2448.91	1.00228	4.19491e-14	1.29065e-12
ENSGALG00000040675	HS3ST2	528.028	263.305	1.00236	3.68902e-10	6.09961e-09
ENSGALG00000007268	-	3268.33	1631.3	1.00277	1.18261e-13	3.39777e-12
ENSGALG00000015528	JAKMIP1	332.727	166.119	1.00299	4.399e-07	3.98152e-06
ENSGALG00000042606	-	173.874	86.8111	1.00357	0.000302185	0.00143705
ENSGALG00000010386	DLK2	243.233	121.298	1.00591	3.11114e-06	2.36323e-05
ENSGALG00000008663	DDAH1	2463.48	1226.03	1.00699	6.58774e-11	1.26835e-09
ENSGALG00000016986	LCP1	211.881	105.372	1.00784	4.08229e-06	3.03528e-05
ENSGALG00000005857	ALOX5	71.4023	35.61	1.00787	0.00795732	0.024945
ENSGALG00000009678	KCTD3	6013.48	2989.57	1.00813	9.61778e-32	2.522e-29
ENSGALG00000034664	-	325.694	162.002	1.00915	0.00101972	0.0042086
ENSGALG00000026594	HS3ST5	662.543	329.086	1.00929	5.08088e-11	9.96786e-10
ENSGALG00000015665	SH3BP2	92.7346	46.1465	1.00934	0.0031397	0.0112348
ENSGALG00000010208	CAPS2	55.4613	27.6344	1.00965	0.0338358	0.0829648
ENSGALG00000029795	FAM131A	361.535	179.347	1.00994	7.98696e-08	8.43928e-07
ENSGALG00000016215	CXorf36	109.539	54.4968	1.00997	0.00211344	0.00795225
ENSGALG00000001261	CFAP52	133.687	66.2863	1.01013	0.000235615	0.00114984
ENSGALG00000014933	HEXB	235.906	117.221	1.01025	8.12452e-05	0.000448181
ENSGALG00000004398	CARD11	46.6635	23.1411	1.01063	0.0227196	0.0598712
ENSGALG00000037423	PTPRK	1338.54	664.133	1.01127	1.65162e-12	3.99345e-11
novel.193	-	58.7634	29.1089	1.01136	0.0261806	0.0672591
ENSGALG00000003507	TECPR1	801.084	397.006	1.0116	2.1434e-10	3.74347e-09
ENSGALG00000036971	FGF12	2842.17	1409.42	1.0117	3.75274e-15	1.34361e-13
ENSGALG00000010013	EDNRA	374.741	185.872	1.01218	6.64493e-08	7.11001e-07
ENSGALG00000012394	NID2	305.113	151.305	1.0123	3.29747e-05	0.000199778
ENSGALG00000004184	SPARC	5565.44	2758.74	1.01244	3.33684e-18	1.80595e-16
ENSGALG00000041414	BHLHE41	120.029	59.3546	1.01344	0.000364588	0.00169951
ENSGALG00000026605	-	271.649	134.574	1.01345	1.1202e-06	9.34039e-06
ENSGALG00000032177	-	1186.5	587.428	1.01378	3.7221e-12	8.5132e-11
novel.794	-	34.7901	17.1614	1.01386	0.0490854	0.113156
ENSGALG00000023157	REEP5	2141.11	1060.23	1.01424	2.07608e-18	1.16422e-16
ENSGALG00000007298	BACE1	1789.34	885.682	1.01466	8.71079e-11	1.63155e-09
ENSGALG00000014711	PLPP1	790.299	391.232	1.01476	6.50539e-08	6.98076e-07
ENSGALG00000028567	MYL9	109.517	54.1718	1.01592	0.00296142	0.0106893
ENSGALG00000008127	SPI1	47.0587	23.1602	1.01749	0.0210997	0.0564008
ENSGALG00000042238	-	51.3893	25.3948	1.01788	0.0426591	0.100445
ENSGALG00000011007	OSBPL3	226.679	112.008	1.01791	7.88463e-06	5.52068e-05
ENSGALG00000045119	CATIP	44.6319	22.0177	1.01791	0.0165985	0.0461651
ENSGALG00000007193	HRASLS	438.211	216.49	1.01804	3.39472e-10	5.64811e-09
ENSGALG00000039081	-	427.205	210.704	1.01838	1.12442e-08	1.40122e-07
ENSGALG00000002667	OLFML2B	627.017	309.206	1.01933	2.19815e-10	3.82474e-09
ENSGALG00000042679	RETREG1	1175.34	579.929	1.01949	2.37771e-12	5.63203e-11
ENSGALG00000039080	CD44	70.0052	34.3912	1.01951	0.0257291	0.0662729
ENSGALG00000045574	CAMK2N2	639.967	315.597	1.01957	8.26833e-09	1.05458e-07
ENSGALG00000027389	RGS7BP	970.812	478.807	1.02058	5.98914e-09	7.89693e-08
ENSGALG00000010798	DHCR24	1273.94	627.227	1.02145	9.42201e-16	3.68524e-14
ENSGALG00000009229	ATP6V0C	11296.8	5562.5	1.02205	2.20473e-21	1.8829e-19
ENSGALG00000014786	PIK3R1	290.377	143.111	1.02214	2.27798e-05	0.000143281
ENSGALG00000014041	RASSF8	71.3895	35.1569	1.02238	0.0114414	0.0338119
ENSGALG00000035397	NDRG1	142.244	69.8725	1.02255	9.17229e-05	0.000499761
ENSGALG00000032570	LANCL2	2493.82	1227.4	1.02307	1.37506e-08	1.68647e-07
ENSGALG00000021598	-	97.3195	47.9513	1.02428	0.000900563	0.00376608
ENSGALG00000005584	GALNT18	560.083	275.56	1.0243	4.03624e-09	5.50924e-08
ENSGALG00000037778	NAB1	410.086	201.529	1.02498	8.75713e-08	9.16463e-07
ENSGALG00000016988	RUBCNL	165.578	81.3168	1.02518	6.47568e-05	0.000366231
ENSGALG00000008518	-	71.0927	34.9295	1.02597	0.00326379	0.0116341
ENSGALG00000009205	-	1217.57	598.201	1.02599	1.00013e-14	3.36712e-13
ENSGALG00000016446	ATP6V1C2	94.7591	46.4726	1.02619	0.00165946	0.00643659
ENSGALG00000013948	RASL11B	453.883	222.728	1.0276	3.9896e-09	5.44958e-08
ENSGALG00000042354	-	136.445	67.0811	1.02782	0.00294724	0.0106422
novel.837	-	9458.11	4638.64	1.02791	6.2407e-13	1.58727e-11
ENSGALG00000039695	-	175.671	86.1093	1.02949	0.00362582	0.0127416
ENSGALG00000015348	ALCAM	2461.34	1205.26	1.02975	6.10646e-20	4.37265e-18
ENSGALG00000044610	CFAP100	45.164	22.1034	1.03006	0.0206363	0.0554009
ENSGALG00000034196	WNT2B	38.704	18.8989	1.03029	0.0299148	0.0750001
ENSGALG00000005632	MRVI1	94.046	46.0487	1.03138	0.00109834	0.00448635
ENSGALG00000005000	COMTD1	136.05	66.3626	1.03167	0.0157988	0.044345
ENSGALG00000045212	PLCD3	151.56	74.1755	1.0319	8.9478e-05	0.000488471
ENSGALG00000039269	RNF213	46.0167	22.5268	1.03213	0.0158858	0.0445421
ENSGALG00000026373	KCNJ8	310.996	152.237	1.03215	4.87919e-06	3.56655e-05
ENSGALG00000012322	KCTD16	249.563	121.877	1.03369	4.24472e-07	3.85877e-06
ENSGALG00000009861	RD3	160.799	78.6018	1.03398	0.000818814	0.00347732
ENSGALG00000000695	MFSD4A	510.26	249.039	1.03462	1.78059e-09	2.62268e-08
ENSGALG00000031971	-	630.484	307.969	1.03473	4.34791e-06	3.21352e-05
ENSGALG00000016094	SFXN5	312.282	152.348	1.03477	2.39235e-07	2.28999e-06
ENSGALG00000015123	ZDHHC23	382.479	186.549	1.0351	1.73617e-06	1.38967e-05
ENSGALG00000012163	BDNF	81.1666	39.6751	1.03581	0.0146187	0.0416224
ENSGALG00000046671	-	647.262	315.766	1.03582	1.2541e-09	1.92012e-08
ENSGALG00000002012	-	197.218	96.2464	1.03683	4.52686e-05	0.000264617
ENSGALG00000015180	PSAT1	1884.59	917.722	1.03732	9.69655e-16	3.77675e-14
ENSGALG00000007759	TMEFF2	2451.14	1194.15	1.03766	9.76429e-20	6.73294e-18
ENSGALG00000015110	FAM189A2	123.544	60.0972	1.0378	0.000194781	0.000971447
ENSGALG00000005398	HAGH	1070.95	521.163	1.03924	1.13992e-07	1.16866e-06
ENSGALG00000014117	AVP	274.098	133.473	1.03956	7.72934e-06	5.41933e-05
ENSGALG00000040032	-	323.779	157.528	1.04027	2.56422e-07	2.43077e-06
novel.2550	-	48.9553	23.8042	1.04067	0.01174	0.0345299
ENSGALG00000015089	GAP43	15539.2	7553.57	1.04075	2.5695e-19	1.64393e-17
ENSGALG00000017308	CHRDL2	34.7298	16.9396	1.04085	0.0470836	0.109213
ENSGALG00000031467	LURAP1	311.168	150.964	1.04089	8.94915e-07	7.59753e-06
ENSGALG00000011145	TRIL	1365	663.216	1.04179	9.34755e-11	1.74031e-09
ENSGALG00000030132	-	65.8396	32.0495	1.04212	0.00690485	0.0220504
ENSGALG00000008508	PYGB	1730.21	839.943	1.04255	2.04906e-10	3.59895e-09
ENSGALG00000030526	-	62.4717	30.2944	1.04277	0.00646696	0.0208703
ENSGALG00000041452	-	306.639	148.757	1.04374	6.80799e-06	4.83595e-05
ENSGALG00000010826	PRKAA2	515.039	249.679	1.04423	2.89031e-07	2.7109e-06
ENSGALG00000012171	GPR39	583.094	282.702	1.04478	6.23515e-11	1.20295e-09
ENSGALG00000034500	CIDEA	83.4443	40.339	1.04632	0.00402051	0.013934
novel.19	-	386.095	187.188	1.04651	1.95099e-07	1.90274e-06
ENSGALG00000015608	ADRA2C	324.079	156.983	1.04674	1.47783e-07	1.48244e-06
ENSGALG00000002022	B4GALT1	236.806	114.793	1.04678	0.000957817	0.00397869
ENSGALG00000046389	-	8130.04	3933.85	1.04718	3.32635e-09	4.60783e-08
ENSGALG00000041272	OLFM2	644.226	311.473	1.04727	5.97682e-07	5.25628e-06
ENSGALG00000003690	KRT14	129.008	62.4955	1.04882	0.00285902	0.0103598
ENSGALG00000029140	CRABP2	172.555	83.3427	1.04999	0.00191875	0.0073143
ENSGALG00000032545	NKX6-1	210.188	101.285	1.05001	9.89849e-06	6.7604e-05
ENSGALG00000043393	CADM2	854.014	412.541	1.05084	6.15404e-09	8.09716e-08
ENSGALG00000023621	SFXN3	380.474	183.497	1.05115	6.5462e-07	5.70581e-06
ENSGALG00000003859	KRT222	216.245	104.238	1.05149	9.1209e-05	0.000497252
ENSGALG00000004306	SYT12	466.91	225.369	1.05168	4.51777e-09	6.09044e-08
ENSGALG00000042419	KCTD17	233.526	112.472	1.05189	7.27066e-06	5.12548e-05
ENSGALG00000005470	PLPPR5	339.981	164.14	1.05197	6.82647e-06	4.84537e-05
ENSGALG00000026762	-	449.297	216.943	1.05216	4.39394e-07	3.97887e-06
novel.598	-	119.169	57.4819	1.05222	0.00106155	0.00435225
ENSGALG00000030866	CPQ	131.873	63.5846	1.05282	0.000503573	0.00226078
ENSGALG00000005772	BOK	961.435	463.446	1.05335	1.40126e-10	2.53285e-09
ENSGALG00000031393	-	47.5992	22.9625	1.05336	0.0253851	0.0655411
ENSGALG00000035923	MTMR11	357.274	172.131	1.05426	5.65449e-07	4.9893e-06
ENSGALG00000001569	RHOC	58.1884	27.9983	1.05468	0.017001	0.0471507
ENSGALG00000043240	ARPP21	4511.31	2169.86	1.05593	6.76412e-17	3.05662e-15
ENSGALG00000039335	SLC25A22	2392.05	1150.15	1.05652	1.47296e-14	4.85368e-13
ENSGALG00000002576	ASL2	232.238	111.688	1.05831	0.00010778	0.000575295
novel.651	-	375.764	180.505	1.05863	2.79625e-06	2.14327e-05
ENSGALG00000013535	CYP4V2	28.6071	13.7104	1.06011	0.0445139	0.104102
novel.880	-	53.0561	25.4007	1.061	0.009649	0.0292818
ENSGALG00000045636	-	119.879	57.4386	1.06101	0.000116885	0.000618574
ENSGALG00000034735	-	3219.91	1543.42	1.06102	5.30658e-16	2.15244e-14
ENSGALG00000014650	-	186.053	89.1862	1.06158	0.000889541	0.00372249
ENSGALG00000033707	-	254.125	121.692	1.06187	6.34925e-06	4.53583e-05
ENSGALG00000004028	MATN4	73.883	35.4453	1.06211	0.0234412	0.0613732
ENSGALG00000001450	-	564.101	270.231	1.06239	6.54202e-07	5.70581e-06
ENSGALG00000018700	PLPP7	55.5267	26.6161	1.06321	0.00980247	0.0296847
ENSGALG00000007349	RASL12	98.3703	46.9706	1.06394	0.000579691	0.00255749
ENSGALG00000006864	-	119.135	56.9954	1.0646	0.000854205	0.00360296
ENSGALG00000011254	SATB1	1376.28	657.375	1.0659	1.12608e-10	2.06553e-09
ENSGALG00000013907	KDR	616.431	294.72	1.06611	1.11444e-07	1.1438e-06
ENSGALG00000006565	-	70.7588	33.7389	1.06624	0.00615241	0.0199904
ENSGALG00000039772	RGS7	933.393	445.715	1.06667	1.70092e-13	4.73353e-12
ENSGALG00000035154	-	181.579	86.584	1.06736	0.000301975	0.00143641
ENSGALG00000001161	FLI1	218.627	104.401	1.0674	6.59765e-07	5.74528e-06
ENSGALG00000014225	KCTD8	641.754	306.255	1.068	2.38905e-10	4.12224e-09
ENSGALG00000016058	ERG	88.0878	42.0639	1.06807	0.00134089	0.00534918
ENSGALG00000041883	CHMP2A	252.983	120.623	1.06923	1.53808e-07	1.53543e-06
ENSGALG00000000652	ACOT7	5071.77	2415.5	1.07002	2.83286e-18	1.55122e-16
ENSGALG00000009012	ZNF385B	55.8755	26.6158	1.07082	0.0142091	0.0406126
ENSGALG00000013503	FAM149A	235.313	112.026	1.07293	1.23649e-05	8.26597e-05
ENSGALG00000026899	CHSY3	89.6859	42.6953	1.0732	0.00400842	0.0139076
ENSGALG00000030610	-	102.39	48.7249	1.07361	0.00203387	0.0076933
ENSGALG00000035717	-	1358.79	645.736	1.07376	5.82368e-12	1.2923e-10
ENSGALG00000046384	LRRC46	27.5314	13.0962	1.07384	0.0461959	0.107401
ENSGALG00000030613	PDGFRB	505.412	240.116	1.07446	8.36574e-09	1.06606e-07
ENSGALG00000013094	DDC	110.229	52.1122	1.07482	0.0122839	0.0359028
ENSGALG00000043396	-	109.314	51.9119	1.0755	0.000972809	0.00403377
novel.1256	-	158.61	75.4389	1.07566	0.000245135	0.00119286
novel.103	-	149.072	70.7548	1.07675	0.000149892	0.00076951
ENSGALG00000016881	GPR183	88.0717	41.7873	1.07774	0.00211132	0.00794588
ENSGALG00000008976	ADAM22	977.595	462.944	1.0783	4.67343e-16	1.91307e-14
ENSGALG00000010198	TPH2	92.2888	43.5577	1.07841	0.0117158	0.0344641
ENSGALG00000015573	FHL5	50.5682	23.8782	1.07849	0.0304835	0.0762002
ENSGALG00000009919	KCNG3	127.946	60.5579	1.07903	0.000289437	0.00138349
ENSGALG00000030169	-	473.403	224.073	1.07952	7.26291e-10	1.15869e-08
ENSGALG00000040897	-	102.157	48.2357	1.07967	0.00116445	0.00472321
ENSGALG00000037943	PRKCB	2064.67	975.764	1.08156	2.32949e-11	4.78169e-10
ENSGALG00000045584	-	329.702	155.852	1.08163	1.10976e-06	9.2818e-06
ENSGALG00000034751	TRPA1	52.2933	24.6641	1.08173	0.00743724	0.0235486
ENSGALG00000000217	PPFIA4	1661.82	784.727	1.08222	3.19673e-13	8.51728e-12
ENSGALG00000040553	SLC27A1	1412.01	666.641	1.0827	1.67569e-13	4.68435e-12
ENSGALG00000011306	DES	70.9523	33.5298	1.0827	0.00589359	0.0192739
ENSGALG00000002432	DYDC1	205.184	96.7455	1.08378	7.0857e-06	5.01217e-05
ENSGALG00000042534	NFATC1	34.8533	16.4181	1.08592	0.0380079	0.0914483
ENSGALG00000015409	PROS1	401.432	189.242	1.08608	4.25412e-09	5.76701e-08
ENSGALG00000009361	GUCY1B1	2964.57	1395.57	1.08696	1.26755e-19	8.51946e-18
ENSGALG00000046587	-	74.5584	35.1498	1.08747	0.00298958	0.0107763
ENSGALG00000001111	-	690.96	325.089	1.08839	2.43422e-05	0.00015208
novel.2656	-	1516.5	713.13	1.08917	7.4065e-10	1.17857e-08
ENSGALG00000044240	H1F0	121.815	57.3517	1.08945	0.000923962	0.00385354
novel.245	-	356.521	167.61	1.08975	1.1473e-07	1.17493e-06
ENSGALG00000032190	MICAL1	46.9453	22.0361	1.09006	0.0171309	0.0474685
ENSGALG00000030324	KIAA1324L	1475.37	692.652	1.09075	5.27835e-12	1.17831e-10
ENSGALG00000014674	CLSTN3	7415.94	3478.73	1.09207	9.92944e-21	7.90017e-19
ENSGALG00000009686	-	1342.4	629.958	1.09219	1.33167e-06	1.09316e-05
ENSGALG00000003933	QSOX1	1618	758.677	1.0922	9.41826e-18	4.72634e-16
ENSGALG00000005631	TRPM2	993.28	465.983	1.09253	1.28917e-15	4.94877e-14
ENSGALG00000013081	VWC2	378.073	177.361	1.09309	1.48107e-09	2.22913e-08
ENSGALG00000000318	CSRP1	131.188	61.3808	1.09452	4.13694e-05	0.000244434
ENSGALG00000005844	-	1297.63	607.43	1.09492	1.56232e-13	4.40045e-12
ENSGALG00000040371	-	674.344	315.491	1.09531	6.95346e-11	1.32642e-09
ENSGALG00000006743	YWHAH	9368.25	4384.38	1.09533	1.17616e-15	4.53361e-14
ENSGALG00000036819	ARHGDIG	1963.85	918.723	1.09547	4.1806e-13	1.10402e-11
ENSGALG00000008177	NOS1	829.131	388.164	1.09591	3.23015e-07	3.00391e-06
ENSGALG00000003059	HLF	389.854	182.309	1.09756	2.8541e-07	2.6837e-06
ENSGALG00000032199	FGR	355.532	166.051	1.09873	1.57413e-10	2.81527e-09
ENSGALG00000008926	CADPS2	671.012	313.144	1.09967	8.07542e-12	1.76256e-10
ENSGALG00000007796	BCAS1	251.523	117.192	1.10011	1.5201e-06	1.23101e-05
ENSGALG00000039698	DRD1	269.154	125.462	1.10025	1.14956e-06	9.55458e-06
ENSGALG00000033595	-	339.798	158.427	1.10035	1.48585e-08	1.80924e-07
novel.145	-	287.634	134.04	1.10045	4.3724e-09	5.91174e-08
ENSGALG00000025851	GPRIN3	367.494	171.46	1.10112	8.87662e-08	9.27405e-07
ENSGALG00000001177	-	317.182	147.597	1.10248	4.32351e-08	4.83741e-07
ENSGALG00000027761	TNFAIP8	147.127	68.6243	1.1026	2.00507e-05	0.000127537
ENSGALG00000014297	IRF7	63.9749	29.7479	1.10268	0.0158599	0.0444964
novel.525	-	210.661	98.1694	1.10286	1.50206e-06	1.21746e-05
ENSGALG00000001434	STOM	65.9024	30.7291	1.1031	0.00760111	0.023998
ENSGALG00000038775	SPON1	6171.19	2872.55	1.1031	2.76042e-21	2.32547e-19
novel.619	-	46.1829	21.4957	1.10479	0.0271154	0.0692879
ENSGALG00000000367	-	967.327	449.766	1.10522	3.46797e-12	7.97112e-11
ENSGALG00000031152	-	346.801	161.045	1.10566	5.43522e-05	0.000312417
ENSGALG00000012757	PMCH	44.5379	20.6425	1.10592	0.0154004	0.0434691
ENSGALG00000033428	CA13	193.862	89.9669	1.10698	8.55125e-05	0.000468666
ENSGALG00000027778	-	64.8963	30.1405	1.10703	0.00194322	0.00739245
ENSGALG00000014684	ERAP1	251.129	116.683	1.10724	0.00182268	0.00699389
ENSGALG00000040992	C1QL2	196.455	91.0613	1.10823	6.66919e-06	4.74822e-05
ENSGALG00000041380	BF2	127.642	59.2008	1.1083	0.022002	0.0583269
ENSGALG00000035839	TMEM255B	42.9246	19.9418	1.10835	0.0282083	0.0714626
ENSGALG00000028238	-	2208.03	1023.8	1.10881	4.12791e-15	1.46386e-13
ENSGALG00000004669	ASPA	65.9147	30.4369	1.10905	0.0318013	0.0788229
ENSGALG00000008393	CREB3L1	207.536	96.2537	1.11026	1.46472e-06	1.19135e-05
ENSGALG00000026525	CEBPA	72.4324	33.5544	1.11036	0.00229974	0.00856669
ENSGALG00000011350	NEGR1	1749.86	810.3	1.11115	9.15571e-09	1.16275e-07
ENSGALG00000015396	CD200	220.818	102.338	1.11147	5.09039e-05	0.000294366
ENSGALG00000021395	-	27.6563	12.8259	1.11157	0.0447821	0.104637
ENSGALG00000035918	-	481.197	222.645	1.11164	3.49186e-09	4.82219e-08
ENSGALG00000005252	GPR88	87.3714	40.4795	1.11197	0.00107985	0.00441662
ENSGALG00000037849	-	105.976	49.112	1.11206	0.00471662	0.0160097
ENSGALG00000006776	KLHDC8B	293.189	135.672	1.11211	4.97554e-06	3.63127e-05
ENSGALG00000041215	-	48.104	22.1595	1.11263	0.0149183	0.0422915
ENSGALG00000004526	TNR	1714.18	792.748	1.11305	9.15652e-12	1.98226e-10
ENSGALG00000016804	SLC5A7	87.6464	40.4867	1.11403	0.0027088	0.00987701
ENSGALG00000035799	SHISA9	319.748	147.639	1.11417	2.8446e-08	3.28334e-07
ENSGALG00000028551	-	421.555	194.908	1.11423	1.9162e-08	2.28396e-07
ENSGALG00000030781	CA2	605.67	279.2	1.11647	9.9937e-05	0.000539776
novel.476	-	153.88	70.9218	1.11735	3.066e-05	0.000187032
ENSGALG00000045288	CAMK2N1	2229.5	1027.24	1.11757	8.56859e-14	2.51622e-12
ENSGALG00000016907	KLHL1	91.9909	42.4263	1.11815	0.00275178	0.0100141
ENSGALG00000015419	PENK	2149.74	989.969	1.11882	2.73806e-19	1.7339e-17
ENSGALG00000008308	BHLHE40	325.201	149.538	1.11887	4.55514e-08	5.07825e-07
ENSGALG00000026534	-	37.3151	17.2404	1.11898	0.0213572	0.0569856
ENSGALG00000036153	-	429.955	198.016	1.11907	3.80716e-07	3.49512e-06
ENSGALG00000027058	EMP2	296.322	136.269	1.11977	4.81859e-05	0.000279999
ENSGALG00000030902	-	109.916	50.5565	1.12002	0.00449408	0.0153439
ENSGALG00000003485	CCND3	381.238	175.318	1.12025	5.40311e-09	7.20072e-08
ENSGALG00000013183	TERT	38.3157	17.5789	1.12076	0.0249742	0.0646864
ENSGALG00000027835	PCBD1	348.435	160.206	1.12143	3.64011e-09	5.01265e-08
ENSGALG00000013768	PHACTR2	926.527	425.791	1.12198	1.25055e-18	7.16184e-17
ENSGALG00000000599	2019-03-02	350.749	161.08	1.12211	1.04524e-10	1.93056e-09
ENSGALG00000043798	C1QL4	90.1072	41.3523	1.12244	0.000324497	0.00152986
ENSGALG00000011875	TRPC3	393.162	180.658	1.12332	3.51998e-10	5.84606e-09
ENSGALG00000036125	SHE	644.268	295.658	1.12374	1.70461e-11	3.55335e-10
ENSGALG00000011708	MYLK	662.074	303.562	1.12448	1.29109e-10	2.34969e-09
ENSGALG00000009415	SMOC1	394.47	180.632	1.12486	2.95245e-07	2.76639e-06
ENSGALG00000012801	LY86	44.1975	20.219	1.12515	0.0239187	0.0623431
ENSGALG00000008080	C1QTNF4	2089.34	956.638	1.12701	1.41129e-19	9.38394e-18
ENSGALG00000005223	ADCYAP1R1	1021.94	467.477	1.12886	6.79095e-13	1.72486e-11
ENSGALG00000043672	-	405.832	185.655	1.12911	1.05217e-07	1.08406e-06
ENSGALG00000029672	ABCB6	453.625	207.373	1.12914	5.06424e-13	1.30589e-11
ENSGALG00000011093	AK7	74.1042	33.8795	1.12923	0.00267871	0.00977678
ENSGALG00000021273	TMPRSS13	32.0345	14.5825	1.12944	0.0323658	0.0800029
ENSGALG00000000400	-	302.443	138.006	1.1307	9.65545e-10	1.50556e-08
ENSGALG00000037004	-	107.748	49.1555	1.1328	0.00162623	0.0063169
novel.1150	-	215.467	98.1397	1.13411	3.51153e-06	2.63937e-05
ENSGALG00000044254	-	184.118	83.7062	1.13433	0.000967877	0.00401603
ENSGALG00000036925	CADM3	6939.68	3161.15	1.13456	4.56939e-17	2.10054e-15
ENSGALG00000045286	-	687.005	312.886	1.13577	3.05242e-06	2.32241e-05
novel.344	-	1249.36	568.568	1.13603	9.11692e-15	3.082e-13
ENSGALG00000016361	FAM110C	39.6668	18.1301	1.13736	0.0343445	0.0839357
ENSGALG00000007728	-	672.071	305.576	1.13742	4.06036e-08	4.56768e-07
ENSGALG00000029354	GMIP	91.166	41.4743	1.13764	0.00110022	0.00449105
ENSGALG00000009902	CFAP57	94.3404	42.9297	1.13767	0.0136427	0.0392458
ENSGALG00000001405	IRF6	52.2625	23.785	1.13792	0.0280317	0.071112
ENSGALG00000016636	ARSH	54.2461	24.5846	1.13815	0.00634957	0.0205414
ENSGALG00000042647	-	435.33	197.682	1.13817	8.54822e-06	5.92514e-05
ENSGALG00000040620	LSAMP	1653.53	751.424	1.13836	7.83479e-12	1.71205e-10
ENSGALG00000037163	-	57.8484	26.2363	1.13861	0.00897232	0.0275653
ENSGALG00000038721	-	2194.85	996.551	1.13888	3.05196e-16	1.29138e-14
ENSGALG00000038995	GRIA4	1860.01	844.46	1.13913	4.32242e-19	2.6213e-17
ENSGALG00000035429	XKR4	502.884	227.936	1.14286	7.43819e-06	5.23198e-05
ENSGALG00000001316	CPNE2	2716.64	1230.09	1.14307	4.26188e-16	1.76719e-14
ENSGALG00000001840	TEK	166.107	75.1583	1.14336	2.0684e-05	0.000131252
novel.388	-	69.2007	31.2463	1.1434	0.00252708	0.00928716
ENSGALG00000041622	-	388.711	175.992	1.14352	1.63172e-12	3.95047e-11
ENSGALG00000021180	PAQR9	503.489	228.111	1.14379	5.17618e-11	1.01228e-09
ENSGALG00000036034	-	397.729	180.207	1.1442	4.67664e-08	5.19841e-07
ENSGALG00000026661	MSRB3	84.1748	38.0304	1.14449	0.000809058	0.00344138
ENSGALG00000032836	-	858.991	388.294	1.14576	2.90033e-14	9.12126e-13
ENSGALG00000007025	CPNE8	276.326	124.933	1.14595	1.20641e-08	1.49043e-07
ENSGALG00000005541	GJB1	62.9734	28.452	1.14641	0.00167376	0.00648126
ENSGALG00000002846	-	455.357	205.876	1.14698	5.919e-06	4.25314e-05
ENSGALG00000002775	FA2H	64.5198	29.1458	1.14729	0.00345391	0.0122205
novel.743	-	98.2547	44.3664	1.14769	0.000279816	0.0013406
ENSGALG00000007631	MEGF11	298.917	134.765	1.14898	6.45399e-09	8.43815e-08
ENSGALG00000023396	ASPHD2	1259.73	567.897	1.14937	1.85843e-12	4.47026e-11
ENSGALG00000041983	-	67.7308	30.515	1.14958	0.00301969	0.0108659
ENSGALG00000040567	AVPR1A	120.14	54.0076	1.1497	0.000151033	0.000774629
ENSGALG00000014226	KIAA0930	402.763	181.59	1.15026	7.73313e-07	6.64915e-06
ENSGALG00000024083	TCIM	162.816	73.1639	1.15165	0.000720124	0.00311071
ENSGALG00000042216	-	300.928	135.323	1.15211	4.7193e-08	5.23931e-07
ENSGALG00000026152	GBP	122.777	55.1654	1.15389	0.0076301	0.0240732
ENSGALG00000012505	LRFN5	2317.75	1041	1.15499	3.30001e-14	1.02569e-12
novel.1613	-	31.0385	13.986	1.15608	0.0466609	0.108374
novel.2547	-	126.628	56.7449	1.15709	8.17515e-05	0.000450707
ENSGALG00000007210	-	39.8409	17.8851	1.15829	0.0156309	0.0439732
ENSGALG00000011207	DUSP6	256.261	114.816	1.15835	2.36729e-08	2.7702e-07
ENSGALG00000035182	CMKLR1	70.1415	31.3565	1.15863	0.00338929	0.0120331
ENSGALG00000007905	LAMB1	1267.41	567.696	1.15896	3.19161e-12	7.38146e-11
ENSGALG00000038267	-	177.047	79.3322	1.15918	4.63005e-06	3.40046e-05
ENSGALG00000006702	MFGE8	638.973	286.342	1.15936	2.05731e-13	5.62445e-12
ENSGALG00000034524	-	195.455	87.5289	1.16018	2.53872e-06	1.96857e-05
ENSGALG00000009737	TAC1	584.95	261.365	1.1606	1.0739e-09	1.65922e-08
ENSGALG00000015517	-	138.325	61.7981	1.16079	1.34838e-05	8.9084e-05
ENSGALG00000034561	C8orf34	105.624	47.3377	1.16085	0.00148651	0.0058449
ENSGALG00000005995	SLC13A5	44.4519	19.8806	1.1612	0.0160499	0.0449009
ENSGALG00000040964	-	24.6522	10.9905	1.16263	0.0473266	0.109701
ENSGALG00000001256	NLRC5	39.7148	17.6952	1.16273	0.0423606	0.0998308
ENSGALG00000001698	GABRA1	1642.26	733.535	1.16302	1.39824e-15	5.32354e-14
ENSGALG00000028174	-	320.461	143.162	1.16365	1.32214e-08	1.62544e-07
novel.576	-	228.403	101.781	1.16462	4.82964e-08	5.34268e-07
ENSGALG00000035194	ARHGAP25	38.6442	17.1738	1.16507	0.0230893	0.0606225
ENSGALG00000014846	OXCT1	8885.67	3962.33	1.1652	2.14739e-22	2.02941e-20
ENSGALG00000032779	-	175.984	78.516	1.16538	2.58795e-07	2.45201e-06
novel.2630	-	32.9567	14.6621	1.16549	0.0261673	0.0672344
ENSGALG00000045196	LAPTM4B	237.415	105.822	1.1657	2.22453e-05	0.000140155
ENSGALG00000013723	OASL	37.205	16.6325	1.16639	0.0244491	0.0635033
ENSGALG00000006719	GNAZ	2566.62	1143.52	1.16662	9.87801e-22	8.6341e-20
ENSGALG00000010486	JAKMIP3	145.197	64.6771	1.16696	8.03877e-06	5.61593e-05
novel.1159	-	352.295	157.012	1.16796	5.90174e-07	5.19271e-06
ENSGALG00000016222	NDP	340.417	151.233	1.1687	7.47089e-08	7.93902e-07
ENSGALG00000033885	RAP1GAP2	346.214	153.884	1.16889	2.74491e-09	3.87447e-08
ENSGALG00000027822	-	45.7422	20.2926	1.16919	0.00951286	0.0289442
ENSGALG00000002103	TPPP3	1211.69	538.611	1.1693	6.83591e-13	1.73392e-11
ENSGALG00000008912	ABCB1	149.928	66.6298	1.16936	3.03317e-05	0.000185394
ENSGALG00000035228	-	56.795	25.2713	1.16963	0.00476138	0.0161264
ENSGALG00000034118	SOX18	172.116	76.5567	1.17139	4.78799e-05	0.000278482
ENSGALG00000042103	C5H11ORF96	121.31	53.8589	1.17143	1.35135e-05	8.92171e-05
ENSGALG00000043088	-	95.184	42.266	1.17365	0.00212672	0.007999
ENSGALG00000008888	-	267.169	118.601	1.17366	2.66325e-06	2.05487e-05
ENSGALG00000015729	LPAR1	276	122.537	1.17374	2.12536e-07	2.0577e-06
ENSGALG00000015544	ALDOB	41.7966	18.5235	1.17429	0.029236	0.0735856
ENSGALG00000004840	RPH3A	2211.92	980.089	1.17435	4.6537e-11	9.17813e-10
novel.912	-	28.6919	12.6911	1.17456	0.0320903	0.0794065
ENSGALG00000041296	-	183.315	81.2546	1.17513	1.115e-06	9.31312e-06
ENSGALG00000011860	-	235.988	104.561	1.17514	1.37266e-07	1.38712e-06
ENSGALG00000005986	TUB	1510.26	668.91	1.17518	1.21176e-19	8.20376e-18
ENSGALG00000017280	KCNA1	47.5129	21.1018	1.17526	0.0276548	0.0703875
ENSGALG00000001314	PTGS1	60.478	26.8006	1.17534	0.00340067	0.012062
ENSGALG00000040655	FAM20A	97.624	43.2305	1.17537	0.00013266	0.00069106
ENSGALG00000019231	CD200R1	40.8162	18.1484	1.17662	0.0295649	0.0743028
ENSGALG00000026651	SCARA3	57.0391	25.2897	1.1767	0.0323311	0.0799488
ENSGALG00000023279	EPN3	1336.93	591.428	1.17673	5.15736e-19	3.09738e-17
ENSGALG00000008340	FES	31.7148	13.9866	1.17758	0.0354619	0.0862252
ENSGALG00000039170	LHFPL5	236.403	104.432	1.17788	5.00034e-06	3.64509e-05
ENSGALG00000006700	PROSER2	109.87	48.5048	1.17821	0.000107283	0.000572972
ENSGALG00000029823	-	197.181	87.118	1.17977	4.90436e-06	3.58214e-05
ENSGALG00000010794	MEOX2	47.8484	21.1088	1.17982	0.00999234	0.0301371
ENSGALG00000016328	GSTA2	1548.85	683.745	1.18034	5.86915e-18	3.07804e-16
ENSGALG00000045199	-	128.801	56.8182	1.18042	1.81943e-05	0.000116704
ENSGALG00000004917	-	825.736	363.95	1.18161	1.53232e-09	2.29697e-08
ENSGALG00000030677	ABCG2	171.761	75.7463	1.18238	4.28452e-06	3.17059e-05
ENSGALG00000012550	HMOX1	109.687	48.3695	1.18313	9.77385e-05	0.000528977
ENSGALG00000016326	-	29.7688	13.1209	1.18468	0.0403737	0.0959869
ENSGALG00000009594	RARRES1	264.297	116.209	1.18478	2.43854e-07	2.32345e-06
ENSGALG00000033159	-	110.528	48.6029	1.18671	0.0060527	0.0197118
ENSGALG00000001797	GPSM1	291.849	128.206	1.18681	7.42444e-08	7.89418e-07
ENSGALG00000012464	SOUL	159.693	70.1592	1.187	0.000853104	0.00359992
ENSGALG00000016941	PCDH17	2525.97	1109.58	1.18715	1.79882e-13	4.96884e-12
ENSGALG00000027592	ERN2	76.4134	33.4939	1.18755	0.00274261	0.00998271
ENSGALG00000031657	IFITM10	142.727	62.5532	1.18889	9.26396e-06	6.36674e-05
ENSGALG00000031344	-	97.7908	42.7968	1.18892	0.00852788	0.0264442
ENSGALG00000030845	ENHO	1516.58	664.992	1.18945	3.07392e-14	9.62925e-13
novel.2662	-	77.2762	33.9102	1.1902	0.000582913	0.00256866
ENSGALG00000029047	TMEM204	243.163	106.564	1.19049	1.73835e-06	1.39082e-05
ENSGALG00000010299	RSPH9	142.04	62.2938	1.19055	2.45453e-05	0.000153143
ENSGALG00000010101	-	30.5013	13.3542	1.19065	0.0303841	0.0759823
ENSGALG00000033407	BRINP3	715.155	312.878	1.19139	1.47903e-16	6.49442e-15
ENSGALG00000035772	-	36.0547	15.8098	1.19284	0.0437765	0.102609
ENSGALG00000039356	HEPACAM	611.408	267.608	1.19308	8.23625e-09	1.05172e-07
ENSGALG00000041947	-	95.3414	41.7627	1.19325	0.000105727	0.000566777
ENSGALG00000015077	ARHGAP31	241.221	105.61	1.19386	1.38302e-06	1.13032e-05
ENSGALG00000032561	-	7128.77	3115.78	1.19422	2.03697e-25	2.76816e-23
ENSGALG00000039758	-	1269.5	554.544	1.19446	1.67359e-19	1.10101e-17
ENSGALG00000026903	CALB2	1150.9	502.327	1.19499	2.61377e-09	3.7034e-08
ENSGALG00000008930	B3GNT2	723.085	315.576	1.19586	9.32026e-16	3.65311e-14
ENSGALG00000012061	-	628.875	274.435	1.19598	1.11678e-09	1.71834e-08
ENSGALG00000037437	EGR3	314.547	137.238	1.19663	5.65244e-07	4.9893e-06
ENSGALG00000036883	MET	156.591	68.2883	1.1967	0.000307572	0.00146005
ENSGALG00000036140	-	32.5923	14.1345	1.19677	0.0277148	0.0704906
ENSGALG00000036726	-	496.868	216.791	1.19695	2.77718e-15	1.01383e-13
novel.443	-	478.392	208.6	1.1971	1.37126e-09	2.08071e-08
ENSGALG00000000476	LRRTM4	395.63	172.31	1.19885	9.31063e-09	1.17862e-07
ENSGALG00000012850	RAB19	40.1192	17.4984	1.19913	0.00861044	0.0266603
ENSGALG00000008631	TYRO3	2719.65	1184.62	1.19914	6.12487e-17	2.78125e-15
ENSGALG00000015418	-	479.7	208.956	1.19963	4.45954e-10	7.30228e-09
ENSGALG00000034661	ID1	565.431	245.89	1.2002	2.81483e-09	3.96414e-08
ENSGALG00000030905	-	41.463	18.1362	1.20025	0.0405611	0.0963708
ENSGALG00000042584	2019-03-11	105.176	45.8337	1.20031	0.000481959	0.00217581
ENSGALG00000017272	VWF	912.161	397.187	1.20046	4.9521e-13	1.2823e-11
ENSGALG00000042851	PPARGC1A	99.6978	43.4392	1.20083	0.000436484	0.00199568
ENSGALG00000038596	C14orf132	37.8974	16.4977	1.20141	0.0146248	0.0416271
ENSGALG00000029509	NECAB1	851.956	370.482	1.20187	5.33302e-14	1.60144e-12
ENSGALG00000001869	LINGO2	416.79	181.38	1.20211	3.60953e-07	3.32516e-06
ENSGALG00000035793	-	117.053	50.9117	1.20214	5.23536e-05	0.000302049
ENSGALG00000011324	-	168.158	72.9363	1.20273	0.000140837	0.000728354
ENSGALG00000031997	SFRP4	97.3702	42.2125	1.20303	0.000879284	0.00368741
ENSGALG00000045264	-	44.8373	19.372	1.20422	0.0175254	0.0483959
ENSGALG00000042739	TACC1	739.109	320.427	1.20545	7.73517e-16	3.07061e-14
ENSGALG00000045569	-	127.134	55.2553	1.20581	0.00792628	0.0248602
ENSGALG00000006642	ADORA2A	103.828	45.054	1.20601	0.000118351	0.000625267
ENSGALG00000014264	NSUN7	86.2303	37.416	1.20649	0.000959755	0.00398585
ENSGALG00000016463	FAM49A	4025.76	1744.23	1.20669	3.99271e-19	2.43722e-17
ENSGALG00000020899	-	384.012	166.425	1.20751	5.27702e-07	4.68957e-06
novel.832	-	107.105	46.2401	1.20924	0.000767227	0.00328975
ENSGALG00000037366	GRID1	435.336	188.407	1.20936	1.77807e-09	2.62104e-08
ENSGALG00000015001	LAMA4	515.228	222.693	1.20986	1.04502e-14	3.50559e-13
ENSGALG00000009556	PRICKLE1	643.129	277.94	1.21043	4.5967e-13	1.20107e-11
ENSGALG00000003034	SS2	109.972	47.3096	1.211	0.00143959	0.00568927
ENSGALG00000017169	ELMOD1	3631.51	1568.53	1.21124	1.14882e-19	7.80603e-18
ENSGALG00000008628	-	484.88	209.266	1.21161	1.77097e-09	2.61265e-08
ENSGALG00000044442	-	166.854	72.0631	1.21221	0.000166698	0.00084681
ENSGALG00000015967	LRRTM1	954.434	411.554	1.2138	1.49897e-13	4.22841e-12
ENSGALG00000038759	-	140.038	60.2937	1.21564	1.09714e-05	7.43111e-05
ENSGALG00000032402	VSTM2B	372.451	159.988	1.21724	1.54131e-09	2.30488e-08
ENSGALG00000011529	NAAA	128.044	55.1469	1.21783	0.000149909	0.00076951
novel.1400	-	98.749	42.4268	1.21797	7.05255e-05	0.000396208
ENSGALG00000039628	AFAP1L1	251.383	108.153	1.21816	6.16236e-08	6.63562e-07
ENSGALG00000033256	PCSK5	211.294	90.6422	1.22125	6.15267e-08	6.62901e-07
ENSGALG00000027070	TIMP2	2433.51	1043.77	1.22144	4.06469e-28	7.00699e-26
ENSGALG00000003349	PLEKHA2	111.965	48.0684	1.22173	1.78589e-05	0.000114653
ENSGALG00000010000	-	1821.02	780.582	1.2228	7.80197e-20	5.52301e-18
ENSGALG00000017652	TTC9	2009.72	860.945	1.22293	1.44489e-20	1.12555e-18
ENSGALG00000030344	ISYNA1	2646.82	1133.38	1.22378	1.38896e-12	3.39807e-11
ENSGALG00000038822	-	109.423	46.7552	1.22441	0.000116082	0.00061485
ENSGALG00000004614	NPL	217.737	93.1115	1.22449	9.23768e-09	1.17077e-07
ENSGALG00000028037	FOS	135.703	58.0703	1.22493	5.8631e-05	0.000333511
ENSGALG00000044018	-	93.4215	39.9817	1.22813	0.000805253	0.00342833
ENSGALG00000042638	-	429.317	183.389	1.22828	2.17924e-09	3.1525e-08
ENSGALG00000041559	-	125.549	53.5399	1.22965	1.85313e-05	0.000118724
novel.348	-	38.2254	16.228	1.2304	0.0138232	0.0396607
ENSGALG00000039571	PRPH	373.921	159.189	1.23177	3.64252e-07	3.35058e-06
ENSGALG00000036043	TBX3	95.7533	40.8354	1.23275	0.000323834	0.00152713
ENSGALG00000040275	RCSD1	120.484	51.3222	1.23312	0.00013845	0.000717208
ENSGALG00000003726	-	95.4286	40.4995	1.23337	0.00102238	0.00421865
ENSGALG00000026864	ZCCHC24	192.795	82.1006	1.23396	2.19999e-06	1.73042e-05
ENSGALG00000004373	KCNJ16	26.9938	11.5059	1.23442	0.0353354	0.0859737
ENSGALG00000031754	KCNG2	144.596	61.5142	1.23548	0.00020329	0.00100794
novel.328	-	1039.1	441.194	1.23553	6.6201e-18	3.413e-16
ENSGALG00000016820	GAS6	850.643	360.865	1.23668	2.91018e-20	2.15861e-18
ENSGALG00000035325	PMAIP1	26.1513	11.0886	1.23744	0.0397766	0.0948336
ENSGALG00000026955	DIRAS1	1455.32	616.763	1.23853	1.46816e-17	7.19486e-16
ENSGALG00000009349	SLC7A14	470.501	199.498	1.23934	1.97557e-08	2.34871e-07
ENSGALG00000010778	CHRM1	118.828	50.4378	1.23982	7.79367e-05	0.000432751
ENSGALG00000012989	NINJ2	107.761	45.637	1.24108	0.00217853	0.00816909
ENSGALG00000008056	-	576.754	244.033	1.24206	2.85697e-06	2.18483e-05
ENSGALG00000038688	ADAMTS17	165.16	69.8041	1.24307	6.90973e-05	0.000389124
ENSGALG00000002358	CDO1	777.434	328.299	1.24327	3.50284e-14	1.08692e-12
ENSGALG00000004695	ECM2	63.6876	26.8986	1.2451	0.0186724	0.0510186
ENSGALG00000033157	ADAMTS10	133.82	56.3646	1.2456	1.3386e-05	8.86268e-05
ENSGALG00000036097	CDH18	234.398	98.8877	1.24631	1.53801e-08	1.86787e-07
ENSGALG00000041922	-	50.7676	21.3605	1.24697	0.00733501	0.0232724
ENSGALG00000033853	-	23.2186	9.82351	1.2473	0.0479139	0.110828
ENSGALG00000016224	MAOA	364.079	153.525	1.24756	2.62121e-09	3.71112e-08
ENSGALG00000037131	CACNA1A	2074.64	873.918	1.2479	1.57839e-16	6.88559e-15
ENSGALG00000016912	EDNRB	270.274	113.881	1.248	1.32497e-10	2.409e-09
novel.511	-	7438.03	3130.76	1.24833	1.76765e-32	4.88923e-30
ENSGALG00000037400	-	1393.21	586.209	1.24888	2.17659e-16	9.33717e-15
ENSGALG00000003709	PLAT	575.401	242.25	1.25009	4.237e-13	1.11733e-11
ENSGALG00000008918	LAMP5	437.144	183.419	1.25101	2.6122e-09	3.7034e-08
ENSGALG00000025941	RGS20	652.272	274.008	1.25143	2.93465e-16	1.24457e-14
ENSGALG00000018998	UNC5A	813.255	341.711	1.25162	1.27188e-18	7.24149e-17
novel.461	-	193.032	81.2155	1.25242	4.60114e-05	0.000268705
ENSGALG00000021272	SCN2B	436.016	183.084	1.25271	3.43463e-11	6.913e-10
ENSGALG00000046179	-	336.767	141.37	1.25281	1.5511e-10	2.77675e-09
ENSGALG00000029651	-	54.8781	23.1098	1.25299	0.00679531	0.021752
ENSGALG00000004205	SOAT1	711.181	298.032	1.254	7.11631e-07	6.15946e-06
ENSGALG00000026834	PLPP2	117.986	49.5237	1.25498	0.000296847	0.00141383
ENSGALG00000044909	-	605.949	253.768	1.25521	2.60239e-12	6.11753e-11
ENSGALG00000015111	APBA1	2036.84	853.526	1.25522	1.26146e-14	4.18637e-13
ENSGALG00000002183	PRR16	52.2059	21.8515	1.25576	0.0126356	0.0367749
ENSGALG00000040759	-	76.7421	32.1419	1.25604	0.0255351	0.0658369
novel.843	-	27.238	11.3896	1.25818	0.0349878	0.0852839
ENSGALG00000016054	KCNJ6	265.928	111.229	1.25842	2.2284e-09	3.21115e-08
ENSGALG00000035309	-	268.476	112.231	1.26014	0.000922268	0.00384819
ENSGALG00000029301	BMP2	69.8235	29.1705	1.26024	0.000528958	0.00235995
ENSGALG00000044385	-	71.6861	29.9684	1.26045	0.00051836	0.00231923
ENSGALG00000008940	-	30.4309	12.6667	1.26088	0.0262166	0.0673233
ENSGALG00000023872	FAM129B	360.902	150.732	1.26116	7.17655e-11	1.36478e-09
novel.827	-	329.697	137.398	1.26161	3.35317e-07	3.11365e-06
ENSGALG00000013200	GABBR2	1374.25	573.004	1.26254	4.06941e-16	1.69493e-14
ENSGALG00000027036	PKIB	74.6251	31.0615	1.2633	0.000669301	0.00291076
ENSGALG00000043435	CARNS1	27.488	11.4813	1.26393	0.0361681	0.0877017
ENSGALG00000010294	-	2606.42	1084.89	1.26432	3.15418e-24	3.64743e-22
ENSGALG00000001571	MYO1F	62.6874	26.1857	1.26443	0.00670491	0.021511
ENSGALG00000032658	-	88.3328	36.7897	1.26493	0.00181916	0.00698183
novel.1997	-	73.2868	30.5517	1.26506	0.0284528	0.0719449
ENSGALG00000014189	SULT4A1	2043.81	849.634	1.26624	2.97612e-15	1.0822e-13
ENSGALG00000016500	FKBP1B	770.052	320.04	1.26666	4.41326e-15	1.55616e-13
ENSGALG00000006503	VDAC1	1530.74	635.515	1.26757	1.10543e-14	3.68828e-13
novel.211	-	45.9535	19.1858	1.26791	0.0276334	0.0703648
ENSGALG00000011124	ARHGAP24	228.269	94.72	1.26797	5.25333e-07	4.67298e-06
ENSGALG00000013155	-	801.15	332.831	1.2685	3.10836e-13	8.30283e-12
ENSGALG00000005638	IL2RG	33.2042	13.7715	1.26869	0.0240224	0.0625694
ENSGALG00000000839	WNT11	103.209	42.8616	1.26931	0.000253556	0.00123094
ENSGALG00000030240	-	35.1679	14.5151	1.26961	0.0137045	0.0393688
ENSGALG00000007972	TRPC5	456.616	189.587	1.27028	6.13878e-08	6.61787e-07
ENSGALG00000006019	EPHX4	189.542	78.6445	1.27121	1.48956e-05	9.74431e-05
ENSGALG00000014232	RIBC2	69.5191	28.7654	1.27179	0.000544237	0.00241711
ENSGALG00000014845	PLCXD3	382.632	158.508	1.27305	6.70472e-06	4.76986e-05
ENSGALG00000042351	PIK3R6	64.2237	26.5978	1.27328	0.00247013	0.00911026
ENSGALG00000041692	-	52.6295	21.8141	1.27361	0.0443069	0.103709
ENSGALG00000016426	MAP3K15	30.9326	12.8137	1.27404	0.024234	0.06305
ENSGALG00000004476	SEMA3G	334.887	138.497	1.27411	1.25484e-06	1.03511e-05
ENSGALG00000033941	RORC	51.8741	21.3791	1.27774	0.00249681	0.00919046
ENSGALG00000008281	NEURL1	1640.49	675.901	1.27922	3.03755e-23	3.15935e-21
ENSGALG00000032702	ITGA3	1307.46	538.585	1.27925	1.20426e-18	6.96293e-17
ENSGALG00000007284	SYNPR	9114.68	3752.88	1.28015	1.48984e-28	2.66706e-26
ENSGALG00000004930	HRH1	33.7136	13.809	1.28086	0.0220381	0.0584143
ENSGALG00000008593	ATP1B4	66.6403	27.53	1.28127	0.00188135	0.00719085
ENSGALG00000017034	FOXO1	435.853	179.272	1.28206	1.75089e-11	3.63815e-10
ENSGALG00000005298	-	923.289	379.518	1.28226	2.89682e-19	1.82821e-17
ENSGALG00000010688	SHC3	172.25	70.8645	1.28346	5.56025e-06	4.02175e-05
novel.1639	-	60.4152	24.8541	1.28366	0.00313307	0.0112132
ENSGALG00000003876	TIMD4	25.9969	10.6405	1.28491	0.0281235	0.0713061
ENSGALG00000038075	-	334.615	137.25	1.28635	4.24197e-12	9.65479e-11
ENSGALG00000005599	-	75.9689	31.1354	1.28641	0.000317883	0.00150134
ENSGALG00000015148	ANXA1	256.918	105.39	1.28695	2.55455e-06	1.97837e-05
ENSGALG00000004610	SH2B3	90.825	37.2742	1.28762	0.00157846	0.0061622
novel.1195	-	176.57	72.1866	1.2887	3.15744e-07	2.93924e-06
ENSGALG00000014891	ITGA1	178.762	73.2772	1.2892	8.30837e-05	0.000457509
ENSGALG00000041630	NFIX	1929.37	789.463	1.28942	0.00156073	0.00610115
ENSGALG00000037029	-	233.308	95.4011	1.28976	1.54134e-07	1.53786e-06
ENSGALG00000009601	NELL2	10542.3	4310.46	1.29037	1.80251e-22	1.73189e-20
ENSGALG00000026896	-	63.0565	25.7325	1.29073	0.00611957	0.0199014
ENSGALG00000006351	FAS	20.3731	8.30123	1.2909	0.0470864	0.109213
novel.181	-	525.79	214.665	1.2911	3.74035e-05	0.000222982
ENSGALG00000032980	DLGAP3	1920.83	784.657	1.29173	5.25735e-15	1.83985e-13
ENSGALG00000011294	THRB	44.3321	18.1127	1.29193	0.0115812	0.03416
ENSGALG00000029760	NRBP2	236.089	96.5116	1.29201	2.34166e-09	3.34844e-08
ENSGALG00000003642	PDGFA	241.117	98.4704	1.29294	2.94017e-08	3.38107e-07
ENSGALG00000045529	-	367.519	149.807	1.29401	4.5336e-11	8.96027e-10
ENSGALG00000032736	MGLL	1172.69	478.247	1.29462	5.15666e-11	1.00952e-09
ENSGALG00000017302	SLCO2B1	141.536	57.7387	1.29467	1.38563e-06	1.13196e-05
ENSGALG00000005725	CSF1R	406.049	165.572	1.2949	1.22493e-09	1.877e-08
ENSGALG00000033932	BF1	91.802	37.4526	1.29493	0.00147028	0.00579209
novel.854	-	372.611	151.723	1.29494	1.86163e-08	2.22319e-07
ENSGALG00000032153	-	123.088	50.1628	1.2951	9.20254e-05	0.000501116
ENSGALG00000016681	DHRSX	767.481	312.619	1.29532	2.64537e-14	8.39027e-13
ENSGALG00000035777	INKA1	80.7372	32.9523	1.2958	0.000196385	0.000978136
ENSGALG00000041898	FAM43A	649.536	264.33	1.29596	6.10736e-15	2.11742e-13
novel.228	-	69.7205	28.3112	1.2964	0.00215687	0.00810091
ENSGALG00000015737	NCAM2	1415.46	575.725	1.29835	4.46788e-12	1.00949e-10
ENSGALG00000034860	BCHE	386.699	157.319	1.2999	2.27655e-09	3.27039e-08
novel.207	-	238.91	97.1556	1.30061	2.27072e-05	0.000142969
ENSGALG00000043754	GLUL	2775.36	1126.6	1.30091	4.53282e-14	1.37894e-12
ENSGALG00000030913	AJM1	728.618	295.66	1.30121	2.05108e-12	4.90199e-11
ENSGALG00000045305	-	948.5	384.715	1.30202	5.06205e-14	1.52499e-12
ENSGALG00000001410	SPNS3	43.09	17.486	1.30251	0.0132409	0.0382791
ENSGALG00000041225	-	428.728	173.782	1.30285	5.41673e-08	5.91481e-07
ENSGALG00000025773	-	284.567	115.21	1.303	6.13208e-09	8.07397e-08
ENSGALG00000031637	ICOSLG	73.4508	29.7785	1.30334	0.00091787	0.00383328
ENSGALG00000005076	-	586.183	237.513	1.30335	1.01188e-13	2.93443e-12
ENSGALG00000037274	SNPH	789.44	319.581	1.30454	5.15379e-17	2.34602e-15
ENSGALG00000001527	VWA1	116.786	47.3984	1.305	2.41776e-05	0.000151204
ENSGALG00000038776	SYDE2	139.804	56.5236	1.30512	1.47078e-06	1.19471e-05
ENSGALG00000010781	GLRA3	54.9283	22.2504	1.30655	0.00162314	0.00630623
ENSGALG00000020615	STK32C	517.578	208.954	1.30744	1.36604e-13	3.88878e-12
ENSGALG00000008936	-	36.2773	14.607	1.30779	0.0147602	0.0419484
ENSGALG00000003567	FNDC5	148.395	59.9616	1.30808	5.80623e-07	5.11593e-06
ENSGALG00000012407	LRP1B	1078.1	435.172	1.30921	9.80797e-18	4.90867e-16
ENSGALG00000042339	-	44.4675	18.0137	1.30947	0.00617514	0.0200467
ENSGALG00000011009	SCN2A	5666.15	2284.7	1.31023	5.66524e-22	5.19575e-20
ENSGALG00000036782	-	380.396	153.616	1.31049	1.93976e-06	1.5407e-05
ENSGALG00000038599	PMM1	257.402	103.837	1.31067	3.33337e-10	5.55596e-09
ENSGALG00000004446	NPFFR1	47.5668	19.1992	1.31179	0.00372673	0.013042
ENSGALG00000043976	RSPH1	169.43	68.3421	1.31243	2.66307e-07	2.51493e-06
ENSGALG00000009624	FSIP1	181.562	72.9733	1.31341	1.04512e-05	7.1144e-05
ENSGALG00000000818	-	56.9894	22.9993	1.31351	0.00350743	0.012377
ENSGALG00000031208	-	76.9704	31.0547	1.31364	0.00027618	0.00132557
ENSGALG00000013624	FAM65B	801.929	322.44	1.31468	1.40711e-10	2.54096e-09
ENSGALG00000007080	-	26.7842	10.7693	1.31509	0.0325257	0.0803129
ENSGALG00000013684	SGCZ	50.9579	20.458	1.31566	0.00354966	0.0125094
ENSGALG00000038218	-	552.401	222.1	1.31601	2.54912e-07	2.41768e-06
ENSGALG00000036270	-	2378.04	954.984	1.31642	3.85084e-17	1.79684e-15
novel.1506	-	110.239	44.2935	1.31647	0.0201308	0.0543334
ENSGALG00000016577	OTOF	199.403	79.9156	1.31985	1.02092e-07	1.05596e-06
ENSGALG00000004495	-	84.0951	33.6102	1.31999	0.000472405	0.00213682
ENSGALG00000014872	FGF10	24.4275	9.80521	1.32002	0.0371575	0.0897385
ENSGALG00000037129	FAM241A	167.051	66.9793	1.32013	1.11279e-06	9.29881e-06
ENSGALG00000041372	-	438.483	175.679	1.32061	1.32292e-09	2.01719e-08
ENSGALG00000040418	DGAT2	90.0331	36.0831	1.32098	0.000436991	0.00199722
ENSGALG00000017091	FLT1	614.045	245.807	1.32138	1.64286e-13	4.59945e-12
ENSGALG00000032831	-	43.3509	17.2779	1.3221	0.0067809	0.0217179
ENSGALG00000006563	SEMA3D	662.374	264.71	1.32232	1.3088e-14	4.32806e-13
ENSGALG00000027067	C1QTNF6	55.3011	22.2009	1.32247	0.0100317	0.0302412
ENSGALG00000013006	ROPN1L	53.6233	21.4159	1.32338	0.00103192	0.00424859
ENSGALG00000008359	CD93	548.197	219.179	1.32357	9.11774e-10	1.4313e-08
ENSGALG00000012595	AGTPBP1	2704.58	1079.93	1.32481	1.96521e-11	4.0518e-10
ENSGALG00000027765	MMR1L1	33.8485	13.4409	1.32514	0.0368685	0.0891793
ENSGALG00000012142	KCNA4	268.205	106.974	1.32605	8.40848e-09	1.07004e-07
ENSGALG00000031284	PTPRM	1058.77	421.9	1.32753	2.46004e-24	2.91723e-22
ENSGALG00000006152	-	279.867	111.566	1.3279	4.04075e-10	6.64575e-09
ENSGALG00000008815	LRRN4	131.67	52.5261	1.32804	5.3172e-06	3.85945e-05
ENSGALG00000013225	VAT1L	1152.39	458.889	1.32877	6.97544e-15	2.40495e-13
ENSGALG00000009864	TRAF5	1112.52	442.652	1.32962	3.45755e-20	2.55444e-18
ENSGALG00000036159	-	93.5084	37.3476	1.3297	0.000347267	0.00162979
ENSGALG00000010049	PTPRB	556.966	221.768	1.33023	1.88359e-12	4.51911e-11
ENSGALG00000028924	S100A16	55.9509	22.3362	1.3303	0.00180519	0.00693251
ENSGALG00000027423	SLC26A1	95.9722	38.1528	1.33052	0.000173008	0.000875998
ENSGALG00000029664	SAMD12	799.99	318.221	1.33125	4.21329e-09	5.71736e-08
ENSGALG00000031556	-	852.642	338.836	1.33244	2.14767e-07	2.0739e-06
novel.1558	-	373.811	148.212	1.33316	6.33607e-06	4.52836e-05
ENSGALG00000026663	CX3CL1	46.822	18.6153	1.3333	0.0237469	0.0619818
ENSGALG00000043367	LHFPL3	729.682	289.768	1.33341	4.09325e-17	1.8957e-15
ENSGALG00000008589	GPR1	69.0746	27.4751	1.335	0.000802261	0.00341872
novel.692	-	63.4913	25.2522	1.33512	0.00509254	0.0170526
ENSGALG00000008998	TOGARAM2	67.5881	26.7516	1.33525	0.00315768	0.0112948
ENSGALG00000013715	DLC1	472.37	187.374	1.33546	1.51991e-15	5.76322e-14
ENSGALG00000008757	CNRIP1	3322.76	1316.47	1.3356	4.16042e-29	7.98531e-27
ENSGALG00000037888	TBXA2R	88.0697	34.9234	1.3368	0.000251205	0.00122112
ENSGALG00000009823	PTPRE	368.893	146.085	1.33685	4.45056e-11	8.8055e-10
ENSGALG00000001048	OLFML2A	458.644	181.75	1.33734	3.19648e-12	7.38355e-11
ENSGALG00000000720	-	52.93	20.8763	1.33772	0.0106996	0.0319647
ENSGALG00000029416	TRPC6	43.8695	17.3147	1.33933	0.00452462	0.0154312
ENSGALG00000030821	CBLN4	306.752	120.987	1.3401	1.89292e-12	4.53566e-11
ENSGALG00000014106	PPFIBP1	2700.93	1066.53	1.34052	7.74077e-20	5.5006e-18
novel.76	-	76.7655	30.3366	1.3406	0.000438356	0.00200227
ENSGALG00000005802	FLT4	483.028	190.692	1.34078	1.61366e-15	6.10626e-14
ENSGALG00000027159	-	61.3727	24.252	1.34107	0.00110068	0.00449195
ENSGALG00000032143	CRISPLD2	37.2691	14.7051	1.34175	0.0117051	0.0344436
ENSGALG00000000667	EDN2	136.084	53.7419	1.34243	2.36454e-06	1.84504e-05
ENSGALG00000011320	-	106.607	41.9963	1.34376	7.17394e-05	0.000402057
ENSGALG00000040672	IGFBP4	658.016	258.97	1.34379	1.91523e-17	9.19003e-16
ENSGALG00000011288	DACT2	520.029	204.851	1.3438	8.99323e-13	2.24744e-11
ENSGALG00000027114	-	477.152	188.007	1.34442	3.14569e-11	6.35894e-10
ENSGALG00000003819	ADAP1	1816.36	715.187	1.34457	1.70459e-15	6.4242e-14
ENSGALG00000015908	COL12A1	1586.22	624.565	1.34528	1.4383e-25	1.96897e-23
ENSGALG00000026011	GALR1	45.5251	17.9587	1.34554	0.0100801	0.0303772
ENSGALG00000040755	ANGPT4	162.239	63.9698	1.34641	1.34115e-05	8.87642e-05
ENSGALG00000011442	TGFBR2	152.437	60.0163	1.3476	4.30189e-07	3.90501e-06
ENSGALG00000032990	-	437.285	172.011	1.34766	2.39156e-07	2.28999e-06
ENSGALG00000009276	LRAT	67.4972	26.5364	1.34769	0.000476355	0.0021526
ENSGALG00000046534	-	38.7032	15.2082	1.34984	0.0127789	0.0370991
ENSGALG00000003548	BAIAP2L1	60.5264	23.6938	1.35	0.00100773	0.00416557
ENSGALG00000042443	VWDE	27.372	10.7262	1.3512	0.0268851	0.0688032
ENSGALG00000015008	ZNF366	71.056	27.8194	1.35207	0.000750461	0.00322624
ENSGALG00000033295	CAV2	71.2471	27.9057	1.35292	0.00141238	0.00560291
ENSGALG00000016294	HMGCLL1	266.841	104.384	1.35294	3.83354e-09	5.25181e-08
ENSGALG00000024449	RAMP2	150.861	59.0527	1.35386	2.87815e-07	2.70085e-06
novel.589	-	42.4511	16.5413	1.35402	0.00662662	0.0213117
ENSGALG00000000314	NEFL	10871	4250.98	1.35453	1.53501e-28	2.72174e-26
ENSGALG00000007646	-	1833.94	717.306	1.35489	1.69952e-13	4.73353e-12
ENSGALG00000033653	-	733.278	286.591	1.35508	2.32685e-17	1.10231e-15
ENSGALG00000012941	-	465.34	181.954	1.35551	4.24691e-10	6.96021e-09
ENSGALG00000044797	-	264.803	103.371	1.3568	7.42002e-08	7.89397e-07
ENSGALG00000023793	-	141.693	55.4786	1.35692	2.89635e-06	2.21271e-05
ENSGALG00000032905	-	487.629	190.171	1.35784	2.94208e-14	9.23695e-13
ENSGALG00000013244	ABCC9	263.49	102.818	1.35791	5.96319e-08	6.45099e-07
ENSGALG00000043889	-	97.3812	37.9142	1.35829	3.49427e-05	0.000210129
ENSGALG00000003174	RIMS3	144.686	56.4248	1.3591	3.81528e-07	3.50085e-06
ENSGALG00000021620	TMEM59L	1933.59	753.362	1.35994	5.03808e-22	4.64345e-20
ENSGALG00000007278	GRIN2A	186.37	72.707	1.36008	9.97854e-06	6.81007e-05
novel.493	-	600.738	234.021	1.36021	2.39922e-14	7.67495e-13
ENSGALG00000010866	AREG	89.9732	34.9731	1.36046	0.000153994	0.00078789
ENSGALG00000010793	SLC24A4	102.684	40.0191	1.361	8.3748e-06	5.83099e-05
ENSGALG00000035026	SLC22A4	113.051	43.8579	1.36262	1.11104e-05	7.50823e-05
ENSGALG00000016635	MXRA5	392.086	151.963	1.36775	8.86309e-05	0.000484329
ENSGALG00000016755	KIAA1211L	41.6039	16.0987	1.36928	0.00489315	0.0164893
novel.1218	-	40.8908	15.8405	1.37036	0.00389375	0.0135705
ENSGALG00000020554	-	156.136	60.373	1.37179	1.61835e-07	1.60438e-06
ENSGALG00000027983	-	1128.82	435.97	1.37197	2.13154e-17	1.01495e-15
ENSGALG00000012374	FRMD6	133.068	51.4336	1.37276	7.07218e-05	0.000397191
novel.506	-	196.387	75.6742	1.37359	4.37646e-09	5.91293e-08
ENSGALG00000044985	-	64.3177	24.7986	1.37368	0.00208025	0.00784482
ENSGALG00000045528	SPEF1	26.6843	10.2416	1.37417	0.0202399	0.0545489
ENSGALG00000035185	2019-09-04	65.3192	25.21	1.37428	0.000329017	0.00154843
ENSGALG00000003841	-	572.211	220.734	1.37449	2.90058e-12	6.77569e-11
ENSGALG00000010583	VIT	731.863	282.304	1.37567	8.61107e-11	1.61775e-09
ENSGALG00000016920	LMO7	289.338	111.424	1.37862	9.35764e-09	1.18283e-07
ENSGALG00000000498	ACE	543.464	209.141	1.37877	4.50361e-13	1.17929e-11
ENSGALG00000007701	B3GNT7	82.6482	31.7371	1.37906	4.7187e-05	0.000274709
ENSGALG00000028790	DNASE2B	157.254	60.5689	1.37911	1.09386e-07	1.12454e-06
ENSGALG00000011855	RHOJ	139.872	53.8945	1.37918	4.67791e-05	0.00027259
ENSGALG00000002771	CRIP1	21.0107	8.09829	1.37943	0.035093	0.085518
ENSGALG00000012923	CDH9	180.573	69.2768	1.37946	9.98148e-08	1.03356e-06
ENSGALG00000001917	SSC4D	226.423	87.1838	1.38003	4.70072e-08	5.22178e-07
ENSGALG00000037761	-	57.6642	22.1833	1.38042	0.000949284	0.00394589
novel.377	-	160.05	61.375	1.382	4.85719e-06	3.55325e-05
ENSGALG00000046561	-	26.0573	9.95297	1.38299	0.0227562	0.0599168
ENSGALG00000007346	JCAD	775.418	297.302	1.38399	2.64201e-15	9.70183e-14
ENSGALG00000040007	IL17D	67.0586	25.786	1.38557	0.0111462	0.033076
ENSGALG00000006424	JADE2	95.0876	36.2809	1.38674	1.30597e-05	8.6744e-05
ENSGALG00000021143	RGS18	76.572	29.299	1.38746	0.000147299	0.000758403
novel.538	-	1054.24	403.055	1.38778	4.59588e-17	2.10751e-15
ENSGALG00000016675	PAQR8	1182.06	451.578	1.38902	5.53517e-11	1.07908e-09
ENSGALG00000007448	SPRY3	72.3707	27.6474	1.38982	0.000545592	0.00242255
ENSGALG00000041608	-	33.1004	12.5871	1.3902	0.0105949	0.0317077
ENSGALG00000043080	CCDC85A	739.31	282.197	1.39051	2.6867e-14	8.50685e-13
ENSGALG00000040035	ADRB2	31.1983	11.8075	1.39251	0.0163564	0.045605
ENSGALG00000016259	DYNLT3	743.201	283.125	1.39259	5.62821e-13	1.44531e-11
ENSGALG00000014730	ELOVL7	45.8029	17.4738	1.39296	0.00196395	0.0074515
ENSGALG00000043515	KCND2	304.33	115.945	1.39308	2.45162e-10	4.21846e-09
novel.732	-	258.506	98.5315	1.39328	5.05406e-05	0.000292677
ENSGALG00000037841	GRM7	1990.34	757.563	1.39392	2.21323e-30	4.84769e-28
novel.2113	-	40.8525	15.5888	1.39394	0.0105809	0.0316914
ENSGALG00000009759	SLC16A7	811.974	309.152	1.39412	6.16581e-18	3.20653e-16
ENSGALG00000042289	SUSD5	26.6902	10.1858	1.39508	0.0271631	0.0693997
ENSGALG00000030566	-	21.3548	8.14738	1.39683	0.0340615	0.0834302
ENSGALG00000003149	ITPR3	340.16	129.12	1.39932	1.81477e-11	3.75412e-10
ENSGALG00000041764	VSTM2A	799.708	302.963	1.40094	3.56901e-16	1.48984e-14
ENSGALG00000039092	STAC	120.02	45.2887	1.40115	2.11837e-05	0.000133966
ENSGALG00000033671	FREM2	326.788	123.778	1.40284	8.88486e-11	1.66248e-09
ENSGALG00000035184	SDC3	3369.93	1274.49	1.40312	1.9575e-19	1.27875e-17
ENSGALG00000026638	RELL2	249.651	94.2482	1.40339	9.83816e-09	1.24011e-07
ENSGALG00000040180	CEBPD	26.5165	10.0202	1.40362	0.0243338	0.0632744
ENSGALG00000004339	-	203.967	77.0976	1.40372	3.26462e-09	4.53244e-08
ENSGALG00000017173	GUCY1A2	425.315	160.995	1.40376	1.5763e-07	1.56686e-06
novel.897	-	53.1515	20.0773	1.40447	0.000879375	0.00368741
ENSGALG00000003594	ANK1	473.244	178.689	1.40461	8.51192e-13	2.13002e-11
ENSGALG00000015970	COL9A1	51.1485	19.2611	1.40533	0.00113441	0.00461545
ENSGALG00000023521	ADRA2A	275.724	103.8	1.40925	1.94178e-13	5.32988e-12
novel.2428	-	74.7411	28.1452	1.41038	0.000426381	0.00195525
ENSGALG00000039587	SYNDIG1	315.884	118.717	1.41039	2.36008e-08	2.76349e-07
novel.2247	-	28.7964	10.8611	1.41119	0.0178164	0.0490787
ENSGALG00000030767	-	49.0148	18.316	1.41219	0.0159148	0.0446099
ENSGALG00000007211	CDH22	966.879	363.069	1.41312	1.25405e-18	7.16184e-17
ENSGALG00000034598	-	240.924	90.5014	1.4136	6.20263e-09	8.15533e-08
ENSGALG00000008861	BSPRY	38.7399	14.4724	1.4144	0.0199669	0.0539693
ENSGALG00000005474	PNAT10	50.5037	18.8438	1.41584	0.00276777	0.0100644
ENSGALG00000001900	PHF24	1454.88	545.414	1.4159	1.41863e-24	1.72625e-22
ENSGALG00000016927	KLF5	101.77	38.0798	1.41726	2.55194e-05	0.000158689
ENSGALG00000031449	-	59.0135	22.1886	1.41731	0.00337199	0.0119785
ENSGALG00000039983	EEPD1	375.264	140.578	1.41755	1.73674e-15	6.53216e-14
ENSGALG00000035673	ADAM11	1087.46	407.001	1.4177	7.65793e-16	3.04644e-14
ENSGALG00000009842	RASSF3	448.048	167.538	1.41813	2.12455e-15	7.84809e-14
ENSGALG00000036498	-	94.7721	35.3903	1.41863	2.17471e-05	0.000137295
ENSGALG00000045762	-	121.857	45.5697	1.41877	1.3512e-06	1.10675e-05
ENSGALG00000042886	CACNG7	472.341	176.473	1.41973	5.62424e-16	2.26647e-14
novel.432	-	1518.8	567.459	1.42015	5.90714e-20	4.27928e-18
ENSGALG00000009368	RGS6	1205.72	450.741	1.42019	5.91357e-18	3.09262e-16
ENSGALG00000016055	KCNJ15	23.4269	8.76764	1.42022	0.0250537	0.0648372
ENSGALG00000036253	-	124.678	46.5955	1.42057	2.41888e-06	1.8827e-05
ENSGALG00000004438	ARSB	172.37	64.4603	1.42169	5.81384e-05	0.000331215
ENSGALG00000031170	ADCY1	584.274	218.286	1.42177	2.34279e-11	4.8037e-10
ENSGALG00000014875	HCN1	143.883	53.8325	1.42178	5.79327e-06	4.16923e-05
novel.397	-	14540.5	5426.28	1.42213	1.17134e-29	2.31996e-27
ENSGALG00000031255	FGF1	185.24	69.2621	1.42248	1.34643e-05	8.89866e-05
ENSGALG00000007841	DNAH7	343.202	128.075	1.42407	1.30017e-08	1.60094e-07
ENSGALG00000028031	C1QL1	212.47	79.0212	1.42409	1.41593e-07	1.42572e-06
ENSGALG00000009805	PPM1H	625.1	233.086	1.42418	1.93149e-16	8.36282e-15
ENSGALG00000036441	WIPF1	95.3144	35.4944	1.42423	2.46909e-05	0.000153898
ENSGALG00000010346	TGFB3	2065.33	769.343	1.42509	1.18831e-21	1.03382e-19
ENSGALG00000023036	FRMPD1	147.624	55.1038	1.42567	7.4689e-07	6.43176e-06
ENSGALG00000009280	NPY2R	236.636	88.1251	1.42608	5.09374e-08	5.60839e-07
novel.243	-	20.8108	7.74836	1.4269	0.0413559	0.0979518
ENSGALG00000016322	GSTAL3	822.783	306.068	1.42814	1.23401e-16	5.47013e-15
ENSGALG00000030068	RAB3A	7050.43	2619.73	1.42828	3.04077e-24	3.53826e-22
ENSGALG00000005861	-	213.274	79.0576	1.42946	6.01396e-08	6.49836e-07
novel.633	-	246.841	91.6742	1.42948	1.71014e-07	1.68997e-06
novel.573	-	991.149	368.074	1.42984	6.62646e-11	1.27317e-09
ENSGALG00000033012	SPRY4	93.7691	34.7578	1.43052	1.77867e-05	0.000114268
novel.1499	-	31.1646	11.6221	1.4306	0.0309656	0.0771875
ENSGALG00000032588	ARPC1B	124.224	46.1773	1.43103	1.08444e-06	9.09047e-06
ENSGALG00000041553	TMEM74	329.916	122.415	1.43211	1.11381e-10	2.04706e-09
ENSGALG00000010540	TTC39A	110.52	40.9894	1.43226	1.1717e-06	9.72558e-06
ENSGALG00000008022	TAPBP	123.113	45.5576	1.43322	3.43026e-05	0.000206948
ENSGALG00000008365	CHRM4	405.756	150.048	1.43331	2.10958e-11	4.33985e-10
ENSGALG00000006290	HS3ST4	324.276	119.941	1.43534	2.52609e-11	5.16248e-10
ENSGALG00000033034	SLC25A34	173.177	64.0265	1.43583	1.99564e-08	2.37105e-07
ENSGALG00000032974	ADAMTS2	265.291	98.102	1.43617	6.12578e-12	1.35289e-10
ENSGALG00000015849	ME1	628.663	232.156	1.43633	8.28153e-22	7.37721e-20
ENSGALG00000032789	TBX18	143.482	52.9989	1.43805	0.000101757	0.000548334
ENSGALG00000033811	PTPRN	2880.51	1062.82	1.43827	3.64097e-19	2.25205e-17
ENSGALG00000045617	BAALC	204.829	75.496	1.4383	2.54569e-10	4.36342e-09
ENSGALG00000027408	-	1268.73	467.666	1.4408	1.13711e-17	5.64419e-16
ENSGALG00000001564	ATP2A3	192.383	70.7378	1.4415	5.1525e-10	8.39268e-09
ENSGALG00000029035	-	26.4144	9.71313	1.44247	0.0318733	0.0789533
ENSGALG00000004365	WDR66	128.461	47.1969	1.44341	1.96644e-06	1.56056e-05
ENSGALG00000004921	SLC6A1	2990.31	1099.37	1.44356	1.29549e-22	1.27614e-20
ENSGALG00000005621	CAMK2A	1373.94	505.129	1.44409	1.10245e-18	6.39411e-17
ENSGALG00000010005	EPAS1	2201.17	806.988	1.44815	2.28503e-21	1.93373e-19
ENSGALG00000007253	IL1RAP	101.911	37.422	1.44816	8.25985e-06	5.75957e-05
ENSGALG00000017362	HAVCR1	28.0299	10.1988	1.44955	0.0182219	0.0500079
ENSGALG00000008135	SATB2	998.905	366.011	1.44974	4.07675e-11	8.12632e-10
ENSGALG00000025822	CYP1B1	460.029	168.423	1.44988	1.75588e-09	2.59679e-08
ENSGALG00000004286	COL13A1	49.4183	18.0757	1.45012	0.00111257	0.00453351
ENSGALG00000030223	-	20.0898	7.33729	1.45056	0.0427048	0.100528
ENSGALG00000004294	CGNL1	181.748	66.5975	1.45097	3.12691e-07	2.91356e-06
ENSGALG00000037291	-	179.424	65.5557	1.45202	5.49479e-08	5.98602e-07
ENSGALG00000006992	MMP9	17.5289	6.41605	1.45254	0.0456061	0.106322
ENSGALG00000023472	-	23.9687	8.75529	1.45265	0.0320988	0.0794168
ENSGALG00000009066	KCND2	492.675	180.104	1.4537	3.29922e-14	1.02569e-12
ENSGALG00000001122	CALN1	531.3	193.929	1.45598	1.50827e-09	2.2664e-08
ENSGALG00000044719	OCSTAMP	31.2329	11.3771	1.45641	0.00861447	0.0266683
ENSGALG00000008444	TUBAL3	18.3761	6.69249	1.45703	0.035404	0.0861069
ENSGALG00000007078	ENTPD1	277.386	101.195	1.45716	8.46849e-08	8.90761e-07
ENSGALG00000017234	FOLH1	115.072	42.0202	1.45766	1.49541e-05	9.7757e-05
ENSGALG00000005257	-	48.8655	17.7872	1.45781	0.00134944	0.00538097
ENSGALG00000023881	PLXDC1	156.457	56.9103	1.45794	9.83533e-08	1.02012e-06
ENSGALG00000019489	CHST9	18.3618	6.67404	1.45879	0.042957	0.101006
ENSGALG00000033365	ALDH1A3	30.2752	10.9905	1.45884	0.0126959	0.0369099
ENSGALG00000004231	-	65.0893	23.6574	1.45892	0.00143873	0.00568829
ENSGALG00000019145	-	26.4907	9.59694	1.4602	0.0201063	0.0543069
ENSGALG00000026970	IFITM3	213.876	77.6878	1.46044	6.31524e-09	8.28583e-08
ENSGALG00000031546	GIF	26.7851	9.75002	1.46133	0.0137428	0.0394666
ENSGALG00000040926	SAMSN1	37.9707	13.7779	1.46148	0.0149797	0.0424425
ENSGALG00000008911	RNF208	885.198	321.13	1.46184	1.61776e-23	1.71131e-21
novel.1823	-	23.9312	8.67556	1.46288	0.0389297	0.0933283
ENSGALG00000013940	LNX1	274.299	99.5937	1.46298	6.77711e-10	1.08584e-08
ENSGALG00000029694	SNTA1	231.055	83.7362	1.46317	1.48499e-10	2.67381e-09
ENSGALG00000003562	NPTX2	1103.15	399.869	1.46395	6.1696e-22	5.57593e-20
ENSGALG00000016296	GFRAL	24.6181	8.8602	1.46489	0.0237451	0.0619818
ENSGALG00000034087	MPND	206.971	74.9495	1.465	9.29152e-11	1.73161e-09
ENSGALG00000034313	-	434.543	157.365	1.46517	4.13301e-19	2.51463e-17
ENSGALG00000038787	-	50.0356	18.1002	1.46555	0.00158219	0.00617419
ENSGALG00000032184	CSPG5	6085.32	2203.06	1.46573	1.04556e-31	2.7036e-29
ENSGALG00000036693	-	33.5588	12.169	1.46775	0.00605683	0.0197142
ENSGALG00000041329	-	87.6642	31.6818	1.46921	0.00946214	0.0288227
ENSGALG00000042474	FOXD2	51.8935	18.7572	1.4693	0.00309803	0.011107
ENSGALG00000006007	SAMD10	409.356	147.629	1.46966	7.56396e-14	2.2353e-12
ENSGALG00000027501	ANPEP	118.549	42.7398	1.47113	1.10592e-06	9.25384e-06
ENSGALG00000038645	NXPH3	131.344	47.3085	1.47127	3.09208e-05	0.000188438
ENSGALG00000034722	TLR2B	67.1251	24.2156	1.47136	0.0011491	0.00467316
novel.2142	-	31.6558	11.3957	1.47345	0.00891513	0.0274258
ENSGALG00000031318	-	918.007	330.4	1.47368	3.27713e-17	1.54463e-15
ENSGALG00000046338	-	25.159	9.05017	1.47385	0.0277078	0.0704824
ENSGALG00000045115	-	73.0565	26.3825	1.47428	0.000173822	0.000879877
ENSGALG00000012297	GRM1	928.058	333.875	1.47596	5.23059e-15	1.83393e-13
ENSGALG00000009252	-	345.169	124.208	1.47612	1.27681e-09	1.95167e-08
ENSGALG00000006575	VIPR2	122.022	43.948	1.47706	1.76132e-06	1.40798e-05
ENSGALG00000016128	B3GALT5	28.8411	10.3151	1.47819	0.0124048	0.0361935
novel.403	-	27.7258	9.91608	1.47896	0.0180914	0.0496716
novel.2131	-	56.1909	20.1569	1.48166	0.000822299	0.00348973
ENSGALG00000014967	SV2C	246.699	88.3034	1.4819	8.54688e-07	7.29258e-06
novel.932	-	145.308	52.0658	1.48191	4.67688e-08	5.19841e-07
ENSGALG00000009042	ISM1	67.1729	24.135	1.48234	0.000524411	0.00234303
ENSGALG00000032997	EMILIN2	342.052	122.221	1.48346	1.48869e-11	3.1247e-10
ENSGALG00000031720	LGI1	1582.53	565.019	1.48607	7.71527e-19	4.56002e-17
ENSGALG00000023172	-	327.157	116.878	1.48617	4.89204e-09	6.55716e-08
ENSGALG00000006038	TGFBR3	129.441	46.1535	1.48619	6.98387e-07	6.05328e-06
ENSGALG00000010413	NGB	365.235	129.928	1.48841	3.77674e-12	8.61697e-11
ENSGALG00000025896	PLPPR4	1181.23	421.032	1.48858	7.11074e-18	3.62701e-16
ENSGALG00000027633	RASSF9	64.4071	22.9258	1.49225	0.000213166	0.00105242
ENSGALG00000000775	CTSS	147.856	52.4778	1.49264	1.59053e-06	1.28303e-05
ENSGALG00000033783	FER1L6	46.7943	16.6816	1.49359	0.00555704	0.0183505
ENSGALG00000032419	STARD8	233.282	82.8634	1.49394	3.8742e-11	7.76417e-10
ENSGALG00000008439	CD36	19.8696	7.04851	1.49437	0.0313356	0.0779372
ENSGALG00000038029	-	132.37	46.9159	1.49509	0.0016905	0.00653653
ENSGALG00000042411	FAM198B	111.538	39.6807	1.4954	2.10954e-05	0.000133453
ENSGALG00000044168	-	17.962	6.34256	1.49744	0.0482003	0.111366
ENSGALG00000001130	GALNT17	4248.91	1504.63	1.49794	8.08193e-20	5.67799e-18
ENSGALG00000004852	DNM1	5460.38	1932.87	1.49827	1.41283e-23	1.52044e-21
ENSGALG00000007565	PPP2R2B	2320.47	820.739	1.49923	6.01263e-24	6.78433e-22
ENSGALG00000012748	ELOVL2	739.626	261.8	1.49934	4.8608e-13	1.26393e-11
ENSGALG00000043952	-	25.9126	9.21545	1.50092	0.0179248	0.049316
ENSGALG00000014477	CD4	18.9234	6.66184	1.50096	0.0371735	0.089754
ENSGALG00000008032	-	252.478	88.9747	1.50182	2.69668e-08	3.12616e-07
ENSGALG00000023847	-	62.8596	22.1894	1.50367	0.000263948	0.00127474
ENSGALG00000016571	GLRA2	413.135	145.681	1.50382	8.66547e-15	2.94401e-13
ENSGALG00000033266	-	33.4381	11.825	1.5044	0.0250568	0.0648372
ENSGALG00000029819	SCG2	3947	1390.9	1.50456	2.46322e-25	3.29924e-23
ENSGALG00000014971	SLC2A9	50.938	18.0381	1.50477	0.00140709	0.00558453
ENSGALG00000004113	-	89.8757	31.6994	1.50535	3.43944e-05	0.000207367
ENSGALG00000038636	LAPTM5	180.031	63.473	1.50544	2.41873e-06	1.8827e-05
ENSGALG00000038087	CACNG3	1278.92	450.487	1.5056	1.16646e-23	1.26261e-21
ENSGALG00000036798	COL4A1	1405.66	495.247	1.5056	1.41666e-13	4.02057e-12
ENSGALG00000014508	CD38	421.749	148.238	1.50669	1.89915e-07	1.86094e-06
ENSGALG00000040880	EDN3	43.3526	15.1598	1.50852	0.00258666	0.00947622
ENSGALG00000038652	-	546.404	192.163	1.50924	5.83625e-14	1.74691e-12
ENSGALG00000010721	GLIS1	54.3198	19.046	1.51033	0.000407181	0.00187577
novel.317	-	38.3701	13.5013	1.51113	0.00314597	0.011255
ENSGALG00000031860	-	31.6153	11.0884	1.51269	0.00684344	0.0218805
ENSGALG00000033908	SLC10A4	102.105	35.6548	1.51543	2.43962e-05	0.000152367
ENSGALG00000009509	CALCR	299.923	104.705	1.51687	8.69145e-10	1.37e-08
ENSGALG00000025748	FGF9	62.9356	21.9382	1.51774	0.000697211	0.00301874
novel.1296	-	22.2268	7.77291	1.51783	0.0366868	0.0887743
novel.2076	-	20.4141	7.16499	1.51785	0.0483623	0.111701
ENSGALG00000031752	-	76.7714	26.825	1.51795	1.57091e-05	0.000102298
ENSGALG00000037769	NEBL	264.096	92.0976	1.52086	3.20526e-10	5.35682e-09
ENSGALG00000001407	ADAMTS15	248.298	86.469	1.5211	5.40884e-08	5.90967e-07
novel.1677	-	27.2868	9.54112	1.52254	0.0273492	0.0698086
ENSGALG00000006785	IRF1	20.1492	6.98722	1.52318	0.025951	0.066743
ENSGALG00000022955	VAMP1	504.052	175.311	1.5234	3.26964e-13	8.69619e-12
ENSGALG00000004969	TIMP4	214.478	74.66	1.52369	7.7421e-11	1.46336e-09
ENSGALG00000045754	-	58.7504	20.4396	1.52372	0.000200846	0.00099742
ENSGALG00000017378	CRTAC1	210.8	73.2238	1.52657	2.40854e-07	2.30075e-06
ENSGALG00000013795	HIVEP2	1641.9	570.086	1.52665	6.00637e-18	3.13235e-16
ENSGALG00000029083	NXPH2	154.749	53.736	1.52669	1.14972e-07	1.17676e-06
ENSGALG00000042297	ANKRD13D	1129.64	392.08	1.52676	4.08698e-20	3.00752e-18
ENSGALG00000001621	CLDN5	896.357	311.385	1.52686	1.60201e-23	1.70433e-21
ENSGALG00000012178	PDGFB	201.804	69.9821	1.5274	1.34326e-10	2.43986e-09
ENSGALG00000038266	CTXN2	121.95	42.3342	1.52749	6.29543e-06	4.50277e-05
ENSGALG00000012644	FOXD1	87.1107	30.2629	1.52775	0.000211391	0.00104421
novel.2661	-	198.079	68.7036	1.53066	5.23575e-08	5.74076e-07
ENSGALG00000010854	HDAC9	455.556	157.622	1.53148	4.56742e-18	2.41577e-16
ENSGALG00000023689	ASS1	118.466	41.0139	1.53173	3.24512e-07	3.01633e-06
ENSGALG00000019361	FAM19A2	537.234	185.761	1.53256	2.77457e-14	8.75529e-13
ENSGALG00000005752	ABCA4	34.8436	12.0097	1.53281	0.00636414	0.0205849
ENSGALG00000012639	MTERF2	52.6079	18.1921	1.53315	0.00161983	0.00629466
ENSGALG00000016655	GYG2	37.6887	13.0044	1.5334	0.00232738	0.00865454
ENSGALG00000038146	-	27.1869	9.36931	1.53486	0.0195475	0.0530204
ENSGALG00000035266	ANOS1	1272.85	439.391	1.5356	9.48123e-20	6.56204e-18
ENSGALG00000039326	HSBP1L1	111.814	38.595	1.53574	1.16705e-05	7.83835e-05
novel.2724	-	24.3629	8.42977	1.53582	0.036209	0.0877779
ENSGALG00000034305	-	466.483	160.607	1.53758	2.97246e-15	1.0822e-13
ENSGALG00000017715	TINAGL1	62.2747	21.4648	1.53785	0.000225379	0.00110423
ENSGALG00000015216	SYK	69.6721	24.0553	1.53838	0.000152288	0.000780421
ENSGALG00000007927	CNTN6	95.0916	32.6952	1.53882	0.000253213	0.0012296
ENSGALG00000028354	METRNL	265.173	91.0679	1.53966	2.72299e-11	5.5345e-10
ENSGALG00000032087	MC5R	70.2713	24.1726	1.54091	3.87804e-05	0.000230673
ENSGALG00000016443	HPCAL1	2596.17	891.458	1.54187	8.7498e-25	1.0933e-22
ENSGALG00000023781	TREM2	90.4584	30.9883	1.54217	1.09911e-05	7.44015e-05
novel.2065	-	21.4408	7.36779	1.54335	0.0345524	0.0843773
novel.297	-	320.996	110.301	1.54343	1.24242e-12	3.0618e-11
ENSGALG00000008602	SLC39A12	601.262	206.237	1.54443	7.35759e-09	9.49943e-08
ENSGALG00000044669	-	45.1447	15.4847	1.54543	0.0015504	0.00606537
ENSGALG00000017274	CD9	23.3315	7.96961	1.54565	0.0230532	0.0605447
ENSGALG00000039447	-	35.9602	12.2861	1.54611	0.00304471	0.0109411
ENSGALG00000029200	-	34.1968	11.6782	1.54791	0.00427318	0.0146866
ENSGALG00000031652	AK5	501.773	171.613	1.54895	1.93963e-12	4.64159e-11
ENSGALG00000031372	GOLGA7B	313.768	107.269	1.54989	1.76468e-11	3.6627e-10
ENSGALG00000012111	TMEM37	216.926	74.053	1.55091	1.04843e-09	1.62526e-08
novel.1534	-	27.2624	9.24687	1.55265	0.00956691	0.0290807
ENSGALG00000005426	FREM1	174.538	59.4938	1.55404	0.000535552	0.00238365
ENSGALG00000031920	FOXF2	207.652	70.5364	1.55445	2.86714e-08	3.30117e-07
ENSGALG00000039403	GRM8	622.37	212.031	1.55485	1.72707e-20	1.30708e-18
ENSGALG00000008901	PTGFR	76.7373	26.0087	1.55823	2.20049e-05	0.000138688
ENSGALG00000007048	SYNM	265.735	90.1942	1.55837	2.69151e-09	3.80486e-08
ENSGALG00000044344	-	120.344	40.8668	1.55872	5.82738e-08	6.32613e-07
ENSGALG00000036686	PLTP	283.278	96.2469	1.55874	2.42858e-08	2.83657e-07
ENSGALG00000010747	FBLN5	45.6468	15.503	1.56139	0.00556165	0.0183592
ENSGALG00000044107	-	337.927	114.294	1.56195	9.15825e-14	2.67671e-12
ENSGALG00000014812	SIDT1	220.486	74.6057	1.56309	2.05575e-12	4.90686e-11
ENSGALG00000021183	CFAP161	43.6291	14.754	1.56353	0.00232751	0.00865454
ENSGALG00000021345	B3GNT9	57.0046	19.3216	1.5643	0.000886976	0.00371426
ENSGALG00000037309	COLEC11	16.7767	5.65491	1.56476	0.0346474	0.0845952
ENSGALG00000008898	GRIN1	7595.24	2563.79	1.5668	8.01962e-27	1.21387e-24
ENSGALG00000016975	KCTD4	232.511	78.5102	1.56734	9.48711e-11	1.76101e-09
ENSGALG00000032937	DLGAP2	227.066	76.7226	1.56764	4.86497e-08	5.37857e-07
novel.2334	-	24.2441	8.24527	1.56781	0.0245505	0.063722
ENSGALG00000044480	IL13RA1	25.0313	8.4912	1.56813	0.0203786	0.0547799
ENSGALG00000033694	IFI30	61.7067	20.7834	1.56946	0.000139295	0.00072118
ENSGALG00000007720	AIFM3	285.977	96.2306	1.57	1.34073e-12	3.28872e-11
ENSGALG00000009844	ACTC1	16.7665	5.61817	1.57024	0.0407763	0.0967982
ENSGALG00000011314	LRRC3B	288.615	97.1693	1.57112	1.64399e-08	1.9875e-07
ENSGALG00000005853	HTR2C	136.903	46.0551	1.57263	1.05636e-05	7.18564e-05
ENSGALG00000005204	-	42.1614	14.2195	1.57296	0.0014573	0.0057495
ENSGALG00000021074	MYOC	176.964	59.3546	1.57342	6.18831e-10	9.98377e-09
ENSGALG00000041621	LY6E	2017.89	677.786	1.57433	1.64115e-18	9.25889e-17
ENSGALG00000036142	LOXL3	359.799	120.978	1.575	4.57002e-16	1.87823e-14
ENSGALG00000019719	KRT19	53.8656	18.0942	1.57536	0.00782569	0.0246028
ENSGALG00000010200	TRHDE	329.625	110.688	1.57623	6.52462e-08	6.99734e-07
ENSGALG00000003789	FAM78A	51.7262	17.2595	1.57845	0.000467388	0.00211722
novel.400	-	20.0644	6.71079	1.58088	0.0197462	0.053435
ENSGALG00000042054	-	305.989	102.417	1.58149	4.59272e-14	1.39488e-12
ENSGALG00000012018	UGT8	153.233	51.2363	1.58172	5.05833e-07	4.51463e-06
ENSGALG00000043064	EXFABP	23.889	7.93911	1.58181	0.0246278	0.0638782
ENSGALG00000009682	VEPH1	19.0735	6.37306	1.5822	0.0291382	0.0733691
ENSGALG00000015332	CPLX1	1138.28	380.369	1.58242	3.77281e-19	2.3182e-17
ENSGALG00000017044	TRPC4	310.505	103.781	1.58277	5.85021e-12	1.29664e-10
ENSGALG00000003025	-	25.1055	8.36862	1.58334	0.0100953	0.0304181
ENSGALG00000028815	-	236.42	78.7452	1.58337	2.25959e-08	2.65083e-07
ENSGALG00000012537	KCNJ3	520.488	173.592	1.58464	4.31106e-16	1.78361e-14
ENSGALG00000014804	THBS4	190.272	63.2175	1.58533	4.1057e-09	5.58765e-08
ENSGALG00000020656	PRLHR	20.0202	6.64964	1.58654	0.0259593	0.0667552
ENSGALG00000028147	CTSK	104.479	34.6293	1.58978	1.01721e-05	6.93452e-05
ENSGALG00000029392	GABRB3	372.874	123.78	1.59012	2.72887e-15	1.00011e-13
ENSGALG00000015248	SNTG1	352.095	116.957	1.59166	4.90916e-12	1.10384e-10
ENSGALG00000008133	AS3MT	61.0042	20.2609	1.593	0.000621419	0.00271839
ENSGALG00000003829	HPCAL4	577.802	191.466	1.59324	5.03611e-17	2.29806e-15
ENSGALG00000011803	EMP1	27.5024	9.16041	1.59351	0.00867383	0.0268164
ENSGALG00000040807	DMTN	1311.51	434.392	1.5946	2.82592e-24	3.32988e-22
ENSGALG00000013060	ADCY2	460.702	152.539	1.59486	7.868e-17	3.53827e-15
ENSGALG00000028982	CMPK2	67.7805	22.3858	1.59654	0.000612322	0.00268364
novel.1050	-	58.0733	19.2116	1.59746	0.00198032	0.00750903
ENSGALG00000031094	EDA2R	138.574	45.8458	1.5977	2.31155e-07	2.22352e-06
ENSGALG00000005472	NAT	28.3431	9.33881	1.5986	0.00543689	0.0180049
ENSGALG00000005030	DOCK10	878.446	289.793	1.60062	7.92786e-22	7.0961e-20
ENSGALG00000002263	KLHL6	46.5539	15.3252	1.60094	0.00103395	0.00425505
ENSGALG00000030442	FOXC1	126.11	41.4941	1.60185	1.16267e-05	7.81456e-05
ENSGALG00000031424	SDC2	1709.5	562.988	1.60247	8.36983e-53	1.73141e-49
ENSGALG00000002112	CSF3R	30.7091	10.1306	1.60309	0.00478745	0.0161999
ENSGALG00000042992	-	794.118	261.462	1.60406	2.71472e-16	1.15922e-14
novel.1165	-	47.1423	15.546	1.60416	0.0131156	0.0379461
ENSGALG00000037050	FABP3	3200.89	1052.3	1.60457	1.06768e-27	1.75908e-25
ENSGALG00000045109	-	229.434	75.4711	1.60475	7.0929e-10	1.13449e-08
ENSGALG00000002111	-	28.573	9.38775	1.60655	0.00541993	0.0179519
ENSGALG00000007669	EGR1	115.731	38.0605	1.607	1.76934e-07	1.74477e-06
ENSGALG00000045350	-	64.8839	21.366	1.60729	0.000349813	0.00163925
novel.1505	-	116.037	38.1343	1.60861	0.000124112	0.000651632
ENSGALG00000011485	HCRT	31.6074	10.352	1.60867	0.010904	0.032445
ENSGALG00000030455	JAZF1	1175.98	385.127	1.61047	2.94307e-24	3.44611e-22
ENSGALG00000031010	OLIG2	1601.5	524.071	1.61103	2.06989e-24	2.4703e-22
ENSGALG00000034213	TNFRSF1B	80.1743	26.1934	1.61151	0.000294402	0.00140505
ENSGALG00000002532	GJA4	136.87	44.6319	1.61198	1.07858e-05	7.32172e-05
ENSGALG00000006190	FHL1	62.2216	20.3171	1.61264	0.000101656	0.000547947
ENSGALG00000024136	-	70.0715	22.8954	1.61487	0.000213743	0.00105471
ENSGALG00000005938	-	95.4225	31.1169	1.61525	0.00014802	0.000761905
ENSGALG00000015221	CCDC181	853.697	278.652	1.6154	2.5384e-18	1.40235e-16
ENSGALG00000011206	KITLG	248.301	81.1669	1.61599	2.16462e-10	3.77698e-09
ENSGALG00000038520	STRIP2	166.163	54.3422	1.61674	5.85962e-07	5.15807e-06
ENSGALG00000034146	-	94.854	30.969	1.6169	1.46306e-06	1.19051e-05
ENSGALG00000026163	TNFSF11	24.818	8.12893	1.61707	0.014822	0.0420855
ENSGALG00000023526	-	64.6898	21.072	1.61778	0.000313088	0.00148396
ENSGALG00000017065	-	160.784	52.2572	1.61802	1.65816e-08	2.00203e-07
ENSGALG00000026995	RHOG	69.3689	22.6741	1.61803	5.83475e-05	0.000332102
ENSGALG00000030543	KIAA0040	16.3685	5.31719	1.61874	0.0317115	0.0786678
ENSGALG00000009004	ZNF804B	292.506	95.3021	1.61929	3.49168e-11	7.01912e-10
ENSGALG00000000317	NEFM	7495.73	2437.39	1.62046	7.03488e-24	7.79601e-22
ENSGALG00000006343	ACTA2	538.895	175.479	1.62077	1.07014e-13	3.08414e-12
ENSGALG00000027211	PDYN	19.6664	6.40995	1.62184	0.0208266	0.0558232
ENSGALG00000033039	ENG	357.326	116.202	1.62197	2.60905e-19	1.66352e-17
ENSGALG00000036712	-	267.301	86.8546	1.62227	9.0041e-11	1.67972e-09
ENSGALG00000030576	-	475.132	154.227	1.62353	1.61388e-13	4.53195e-12
ENSGALG00000014813	HOMER1	757.912	246.11	1.62461	7.97843e-16	3.15372e-14
ENSGALG00000013603	MYCT1	31.1435	10.1367	1.6247	0.00361906	0.0127227
novel.2639	-	52.2301	17.0008	1.62516	0.00169306	0.00654371
ENSGALG00000038065	-	1171.73	380.023	1.62529	2.94138e-19	1.84383e-17
ENSGALG00000003689	PAPSS2	96.0085	31.0558	1.62621	6.25269e-06	4.47736e-05
ENSGALG00000043448	ABLIM2	650.069	210.406	1.6271	3.70877e-15	1.33042e-13
ENSGALG00000028140	CNTFR	988.219	319.996	1.62724	5.80534e-38	2.63615e-35
ENSGALG00000043573	CHMP4C	59.108	19.1501	1.62782	5.94086e-05	0.000337728
ENSGALG00000004955	SYN2	863.062	278.829	1.62998	2.88357e-17	1.36258e-15
ENSGALG00000025906	HS6ST3	246.119	79.4987	1.63127	2.35168e-13	6.38237e-12
ENSGALG00000021304	-	38.7681	12.5557	1.63255	0.00302234	0.0108691
ENSGALG00000042199	SLC12A5	720.677	232.205	1.63348	3.87432e-19	2.37273e-17
ENSGALG00000015096	SH3GL2	377.887	121.643	1.63479	9.30992e-13	2.31415e-11
ENSGALG00000014466	PIANP	637.454	205.341	1.63483	6.36331e-24	7.13677e-22
ENSGALG00000040445	-	780.407	250.927	1.63597	4.5479e-19	2.74908e-17
ENSGALG00000015271	-	147.241	47.3994	1.63665	1.24869e-07	1.27456e-06
ENSGALG00000040573	FMO3	29.0908	9.31426	1.64064	0.00489249	0.0164893
ENSGALG00000014124	TEC	40.3532	13.016	1.64112	0.00616891	0.0200335
ENSGALG00000023580	CLDN19	32.1045	10.2477	1.64114	0.00325315	0.0116028
ENSGALG00000015126	TRPM3	1055.26	338.358	1.64164	4.26683e-12	9.69946e-11
ENSGALG00000002554	TSPAN2	146.748	46.8785	1.64244	8.7393e-08	9.15625e-07
ENSGALG00000008885	PDE1A	207.62	66.5549	1.64316	8.50268e-08	8.93851e-07
ENSGALG00000041184	NETO1	193.996	62.1413	1.64318	3.72686e-10	6.1567e-09
ENSGALG00000009034	-	269.341	86.2584	1.64422	3.86456e-15	1.37834e-13
ENSGALG00000005975	-	98.7624	31.6561	1.64641	4.17611e-05	0.000246434
ENSGALG00000001383	HTR4	51.4862	16.4363	1.64863	0.000163909	0.000834464
ENSGALG00000014645	MEF2C	1143.51	364.764	1.64975	3.6077e-14	1.11573e-12
ENSGALG00000009638	ANO6	88.4154	28.1576	1.65098	5.42582e-05	0.000312042
ENSGALG00000010125	CSGALNACT1	190.732	60.8084	1.65168	3.74565e-08	4.23154e-07
ENSGALG00000032740	HOXB7	47.9125	15.1598	1.65239	0.00346782	0.0122604
ENSGALG00000009896	TRERF1	182.93	58.1868	1.65414	3.9905e-10	6.57471e-09
ENSGALG00000044466	-	39.2071	12.4637	1.65746	0.00165986	0.00643679
ENSGALG00000032030	-	20.0151	6.33632	1.65751	0.0199464	0.0539218
ENSGALG00000015793	-	14.8188	4.69083	1.6592	0.0393986	0.0941737
ENSGALG00000030855	-	70.709	22.4344	1.66124	0.000171495	0.000869516
ENSGALG00000005259	VIPR1	142.891	45.0971	1.66521	5.17466e-07	4.6074e-06
ENSGALG00000016367	SNTG2	38.2917	12.0954	1.6653	0.00106275	0.00435268
ENSGALG00000031565	NEBL	33.7684	10.5978	1.66688	0.00435618	0.0149333
novel.1219	-	33.194	10.4866	1.66712	0.0045151	0.0154043
ENSGALG00000032618	DUSP5	74.5577	23.4543	1.66876	7.38185e-05	0.000411849
novel.728	-	22.5304	7.07916	1.67173	0.0155519	0.0438105
ENSGALG00000004394	-	49.4234	15.5396	1.67412	0.000581207	0.00256235
ENSGALG00000009063	-	60.0141	18.8124	1.67442	4.68629e-05	0.000272993
ENSGALG00000037271	-	20.21	6.32412	1.6747	0.019522	0.0529823
ENSGALG00000030776	METTL7A	110.763	34.6592	1.67779	1.39875e-07	1.41071e-06
ENSGALG00000029857	-	13.8726	4.31026	1.67935	0.0432827	0.101605
ENSGALG00000005662	AMPD3	318.747	99.5564	1.68124	3.38154e-13	8.98099e-12
ENSGALG00000044002	CCDC153	24.6029	7.64423	1.68246	0.00719332	0.0228696
ENSGALG00000007666	KCNIP2	587.973	182.988	1.68287	1.34461e-19	8.97265e-18
ENSGALG00000041042	-	72.0343	22.4228	1.68304	5.22536e-06	3.80019e-05
ENSGALG00000042063	-	1113.02	345.883	1.68626	1.62131e-18	9.17477e-17
ENSGALG00000034067	FMOD	28.9862	8.97044	1.68717	0.00419427	0.0144608
ENSGALG00000015068	GPR6	49.1852	15.3307	1.68855	0.000863542	0.00363575
ENSGALG00000041300	-	235.149	72.7824	1.68988	7.19416e-13	1.81489e-11
ENSGALG00000007867	-	225.014	69.767	1.68989	2.42171e-14	7.73358e-13
ENSGALG00000013625	-	33.6579	10.4499	1.69	0.00195819	0.00743572
ENSGALG00000030583	-	254.717	78.8303	1.69054	1.37849e-14	4.55043e-13
ENSGALG00000008734	PCSK2	1868.26	578.187	1.69182	1.31717e-26	1.93092e-24
ENSGALG00000034767	-	541.241	167.75	1.69205	4.05334e-15	1.44015e-13
ENSGALG00000034760	-	48.9258	15.1835	1.69231	0.000194057	0.000968613
ENSGALG00000015233	ATP1B1	6167.87	1903.64	1.69603	1.73236e-31	4.41815e-29
ENSGALG00000039151	ST8SIA3Z	1394.39	430.518	1.69635	7.9297e-13	1.99234e-11
ENSGALG00000003560	SLC6A2	110.277	33.9049	1.69789	4.02974e-06	2.9986e-05
ENSGALG00000024031	CYB561	127.615	39.4473	1.69801	5.75173e-06	4.14254e-05
ENSGALG00000017052	CCNA1	91.5004	28.1881	1.69928	1.02243e-06	8.6133e-06
ENSGALG00000023763	PIFO	17.4589	5.37848	1.70013	0.0224356	0.0592404
ENSGALG00000009523	CNTN1	9271.74	2851.68	1.70108	4.83454e-32	1.28582e-29
ENSGALG00000014496	PROM1	2666.89	819.977	1.70152	1.46149e-35	5.3352e-33
novel.1478	-	133.322	41.0327	1.70154	1.64673e-06	1.32491e-05
ENSGALG00000010156	-	27.4964	8.49716	1.70214	0.00890949	0.0274175
ENSGALG00000003980	IQCA1	24.9466	7.64423	1.70229	0.00628239	0.0203736
ENSGALG00000033144	COLEC10	41.1696	12.6965	1.70667	0.00342099	0.0121225
ENSGALG00000027420	POPDC3	41.0806	12.5075	1.70778	0.00229003	0.00853731
ENSGALG00000007794	DRD2	56.694	17.3023	1.70907	0.00060104	0.00263979
ENSGALG00000031425	PMP22	406.056	124.325	1.7096	1.11101e-16	4.93665e-15
novel.941	-	16.468	5.02855	1.71136	0.0238874	0.0622961
ENSGALG00000016843	COL4A2	1402.18	427.927	1.71279	2.36461e-23	2.47323e-21
ENSGALG00000008697	RBM20	71.5179	21.8208	1.71316	4.6423e-05	0.000270854
ENSGALG00000043332	-	22.0665	6.74143	1.71378	0.0105907	0.0317037
ENSGALG00000032155	-	41.0258	12.5435	1.71383	0.00193527	0.00736671
ENSGALG00000023818	HSPB9	57.0524	17.3819	1.71422	0.000122508	0.000643941
ENSGALG00000038678	EPB41L3	1630.02	496.694	1.71462	1.30437e-33	3.73605e-31
ENSGALG00000014907	DCBLD1	1339.14	407.567	1.71744	8.6543e-21	6.94496e-19
ENSGALG00000004445	-	223.032	67.7469	1.71873	3.06259e-11	6.19767e-10
ENSGALG00000010980	STK31	79.1185	23.9887	1.71899	1.76687e-06	1.41181e-05
ENSGALG00000046580	-	1126.5	341.599	1.72151	1.27834e-17	6.31293e-16
ENSGALG00000008298	LRRC17	207.366	62.9694	1.72157	1.19309e-09	1.83122e-08
ENSGALG00000005657	CRHR2	749.62	227.235	1.72269	7.71354e-15	2.6496e-13
ENSGALG00000008632	ACSS1	240.373	72.8608	1.72308	2.38432e-08	2.78661e-07
ENSGALG00000002517	TMEM35B	162.032	49.2282	1.72327	6.50505e-07	5.68057e-06
novel.555	-	582.803	176.217	1.72494	5.11271e-09	6.82834e-08
ENSGALG00000029282	FOXL2	28.7812	8.694	1.72724	0.00512032	0.0171209
ENSGALG00000008960	KCNK12	499.845	150.934	1.72788	2.56058e-13	6.92911e-12
ENSGALG00000014528	ENO2	730.958	220.166	1.72957	6.74892e-20	4.81416e-18
ENSGALG00000036916	-	33.3294	10.0326	1.73021	0.00150427	0.00590922
ENSGALG00000042642	RARRES2	205.695	61.9577	1.73129	1.29552e-09	1.97703e-08
ENSGALG00000002108	-	23.5255	7.0854	1.73295	0.0216052	0.0574962
ENSGALG00000040757	-	2448.55	735.244	1.73605	7.34629e-25	9.43247e-23
ENSGALG00000043662	NDRG4	7063.83	2120.04	1.73645	2.89887e-35	9.99445e-33
ENSGALG00000029020	PLPP4	1061.96	318.583	1.73755	2.50077e-22	2.33962e-20
ENSGALG00000011812	-	207.004	62.1404	1.73945	2.12483e-10	3.718e-09
ENSGALG00000033629	-	40.5434	12.1567	1.74128	0.000985627	0.0040827
ENSGALG00000015838	MRAP2	30.3069	9.08082	1.74264	0.00393503	0.0136989
novel.2385	-	182.757	54.6449	1.74289	1.06268e-09	1.64325e-08
ENSGALG00000004504	RADIL	79.9716	23.9269	1.74376	3.55517e-05	0.000213308
ENSGALG00000037100	-	21.4497	6.41605	1.74471	0.0121714	0.0356354
novel.20	-	258.127	77.2114	1.74475	1.75096e-06	1.4003e-05
ENSGALG00000043493	IGFBP1	40.0888	11.8996	1.74717	0.00534671	0.0177377
ENSGALG00000023142	PTGER3	92.3075	27.4698	1.74799	4.89947e-07	4.39814e-06
novel.301	-	489.186	145.655	1.74824	2.12034e-22	2.01408e-20
ENSGALG00000007409	SCN4B	22.5511	6.71703	1.74984	0.0122062	0.035715
ENSGALG00000039185	-	2132.33	634.06	1.75007	5.2638e-24	6.01225e-22
ENSGALG00000043142	PCDHA2	3841.35	1141.22	1.75086	6.67207e-31	1.51486e-28
ENSGALG00000038432	-	188.417	56.0863	1.75248	1.17709e-11	2.50455e-10
ENSGALG00000041752	CD164L2	150.788	44.6311	1.75316	1.58813e-10	2.83757e-09
ENSGALG00000028345	RHBDL1	568.446	168.582	1.75366	1.85318e-17	8.93835e-16
ENSGALG00000015833	-	55.9791	16.5107	1.75396	0.000388894	0.00180154
novel.1015	-	840.603	248.882	1.75489	3.02903e-15	1.09929e-13
ENSGALG00000005135	SERPINE2	3178.08	941.63	1.75534	1.10593e-28	2.03859e-26
ENSGALG00000008638	MMR1L3	27.2173	8.05544	1.75547	0.00577006	0.0189131
ENSGALG00000007001	TLR4	30.8934	9.17275	1.75616	0.00812146	0.0253741
ENSGALG00000016441	-	127.769	37.9063	1.75691	1.24094e-06	1.02455e-05
ENSGALG00000046614	S100A13	19.4315	5.77125	1.75844	0.0159531	0.0446971
ENSGALG00000000168	ADORA1	104.497	30.871	1.75989	4.73465e-06	3.46906e-05
ENSGALG00000005814	-	415.543	122.788	1.76112	4.34214e-11	8.6072e-10
ENSGALG00000015953	-	53.8227	15.9204	1.76124	0.000584085	0.00257261
ENSGALG00000012470	LYPD6	76.4354	22.6003	1.7614	2.56999e-05	0.000159536
novel.1244	-	179.36	52.8575	1.76281	4.88687e-07	4.38894e-06
ENSGALG00000038943	RASSF5	79.6063	23.4299	1.76334	1.99934e-05	0.000127269
novel.2469	-	962.184	283.279	1.76475	1.58912e-20	1.22255e-18
ENSGALG00000005933	SLC5A11	30.9436	9.08706	1.76945	0.00751336	0.0237613
ENSGALG00000024294	-	19.4218	5.69166	1.77006	0.0117633	0.0345764
ENSGALG00000003939	KLF2	285.195	83.5504	1.77133	6.25526e-14	1.86037e-12
ENSGALG00000032320	CEND1	1143.1	334.994	1.77158	5.9402e-24	6.74347e-22
ENSGALG00000007740	-	478.871	140.094	1.77326	9.68417e-16	3.77675e-14
ENSGALG00000030652	-	56.882	16.5779	1.77455	6.68357e-05	0.000377414
novel.316	-	173.283	50.6537	1.77466	1.26422e-11	2.67771e-10
ENSGALG00000007714	NMUR1	50.077	14.5458	1.7761	0.000167719	0.000851297
ENSGALG00000029502	CLIC2	110.756	32.2953	1.77958	5.61533e-08	6.11017e-07
ENSGALG00000012802	F13A1	128.761	37.5802	1.7814	2.31201e-05	0.000145274
ENSGALG00000015895	HTR1B	3217.81	935.241	1.78282	7.83022e-38	3.39024e-35
ENSGALG00000015551	GRIN3A	1981.6	575.237	1.78499	3.13142e-36	1.24042e-33
ENSGALG00000011447	GADL1	39.1937	11.3527	1.7855	0.000829919	0.00351405
ENSGALG00000040980	-	1221.15	354.618	1.78555	3.72626e-25	4.85135e-23
ENSGALG00000036222	-	12.7025	3.69	1.78647	0.0470484	0.109165
ENSGALG00000016001	LZTS3	345.042	99.846	1.78972	9.72473e-14	2.83781e-12
ENSGALG00000005524	NTSR1	314.227	91.0462	1.7898	1.07971e-11	2.31587e-10
novel.46	-	16.3588	4.76432	1.78983	0.0240054	0.0625338
ENSGALG00000040681	-	143.689	41.5418	1.79237	4.55737e-06	3.35527e-05
ENSGALG00000026557	PGF	40.7315	11.7578	1.79247	0.000698833	0.00302435
ENSGALG00000007543	APCDD1L	424.8	122.723	1.79334	1.64254e-20	1.2533e-18
ENSGALG00000014128	A4GALT	130.773	37.7841	1.79431	3.48123e-09	4.81164e-08
ENSGALG00000029729	-	12.7568	3.6778	1.79442	0.0409433	0.0971301
ENSGALG00000023437	NQO1	40.6015	11.7027	1.79445	0.00138562	0.00550871
ENSGALG00000041834	AEBP1	326.945	94.2841	1.79487	4.13883e-08	4.64751e-07
novel.2181	-	26.6788	7.67487	1.79492	0.00475275	0.0161059
ENSGALG00000008262	RASGRF1	1715.85	492.96	1.79985	1.38551e-25	1.91073e-23
ENSGALG00000045398	-	24.6089	7.07901	1.80069	0.0186527	0.0509721
ENSGALG00000012834	AKR1D1	1820.65	522.294	1.80094	1.50547e-16	6.59488e-15
ENSGALG00000013604	VIP	162.36	46.4973	1.80256	5.4704e-09	7.27477e-08
ENSGALG00000003816	NT5C1A	100.125	28.685	1.80569	2.92983e-06	2.23736e-05
ENSGALG00000044226	-	47.9105	13.686	1.80608	0.000183814	0.000924422
ENSGALG00000040959	GRP	108.346	30.7675	1.81041	4.58263e-07	4.13164e-06
ENSGALG00000039209	WIF1	185.275	52.6384	1.81118	2.10246e-07	2.03939e-06
ENSGALG00000030687	LGI3	1505.42	428.506	1.81285	1.0928e-23	1.18979e-21
ENSGALG00000041047	PPP1R3E	50.7804	14.4102	1.81684	0.000222348	0.00108995
ENSGALG00000037425	-	31.8544	9.03797	1.81716	0.00299148	0.0107811
ENSGALG00000004734	-	37.6781	10.6344	1.82125	0.000571679	0.00252633
ENSGALG00000028273	HBE1	1342.82	379.177	1.82429	7.63857e-23	7.72894e-21
ENSGALG00000013640	MBP	599.727	169.392	1.82475	6.87329e-18	3.51552e-16
ENSGALG00000044293	IGSF10	49.0852	13.9249	1.82485	0.00039375	0.00182131
ENSGALG00000008859	WDR31	164.393	46.2278	1.82657	1.15658e-10	2.11522e-09
ENSGALG00000046557	-	483.911	136.542	1.82724	5.58893e-11	1.08842e-09
ENSGALG00000002389	ITGB4	80.7313	22.803	1.82856	0.000492873	0.00222023
ENSGALG00000003261	CAVIN1	484.847	136.434	1.82983	3.3226e-21	2.77396e-19
ENSGALG00000003118	ADGRA2	184.697	51.9128	1.83135	1.00395e-08	1.26207e-07
ENSGALG00000034516	SHISA6	1371.3	385.578	1.83147	7.32797e-22	6.59081e-20
ENSGALG00000042079	NID1	1232.09	345.609	1.83476	1.01185e-19	6.9514e-18
ENSGALG00000016580	SCARA5	32.3123	9.05627	1.83513	0.00197923	0.00750642
ENSGALG00000019718	KRT15	40.8609	11.4752	1.8358	0.000367667	0.00171257
ENSGALG00000040855	-	633.434	177.35	1.83718	4.17697e-16	1.73584e-14
ENSGALG00000045946	-	33.727	9.4428	1.83719	0.00787492	0.0247241
ENSGALG00000023882	MALL	15.7646	4.41439	1.8393	0.0443372	0.103767
ENSGALG00000030879	AR	200.392	55.9651	1.84046	1.74811e-11	3.63642e-10
novel.962	-	13.2106	3.6778	1.84257	0.0368263	0.0890889
ENSGALG00000019663	ACBD7	1247.24	347.08	1.84473	3.21265e-16	1.35016e-14
ENSGALG00000011671	SLC15A2	411.543	114.654	1.84517	1.7469e-09	2.58737e-08
ENSGALG00000036527	SYBU	2594.51	721.753	1.84588	3.24328e-36	1.25796e-33
ENSGALG00000040621	IL18R1	26.7197	7.42923	1.84967	0.00873026	0.0269684
ENSGALG00000026384	PCSK4	21.6722	5.98654	1.85042	0.021578	0.057432
ENSGALG00000023099	ZDHHC22	413.704	114.545	1.85228	3.33202e-16	1.39718e-14
ENSGALG00000030251	ADCY8	747.331	206.944	1.85302	1.38673e-24	1.69854e-22
ENSGALG00000033867	-	53.3943	14.8031	1.85392	4.43662e-05	0.000260158
ENSGALG00000010148	-	671.056	185.669	1.85451	1.70096e-17	8.22547e-16
ENSGALG00000029264	PI15	47.3651	13.1146	1.85548	0.003426	0.0121333
ENSGALG00000011376	ANKRD9	131.714	36.4762	1.85549	6.51034e-09	8.49391e-08
ENSGALG00000009315	PAPLN	105.269	28.9919	1.862	2.14175e-05	0.000135306
ENSGALG00000030350	-	239.511	65.9661	1.86226	1.78787e-14	5.80909e-13
ENSGALG00000027643	RD3L	26.3457	7.15342	1.86541	0.00666123	0.0214082
ENSGALG00000007426	MKX	112.551	30.993	1.86615	2.1921e-06	1.72494e-05
ENSGALG00000036189	ANGPT2	391.533	107.429	1.86673	5.06446e-18	2.67107e-16
ENSGALG00000043861	-	18.377	5.04685	1.86722	0.02013	0.0543334
ENSGALG00000034761	FHAD1	103.335	28.1581	1.86953	1.3583e-07	1.37438e-06
ENSGALG00000026836	-	51.436	14.0848	1.86997	5.62553e-05	0.000322064
ENSGALG00000011468	IGFBP5	176.567	48.1313	1.87057	2.28261e-12	5.42748e-11
ENSGALG00000030071	-	92.3429	25.2409	1.87268	3.34985e-06	2.52599e-05
ENSGALG00000042321	LYN	300.316	82.0887	1.87437	1.45499e-13	4.11682e-12
ENSGALG00000000044	WFIKKN1	16.1294	4.40829	1.87848	0.0175185	0.0483841
ENSGALG00000002260	CISH	619.474	168.514	1.87928	1.64127e-13	4.59945e-12
ENSGALG00000038225	SEMA3E	208.29	56.5904	1.88232	5.90649e-13	1.51259e-11
ENSGALG00000042388	LAMA2	199.67	54.0016	1.88284	1.13859e-10	2.08582e-09
ENSGALG00000011287	SULT	12.4638	3.39526	1.88415	0.0459545	0.106974
ENSGALG00000044908	-	35.9193	9.71938	1.88554	0.000469198	0.00212387
ENSGALG00000038089	EGFR	340.238	92.1707	1.8857	1.30647e-19	8.7495e-18
ENSGALG00000034326	-	67.1762	18.1985	1.88635	7.43185e-05	0.000414018
ENSGALG00000046124	-	52.0197	14.0295	1.88895	0.000102118	0.000549963
ENSGALG00000038728	-	18.8732	5.12659	1.88897	0.0203026	0.0546624
ENSGALG00000022819	PCP4	2349.28	633.717	1.88994	3.03169e-40	1.76384e-37
ENSGALG00000004064	GPER1	82.4622	22.2441	1.89237	2.0945e-05	0.000132599
ENSGALG00000008007	ITGA11	129.458	34.8072	1.89431	4.88822e-08	5.39785e-07
ENSGALG00000031375	CHST7	139.817	37.7222	1.89542	6.69515e-08	7.15962e-07
ENSGALG00000041524	-	135.852	36.4892	1.8958	1.72584e-08	2.07165e-07
ENSGALG00000027887	-	186.269	50.1679	1.89622	2.96502e-08	3.40124e-07
ENSGALG00000026241	GRIN3B	56.3591	15.1774	1.89741	1.52986e-05	9.98339e-05
ENSGALG00000000394	SLC6A17	3474.42	932.394	1.89833	1.3452e-39	7.15552e-37
ENSGALG00000039889	-	225.681	60.6059	1.89833	3.4949e-11	7.01912e-10
ENSGALG00000005964	-	16.164	4.31636	1.89896	0.0192408	0.0523193
ENSGALG00000012392	IYD	12.3984	3.30943	1.90033	0.0436298	0.102304
[truncated: 606 more rows]

## Sheet: NTBC18 VS NTBC12
Table S3 diferentially expressed gene（DEGs） between NTBC18 and NTBC12
gene_id	gene_name	NTBC_18	NTBC_12	log2FoldChange	pvalue	padj
ENSGALG00000045559	-	0.324015	42.6759	-6.8559	0.0308209	0.000139921
novel.1312	-	0.324015	29.0395	-6.30089	6.09968e-06	0.0801108
ENSGALG00000017347	HBBR	0.706628	48.6746	-6.14636	3.52553e-07	0.00102734
ENSGALG00000031742	-	0.985874	63.3282	-5.96441	1.70806e-07	0.105213
ENSGALG00000044927	-	0	11.2694	-5.89903	0.000665106	5.48846e-33
novel.2327	-	0.33093	19.5416	-5.72901	0.0003311	1.87938e-06
novel.1740	-	0.654945	35.8508	-5.72888	5.94916e-05	0.11096
novel.1033	-	0	9.44442	-5.64401	0.001008	0.075587
novel.1582	-	0.654945	31.0988	-5.52653	0.000135691	0.0201275
ENSGALG00000045470	-	0	8.36665	-5.46652	0.00621226	0.0139278
ENSGALG00000019019	NTRK1	0	6.12772	-5.01659	0.00529314	2.48874e-15
novel.2048	-	0.33093	11.6454	-4.98139	0.00591706	9.65758e-10
ENSGALG00000038476	PRDM13	0	5.40804	-4.83831	0.0153735	1.06815e-06
novel.2728	-	0	5.39833	-4.83626	0.0101139	1.32455e-08
novel.2716	-	0.375698	10.135	-4.78354	0.00317615	3.25815e-19
novel.1136	-	0	5.0635	-4.74435	0.014617	2.50227e-23
ENSGALG00000028483	NKX2-8	0.375698	9.75186	-4.72866	0.00466901	0.00166448
ENSGALG00000029830	-	0	4.78195	-4.66071	0.0161312	0.0045018
ENSGALG00000032715	-	0.661859	15.8504	-4.55247	0.00363928	0.000401608
ENSGALG00000042999	-	0.751396	16.4942	-4.54623	0.00172025	2.47579e-14
novel.1026	-	0	4.40355	-4.54336	0.0344979	4.04917e-08
ENSGALG00000010825	AGR2	0	4.37934	-4.5359	0.0404534	1.41737e-08
ENSGALG00000045544	-	0	4.17202	-4.46277	0.0293248	0.00823578
ENSGALG00000046074	-	0	4.1478	-4.45528	0.0304398	0.0156481
novel.1339	-	0	4.13649	-4.45185	0.0281138	0.017986
ENSGALG00000045995	-	0	3.90496	-4.36536	0.0422359	0.00271301
ENSGALG00000044134	-	0	3.80811	-4.33294	0.0387841	8.16844e-07
ENSGALG00000044074	-	0.375698	6.65466	-4.17058	0.0335767	0.000159846
novel.2579	-	0.64803	11.9836	-4.15944	0.00866232	2.50676e-12
ENSGALG00000033053	-	0.699713	10.4795	-3.92539	0.0139016	4.27827e-06
ENSGALG00000029300	-	0.324015	5.42413	-3.88069	0.0336502	4.74157e-10
ENSGALG00000042648	-	0.33093	5.10387	-3.79287	0.0393246	0.00868307
ENSGALG00000025086	RF00278	0.33093	5.08126	-3.78743	0.0355594	0.0395934
ENSGALG00000016492	TDRD15	1.12709	14.2716	-3.74332	0.00360539	6.10712e-12
novel.2425	-	0.33093	4.77709	-3.69786	0.0431783	0.00632454
novel.1997	-	5.80124	71.554	-3.62296	3.14745e-12	0.00557822
novel.2297	-	0.64803	7.7744	-3.53592	0.0292798	0.0964783
ENSGALG00000017822	RF00138	0.699713	7.62913	-3.46989	0.0203762	5.96062e-09
novel.1550	-	1.30297	14.3192	-3.43288	0.0264782	1.39929e-11
ENSGALG00000040998	-	4.36396	47.3457	-3.42537	2.78794e-07	0.0455467
ENSGALG00000032324	-	1.6339	17.5883	-3.39638	0.0029465	0.00242239
novel.835	-	1.02373	10.5403	-3.35871	0.0173467	0.00735112
novel.617	-	2.61978	26.155	-3.3021	0.009593	1.38608e-05
novel.1871	-	0.654945	6.05668	-3.16988	0.0423005	1.30134e-08
ENSGALG00000025479	gga-mir-1795	0.654945	5.82356	-3.11042	0.0481959	0.00417101
novel.1654	-	3.37117	27.7807	-3.03777	0.00453744	2.19535e-05
novel.1557	-	5.94246	46.5726	-2.9798	7.63499e-05	0.0296556
ENSGALG00000041461	DNMT3B	63.7204	493.955	-2.95551	4.95522e-25	0.000272748
ENSGALG00000032583	-	5.58751	42.879	-2.94954	0.000740726	1.93972e-07
ENSGALG00000025355	RF00392	1.07541	7.98818	-2.93251	0.0289417	0.0568731
ENSGALG00000030237	PITX1	2.06129	14.3716	-2.80612	0.00282102	2.59482e-10
novel.1552	-	1.30989	9.24523	-2.78766	0.0312836	2.97588e-10
ENSGALG00000010926	SPP1	16.68	111.969	-2.74578	0.00671238	3.67068e-06
ENSGALG00000003965	DBX1	4.88088	32.3271	-2.74175	0.000157476	6.7051e-10
novel.1363	-	6.32552	42.0889	-2.72344	0.00232527	0.00974058
novel.930	-	136.081	895.211	-2.71869	1.24208e-08	3.34242e-29
novel.2577	-	1.35466	8.93461	-2.71467	0.0295428	6.89433e-08
ENSGALG00000040772	-	2.11297	13.1269	-2.64692	0.0463954	3.54518e-13
ENSGALG00000030012	EMILIN3	6.41833	40.1709	-2.63724	4.41478e-06	4.10295e-14
ENSGALG00000039218	-	1.41326	8.60941	-2.6324	0.0334285	7.70368e-17
ENSGALG00000038000	CX3CR1	1.95792	12.3384	-2.62549	0.0183714	0.00508496
ENSGALG00000044307	-	3.46071	21.1746	-2.62341	0.00217823	1.22373e-05
novel.2517	-	2.81268	16.6783	-2.58931	0.00266402	3.46975e-18
ENSGALG00000039497	TFAP2E	57.088	335.163	-2.55594	2.91701e-16	5.90752e-12
novel.875	-	5.61153	32.5175	-2.55283	0.000133574	0.0521322
ENSGALG00000033517	VSX2	2.43698	14.1127	-2.5472	0.00647774	0.00890261
ENSGALG00000040403	-	3.65734	21.227	-2.5275	0.0244868	0.0170835
ENSGALG00000046419	-	4.06397	23.2941	-2.51579	0.00383295	1.99294e-05
ENSGALG00000025587	RF00599	1.77512	9.68495	-2.47296	0.0330677	0.000133775
novel.1118	-	34.1418	188.25	-2.47233	7.70021e-14	1.02411e-19
novel.537	-	2.07511	11.4253	-2.46454	0.033278	1.30749e-31
novel.765	-	8.04532	43.9007	-2.43965	0.000307035	0.0210637
novel.1327	-	5.35995	27.8518	-2.4046	0.000939321	0.0464088
novel.1025	-	1.68559	8.89423	-2.39049	0.0342329	1.26749e-25
ENSGALG00000037163	-	10.8409	56.4643	-2.37509	9.13437e-07	0.0224747
ENSGALG00000025743	CDR2	171.914	875.136	-2.35101	3.74419e-47	3.60427e-07
ENSGALG00000046425	FAM110A	49.578	253.145	-2.34902	4.38815e-19	0.00124273
ENSGALG00000042929	-	79.4043	404.282	-2.34869	1.29607e-38	0.0809937
ENSGALG00000038778	-	7.473	38.0954	-2.34838	0.00882636	0.0278888
ENSGALG00000024504	gga-mir-15c	2.8196	14.0126	-2.33565	0.0113102	2.04329e-15
ENSGALG00000032315	-	2.15082	10.5877	-2.33061	0.0340692	3.42071e-05
novel.136	-	3.33332	16.926	-2.32682	0.00665167	0.00786688
ENSGALG00000039419	-	2.65763	13.4995	-2.32292	0.0125766	0.113877
ENSGALG00000011233	-	31.2811	156.061	-2.32231	9.44719e-13	0.0940159
novel.360	-	17.2902	86.431	-2.31468	5.06793e-10	6.95496e-30
ENSGALG00000016431	PAX5	7.32806	36.1216	-2.31245	0.000718814	2.17254e-05
ENSGALG00000043972	-	14.6912	71.9298	-2.28446	0.00102628	4.0311e-19
novel.1326	-	2.15774	10.1964	-2.27452	0.0401494	2.9121e-17
ENSGALG00000001136	-	73.482	352.788	-2.27056	3.3997e-26	1.89175e-18
ENSGALG00000041360	-	3.00931	14.2845	-2.23414	0.0201944	1.20179e-12
ENSGALG00000035917	-	2.82651	12.8347	-2.20263	0.0277717	7.81787e-16
ENSGALG00000042035	-	8.48653	38.6032	-2.18457	0.00891045	2.37731e-16
ENSGALG00000014188	-	3.1367	13.9948	-2.17243	0.0142511	3.32731e-07
ENSGALG00000006041	BNC1	5.50125	24.6294	-2.16621	0.00317602	2.05502e-20
novel.2464	-	9.24856	41.25	-2.15023	0.0372197	9.89113e-06
novel.473	-	3.74687	16.5315	-2.14034	0.0111906	0.0827945
ENSGALG00000045372	-	5.05676	22.096	-2.11726	0.00204559	2.19785e-05
novel.673	-	8.12103	35.2762	-2.11105	0.000601699	2.53225e-14
ENSGALG00000030889	FOXA2	5.25658	22.447	-2.11032	0.00269033	0.00252933
novel.534	-	71.6553	301.438	-2.07667	1.24402e-18	2.39321e-10
ENSGALG00000008428	CDK15	2.4439	10.198	-2.07631	0.0405675	1.94772e-18
novel.248	-	390.919	1646.07	-2.07404	5.26285e-09	0.113627
ENSGALG00000034159	-	115.851	486.135	-2.06975	1.51146e-14	3.36206e-14
ENSGALG00000029744	-	3.84332	15.824	-2.05393	0.0134097	6.43214e-13
ENSGALG00000004841	APLNR	4.32939	17.9377	-2.0416	0.0421687	1.30134e-08
ENSGALG00000042661	MVB12A	2.4439	9.91163	-2.03451	0.0445007	0.07364
ENSGALG00000042970	-	4.40182	17.7693	-2.00436	0.0314078	3.67337e-05
ENSGALG00000033229	-	50.1501	199.499	-1.99548	1.71812e-08	0.000105664
ENSGALG00000016397	SOX11	594.145	2364.55	-1.9927	8.47367e-107	0.00890261
ENSGALG00000046188	CDC20B	49.1737	195.361	-1.99224	2.04186e-06	0.000837906
ENSGALG00000001141	HES5	123.426	488.797	-1.98543	4.4747e-31	7.853e-06
novel.410	-	24.6043	96.2625	-1.97654	7.38185e-09	0.0557084
ENSGALG00000038524	-	5.2049	20.1371	-1.96142	0.00774702	0.0282127
ENSGALG00000043217	BARHL1	86.4561	335.783	-1.95881	1.04259e-13	0.107589
novel.412	-	9.56194	37.1906	-1.95827	0.000145007	0.0381725
ENSGALG00000032126	-	3.08501	11.9368	-1.95199	0.043335	4.13421e-51
ENSGALG00000032696	-	43.9692	168.16	-1.94205	5.49149e-12	0.000969138
ENSGALG00000033566	-	3.7607	14.4556	-1.94144	0.0208976	0.00803254
ENSGALG00000035950	NGFR	294.895	1119.18	-1.92443	3.48365e-24	0.0932837
novel.1361	-	28.8409	109.12	-1.92186	3.87443e-08	0.0568128
ENSGALG00000042228	FAM19A4	9.21027	34.7936	-1.91675	0.000858345	0.000202213
ENSGALG00000023338	CBX2	115.566	434.103	-1.9134	2.18085e-23	0.0426376
ENSGALG00000025817	NHLH1	69.7837	262.136	-1.91243	1.1388e-15	1.0118e-05
ENSGALG00000037625	FBN3	214.187	799.775	-1.90092	3.77399e-05	0.00110478
ENSGALG00000037352	SOX14	343.225	1274.55	-1.89387	1.42539e-16	1.54609e-28
ENSGALG00000013743	ENPP7	12.2228	44.865	-1.88839	0.000147181	0.0160284
ENSGALG00000040291	-	489.731	1809.28	-1.88571	1.13064e-49	0.0145199
novel.830	-	6.73543	25.0126	-1.88361	0.00531371	0.00441507
ENSGALG00000005613	-	3.37809	12.5128	-1.88026	0.0316856	2.37093e-12
ENSGALG00000038806	-	5.38769	19.9437	-1.87724	0.025583	0.0706385
novel.6	-	155.807	571.883	-1.87233	2.42826e-25	5.32301e-42
ENSGALG00000034306	NEUROD4	12.8121	46.0727	-1.86169	0.00385884	6.14661e-06
ENSGALG00000029903	-	15.6526	56.8961	-1.85954	3.53058e-05	2.44058e-05
ENSGALG00000020067	VASH2	475.853	1723.7	-1.85549	2.21359e-27	0.00254597
ENSGALG00000041101	GALNT6	18.1588	66.0065	-1.85175	5.20324e-06	0.0259367
novel.425	-	76.3612	275.435	-1.85118	1.16647e-17	0.011585
ENSGALG00000003647	SLC13A2	5.16704	18.5404	-1.84815	0.0126086	2.79397e-11
ENSGALG00000008303	LHX5	180.365	646.728	-1.84343	6.00417e-22	6.29906e-05
ENSGALG00000042715	-	7.94887	28.7917	-1.83925	0.00418605	0.0002514
ENSGALG00000015721	SVEP1	563.044	2013.44	-1.83852	1.08723e-07	0.108019
ENSGALG00000028789	RF00581	4.0192	14.4378	-1.83082	0.0250197	8.31038e-15
ENSGALG00000029579	NEUROG2	15.0184	53.1355	-1.82314	0.000228259	0.00825427
ENSGALG00000032525	-	46.1682	162.493	-1.82243	1.60748e-05	0.00264817
novel.2705	-	21.464	75.2031	-1.81137	0.00141853	0.100127
ENSGALG00000020768	EVX2	7.35572	25.5096	-1.80938	0.00484755	1.68914e-16
ENSGALG00000014016	MEX3A	21.9675	76.252	-1.79848	1.1999e-06	1.13701e-18
ENSGALG00000028974	gga-mir-6709	6.55955	22.706	-1.79801	0.00508437	4.18798e-09
novel.1902	-	18.6618	64.1292	-1.79129	0.000511683	0.000386129
novel.2373	-	5.85984	20.1613	-1.78786	0.009883	2.44459e-10
ENSGALG00000035658	-	10.2686	35.2405	-1.78109	0.00212461	1.23571e-20
ENSGALG00000006882	ST8SIA2	1480.32	5084.12	-1.77979	1.09348e-83	0.00560916
novel.2182	-	4.86014	16.554	-1.77844	0.0254961	0.0277194
ENSGALG00000037380	RF01951	5.66322	19.2143	-1.77581	0.0356212	0.0232425
ENSGALG00000037310	EVX1	14.2116	48.201	-1.7699	0.000345211	9.83794e-05
ENSGALG00000031546	GIF	7.5972	26.1502	-1.76716	0.012709	3.04951e-05
ENSGALG00000033433	DIO3	28.5447	97.6575	-1.76617	1.29088e-06	0.0340949
ENSGALG00000037213	-	15.8216	53.8752	-1.76584	0.0238015	1.03645e-35
novel.2756	-	6.49768	22.0163	-1.7586	0.028006	2.6888e-06
ENSGALG00000000081	IL4I1	4.94648	16.9163	-1.75487	0.0334411	6.89072e-11
ENSGALG00000007727	-	11.1404	37.1809	-1.74918	0.000867018	0.00581464
ENSGALG00000000242	EBF2	44.2071	148.327	-1.74472	6.17731e-07	3.6818e-09
ENSGALG00000003836	-	9.43083	31.2218	-1.74016	0.0029385	0.009286
ENSGALG00000026663	CX3CL1	13.6569	45.6622	-1.73981	0.000730665	1.47413e-06
ENSGALG00000013862	OLIG3	5.72554	19.2165	-1.73763	0.0168353	0.0398783
ENSGALG00000046625	-	25.2421	83.837	-1.73754	4.19434e-06	0.00157604
ENSGALG00000002287	CRB1	13.0365	43.4071	-1.7363	0.000272242	0.0427035
ENSGALG00000042045	IRX3	64.7372	215.321	-1.73462	1.26472e-13	9.49075e-11
ENSGALG00000007030	-	42.3497	141.298	-1.73257	5.11184e-10	0.0467984
ENSGALG00000036560	EN2	14.7871	48.2801	-1.72091	0.00103986	0.0429651
ENSGALG00000012775	TFAP2A	77.8389	255.882	-1.71838	1.05162e-10	1.23014e-14
ENSGALG00000015624	VCAN	1719.04	5636.05	-1.71341	5.24217e-27	2.48746e-05
ENSGALG00000029692	NEUROG1	22.0917	72.4964	-1.71275	7.1053e-05	1.98224e-20
ENSGALG00000015691	SMC2	231.602	758.062	-1.71069	5.22844e-11	0.000240065
ENSGALG00000007706	FGF8	6.15983	20.129	-1.70906	0.0167062	2.17653e-09
ENSGALG00000006725	ACAN	946.367	3082.48	-1.70331	2.40557e-30	0.0413671
ENSGALG00000040034	-	22.2329	72.0019	-1.6957	2.71081e-06	0.0839124
ENSGALG00000041295	EN2	27.7204	89.638	-1.6937	2.62552e-06	6.93033e-05
ENSGALG00000027040	RF02271	4.18117	13.4027	-1.69275	0.0441942	0.000277441
ENSGALG00000040737	-	5.16704	16.6315	-1.69123	0.0240495	1.93827e-21
ENSGALG00000020984	FAM163A	9.83056	31.3896	-1.68881	0.00485455	0.0843185
ENSGALG00000039990	TNC	2816.88	9063.27	-1.68594	2.32399e-38	4.26825e-07
ENSGALG00000045289	-	12.1024	39.2077	-1.68532	0.000999018	1.50892e-14
ENSGALG00000016680	TFAP2B	312.644	1004.9	-1.6853	2.5079e-13	1.17066e-09
ENSGALG00000015683	GNG10	599.787	1925.53	-1.68316	1.14257e-05	0.00374229
novel.2701	-	5.55985	17.6619	-1.67483	0.0457795	2.6455e-05
ENSGALG00000029195	STK32A	132.901	422.7	-1.67156	5.34385e-21	3.21471e-28
ENSGALG00000044874	-	128.434	409.06	-1.67144	3.97168e-16	4.49856e-09
ENSGALG00000028912	SCRT2	183.5	577.516	-1.6537	2.07504e-19	0.000151093
ENSGALG00000007744	CASS4	16.397	50.7022	-1.63967	0.000521578	0.0126025
ENSGALG00000003550	ARHGAP40	144.748	449.833	-1.63619	6.40441e-22	0.00015326
ENSGALG00000013039	BID	353.71	1089.48	-1.62481	5.7132e-38	2.96682e-06
ENSGALG00000037665	LMBR1L	56.261	173.481	-1.62422	1.59761e-06	1.00061e-22
ENSGALG00000041204	IGF2BP1	45.7031	140.113	-1.62279	8.98438e-09	5.08069e-05
ENSGALG00000008444	TUBAL3	5.8391	17.9353	-1.62175	0.0246477	0.0137671
ENSGALG00000025444	gga-mir-1652	21.9744	67.4193	-1.61985	6.48254e-05	1.16837e-13
ENSGALG00000036519	CDC6	15.5668	47.9953	-1.61092	0.00272578	5.28215e-09
ENSGALG00000032674	-	7.466	22.4978	-1.61049	0.0328907	0.0218652
ENSGALG00000035951	SOX12	273.311	832.605	-1.60627	2.79351e-26	5.18302e-13
ENSGALG00000045137	-	11.7441	35.8366	-1.60569	0.0354481	0.00859821
ENSGALG00000007837	KAZALD1	16.5937	50.6111	-1.60394	0.000745107	0.107668
ENSGALG00000004246	SLC6A4	28.6965	87.5037	-1.6033	0.000858707	2.62335e-17
ENSGALG00000033339	FIGNL2	25.6318	77.6626	-1.59368	0.00013763	0.071417
ENSGALG00000033417	SSPO	47.0812	141.293	-1.59288	0.000293454	0.0547386
ENSGALG00000043204	PAX7	168.5	505.789	-1.58726	1.88592e-10	0.0380573
ENSGALG00000005733	WNT8B	47.6163	142.418	-1.58521	7.4081e-08	3.02808e-12
ENSGALG00000017128	SKA3	28.2964	85.2771	-1.58496	2.57385e-05	0.0284058
ENSGALG00000037611	-	50.1082	149.464	-1.58381	5.2441e-07	8.50201e-06
novel.800	-	29.3404	87.8588	-1.58174	1.82622e-05	8.31717e-09
ENSGALG00000007395	-	7.0317	20.7518	-1.57741	0.0220235	0.0291742
ENSGALG00000043251	-	10.0548	29.7898	-1.57434	0.00651331	0.00135039
ENSGALG00000037094	POU4F2	70.4143	209.33	-1.57419	2.28473e-10	0.00256486
ENSGALG00000035441	POU4F1	97.0794	287.99	-1.57248	1.64808e-10	3.49144e-05
ENSGALG00000042389	EN1	25.3072	74.6031	-1.57131	0.000206991	4.08505e-09
ENSGALG00000034920	-	9.72071	29.062	-1.57086	0.0142254	0.0972912
ENSGALG00000010748	EXO1	26.8485	79.8626	-1.57	1.55781e-05	0.100155
ENSGALG00000035261	-	7.57637	22.4277	-1.56964	0.0166403	8.16898e-05
ENSGALG00000003473	SFRP1	316.006	931.724	-1.55913	8.52117e-14	5.62854e-20
novel.864	-	22.9839	67.3788	-1.55846	0.00166609	0.0460694
ENSGALG00000007710	-	66.4652	195.904	-1.55517	8.00931e-10	0.0910766
ENSGALG00000045550	-	138.576	406.146	-1.55455	1.8022e-06	0.00189606
ENSGALG00000029270	GATA3	200.339	587.704	-1.55442	1.77557e-09	3.33695e-05
novel.421	-	6.55264	19.1584	-1.5537	0.0230329	1.88395e-17
ENSGALG00000033695	CYP26A1	13.8087	40.7721	-1.55266	0.00125331	0.0105947
ENSGALG00000026301	-	21.8919	64.4342	-1.54965	0.000189821	0.0741065
ENSGALG00000014913	ROS1	17.3455	50.6463	-1.54397	0.0105944	1.79773e-06
novel.731	-	10.3166	29.9793	-1.54274	0.0113276	2.11521e-24
ENSGALG00000035502	ZBTB39	145.944	423.197	-1.5397	2.10891e-13	0.00922614
ENSGALG00000034132	CACFD1	431.617	1251.19	-1.53472	7.9305e-23	1.11869e-07
ENSGALG00000027986	NIPAL1	13.5049	38.701	-1.53392	0.00828854	1.12095e-26
ENSGALG00000012946	SINHCAF	86.0294	248.62	-1.53229	9.97449e-13	0.105412
ENSGALG00000044842	-	10.0203	28.753	-1.52744	0.00664735	0.0145199
ENSGALG00000014788	CENPH	71.1486	204.683	-1.52629	3.59765e-08	0.0692656
ENSGALG00000027498	FOXB1	124.631	358.143	-1.52573	6.39659e-15	2.704e-10
ENSGALG00000040069	BARHL2	114.594	329.416	-1.52276	2.22536e-09	0.101799
ENSGALG00000040397	HAUS1	36.631	105.193	-1.52212	7.03044e-06	5.32575e-22
ENSGALG00000046373	-	6.81806	19.4781	-1.5101	0.0406696	2.55411e-38
ENSGALG00000023114	TAL2	51.5557	146.251	-1.50828	8.65433e-06	6.9981e-05
ENSGALG00000010461	EBF3	223.362	634.367	-1.5065	4.54294e-14	0.0183147
ENSGALG00000036497	SOX4	941.381	2673.13	-1.50537	4.36514e-24	0.120698
ENSGALG00000031069	-	223.687	632.663	-1.50222	1.6438e-20	1.11581e-12
ENSGALG00000037082	ASCL1	158.874	449.338	-1.50158	2.26817e-15	0.0181014
ENSGALG00000006900	-	7.92113	22.3228	-1.49903	0.0315455	4.12025e-13
novel.2713	-	61.9485	174.6	-1.49812	5.61229e-08	0.000384359
ENSGALG00000028273	HBE1	464.299	1310.14	-1.4976	5.36844e-12	5.21392e-06
ENSGALG00000044684	-	31.2918	88.5885	-1.4972	9.61209e-06	3.12144e-18
ENSGALG00000042375	-	9.73082	27.3072	-1.49662	0.0301912	0.0277655
ENSGALG00000005214	-	8.30374	23.2749	-1.49108	0.0194012	0.0710753
ENSGALG00000043467	-	23.6945	66.2789	-1.48971	0.0123099	0.000304277
ENSGALG00000045426	-	7073.05	19852.2	-1.48885	5.27233e-78	0.00226971
ENSGALG00000043399	EZH2	261.15	732.588	-1.48678	2.65136e-19	4.29238e-08
ENSGALG00000034889	OTX2	516.151	1442.64	-1.48342	4.69684e-13	1.13771e-15
ENSGALG00000045074	-	53.9653	150.341	-1.48321	0.000246546	0.0273222
ENSGALG00000014513	CDCA3	102.13	284.22	-1.47663	8.29756e-13	5.62973e-07
ENSGALG00000043911	-	33.3046	92.4038	-1.47404	2.74461e-06	0.0316975
ENSGALG00000029035	-	9.2827	25.7566	-1.4738	0.0213623	4.17284e-33
ENSGALG00000039893	gga-mir-7437	21.5156	59.0285	-1.46688	0.00494602	0.0218129
ENSGALG00000030944	PAX3	21.8328	59.9733	-1.46239	0.00134402	1.57367e-07
ENSGALG00000037533	FAM198A	30.0197	82.7599	-1.46227	3.24689e-05	1.25132e-50
novel.389	-	12.3778	33.6778	-1.45758	0.0257971	5.2332e-27
ENSGALG00000024047	MYCL	63.886	175.098	-1.45735	1.3964e-09	0.0119962
ENSGALG00000024481	CENPS	106.535	291.668	-1.45688	8.93467e-14	8.24628e-10
ENSGALG00000012618	FANCC	115.841	317.075	-1.45627	1.34289e-06	3.3576e-10
ENSGALG00000027247	EOMES	102.613	281.09	-1.45521	3.67412e-06	5.71381e-09
ENSGALG00000026163	TNFSF11	8.84149	24.2396	-1.4531	0.0223217	0.0891244
ENSGALG00000009440	BMT2	168.364	460.543	-1.44906	1.40594e-15	0.0264004
novel.591	-	15.3665	41.908	-1.44708	0.00296429	3.97376e-07
ENSGALG00000046424	-	12.2057	32.9402	-1.44248	0.018155	0.00905906
ENSGALG00000027695	PCBP4	141.435	384.242	-1.442	3.19456e-09	0.00163872
ENSGALG00000031037	-	66.7133	180.741	-1.43874	0.000301658	2.2759e-11
ENSGALG00000007419	MASP1	533.9	1443.71	-1.43443	2.78402e-11	0.00920963
ENSGALG00000028415	-	57.7986	155.734	-1.43295	3.08424e-06	1.08251e-25
ENSGALG00000009458	-	649.838	1749.78	-1.42931	5.18232e-22	0.0622385
ENSGALG00000045052	MAB21L1	377.616	1015.72	-1.42839	1.79834e-15	7.54852e-20
novel.2632	-	186.506	502.849	-1.42785	2.46902e-19	3.93248e-10
ENSGALG00000041299	E2F8	49.6435	133.807	-1.42689	5.35237e-08	0.000222141
novel.282	-	651.474	1749.64	-1.42653	9.28541e-23	0.0846578
ENSGALG00000039292	UNCX	49.2775	132.001	-1.42559	7.05747e-07	4.58855e-38
novel.1397	-	5.85293	15.669	-1.42523	0.0485746	3.36522e-18
ENSGALG00000032526	B3GNT5	25.1734	67.5668	-1.42282	0.000255531	0.0542309
ENSGALG00000041850	-	47.5335	127.36	-1.41877	2.62937e-05	0.0703753
ENSGALG00000032108	TMEM136-1	13.1021	35.2219	-1.41758	0.00712777	0.0972912
ENSGALG00000010623	ORC1	18.6001	49.8606	-1.41709	0.00106044	0.00447706
ENSGALG00000025951	gga-mir-6650	10.1305	26.7618	-1.41364	0.0184839	0.107762
ENSGALG00000041659	SLC2A4RG	22.76	59.9918	-1.4019	0.00101754	0.0232152
ENSGALG00000017022	ALG11	14.8564	39.1025	-1.40137	0.0317335	1.08026e-13
ENSGALG00000032552	-	48.3368	127.339	-1.3992	3.72685e-06	0.0434139
ENSGALG00000007690	TFAP2C	34.4317	90.5011	-1.39837	5.49547e-05	0.0026863
ENSGALG00000003193	CRABP-I	388.813	1024.56	-1.39695	3.74034e-33	5.38243e-09
ENSGALG00000009302	EMX2	225.616	593.437	-1.39693	3.27249e-14	0.000857527
novel.2574	-	48.4443	127.4	-1.39318	1.19884e-05	9.98193e-34
novel.695	-	6.45619	16.9906	-1.39198	0.0440715	2.44183e-06
novel.920	-	836.364	2192.19	-1.38998	3.66311e-29	1.75485e-07
ENSGALG00000020322	-	14.4775	38.0418	-1.38625	0.00628663	0.0151044
ENSGALG00000042467	-	7.41432	19.1423	-1.38555	0.0497829	6.27702e-18
ENSGALG00000018977	PLA2G5	8.67252	22.539	-1.38456	0.0248046	3.45813e-11
ENSGALG00000011624	PNLDC1	32.6293	85.2739	-1.38376	0.000187412	0.0115565
novel.578	-	6.92834	17.9935	-1.38333	0.0458041	0.00226017
ENSGALG00000045684	-	45.4725	118.374	-1.38081	3.11188e-05	3.16074e-05
ENSGALG00000016438	MELK	42.4802	110.017	-1.37653	5.11519e-05	0.000509846
novel.894	-	100.727	261.341	-1.37586	1.41472e-09	0.000876731
novel.451	-	118.088	304.351	-1.36449	7.03583e-06	1.84358e-05
ENSGALG00000003242	STAR	11.7506	29.9906	-1.35852	0.0123103	6.72687e-05
ENSGALG00000045369	-	11.0957	28.2754	-1.35612	0.0166525	0.00973101
ENSGALG00000005909	GATA2	215.712	551.795	-1.35375	1.66134e-14	0.000216736
ENSGALG00000014692	LMNB1	312.943	799.282	-1.35272	3.85343e-20	0.000563442
novel.437	-	21.7058	55.5051	-1.35124	0.00116953	3.12107e-07
ENSGALG00000003636	FBLIM1	26.8553	68.3035	-1.35022	0.000128048	0.00156886
ENSGALG00000033553	-	218.623	556.193	-1.34874	2.53969e-17	6.91383e-09
ENSGALG00000036947	-	9.77568	24.9949	-1.34619	0.020717	6.94373e-05
ENSGALG00000001640	RNF122	18.0932	45.9977	-1.34581	0.0025674	5.38261e-12
ENSGALG00000032619	SYPL2	17.6211	44.9279	-1.34474	0.00217605	0.0363113
novel.334	-	61.122	155.463	-1.34249	2.81861e-06	3.67766e-10
ENSGALG00000005922	RPL5	1385.85	3511.13	-1.34131	0.00979761	0.0315126
ENSGALG00000016442	-	183.994	467.209	-1.34075	2.1038e-11	2.22469e-05
ENSGALG00000006693	-	31.6632	79.714	-1.33961	0.0115791	0.0087333
ENSGALG00000011182	DLL1	172.765	436.462	-1.33868	2.36016e-13	0.0100649
ENSGALG00000031593	TMSB15B	7282	18400.1	-1.3373	9.86185e-06	0.0590876
ENSGALG00000036806	GDF11	113.871	287.689	-1.33538	4.73439e-10	9.06684e-16
ENSGALG00000005330	SNCAIP	596.333	1504.07	-1.33507	0.000309647	0.000710216
ENSGALG00000005409	LHX1	149.615	377.287	-1.33451	2.75639e-08	0.00510505
novel.298	-	55.785	140.228	-1.33209	9.92993e-05	1.81359e-18
ENSGALG00000009837	DTL	36.445	91.7413	-1.33027	3.44103e-05	4.39963e-13
ENSGALG00000039565	-	27.4512	68.6463	-1.32809	0.00246633	0.0492708
ENSGALG00000003588	IRX5	69.6284	174.79	-1.32788	9.5236e-06	0.0382058
novel.1848	-	47.3717	118.618	-1.32529	2.289e-06	5.0892e-05
ENSGALG00000012236	DMC1	54.7037	137.334	-1.32519	0.000162418	1.94135e-08
ENSGALG00000022896	IRX4	31.8568	79.694	-1.32398	8.89342e-05	0.000310927
ENSGALG00000041775	ESRRB	51.6765	128.55	-1.32145	4.16309e-06	0.000197477
novel.954	-	27.4997	68.6094	-1.32135	0.000463927	0.112551
ENSGALG00000039452	GJA5	23.2086	57.9659	-1.32071	0.00302214	0.000995889
novel.318	-	172.82	430.686	-1.31878	1.69952e-12	0.0686279
ENSGALG00000032984	MEX3B	1287.42	3207.06	-1.31661	1.408e-19	0.120341
novel.1549	-	39.193	97.7907	-1.31655	0.00413892	0.0216844
ENSGALG00000034094	SP5	237.033	589.062	-1.31367	1.48947e-08	3.73537e-27
ENSGALG00000031144	ZIC3	101.093	251.019	-1.31341	2.52947e-07	0.109182
novel.121	-	3775.73	9380.09	-1.31279	5.45697e-36	8.30582e-05
ENSGALG00000014795	TGIF1	35.7522	88.7917	-1.31025	0.000158296	8.33064e-13
ENSGALG00000026192	ST8SIA4	199.448	493.776	-1.3099	3.62505e-10	5.62422e-31
novel.798	-	31.9637	78.8793	-1.30882	0.000564619	0.000330869
ENSGALG00000034567	POU4F3	15.8247	38.8744	-1.30808	0.0142869	2.85518e-05
ENSGALG00000001106	-	152.104	375.753	-1.3067	3.84174e-15	0.0839124
ENSGALG00000041329	-	34.8488	85.6199	-1.301	0.00683642	0.00451697
novel.975	-	13.3914	32.6895	-1.29652	0.0433279	0.0536412
ENSGALG00000036536	-	46.0902	113.745	-1.29587	0.00100678	0.00468147
novel.69	-	10.0789	24.8738	-1.29581	0.0381595	0.0240481
novel.528	-	10.534	25.9073	-1.29533	0.025575	0.00016885
ENSGALG00000026038	-	13.5087	33.1856	-1.29164	0.0187238	0.00131762
ENSGALG00000011823	FAT4	556.037	1354.03	-1.28475	7.32096e-20	0.117967
ENSGALG00000039751	PANX1	732.292	1783.67	-1.28408	1.81026e-40	6.2907e-06
ENSGALG00000040811	-	11.4922	28.115	-1.28339	0.0320775	5.64224e-21
ENSGALG00000039728	SHOX2	43.1144	104.682	-1.28321	3.53056e-05	5.75993e-07
ENSGALG00000037031	-	138.341	336.33	-1.27949	2.26767e-11	1.0685e-17
ENSGALG00000002223	LHX9	523.203	1269.35	-1.27909	1.39116e-21	5.18835e-14
ENSGALG00000012442	MFNG	13.9014	33.514	-1.27747	0.0220953	2.92838e-20
ENSGALG00000016321	ICK	576.839	1396.32	-1.27629	1.2019e-27	2.41821e-05
ENSGALG00000035209	-	20.5404	49.684	-1.27476	0.00231394	4.7452e-10
ENSGALG00000008969	EPCAM	201.514	487.775	-1.27383	1.09919e-12	0.00153275
ENSGALG00000015712	SLBP	33.1569	80.3669	-1.27234	0.000324823	4.18316e-08
ENSGALG00000030245	-	63.189	152.272	-1.27173	0.00227304	0.0529205
ENSGALG00000030313	RAD51	104.533	252.99	-1.27152	3.58336e-08	0.0113647
ENSGALG00000023193	SOCS1L	15.6078	37.4221	-1.26946	0.00795147	4.10295e-14
ENSGALG00000020827	ATP13A4	9.94456	23.8823	-1.26688	0.0342471	0.0627864
ENSGALG00000010995	ITGB3BP	104.809	252.676	-1.26562	3.87079e-10	2.81845e-05
ENSGALG00000023296	TAL1	235.282	564.924	-1.26466	1.90936e-11	1.13733e-05
ENSGALG00000039681	HIF3A	246.029	590.32	-1.26341	4.9822e-11	2.16571e-12
ENSGALG00000011203	HPSE	23.9084	57.6973	-1.2629	0.00316224	1.92067e-08
ENSGALG00000016803	ST6GAL2	812.579	1948.69	-1.26144	5.24994e-29	0.0708765
ENSGALG00000007993	DCX	3332.6	7982.23	-1.26013	2.75043e-53	0.000205457
novel.263	-	123.167	293.936	-1.25855	1.32949e-08	0.00572284
ENSGALG00000019231	CD200R1	16.5835	39.8273	-1.25768	0.00633374	0.0176292
ENSGALG00000038529	PLPPR3	1946.65	4648.59	-1.25576	2.35179e-35	0.0605379
ENSGALG00000034220	-	16.728	39.9136	-1.2546	0.00987201	2.17305e-05
ENSGALG00000032699	CDK2	106.719	255.025	-1.25388	5.21885e-08	1.74644e-11
novel.1057	-	20.3753	48.8933	-1.25333	0.00828299	0.00127611
ENSGALG00000023546	-	308.467	733.69	-1.25028	3.23637e-17	1.02886e-11
ENSGALG00000006110	PLK1	170.123	405.565	-1.25013	3.28524e-09	1.13907e-17
ENSGALG00000037349	-	31.1777	73.8043	-1.24996	0.000466143	4.92362e-75
novel.2057	-	56.2788	133.899	-1.24909	4.99207e-05	0.0382058
ENSGALG00000044717	-	27.0446	64.0722	-1.24822	0.0259055	0.0559371
ENSGALG00000008355	CASP8	19.7787	46.7528	-1.24741	0.00844397	0.0807243
novel.670	-	648.562	1539.28	-1.24658	6.75545e-20	6.78396e-05
novel.606	-	112.351	265.785	-1.24437	5.76544e-07	1.01011e-10
ENSGALG00000014753	CENPK	103.72	245.45	-1.24362	6.48354e-05	6.01523e-07
ENSGALG00000034271	UHRF1	204.089	483.923	-1.24361	1.5512e-14	0.0835645
novel.1390	-	76.9265	182.629	-1.2433	0.00510604	6.48062e-14
novel.2748	-	319.411	753.926	-1.24148	4.4461e-14	8.0348e-19
ENSGALG00000039245	-	12.3677	29.1645	-1.24131	0.0499602	2.90082e-22
ENSGALG00000000407	-	21.6985	51.1145	-1.24	0.00517138	1.1369e-12
ENSGALG00000006525	NCAPG2	59.4398	140.185	-1.23944	9.95889e-06	6.14467e-05
ENSGALG00000016797	FHL2	1686.58	3978.72	-1.23784	9.93245e-41	0.102297
ENSGALG00000034512	PPP2R3A	390.186	919.2	-1.23703	8.10424e-24	5.08737e-05
ENSGALG00000040994	-	34.7879	82.115	-1.23682	0.0404427	2.98902e-08
ENSGALG00000015451	ZNF462	1112.43	2618.28	-1.23565	1.51025e-11	1.75691e-13
ENSGALG00000042394	-	15.8971	37.0872	-1.23561	0.0250976	3.98712e-07
ENSGALG00000017148	CENPJ	19.6547	46.4245	-1.23536	0.00394159	0.0226948
ENSGALG00000038134	-	10.5616	24.878	-1.23202	0.0421813	2.08456e-11
ENSGALG00000010255	-	645.266	1515.03	-1.23124	1.16244e-28	0.0273304
ENSGALG00000026983	CHRD	110.503	259.663	-1.22944	9.27455e-09	4.85217e-21
ENSGALG00000020359	SIX6	28.5304	66.9061	-1.22698	0.00232019	4.84699e-12
ENSGALG00000003185	SCPEP1	370.518	865.786	-1.22559	2.65844e-26	0.0356235
ENSGALG00000031934	TES	120.914	283.175	-1.2254	1.81868e-07	0.0336819
ENSGALG00000016293	BMP5	12.6779	29.6261	-1.22427	0.0272442	0.00100688
ENSGALG00000029249	-	32.6221	76.2573	-1.22201	0.00272704	0.00540403
ENSGALG00000013239	NES	1036.2	2415.27	-1.22125	4.48073e-19	0.0644191
ENSGALG00000014615	LAMA1	251.846	586.744	-1.22107	4.43092e-06	2.40124e-08
ENSGALG00000010436	DMBX1	86.1802	200.762	-1.22043	0.000381603	1.48868e-05
ENSGALG00000046145	-	39.5472	91.8976	-1.22043	0.0351974	1.13507e-08
ENSGALG00000043381	-	16.7936	39.1279	-1.21925	0.0153555	0.006915
ENSGALG00000004618	TAX1BP3	660.851	1535	-1.21606	1.02463e-21	2.07398e-12
ENSGALG00000016202	HSF2BP	148.635	344.034	-1.21407	1.17679e-05	0.0492496
ENSGALG00000028081	ONECUT3	10.6683	24.6875	-1.21348	0.0396146	0.000105177
ENSGALG00000023622	AVD	10.9443	25.3539	-1.21146	0.0381721	0.0432566
ENSGALG00000036645	KIF15	113.947	263.191	-1.20783	2.70063e-10	0.00108949
novel.2477	-	74.1168	171.026	-1.20625	4.65377e-06	2.56061e-09
ENSGALG00000029070	FAM181A	31.7672	73.2927	-1.20582	0.0005363	3.48268e-09
ENSGALG00000011166	-	42.2181	97.0211	-1.20555	0.000262648	0.0223156
novel.610	-	41.9248	96.1637	-1.20538	0.00895705	0.0621051
novel.546	-	342.586	788.813	-1.20327	5.77034e-10	0.000121233
ENSGALG00000031119	-	72.4484	167.036	-1.20258	9.7751e-07	4.78883e-06
ENSGALG00000012220	CDKN3	16.8729	38.6775	-1.20103	0.00867675	0.000165705
ENSGALG00000008226	NIF3L1	218.628	502.491	-1.19984	1.27826e-13	7.76852e-07
ENSGALG00000010736	DIO1	23.7533	54.636	-1.19933	0.012241	2.91229e-09
ENSGALG00000002599	ARHGEF39	20.5128	47.1468	-1.1992	0.0189238	0.00149406
ENSGALG00000041491	ACKR4	14.7909	33.8843	-1.19899	0.0260542	0.000756504
ENSGALG00000004794	H2AFY2	936.33	2148.55	-1.19836	6.35759e-19	0.00387887
ENSGALG00000016261	CYBB	11.4783	26.1518	-1.19717	0.0432783	0.00342324
ENSGALG00000017395	SKIDA1	28.3583	65.2642	-1.19708	0.0021356	0.0916185
ENSGALG00000041102	CDK5RAP2	317.686	728.36	-1.1967	1.97761e-14	2.21276e-24
ENSGALG00000003688	NUP155	461.157	1054.85	-1.1942	0.00635119	0.0864824
ENSGALG00000026380	UBE2C	165.828	379.913	-1.19262	3.55454e-10	0.0105922
ENSGALG00000003922	TOP2A	699.374	1597.06	-1.19042	4.16165e-15	0.000384359
ENSGALG00000008941	FEZF1	23.6808	53.8777	-1.18879	0.00370807	0.0682365
ENSGALG00000005519	TLL2	119.517	272.051	-1.18813	7.01835e-06	1.08591e-07
ENSGALG00000000529	LIMD2	704.987	1605.64	-1.18668	1.43805e-24	1.3302e-05
ENSGALG00000011683	CENPC	75.1475	171.36	-1.18657	3.12515e-07	1.139e-35
ENSGALG00000013420	FOXM1	55.8099	126.984	-1.18367	2.35723e-05	3.57343e-20
ENSGALG00000008018	SNAI1	23.1154	52.5636	-1.18203	0.00334681	0.00250323
ENSGALG00000003484	BARD1	59.8881	135.954	-1.18043	2.3205e-05	9.04618e-18
ENSGALG00000029842	SLCO5A1	189.748	430.243	-1.18037	2.99935e-10	1.24286e-14
ENSGALG00000045548	-	2100.87	4759.77	-1.18016	2.79017e-30	2.73248e-19
ENSGALG00000038590	-	97.0016	219.167	-1.17791	3.42631e-06	0.112518
ENSGALG00000015101	BNC2	41.667	94.0836	-1.1747	0.000824888	7.95645e-05
ENSGALG00000029329	POU3F4	216.414	487.061	-1.17118	7.17839e-11	5.69761e-12
ENSGALG00000000619	ANGPTL4	233.811	526.364	-1.17111	4.85591e-16	0.00444699
ENSGALG00000032053	-	147.899	332.444	-1.16692	3.86816e-08	4.79483e-36
ENSGALG00000046343	-	14.7082	33.076	-1.16656	0.0319109	0.0173484
ENSGALG00000031450	MYO7A	362.832	814.425	-1.16629	3.05872e-23	0.0668305
ENSGALG00000005038	CENPI	54.8936	123.516	-1.16616	4.51427e-05	0.109437
ENSGALG00000032598	MYO1A	92.7688	207.986	-1.16585	9.83901e-06	2.08997e-05
ENSGALG00000009032	PIF1	14.3805	31.9479	-1.16384	0.0317266	2.15205e-05
ENSGALG00000039742	CYP21A1	22.6849	51.1767	-1.16313	0.0134687	2.82442e-28
ENSGALG00000032410	CBFA2T3	438.826	980.792	-1.16051	1.38983e-10	0.0493703
ENSGALG00000012199	WDHD1	63.4897	141.854	-1.16003	3.84793e-05	8.62974e-10
ENSGALG00000009836	ELMOD2	587.378	1310.01	-1.15765	3.45209e-22	0.000417038
ENSGALG00000015152	BOC	139.254	310.313	-1.15603	3.19079e-06	4.40823e-25
ENSGALG00000038629	EFNA2	334.833	745.103	-1.15189	3.92262e-16	1.67726e-09
ENSGALG00000023953	-	33.8975	74.9337	-1.15076	0.014115	0.00460454
novel.462	-	23.0702	51.1015	-1.15058	0.0156776	7.41622e-09
ENSGALG00000003855	SRC	212.196	471.148	-1.14889	5.01732e-12	3.00003e-12
ENSGALG00000044235	-	29.0645	64.4212	-1.14828	0.0139929	0.00139527
ENSGALG00000044132	-	47.9889	106.483	-1.14826	0.000311273	3.18174e-05
ENSGALG00000025733	-	18.2516	40.3516	-1.14817	0.012923	0.0497187
ENSGALG00000003461	USP49	103.057	227.757	-1.14688	1.46806e-07	0.00336648
ENSGALG00000031524	MTBP	37.8861	84.3058	-1.14654	0.00233924	0.0112826
ENSGALG00000014983	F2R	130.082	287.506	-1.14306	2.42366e-10	5.55245e-06
ENSGALG00000033834	TRIP13	34.9348	76.9993	-1.14147	0.0013682	0.00391158
ENSGALG00000016676	MCM3	222.958	492.318	-1.14078	3.56902e-12	0.0874479
ENSGALG00000042492	PITX2	79.7736	175.865	-1.13848	2.80955e-07	0.0758587
ENSGALG00000007582	DPYSL3	7486.47	16471.9	-1.13754	5.1404e-38	0.0662247
ENSGALG00000033116	CLC2DL3	76.8792	169.088	-1.13748	0.0107495	1.09747e-05
ENSGALG00000003699	EBF1	67.0813	147.108	-1.1361	3.99769e-06	0.0393264
ENSGALG00000004037	DNA2	70.5252	155.427	-1.13609	1.45161e-05	0.00173173
ENSGALG00000045334	-	25.1666	55.6084	-1.13599	0.00684707	0.091972
ENSGALG00000017046	POSTN	38.3853	84.0984	-1.13538	0.00842683	0.0701908
ENSGALG00000030788	-	39.3915	86.0597	-1.13537	0.00131068	1.29346e-80
ENSGALG00000019979	DYNLT1	1062.18	2330.79	-1.13451	2.08931e-22	0.00856368
ENSGALG00000034168	WNT5A	175.354	384.124	-1.1342	1.35848e-11	0.0317212
ENSGALG00000011281	SGO1	45.6105	100.245	-1.13371	6.51778e-05	0.0024624
ENSGALG00000008188	TRIM36	216.435	474.173	-1.13314	2.77811e-10	0.0180353
ENSGALG00000040348	-	508.103	1114.83	-1.13295	2.3582e-20	1.02553e-05
ENSGALG00000001729	CD276	396.155	868.908	-1.1325	4.38869e-18	0.0173304
ENSGALG00000008834	-	11.7128	25.5855	-1.13162	0.039598	0.00600411
ENSGALG00000033304	MYBL1	38.9645	85.0472	-1.13033	0.000555958	0.00010816
ENSGALG00000035309	-	119.804	262.127	-1.12997	0.00203808	0.00118979
ENSGALG00000004195	KIF4A	347.869	760.402	-1.12858	2.59477e-16	0.0690829
ENSGALG00000030141	-	11.5129	25.2506	-1.12846	0.0434921	1.11252e-06
ENSGALG00000015148	ANXA1	114.931	250.613	-1.12832	4.05654e-05	0.0152607
ENSGALG00000038194	-	67.3505	147.301	-1.12721	8.9002e-06	3.37132e-20
ENSGALG00000037545	GRIP2	441.254	962.966	-1.12693	1.36681e-12	0.0390361
ENSGALG00000012126	CFI	53.4035	116.155	-1.12614	0.00303154	4.28509e-16
ENSGALG00000015617	-	4843.6	10558.1	-1.12424	0.00779271	3.85962e-05
novel.2744	-	95.4042	207.324	-1.12282	0.000531918	1.9348e-25
ENSGALG00000033974	HGF	81.4826	176.822	-1.12094	3.12103e-06	0.000222141
ENSGALG00000039576	KNSTRN	96.995	211.376	-1.12083	6.87993e-07	0.0142672
ENSGALG00000006583	LSP1	1320.23	2869.8	-1.12023	1.68001e-44	1.81031e-23
ENSGALG00000023415	HMX3	16.3145	35.5246	-1.12005	0.0256945	0.0703865
ENSGALG00000017376	-	309.602	672.439	-1.11987	9.80805e-14	0.0838356
ENSGALG00000009261	VAX1	37.2136	81.0156	-1.11761	0.000990813	0.0187365
ENSGALG00000007070	OTOA	69.0317	149.332	-1.11757	0.00394274	4.5594e-47
ENSGALG00000029462	-	27.4341	59.2205	-1.11736	0.00443187	0.000804018
ENSGALG00000001374	-	919.968	1994.44	-1.1171	1.26348e-30	4.68355e-15
ENSGALG00000035831	HASPIN	44.6039	96.7837	-1.11623	0.000210332	0.000236116
ENSGALG00000009971	CDC20	111.131	241.578	-1.11578	1.18155e-06	3.36206e-14
ENSGALG00000007059	IGSF6	18.4034	39.8893	-1.11529	0.0139685	1.39695e-21
ENSGALG00000028595	CCNO	96.177	207.795	-1.11314	3.19221e-05	0.00387821
ENSGALG00000015082	RPS6	9585.56	20708.9	-1.11134	0.0197655	4.27218e-07
ENSGALG00000007536	-	16.0938	34.5023	-1.11054	0.0362712	2.33251e-22
ENSGALG00000024500	gga-mir-124a-2	29.4991	63.62	-1.10955	0.00197564	0.0595071
ENSGALG00000016893	UGGT2	121.752	263.408	-1.10941	0.000181886	1.03108e-10
ENSGALG00000046283	-	3062.96	6601.16	-1.10781	8.85407e-54	0.107764
ENSGALG00000033420	COL2A1	19.4341	41.9096	-1.1075	0.0122866	0.000793367
ENSGALG00000028236	PRRX2	19.7304	42.4751	-1.10617	0.0432404	2.50662e-12
ENSGALG00000032851	SOX17	45.8516	98.7655	-1.10374	0.00860224	0.0258134
novel.61	-	18.6725	40.2396	-1.10302	0.0193093	9.03917e-08
ENSGALG00000012165	DLGAP5	142.406	306.497	-1.1029	8.99349e-07	5.67112e-29
ENSGALG00000024081	TGIF2	87.4461	187.75	-1.10163	0.00015414	1.66495e-05
novel.753	-	30.6263	65.8105	-1.10066	0.00222877	1.87939e-103
ENSGALG00000036553	-	76.5364	164.214	-1.09943	1.56622e-05	2.00032e-07
novel.13	-	92.7649	198.836	-1.09931	4.91795e-06	0.0833118
ENSGALG00000045950	-	44.7246	95.6778	-1.09888	0.0270395	0.110077
ENSGALG00000040833	CDCA7	166.691	356.622	-1.09886	9.23436e-10	0.105396
ENSGALG00000031038	RPL28	3245.46	6946.23	-1.09805	2.49046e-14	0.0412142
ENSGALG00000007044	METTL9	551.926	1182.24	-1.0972	1.13791e-15	4.02074e-13
ENSGALG00000005842	GDPD2	14.5532	31.1944	-1.09679	0.0463329	6.64159e-08
ENSGALG00000032207	HMGN4	1979.42	4233.86	-1.09658	4.17136e-20	0.102069
ENSGALG00000010490	DPYSL4	685.846	1461.75	-1.0917	1.32453e-11	5.02801e-17
ENSGALG00000023506	-	87.3888	186.13	-1.08719	0.000527818	0.0104797
ENSGALG00000019867	WDCP	561.316	1190.68	-1.0858	8.43456e-16	0.00284543
ENSGALG00000000438	ERMP1	124.004	262.428	-1.08479	2.78089e-06	0.0082828
ENSGALG00000044042	-	17.8177	38.0169	-1.08456	0.0311895	0.0352621
novel.189	-	281.524	594.716	-1.08192	1.15339e-06	0.0953504
ENSGALG00000043572	FAM89A	1452.98	3069.97	-1.07964	3.59043e-22	0.0120399
novel.194	-	171.9	363.322	-1.07864	2.95729e-08	0.0433201
ENSGALG00000036412	TMEM108	306.187	645.962	-1.0776	6.30214e-18	0.0290357
ENSGALG00000006160	HNRNPA0	970.994	2048.05	-1.0771	2.18103e-17	0.0753795
ENSGALG00000008621	NRP2	2079.72	4386.13	-1.0769	4.82252e-14	0.0578762
ENSGALG00000037136	RPS6KA1L	470.707	991.718	-1.07598	4.04084e-20	2.66911e-24
ENSGALG00000037164	ZFHX4	1317.26	2774.23	-1.075	7.07378e-19	0.101247
ENSGALG00000033091	RUNX1T1	1527.24	3215.48	-1.07457	8.15617e-21	0.00455236
ENSGALG00000026264	MAFA	147.105	309.549	-1.07355	2.74274e-06	0.00331791
ENSGALG00000010638	CASP3	1218.81	2563.79	-1.07325	4.93893e-32	7.35854e-09
ENSGALG00000024379	-	17.6381	36.9211	-1.07184	0.036623	1.97903e-11
ENSGALG00000015006	MAB21L3	12.9055	27.1757	-1.07138	0.04648	0.0389438
ENSGALG00000029982	-	39.237	82.6501	-1.07106	0.00193002	0.0227016
ENSGALG00000036616	NUAK2	82.1142	172.49	-1.06761	4.55564e-06	0.0887918
ENSGALG00000036240	AKAP12	1426.88	2985.54	-1.06507	5.9998e-17	0.0355877
ENSGALG00000029326	-	31.6952	66.4816	-1.06465	0.00849092	0.0287988
ENSGALG00000017706	-	428.593	896.054	-1.06454	0.0303103	2.77066e-36
ENSGALG00000031605	POU3F1	59.8462	125.255	-1.06385	0.000239397	1.84941e-17
ENSGALG00000002781	BRCA1	124.671	260.877	-1.06345	3.21958e-08	1.35581e-44
ENSGALG00000029962	-	25.7522	53.7375	-1.06206	0.00657404	7.97211e-06
ENSGALG00000000059	-	15199.6	31725.3	-1.06157	1.41442e-27	0.089101
novel.236	-	24.6699	51.1926	-1.05565	0.0154948	0.00420872
ENSGALG00000010384	CLRN1	26.5244	54.9225	-1.0545	0.00608769	0.00155695
ENSGALG00000033926	CBX1	1763.18	3661.36	-1.05439	8.03214e-34	0.0872037
ENSGALG00000020626	-	651.489	1353.51	-1.05436	1.90471e-21	1.88191e-12
ENSGALG00000010120	-	108.491	225.81	-1.05405	2.03056e-05	0.0867627
ENSGALG00000001917	SSC4D	106.68	221.026	-1.0533	2.48793e-06	0.0141803
ENSGALG00000010853	C8B	42.911	88.9924	-1.05116	0.00477434	0.0678356
novel.444	-	59.508	123.256	-1.05105	0.00222873	0.022225
novel.252	-	27.1555	56.3772	-1.04756	0.0178464	0.000737405
ENSGALG00000042973	-	915.463	1893	-1.04692	2.61362e-13	9.31743e-15
ENSGALG00000033946	-	573.425	1184.59	-1.04688	7.56793e-20	0.0103931
ENSGALG00000042080	PGPEP1	127.931	263.669	-1.04489	1.45732e-06	0.00873974
ENSGALG00000023497	MINDY4B	43.742	90.0787	-1.04423	0.00116412	0.0533759
ENSGALG00000003891	ZNF423	1720.56	3547.45	-1.04415	1.93208e-18	0.0874479
ENSGALG00000000713	ZFHX3	1462.31	3014.65	-1.04408	1.40438e-15	3.32621e-05
ENSGALG00000011811	SYNE2	1400.38	2885.91	-1.04319	1.32471e-14	0.113717
ENSGALG00000045908	-	129.292	266.102	-1.04277	5.4904e-09	0.0793732
ENSGALG00000005676	TTC28	2056.32	4233.69	-1.04154	2.5431e-31	1.4811e-07
ENSGALG00000014686	FBN2	72.6337	148.981	-1.04072	0.00246989	0.00924027
ENSGALG00000036775	SETBP1	1000.87	2058.01	-1.0405	3.99437e-11	0.000853951
ENSGALG00000046175	-	124.212	254.938	-1.03656	3.91208e-07	0.0228598
ENSGALG00000031411	KCNN1	270.373	553.939	-1.03647	1.68223e-11	0.0830072
ENSGALG00000008537	EPHB3	350.115	717.839	-1.03631	1.44781e-11	0.0108978
ENSGALG00000031445	-	18.9342	38.6985	-1.03515	0.0197931	0.0779451
ENSGALG00000033063	GINS2	128.583	263.461	-1.03504	1.6617e-08	0.00340931
ENSGALG00000031340	E2F7	92.8653	190.833	-1.03496	4.42967e-05	3.54526e-23
ENSGALG00000005806	KIF24	33.4526	68.1696	-1.0342	0.00913079	0.000445037
ENSGALG00000011426	RNASET2	96.633	197.84	-1.0332	2.77649e-06	0.0163536
ENSGALG00000030338	-	45.6585	93.4173	-1.03319	0.000930203	1
novel.123	-	392.011	801.694	-1.0328	9.24051e-10	1
ENSGALG00000038875	TMC6	137.927	282.114	-1.03247	1.67097e-06	0.0309747
ENSGALG00000006955	CCNJ	52.5107	107.013	-1.03171	0.00178691	0.0508651
ENSGALG00000014233	FBLN1	251.954	515.102	-1.03119	0.00050214	0.0113063
ENSGALG00000036774	RPL17	4502.69	9198.35	-1.03063	0.0151606	2.66957e-06
ENSGALG00000025996	-	315.961	646.093	-1.02979	6.55357e-13	0.0723447
ENSGALG00000003584	KPNA2	382.09	781.013	-1.02967	4.05478e-10	0.0582657
ENSGALG00000003058	-	17.3313	35.4261	-1.02956	0.0377418	0.0787266
ENSGALG00000003881	ERCC6L	50.7711	103.896	-1.02885	0.00130188	6.15723e-11
novel.2734	-	109.63	222.988	-1.02845	0.00150315	1
ENSGALG00000010745	HMGB2	576.74	1176.81	-1.02766	2.70538e-13	0.0134535
novel.350	-	60.3289	122.85	-1.02554	0.0128109	1
ENSGALG00000027891	NREP	12069.9	24538.1	-1.02364	0.00216156	1
ENSGALG00000026940	TTYH2	345.013	700.712	-1.02354	2.77923e-11	1
ENSGALG00000013193	IRX2	166.722	338.575	-1.02254	4.62472e-07	0.0424688
ENSGALG00000002831	SH3PXD2B	292.406	593.153	-1.02249	1.04406e-13	0.0283731
ENSGALG00000042418	CHEK1	89.1218	180.94	-1.02146	2.46844e-05	1
ENSGALG00000010195	PLK4	138.362	281.316	-1.02138	7.81251e-08	1
ENSGALG00000042568	-	54.1386	110.177	-1.02007	0.000570795	1
ENSGALG00000014960	-	65.4851	132.437	-1.01967	0.00506518	1
ENSGALG00000046212	-	59.2361	120.086	-1.01948	0.00431348	1
ENSGALG00000031588	-	43.0835	87.1731	-1.01745	0.00203259	1
ENSGALG00000001124	LHX2	225.784	457.333	-1.0169	1.01131e-09	1
ENSGALG00000036447	-	246.85	498.263	-1.01618	3.07448e-09	1
ENSGALG00000026452	CAVIN4	1756.06	3550.07	-1.01539	8.23255e-16	0.00710496
ENSGALG00000004017	TOR1AIP2	92.6582	187.193	-1.01463	6.80847e-05	0.0135515
ENSGALG00000036859	-	57.5436	116.394	-1.01405	0.00101336	1
ENSGALG00000000630	HAS3	49.9569	100.697	-1.01212	0.000330118	0.0167563
ENSGALG00000014069	TP53I11	3048.99	6143.71	-1.01076	3.39875e-25	1
ENSGALG00000001263	GTF2IRD1	923.99	1860.68	-1.01064	6.44535e-21	0.0120399
ENSGALG00000009738	CTBP2	434.798	876.035	-1.01047	9.42101e-10	1
ENSGALG00000028744	TMEM18	123.795	249.487	-1.00955	1.04087e-07	1
ENSGALG00000002282	TMEM200A	216.833	436.768	-1.009	5.86754e-11	0.0205455
ENSGALG00000012341	SAV1	593.276	1193.6	-1.00836	7.33296e-17	1
ENSGALG00000023738	IRX6	55.6955	111.832	-1.00689	0.00375529	0.0214529
novel.2511	-	30.4573	61.1665	-1.00641	0.00578195	0.000747245
novel.1330	-	30.9704	61.8596	-1.0061	0.0278779	0.00448136
novel.2626	-	441.213	886.346	-1.006	0.0449953	0.000355297
ENSGALG00000044181	-	123.474	247.948	-1.00593	1.91188e-07	0.00166756
ENSGALG00000015701	-	2204.82	4426.63	-1.00531	3.12421e-35	0.00309821
novel.107	-	15.3253	30.7991	-1.00436	0.0420557	1.69218e-06
ENSGALG00000010478	STIL	66.0889	132.2	-1.0025	0.000194256	3.32213e-06
ENSGALG00000045757	-	33.3041	66.5069	-1.00219	0.0299121	4.45939e-05
ENSGALG00000030881	-	94.5336	189.623	-1.0021	2.13392e-05	0.082075
ENSGALG00000027665	SYNGR1	2414.22	1207.52	1	4.20105e-25	3.05485e-23
ENSGALG00000021542	SNCB	11446.4	5722.19	1.00032	5.23966e-15	1.46173e-13
ENSGALG00000040553	SLC27A1	2761.74	1378.32	1.00273	1.63282e-15	4.73379e-14
ENSGALG00000039293	-	96.4913	48.168	1.00298	0.00125228	0.00540083
ENSGALG00000030344	ISYNA1	5179.52	2583.73	1.00327	4.6369e-10	6.78248e-09
ENSGALG00000012956	TMTC1	1022.3	509.681	1.00374	8.9169e-18	3.30294e-16
novel.182	-	84.7159	42.3002	1.00413	0.00292432	0.0112356
ENSGALG00000014297	IRF7	124.978	62.4495	1.00429	0.00672612	0.0228973
ENSGALG00000044391	-	97.8766	48.7618	1.00546	0.000439544	0.0021502
ENSGALG00000041042	-	141.154	70.3012	1.00591	2.5537e-05	0.000164704
ENSGALG00000009219	C3H1orf95	731.034	363.824	1.00769	1.63467e-07	1.62734e-06
novel.1424	-	230.27	114.299	1.00812	9.97085e-06	7.00362e-05
ENSGALG00000004220	SERINC3	2887.13	1435.74	1.00814	6.91129e-27	5.75707e-25
ENSGALG00000036847	PLAC9	63.0754	31.1976	1.00943	0.0147946	0.0446731
ENSGALG00000042534	NFATC1	68.3706	34.0021	1.00951	0.00531938	0.0187487
ENSGALG00000025946	MOB3C	57.6984	28.6393	1.00955	0.00962953	0.031059
ENSGALG00000009724	GREM1	36.7519	18.2653	1.01016	0.0290105	0.0780961
ENSGALG00000042103	C5H11ORF96	238.503	118.394	1.01076	1.37682e-07	1.38915e-06
ENSGALG00000029470	-	111.124	55.1484	1.0115	0.00278748	0.0107924
ENSGALG00000042150	-	74.6919	37.0462	1.01204	0.0050345	0.0178975
novel.1643	-	32.8533	16.308	1.01235	0.0368459	0.0945002
ENSGALG00000039652	ARHGEF37	187.946	93.07	1.01342	2.64415e-05	0.000169689
ENSGALG00000013625	-	66.2851	32.8388	1.01417	0.0036631	0.0136256
ENSGALG00000004840	RPH3A	4362.69	2159.23	1.01481	3.75298e-16	1.18274e-14
ENSGALG00000041078	MID1IP1	2754.76	1362.46	1.01606	4.90061e-29	4.91246e-27
ENSGALG00000029144	-	49.2231	24.3608	1.01712	0.0104675	0.0333436
ENSGALG00000011889	-	59.0435	29.225	1.01767	0.00671849	0.0228757
ENSGALG00000042148	FKBP5	1473.49	727.813	1.0186	4.53582e-13	9.94787e-12
ENSGALG00000038520	STRIP2	329.031	162.209	1.01964	5.15518e-05	0.000312924
ENSGALG00000017005	CAB39L	706.636	348.406	1.02031	5.67826e-08	6.08017e-07
ENSGALG00000015233	ATP1B1	12223.6	6021.08	1.02166	3.75742e-13	8.33337e-12
ENSGALG00000000695	MFSD4A	1011.08	498.097	1.02202	3.95422e-13	8.748e-12
ENSGALG00000002893	STC2	83.5957	41.2053	1.02204	0.00132303	0.0056456
ENSGALG00000024041	FAHD1	309.062	151.77	1.02489	2.28206e-09	3.05126e-08
ENSGALG00000003736	ABCB9	476.789	234.186	1.02608	5.41888e-13	1.17682e-11
ENSGALG00000008980	VWA2	42.7738	20.9818	1.02618	0.0237753	0.0661611
ENSGALG00000035712	-	58.6427	28.7636	1.0264	0.0184021	0.0534468
ENSGALG00000011058	LEPR	110.451	54.2757	1.02701	0.00156682	0.00655966
ENSGALG00000045574	CAMK2N2	1273.16	624.759	1.02706	4.29369e-13	9.4754e-12
ENSGALG00000007426	MKX	223.764	109.833	1.02734	5.21075e-06	3.86351e-05
novel.539	-	906.831	444.822	1.0276	4.54153e-10	6.64847e-09
ENSGALG00000002734	UHMK1	2517.31	1235.05	1.02773	1.00865e-13	2.43156e-12
ENSGALG00000005969	-	173.372	85.04	1.02826	4.24429e-06	3.21134e-05
ENSGALG00000008976	ADAM22	1944.88	953.974	1.02831	4.92098e-19	2.06411e-17
ENSGALG00000015180	PSAT1	3751.87	1839.09	1.0284	2.07299e-17	7.46057e-16
ENSGALG00000030545	SLC35D3	174.989	85.8515	1.02841	0.000155632	0.000845488
ENSGALG00000041922	-	101.176	49.5204	1.03274	0.00214764	0.00863512
ENSGALG00000011671	SLC15A2	821.997	401.567	1.03366	5.39192e-09	6.78495e-08
ENSGALG00000038787	-	99.8458	48.8145	1.03595	0.00246529	0.00972893
ENSGALG00000036686	PLTP	566.176	276.363	1.03609	1.35488e-07	1.36977e-06
ENSGALG00000026970	IFITM3	427.99	208.651	1.03626	1.64711e-06	1.36755e-05
ENSGALG00000007334	ABAT	4962.24	2418.38	1.03721	1.04245e-30	1.28444e-28
ENSGALG00000015032	-	72.538	35.3737	1.03861	0.0027878	0.0107924
ENSGALG00000023581	UTS2R	37.117	18.0822	1.03931	0.037316	0.0955679
ENSGALG00000039698	DRD1	539.92	262.698	1.04021	7.25619e-10	1.03161e-08
ENSGALG00000039864	-	89.618	43.6047	1.04045	0.000844313	0.00382352
ENSGALG00000013598	SCGN	189.007	91.9357	1.04069	8.08355e-05	0.000467641
ENSGALG00000007448	SPRY3	144.997	70.5951	1.04182	0.000446193	0.00218092
ENSGALG00000012537	KCNJ3	1045.49	508.028	1.04184	2.33334e-15	6.65595e-14
ENSGALG00000009512	TFPI2	481.723	234.013	1.04331	8.30084e-09	1.00533e-07
ENSGALG00000007666	KCNIP2	1182.71	573.885	1.04374	2.35456e-15	6.7057e-14
novel.2662	-	155.772	75.438	1.04422	2.09354e-05	0.000137474
ENSGALG00000026043	-	508.429	246.649	1.04462	1.79175e-12	3.63738e-11
ENSGALG00000012747	NEDD9	229.027	110.941	1.04496	1.79238e-07	1.77367e-06
ENSGALG00000046071	-	90.9947	44.1952	1.04519	0.0146723	0.0443566
ENSGALG00000033012	SPRY4	188.843	91.5379	1.04591	5.25683e-06	3.89117e-05
ENSGALG00000010200	TRHDE	663.981	321.68	1.04636	5.67951e-15	1.57454e-13
ENSGALG00000035466	CACNB4	1459.34	706.489	1.047	1.97106e-14	5.17339e-13
ENSGALG00000043889	-	196.625	95.0684	1.04714	2.51046e-06	2.00915e-05
ENSGALG00000012033	SGSM3	415.426	200.892	1.04858	2.65737e-12	5.26807e-11
ENSGALG00000040620	LSAMP	3339.05	1613.69	1.04926	1.57608e-26	1.28275e-24
ENSGALG00000011153	LY75	331.55	160.206	1.04934	5.98927e-08	6.37855e-07
ENSGALG00000003026	MRTFB	902.776	435.997	1.05003	8.70836e-16	2.60119e-14
ENSGALG00000015016	SLC22A15	421.025	203.118	1.0531	3.97316e-05	0.000246745
ENSGALG00000033446	COX5B	3833.68	1846.85	1.05391	1.45343e-25	1.10205e-23
ENSGALG00000005855	CA5B	251.356	120.909	1.05436	2.53021e-06	2.02131e-05
ENSGALG00000010357	P2RY1	6547.89	3152.58	1.05459	3.82443e-17	1.33575e-15
ENSGALG00000031752	-	155.617	74.9185	1.05478	4.21271e-06	3.19289e-05
ENSGALG00000034971	SLC45A4	624.388	300.381	1.05488	2.48395e-15	7.06288e-14
ENSGALG00000043826	ANXA11	725.267	348.752	1.05606	2.08304e-10	3.19715e-09
novel.586	-	52.0735	25.0417	1.0565	0.011383	0.0357527
ENSGALG00000003005	CHRNB4	45.6348	21.9582	1.05756	0.0248856	0.0687881
ENSGALG00000016636	ARSH	110.251	52.9387	1.05768	8.04229e-05	0.000465861
ENSGALG00000009012	ZNF385B	113.389	54.5427	1.05773	0.00125157	0.00539907
ENSGALG00000035673	ADAM11	2211.48	1061.48	1.05905	3.61776e-20	1.70716e-18
ENSGALG00000011170	WIPF3	99.5999	47.7541	1.05931	0.000180229	0.000962318
ENSGALG00000042190	-	263.181	126.382	1.05933	9.23954e-08	9.55337e-07
ENSGALG00000034898	ITPK1	1440.5	691.53	1.05957	4.18365e-18	1.62074e-16
ENSGALG00000039320	-	87.5706	42.0485	1.06011	0.000711232	0.00328713
ENSGALG00000037603	SESN2	89.2805	42.9004	1.06056	0.00178388	0.00734368
ENSGALG00000015109	TJP2	739.498	354.37	1.06056	5.73012e-12	1.07132e-10
ENSGALG00000013624	FAM65B	1633.71	783.007	1.06112	4.55373e-09	5.80014e-08
ENSGALG00000004491	DMGDH	300.109	143.676	1.06129	1.18321e-07	1.20652e-06
ENSGALG00000012061	-	1281.78	613.808	1.06264	1.18004e-15	3.46069e-14
ENSGALG00000010798	DHCR24	2596.18	1243.32	1.06276	6.37048e-22	3.56562e-20
ENSGALG00000006804	ODF2L	232.956	111.592	1.06302	7.55184e-05	0.000441051
ENSGALG00000030687	LGI3	3070.59	1469.69	1.06316	2.54674e-11	4.38277e-10
ENSGALG00000015084	IGSF11	1258.11	601.945	1.06377	1.12396e-22	6.76007e-21
ENSGALG00000031656	EYA4	40.8296	19.503	1.06446	0.0358198	0.0923895
novel.74	-	604.877	289.001	1.06481	1.02283e-06	8.85264e-06
ENSGALG00000041608	-	67.7122	32.2989	1.06549	0.00189734	0.00774249
ENSGALG00000007766	KIAA1217	467.735	223.509	1.06566	1.28561e-10	2.02399e-09
ENSGALG00000030054	PTPRN2	4986.49	2381.35	1.06627	2.15306e-33	3.29321e-31
ENSGALG00000015057	DDO	91.6415	43.8598	1.06675	0.000655289	0.00305644
ENSGALG00000008508	PYGB	3540.24	1689.05	1.06739	6.10916e-13	1.3091e-11
ENSGALG00000008542	ADD3	5626.88	2684.62	1.06777	1.20467e-29	1.27989e-27
ENSGALG00000035927	ST8SIA5	445.237	212.423	1.06784	9.71292e-08	1.00195e-06
novel.559	-	654.052	312.086	1.06812	1.8673e-14	4.9229e-13
ENSGALG00000027633	RASSF9	131.62	62.8464	1.06889	5.75989e-05	0.000345298
ENSGALG00000003065	NECAB3	1307.29	623.152	1.06897	1.1558e-19	5.19168e-18
novel.843	-	55.6212	26.5867	1.06906	0.0159866	0.0476081
ENSGALG00000043633	-	65.8205	31.5068	1.06914	0.0164662	0.0487987
ENSGALG00000007141	-	203.682	96.9574	1.071	2.31452e-07	2.25143e-06
ENSGALG00000010307	ACYP1	535.926	255.123	1.07111	1.00675e-09	1.41207e-08
ENSGALG00000040204	-	106.55	50.7143	1.07206	0.000241439	0.00125221
ENSGALG00000032233	-	76.9194	36.5726	1.0744	0.00106688	0.00470414
ENSGALG00000005802	FLT4	992.458	471.346	1.07465	7.53096e-14	1.84304e-12
ENSGALG00000033664	MOV10L1	39.6946	18.7348	1.07488	0.0466184	0.114123
ENSGALG00000044130	-	373.35	177.185	1.07528	6.26131e-10	8.98814e-09
ENSGALG00000013892	MAP3K5	624.289	296.213	1.07629	6.24959e-16	1.90853e-14
novel.715	-	66.031	31.3718	1.0765	0.00736218	0.0247445
ENSGALG00000027876	IMMP2L	87.7674	41.712	1.0768	0.0011905	0.00517211
ENSGALG00000026736	OGN	101.6	48.1108	1.07882	0.0135823	0.0416217
ENSGALG00000004771	C1QB	84.5573	40.0628	1.07934	0.036712	0.0941976
ENSGALG00000005398	HAGH	2211.07	1045.46	1.08089	4.35874e-14	1.09742e-12
ENSGALG00000015123	ZDHHC23	789.567	373.308	1.08136	1.87894e-14	4.94625e-13
ENSGALG00000011202	COLQ	68.3986	32.3789	1.08226	0.00962457	0.0310486
ENSGALG00000002234	UNC13D	100.786	47.592	1.08244	0.000290837	0.00148114
ENSGALG00000016227	GPR34	32.8906	15.544	1.0825	0.0481437	0.117139
ENSGALG00000003921	DBNDD2	1365.37	644.897	1.08275	2.91977e-16	9.31743e-15
ENSGALG00000036956	-	35915.5	16940.4	1.08417	1.65533e-28	1.58757e-26
ENSGALG00000026864	ZCCHC24	398.711	188.153	1.08475	6.42506e-10	9.18605e-09
ENSGALG00000042538	BAIAP2	881.554	415.48	1.08542	2.46852e-22	1.45028e-20
ENSGALG00000043728	SCN8A	3913.31	1842.83	1.08664	1.91872e-24	1.32465e-22
ENSGALG00000031189	-	195.199	91.9728	1.08761	3.29781e-05	0.000208378
ENSGALG00000039598	-	83.7003	39.3891	1.08829	0.0024189	0.00956288
ENSGALG00000032922	GSTM2	275.935	129.609	1.09035	2.92035e-07	2.78428e-06
ENSGALG00000015687	-	106.67	50.1447	1.0904	0.000117492	0.00065596
ENSGALG00000015143	TTR	14148.8	6642.26	1.091	1.75957e-14	4.6527e-13
ENSGALG00000026557	PGF	84.3692	39.7475	1.09114	0.0149968	0.0451682
ENSGALG00000015570	GPR63	153.966	72.1907	1.09315	1.68383e-06	1.39477e-05
ENSGALG00000038065	-	2440.6	1143.65	1.094	2.22882e-24	1.52685e-22
ENSGALG00000004860	RASD1	635.102	297.445	1.09538	1.15283e-15	3.3865e-14
ENSGALG00000046141	-	185.675	86.986	1.09565	5.04216e-07	4.62338e-06
ENSGALG00000013929	PDGFRA	1757.06	822.482	1.09572	1.04252e-13	2.50662e-12
ENSGALG00000046210	-	412.422	192.848	1.09646	3.70211e-06	2.83863e-05
ENSGALG00000008697	RBM20	149.264	69.8268	1.09667	0.000191622	0.0010149
ENSGALG00000020084	CAPN13	35.0354	16.4048	1.098	0.0238092	0.0662347
ENSGALG00000003241	CCDC28B	65.8436	30.7248	1.09837	0.00390984	0.0144254
ENSGALG00000017068	KL	174.77	81.7232	1.09917	1.78571e-05	0.000119022
ENSGALG00000015544	ALDOB	87.198	40.773	1.09942	0.00172176	0.00710821
ENSGALG00000046452	-	134.663	62.8922	1.09969	3.27869e-05	0.000207244
novel.917	-	95.2114	44.362	1.09976	0.0224382	0.063083
ENSGALG00000033688	-	47.0965	21.9281	1.10035	0.023436	0.0654015
ENSGALG00000001407	ADAMTS15	519.731	242.332	1.10054	6.99684e-16	2.11849e-14
novel.2630	-	68.9086	32.1739	1.10114	0.00223846	0.00893715
ENSGALG00000002913	BRI3BP	1911.26	890.929	1.10159	6.29223e-24	4.15025e-22
ENSGALG00000043301	-	128.468	59.8927	1.10184	4.59887e-05	0.00028205
ENSGALG00000027114	-	999.788	465.763	1.10278	5.28766e-13	1.14973e-11
ENSGALG00000016975	KCTD4	487.963	226.991	1.10339	4.8617e-11	8.06925e-10
ENSGALG00000003789	FAM78A	108.425	50.4925	1.10482	0.000139239	0.000764624
ENSGALG00000030068	RAB3A	14811	6882.39	1.10573	2.56441e-21	1.35416e-19
ENSGALG00000010855	MTHFD2L	224.078	104.136	1.10773	8.89379e-08	9.2066e-07
ENSGALG00000037787	MEF2D	1859.46	862.881	1.10796	1.1061e-29	1.18225e-27
ENSGALG00000034967	GDPD5	2151.59	998.206	1.10824	2.088e-32	2.98766e-30
ENSGALG00000006856	CD151	1726.73	799.402	1.11082	1.72484e-13	3.99522e-12
ENSGALG00000010068	KCNK17	47.7581	22.1105	1.11351	0.00941946	0.0304923
ENSGALG00000005349	-	29.1889	13.4866	1.11365	0.0289035	0.077867
novel.701	-	290.836	134.613	1.11405	3.78071e-08	4.17687e-07
ENSGALG00000021395	-	58.261	26.9942	1.11456	0.0162392	0.0481984
ENSGALG00000027067	C1QTNF6	116.859	53.9513	1.11544	4.75144e-05	0.000290804
ENSGALG00000001038	MAN1C1	802.255	370.314	1.11585	2.95594e-15	8.33811e-14
ENSGALG00000043448	ABLIM2	1374.7	634.507	1.11594	1.43001e-10	2.23545e-09
ENSGALG00000012190	TMEM163	1215.12	560.518	1.11653	2.24221e-21	1.19111e-19
ENSGALG00000008294	ITPR1	1896.64	874.125	1.11772	1.61155e-19	7.13054e-18
ENSGALG00000012094	SLC35F4	91.6486	42.1879	1.11819	0.000421343	0.00206915
ENSGALG00000032465	ATP8	1379.31	634.882	1.11935	3.71937e-15	1.04749e-13
ENSGALG00000001261	CFAP52	283.415	130.449	1.11957	2.14011e-07	2.09308e-06
ENSGALG00000044849	-	128.319	58.9227	1.11978	0.00212444	0.00856368
ENSGALG00000007667	GPR158	2610.52	1201.41	1.12	1.66836e-32	2.42634e-30
ENSGALG00000010854	HDAC9	967.136	444.647	1.12142	6.31598e-19	2.61219e-17
ENSGALG00000040949	-	334.218	153.6	1.12144	2.36956e-10	3.60572e-09
ENSGALG00000016575	GPM6B	20103.5	9239.59	1.1216	8.44582e-34	1.36229e-31
ENSGALG00000036629	-	552.457	253.907	1.12197	1.99071e-14	5.20956e-13
ENSGALG00000011379	SLC44A5	1072.36	492.634	1.12262	1.55205e-13	3.62815e-12
ENSGALG00000004184	SPARC	11831.2	5430.33	1.12348	2.32735e-27	2.02419e-25
ENSGALG00000029847	-	53.9691	24.7601	1.12423	0.00559866	0.0195852
ENSGALG00000040180	CEBPD	56.5234	25.896	1.12464	0.00558246	0.019544
novel.577	-	27.7895	12.6975	1.12477	0.0424751	0.105996
ENSGALG00000020999	DYNLL1	1040.72	476.771	1.12642	3.89078e-10	5.73844e-09
ENSGALG00000002615	DEF6	128.123	58.625	1.12731	2.05505e-05	0.000135247
ENSGALG00000002960	HMGCS2	45.2065	20.6527	1.12913	0.0188263	0.0545003
ENSGALG00000031844	-	149.05	68.1382	1.12945	3.10477e-06	2.42997e-05
ENSGALG00000014994	CRHBP	976.535	446.215	1.12977	6.98662e-08	7.36118e-07
ENSGALG00000004058	GPR146	216.819	99.1413	1.13025	4.24942e-08	4.66565e-07
ENSGALG00000030073	-	168.69	77.0207	1.1321	0.0119604	0.037337
ENSGALG00000010820	CHGA	2890.1	1318.39	1.1326	3.86509e-26	3.02103e-24
ENSGALG00000033783	FER1L6	100.18	45.6718	1.13399	0.000141691	0.000776884
ENSGALG00000040923	-	88.6912	40.4841	1.1343	0.000336613	0.00169304
ENSGALG00000037401	IDH3A	4423.39	2014.99	1.13471	3.86835e-19	1.64199e-17
ENSGALG00000012748	ELOVL2	1585.06	721.942	1.13533	3.19108e-13	7.14881e-12
ENSGALG00000042063	-	2390.06	1086.49	1.13767	3.0833e-16	9.78647e-15
novel.2385	-	393.056	178.41	1.13788	3.26177e-08	3.6421e-07
ENSGALG00000005797	COL20A1	64.1245	29.1056	1.1383	0.00459579	0.01653
ENSGALG00000021272	SCN2B	936.637	425.6	1.13833	8.17237e-20	3.73714e-18
ENSGALG00000017241	-	83.9589	38.0724	1.14257	0.00114958	0.00503005
ENSGALG00000000399	DUSP28	103.323	46.7448	1.14259	0.000581527	0.0027566
ENSGALG00000044293	IGSF10	105.87	47.8937	1.14328	0.000324726	0.00163867
ENSGALG00000030223	-	43.2634	19.6111	1.14387	0.0133153	0.0409733
ENSGALG00000015261	NPBWR1	45.9521	20.7987	1.14624	0.00825825	0.0272504
ENSGALG00000005430	ALS2CL	567.51	256.391	1.14664	7.0237e-14	1.72604e-12
ENSGALG00000014862	HMGCS1	140.281	63.4425	1.14678	0.0013667	0.00580958
ENSGALG00000012367	TRIM9	3824.06	1727.01	1.1469	5.06392e-31	6.3722e-29
ENSGALG00000016348	SAT1	1860.6	840.613	1.14693	3.63782e-21	1.88728e-19
ENSGALG00000006908	DLG1	2188.62	987.98	1.1479	1.23384e-18	4.9981e-17
ENSGALG00000040418	DGAT2	194.854	87.8945	1.14943	1.15515e-05	8.03262e-05
ENSGALG00000008150	RASAL1	66.0919	29.7737	1.14974	0.00345867	0.0129767
ENSGALG00000019276	-	107.177	48.3666	1.15015	0.000142829	0.000782158
ENSGALG00000028658	KBTBD3	299.823	135.152	1.15083	8.57502e-09	1.03783e-07
ENSGALG00000016843	COL4A2	3040.2	1368.15	1.15229	3.12273e-28	2.88572e-26
ENSGALG00000030250	SV2B	1815.27	816.646	1.1529	2.89016e-30	3.26654e-28
ENSGALG00000043922	-	34.6283	15.628	1.15336	0.0360915	0.0929281
ENSGALG00000045783	-	657.297	295.25	1.1537	6.29604e-08	6.68119e-07
ENSGALG00000039730	-	480.407	215.93	1.15396	2.66512e-12	5.27755e-11
novel.525	-	457.778	205.633	1.1544	5.56704e-13	1.20605e-11
ENSGALG00000011618	ADSSL1	412.356	185.184	1.15542	3.24982e-08	3.63562e-07
ENSGALG00000004393	-	51.012	22.8584	1.15558	0.00794682	0.0263896
ENSGALG00000009293	CHN1	5815.42	2602.61	1.16001	1.98342e-28	1.89201e-26
ENSGALG00000008676	RRBP1	669.794	299.493	1.16042	4.37872e-13	9.62695e-12
ENSGALG00000016992	HTR2A	39.0024	17.4642	1.16084	0.0157621	0.0470026
ENSGALG00000001273	C2CD4C	300.202	134.395	1.16097	2.20729e-05	0.000144249
ENSGALG00000029819	SCG2	8614.91	3852.88	1.16097	1.07862e-18	4.38939e-17
ENSGALG00000016507	FNDC4	415.421	185.51	1.1619	8.71266e-14	2.11763e-12
ENSGALG00000012757	PMCH	97.0268	43.4733	1.16193	0.0012975	0.00556206
ENSGALG00000008918	LAMP5	954.693	426.732	1.16212	1.07285e-14	2.88853e-13
ENSGALG00000039326	HSBP1L1	244.58	109.194	1.16275	5.17337e-06	3.84221e-05
ENSGALG00000012594	NTRK2	4387.39	1959.7	1.16275	6.56428e-13	1.39986e-11
ENSGALG00000015910	CD109	160.873	71.8284	1.16282	4.49734e-06	3.38404e-05
ENSGALG00000013846	ARFGEF3	2278.11	1016.51	1.16481	2.4185e-20	1.1629e-18
ENSGALG00000004760	TMEM116	54.397	24.3584	1.16517	0.0103006	0.0328886
ENSGALG00000036798	COL4A1	3077.54	1371.36	1.16648	5.41255e-19	2.25961e-17
ENSGALG00000009024	CLIP4	572.193	255.021	1.16671	1.21166e-11	2.20043e-10
ENSGALG00000033139	-	166.516	74.133	1.16731	0.000216061	0.00113318
ENSGALG00000005903	NRIP3	882.664	392.752	1.16871	1.55004e-13	3.62815e-12
ENSGALG00000007687	MAP2K1	3673.98	1633.93	1.16926	3.3065e-44	1.02924e-41
ENSGALG00000006351	FAS	44.8069	19.8765	1.17064	0.00678815	0.0230819
ENSGALG00000037390	GPR83L	27.5481	12.2361	1.17121	0.0381744	0.0972912
ENSGALG00000003829	HPCAL4	1270.02	564.043	1.17155	2.48213e-14	6.41981e-13
novel.1613	-	68.2602	30.2957	1.17365	0.00128171	0.00550769
ENSGALG00000033198	MYO5C	29.6058	13.0872	1.17405	0.0309523	0.0823487
ENSGALG00000008055	SYT13	4790.36	2123.13	1.17414	7.7721e-13	1.64753e-11
ENSGALG00000028520	CST3	29286.3	12973	1.17477	9.63387e-21	4.72185e-19
ENSGALG00000005470	PLPPR5	748.857	331.867	1.17492	5.57824e-13	1.20699e-11
ENSGALG00000034716	HEY2	156.519	69.2556	1.17652	5.23628e-05	0.000317304
ENSGALG00000030341	-	592.768	262.141	1.1771	3.39771e-16	1.0746e-14
ENSGALG00000015248	SNTG1	777.693	343.671	1.17838	5.08889e-16	1.57576e-14
ENSGALG00000005554	ADIPOQ	25.9936	11.4583	1.1785	0.0381144	0.0972056
ENSGALG00000008085	NEFH	1731.87	765.288	1.17862	1.92828e-12	3.9056e-11
ENSGALG00000004852	DNM1	12080.4	5330.02	1.18049	5.94362e-22	3.34781e-20
ENSGALG00000010645	ENPP6	195.164	85.9716	1.18063	1.84199e-06	1.51869e-05
ENSGALG00000031276	-	2143.75	945.199	1.18167	3.70552e-28	3.40654e-26
ENSGALG00000041911	AAK1	3750.06	1653.34	1.18192	1.04223e-29	1.12073e-27
ENSGALG00000045614	PCDHA3	49.0161	21.5191	1.18196	0.0212649	0.0603489
ENSGALG00000034493	DCLK3	318.231	140.188	1.18261	8.31119e-07	7.29298e-06
ENSGALG00000004526	TNR	3805.24	1673.03	1.18526	2.01887e-28	1.91552e-26
ENSGALG00000009388	SUSD4	497.087	218.593	1.1857	1.07385e-10	1.7088e-09
ENSGALG00000033295	CAV2	158.157	69.5324	1.18619	2.07406e-06	1.68729e-05
novel.1842	-	446.895	196.584	1.18658	4.0624e-05	0.00025167
ENSGALG00000016755	KIAA1211L	92.3062	40.6099	1.18687	0.000412637	0.00203033
novel.742	-	53.442	23.4822	1.18778	0.00274004	0.0106381
ENSGALG00000025921	-	55.4822	24.3398	1.18811	0.00520264	0.0183994
ENSGALG00000041604	NPTXR	3212.93	1409.84	1.1888	2.89045e-30	3.26654e-28
ENSGALG00000037943	PRKCB	4596.48	2015.49	1.18962	4.14471e-18	1.60916e-16
ENSGALG00000042454	DCDC2	204.701	89.7245	1.19129	4.60407e-05	0.000282174
novel.1015	-	1875.72	820.753	1.19254	0.000259437	0.0013354
ENSGALG00000031449	-	131.348	57.6005	1.19284	4.33473e-05	0.000267143
ENSGALG00000028345	RHBDL1	1270.35	554.975	1.1952	4.30088e-12	8.22302e-11
ENSGALG00000008858	MDH1	9135.04	3985.48	1.19679	5.76743e-26	4.42987e-24
novel.889	-	187.633	81.8402	1.19784	1.5328e-07	1.53391e-06
ENSGALG00000027192	NTS	2768.59	1206.76	1.19824	2.95335e-14	7.56141e-13
ENSGALG00000014206	GABRA2	960.215	418.651	1.19831	1.81362e-23	1.17871e-21
ENSGALG00000044797	-	594.023	258.559	1.19997	1.22786e-09	1.70067e-08
ENSGALG00000035081	HTR7L	192.535	83.5989	1.20379	2.51734e-08	2.87233e-07
ENSGALG00000006992	MMP9	39.4847	17.1052	1.20676	0.0116856	0.0365867
ENSGALG00000004849	WSCD2	682.764	295.756	1.208	5.52033e-21	2.81455e-19
ENSGALG00000027165	RNASE4	52.3558	22.7279	1.20838	0.0254338	0.0700728
ENSGALG00000006785	IRF1	45.3487	19.6644	1.20902	0.0063817	0.0219437
ENSGALG00000041300	-	530.904	229.469	1.20972	3.61118e-07	3.39907e-06
ENSGALG00000015332	CPLX1	2570.05	1110.92	1.21026	1.95779e-21	1.04944e-19
ENSGALG00000014730	ELOVL7	103.681	44.6971	1.21123	5.28789e-05	0.000319885
ENSGALG00000034098	-	103.565	44.6954	1.21167	0.000102648	0.000580025
ENSGALG00000026661	MSRB3	190.15	82.1669	1.2122	5.97555e-07	5.39558e-06
ENSGALG00000044070	-	49.2775	21.2417	1.21397	0.00427323	0.0155304
ENSGALG00000031242	-	91.744	39.5037	1.21539	0.000368389	0.00183655
novel.1841	-	243.69	104.973	1.21583	4.53895e-09	5.78548e-08
ENSGALG00000008896	PPP1R1C	108.812	46.9336	1.21637	8.35472e-05	0.0004816
ENSGALG00000009861	RD3	364.661	156.91	1.21684	4.97163e-12	9.41417e-11
ENSGALG00000044836	-	203.562	87.7083	1.21708	7.23804e-07	6.43726e-06
ENSGALG00000029746	NT5DC3	345.325	148.194	1.22035	3.94183e-09	5.09761e-08
ENSGALG00000009042	ISM1	152.791	65.5628	1.22145	7.40467e-07	6.569e-06
ENSGALG00000041805	-	1429.77	612.862	1.22188	5.8038e-23	3.6259e-21
ENSGALG00000015086	OSBPL1A	2433.35	1043.45	1.22193	7.17273e-21	3.5849e-19
ENSGALG00000033561	DGKB	708.235	303.78	1.22262	7.97369e-12	1.47524e-10
ENSGALG00000027983	-	2572.44	1101.83	1.22362	5.62771e-17	1.92763e-15
ENSGALG00000017411	-	156.48	67.0894	1.22381	9.09348e-05	0.000520801
ENSGALG00000030780	MGAT4A	408.981	175.229	1.22444	1.26397e-11	2.29074e-10
ENSGALG00000002525	RASGEF1A	2904.18	1242.86	1.22481	5.96353e-28	5.42613e-26
ENSGALG00000003582	SLC1A3	8168.79	3493.22	1.22579	4.00346e-29	4.05899e-27
ENSGALG00000009601	NELL2	24071	10289.5	1.22618	4.05256e-31	5.1729e-29
ENSGALG00000011958	TEF	2699.63	1153.74	1.2269	1.0643e-28	1.03532e-26
ENSGALG00000041998	-	139.73	59.6705	1.2271	7.5316e-06	5.42118e-05
novel.885	-	106.491	45.5023	1.22723	1.63993e-05	0.000110049
ENSGALG00000007409	SCN4B	51.629	22.0201	1.22755	0.0039462	0.0145293
ENSGALG00000001055	NSF	11431.3	4878.1	1.22869	5.81944e-31	7.27131e-29
ENSGALG00000001314	PTGS1	138.369	59.0203	1.22872	6.86286e-06	4.97616e-05
ENSGALG00000035042	-	70.939	30.315	1.22979	0.00112581	0.00493945
ENSGALG00000030512	-	1711.63	730.178	1.22985	7.69701e-23	4.74189e-21
ENSGALG00000002015	SNCG	1873.88	798.666	1.23035	2.12413e-21	1.13518e-19
ENSGALG00000035275	-	31.6845	13.4753	1.23196	0.0136413	0.0417665
ENSGALG00000010672	KCNK13	68.3673	29.0717	1.23223	0.000359591	0.00179673
ENSGALG00000005853	HTR2C	314.038	133.649	1.23367	1.26838e-08	1.50835e-07
ENSGALG00000039812	-	211.131	89.8736	1.234	2.84356e-09	3.76233e-08
ENSGALG00000032320	CEND1	2623.64	1115.7	1.23402	7.57108e-25	5.33063e-23
ENSGALG00000008352	CKMT1A	2745.3	1167.28	1.2341	3.06252e-11	5.20474e-10
ENSGALG00000037400	-	3203.04	1360.02	1.23612	5.02587e-20	2.34049e-18
ENSGALG00000004936	GLRA4	463.176	196.756	1.23624	1.86398e-06	1.53396e-05
ENSGALG00000002314	CDHR1	83.7822	35.5293	1.23798	0.000622907	0.0029285
ENSGALG00000026638	RELL2	574.985	243.715	1.23855	4.336e-13	9.54501e-12
ENSGALG00000000364	STC1	48.2858	20.5123	1.23957	0.00764786	0.0255402
ENSGALG00000032153	-	284.09	120.206	1.24087	9.78158e-07	8.50333e-06
ENSGALG00000035052	BMP3	220.823	93.4462	1.24259	2.11892e-08	2.43653e-07
ENSGALG00000007346	JCAD	1791.2	756.669	1.2433	4.66903e-29	4.70691e-27
ENSGALG00000009057	TASP1	379.547	160.438	1.24339	1.13683e-11	2.06665e-10
ENSGALG00000040681	-	331.648	140.13	1.24369	2.62245e-06	2.08992e-05
ENSGALG00000029823	-	456	192.466	1.24489	6.92871e-16	2.1057e-14
ENSGALG00000008912	ABCB1	346.615	146.256	1.24587	6.94681e-10	9.90008e-09
ENSGALG00000023036	FRMPD1	342.091	144.046	1.2466	1.36246e-11	2.44924e-10
ENSGALG00000035994	-	176.369	74.4412	1.24852	3.87726e-05	0.000241805
ENSGALG00000001117	PFKFB2	1531.31	644.253	1.24921	5.86599e-35	1.00076e-32
ENSGALG00000042744	RGS2	357.003	150.176	1.24978	1.99498e-12	4.02235e-11
ENSGALG00000033365	ALDH1A3	70.1095	29.5292	1.25012	0.00791266	0.0262909
ENSGALG00000038678	EPB41L3	3788.21	1591.07	1.25169	1.25296e-26	1.02446e-24
ENSGALG00000023359	BTBD17	1076.28	451.569	1.25345	2.76576e-24	1.86942e-22
ENSGALG00000002389	ITGB4	188.007	78.7799	1.25382	4.90951e-08	5.33427e-07
ENSGALG00000029170	NPBWR2	43.5626	18.2427	1.25435	0.00693984	0.0235031
ENSGALG00000034187	2019-09-08	1885.53	790.237	1.25483	9.91639e-35	1.67566e-32
ENSGALG00000008733	LPAR3	55.2172	23.1683	1.25591	0.00136212	0.00579289
ENSGALG00000007740	-	1115.78	467.439	1.25611	1.13996e-16	3.77352e-15
ENSGALG00000046130	-	28.9582	12.1053	1.25642	0.0184452	0.0535542
ENSGALG00000014668	MCTP1	479.666	200.488	1.25835	3.14612e-10	4.7027e-09
ENSGALG00000043584	COL19A1	619.667	259.118	1.2588	2.98808e-17	1.06034e-15
ENSGALG00000006995	APOD	94.0817	39.1858	1.25968	0.000758953	0.00347599
ENSGALG00000036093	PTPN7	32.8501	13.7262	1.26206	0.0210757	0.0599654
ENSGALG00000044216	-	42.9353	17.8514	1.26225	0.00467026	0.0167571
ENSGALG00000000394	SLC6A17	8135.34	3391.36	1.26236	5.42037e-40	1.33572e-37
ENSGALG00000042914	-	513.565	214.213	1.26252	7.21642e-18	2.69557e-16
ENSGALG00000010476	BNIP3	1431.68	595.175	1.26665	4.88973e-25	3.51245e-23
ENSGALG00000019277	SLCO1B3	92.2904	38.3895	1.26724	0.000285809	0.00145804
ENSGALG00000003747	OSMR	57.4685	23.8177	1.26778	0.00861628	0.0282531
ENSGALG00000016128	B3GALT5	67.5504	28.1424	1.2678	0.000949223	0.00424886
ENSGALG00000007798	SHQ1	163.474	67.7911	1.26807	0.000190821	0.00101126
ENSGALG00000035779	-	36.2423	15.0542	1.26928	0.0264837	0.0723475
novel.296	-	70.6636	29.2611	1.26946	0.00767835	0.0256275
ENSGALG00000033885	RAP1GAP2	814.482	337.895	1.27034	3.55003e-18	1.38131e-16
ENSGALG00000005861	-	501.554	208.087	1.27106	8.561e-11	1.37962e-09
ENSGALG00000028155	-	79.9629	33.1687	1.27305	0.000172082	0.000923822
ENSGALG00000007998	SLC26A4	136.155	56.3784	1.2736	0.000272457	0.00139576
ENSGALG00000030673	-	1696.48	701.895	1.27374	5.21715e-30	5.714e-28
ENSGALG00000043390	-	59.3706	24.5916	1.27495	0.00179261	0.00736592
ENSGALG00000001319	CAMK1G	279.133	115.29	1.27569	1.3887e-09	1.913e-08
ENSGALG00000007927	CNTN6	225.039	92.8707	1.27665	4.92636e-05	0.000300473
ENSGALG00000041452	-	725.335	299.364	1.27685	1.19805e-13	2.84943e-12
ENSGALG00000036222	-	30.1987	12.3982	1.27685	0.0212782	0.0603769
novel.209	-	29.5167	12.2135	1.27691	0.0157107	0.0468809
ENSGALG00000012705	GMPR	406.079	167.756	1.27748	7.75211e-13	1.64527e-11
ENSGALG00000008133	AS3MT	144.177	59.5111	1.27845	1.53319e-06	1.28075e-05
ENSGALG00000017326	-	2725.49	1123.39	1.27885	3.45044e-45	1.1551e-42
ENSGALG00000003568	PPP1R16B	557.985	230.015	1.27886	2.48348e-19	1.07211e-17
ENSGALG00000011124	ARHGAP24	540.28	222.745	1.27993	1.05816e-12	2.20102e-11
ENSGALG00000015529	WFS1	721.929	297.486	1.28	3.89783e-16	1.22621e-14
ENSGALG00000030115	WISP1	33.9563	13.9432	1.28118	0.0236644	0.0659042
ENSGALG00000031318	-	2177.4	896.12	1.28127	5.26539e-18	2.00048e-16
ENSGALG00000011970	CHADL	50.819	20.9617	1.28134	0.00233569	0.00927525
ENSGALG00000023542	ALPL	447.709	184.361	1.2816	2.19081e-10	3.34994e-09
ENSGALG00000003034	SS2	260.637	107.334	1.28168	5.8453e-08	6.25149e-07
ENSGALG00000014128	A4GALT	310.607	127.617	1.28401	2.38549e-12	4.75565e-11
novel.1218	-	96.9913	39.8999	1.28473	2.33654e-05	0.000152024
ENSGALG00000043025	EPS8L2	146.27	60.1388	1.28506	7.77642e-06	5.58381e-05
novel.995	-	39.73	16.3435	1.28528	0.00934291	0.0302776
ENSGALG00000044919	-	1554.84	637.988	1.28557	8.17702e-40	1.90899e-37
ENSGALG00000031447	PURB	137.076	56.1796	1.28697	4.22185e-06	3.19571e-05
ENSGALG00000003689	PAPSS2	228.795	93.6907	1.28737	2.97408e-07	2.83255e-06
ENSGALG00000016964	EPSTI1	48.7337	19.9992	1.28886	0.00351738	0.0131691
ENSGALG00000041383	-	255.912	104.869	1.28971	3.87771e-08	4.27218e-07
ENSGALG00000034524	-	466.091	190.748	1.29047	2.03178e-14	5.3092e-13
ENSGALG00000015626	RGS12	1045.12	427.18	1.29093	1.51639e-16	4.96403e-15
ENSGALG00000002974	SPHKAP	3858.21	1575.44	1.29209	3.51848e-42	9.75428e-40
ENSGALG00000045305	-	2268.34	925.854	1.29316	2.43299e-18	9.62438e-17
ENSGALG00000031652	AK5	1199.66	489.706	1.29343	5.30559e-17	1.82434e-15
ENSGALG00000008593	ATP1B4	159.361	65.0472	1.29426	1.40155e-07	1.41213e-06
ENSGALG00000002080	DOCK2	86.509	35.3189	1.29452	4.12199e-05	0.00025474
ENSGALG00000045817	FBXL13	65.003	26.5634	1.29554	0.00115417	0.00504638
ENSGALG00000005074	FAM102A	281.781	114.676	1.29789	4.19277e-11	7.01146e-10
ENSGALG00000010950	PPP4R4	629.57	256.03	1.2994	3.62839e-13	8.06739e-12
ENSGALG00000015347	ZPLD1	23.6743	9.63653	1.3005	0.045197	0.111348
ENSGALG00000004365	WDR66	308.713	125.361	1.30094	5.51845e-10	7.96688e-09
ENSGALG00000004394	-	118.928	48.214	1.30248	2.33369e-05	0.000151894
ENSGALG00000007193	HRASLS	1055.47	427.705	1.30253	1.71847e-24	1.19104e-22
ENSGALG00000021627	IFI27L1	235.589	95.5308	1.30276	7.5499e-07	6.68446e-06
ENSGALG00000016265	LANCL3	661.412	267.991	1.30461	1.2099e-12	2.48748e-11
ENSGALG00000001918	DNAJB5	434.349	175.81	1.30554	3.97557e-12	7.65066e-11
ENSGALG00000005379	SGSM1	677.253	274.073	1.30606	6.14524e-13	1.31524e-11
ENSGALG00000038087	CACNG3	3087.99	1248.29	1.30703	3.4573e-39	7.7648e-37
ENSGALG00000043831	LRRC73	4096.99	1655.1	1.30793	9.11012e-22	5.03547e-20
ENSGALG00000001416	ADRA1B	28.6406	11.5454	1.30859	0.0178716	0.0521794
ENSGALG00000024031	CYB561	308.214	124.547	1.3089	3.2845e-09	4.29238e-08
novel.469	-	37.9413	15.318	1.30894	0.010589	0.0336702
ENSGALG00000032366	MEF2A	3727.25	1501	1.31242	7.20183e-32	9.90544e-30
ENSGALG00000002112	CSF3R	74.3923	29.9641	1.31266	0.000180555	0.000963479
novel.1195	-	427.706	172.303	1.31351	1.33238e-12	2.72981e-11
ENSGALG00000005933	SLC5A11	75.1156	30.1972	1.314	0.000460648	0.00224539
ENSGALG00000023847	-	152.484	61.3617	1.31437	5.00806e-07	4.59685e-06
ENSGALG00000023472	-	58.0571	23.375	1.31645	0.00395525	0.0145566
ENSGALG00000009902	CFAP57	229.637	92.0673	1.31775	7.45659e-11	1.21377e-09
ENSGALG00000005814	-	1009.95	405.47	1.31798	5.74326e-16	1.76605e-14
ENSGALG00000002086	RASL10B	738.259	295.811	1.31986	1.62813e-15	4.72793e-14
novel.555	-	1422.07	569.291	1.32062	0.00338713	0.0127459
ENSGALG00000016292	COL21A1	257.341	103.117	1.321	8.62856e-12	1.59143e-10
ENSGALG00000021552	RASL10A	20.8164	8.31656	1.3233	0.0350202	0.0906831
ENSGALG00000029768	PTGDR	25.4385	10.1448	1.32351	0.0435501	0.108131
ENSGALG00000014971	SLC2A9	124.288	49.7018	1.32371	1.6565e-06	1.3747e-05
ENSGALG00000039984	-	62.6178	24.9061	1.32655	0.0078421	0.0260906
ENSGALG00000011225	SLC25A47	535.999	213.787	1.32679	1.34901e-13	3.17963e-12
ENSGALG00000037211	-	54.6587	21.7951	1.32686	0.000763588	0.00349272
ENSGALG00000044107	-	828.245	329.833	1.32941	5.0651e-15	1.41749e-13
ENSGALG00000011376	ANKRD9	322.7	128.535	1.33018	1.84428e-11	3.24952e-10
ENSGALG00000033461	-	35.6761	14.2143	1.33019	0.0160532	0.0477663
ENSGALG00000036091	-	88.6248	35.238	1.33027	0.000548375	0.00261552
ENSGALG00000006471	SLCO2A1	95.953	38.2058	1.33039	0.000543163	0.00259415
ENSGALG00000013723	OASL	91.2151	36.3072	1.33074	0.000621223	0.00292445
ENSGALG00000029917	SGCA	66.316	26.3132	1.33165	0.000383369	0.00190214
ENSGALG00000031754	KCNG2	356.036	141.188	1.33369	1.72697e-08	2.00795e-07
ENSGALG00000008930	B3GNT2	1778.83	705.802	1.33391	2.41964e-30	2.82442e-28
ENSGALG00000028871	SLC38A3	966.885	383.913	1.33396	3.18797e-22	1.84246e-20
ENSGALG00000029520	-	65.9334	26.1769	1.33416	0.000961785	0.00429736
ENSGALG00000003601	ATP2B4	13437.2	5319.07	1.33705	1.50837e-30	1.82058e-28
ENSGALG00000006627	UPB1	22.7982	9.02174	1.33745	0.0287812	0.0776081
ENSGALG00000040648	RGS11	321.096	126.73	1.341	1.4946e-08	1.75968e-07
ENSGALG00000010098	SLC6A9	3536.88	1395.16	1.34205	6.26351e-26	4.79017e-24
ENSGALG00000015269	OPRK1	275.8	108.798	1.34492	5.18102e-07	4.73845e-06
ENSGALG00000039206	ARID5A	94.9161	37.3091	1.34544	0.000104938	0.000591833
ENSGALG00000001348	TEKT3	70.9975	27.9309	1.34605	0.000142207	0.000779312
ENSGALG00000016902	GPC5	353.473	139.003	1.3478	3.62326e-11	6.12839e-10
ENSGALG00000028318	CDKN1A	1632.75	640.555	1.35012	2.6122e-11	4.48669e-10
ENSGALG00000031485	-	18.6965	7.32337	1.35051	0.0428531	0.106699
ENSGALG00000014759	STYK1	59.8635	23.4693	1.35095	0.000609425	0.00287609
ENSGALG00000015754	TMEM215	47.5961	18.7245	1.35107	0.00208299	0.00842256
ENSGALG00000029648	TH	47.6924	18.6792	1.35382	0.00255134	0.0100084
ENSGALG00000030913	AJM1	1819.12	711.166	1.35522	5.49554e-33	8.12551e-31
ENSGALG00000036751	-	28.7029	11.2154	1.35591	0.0101396	0.0324213
ENSGALG00000030032	SLC4A10	5255.52	2052.91	1.3564	5.4425e-17	1.86779e-15
ENSGALG00000012464	SOUL	399.872	155.848	1.35984	8.88196e-06	6.29105e-05
ENSGALG00000010781	GLRA3	137.41	53.6019	1.36067	5.44819e-07	4.95725e-06
ENSGALG00000039101	ASIP	23.2704	9.05886	1.36174	0.0358482	0.0924357
ENSGALG00000011894	CYP2D6	606.527	236.101	1.36211	7.59165e-18	2.81793e-16
ENSGALG00000046330	-	20.5335	7.96882	1.36243	0.0333258	0.087286
ENSGALG00000030006	-	33.8944	13.1969	1.3625	0.0145724	0.0440986
ENSGALG00000012322	KCTD16	626.052	243.565	1.36316	6.8224e-21	3.42913e-19
ENSGALG00000032937	DLGAP2	569.761	221.597	1.36357	4.23046e-19	1.78715e-17
ENSGALG00000030776	METTL7A	278.03	108.085	1.36435	2.09362e-11	3.66339e-10
ENSGALG00000001698	GABRA1	4126.57	1602.78	1.36473	6.6354e-29	6.54056e-27
ENSGALG00000042351	PIK3R6	161.366	62.6801	1.36526	9.92479e-09	1.19063e-07
ENSGALG00000038241	CARTPT	61.6218	23.8628	1.3678	0.00247638	0.00975967
ENSGALG00000029669	C1QC	56.8742	22.0485	1.36835	0.0150445	0.0452734
ENSGALG00000024171	HRH2	88.5978	34.2708	1.36911	4.7714e-05	0.000291925
ENSGALG00000011485	HCRT	79.8542	30.8668	1.37413	0.00354374	0.0132538
ENSGALG00000007048	SYNM	672.386	259.337	1.37616	2.6717e-11	4.58005e-10
ENSGALG00000028106	SLC35E4	114.215	44.0493	1.37628	6.94585e-07	6.19916e-06
ENSGALG00000014717	ANKRD55	37.7788	14.5815	1.37763	0.00649896	0.0222822
ENSGALG00000029618	AGBL2	119.375	45.8904	1.37767	3.53328e-05	0.000222227
ENSGALG00000033707	-	647.238	248.019	1.38487	1.78668e-16	5.82733e-15
novel.692	-	161.752	61.9662	1.38526	1.22536e-06	1.04576e-05
ENSGALG00000019484	-	22.6673	8.70953	1.38575	0.0332934	0.0872176
novel.1930	-	21.7298	8.28749	1.38605	0.0393875	0.0997215
ENSGALG00000006562	MCF2	2304.58	881.474	1.38693	5.03673e-23	3.15779e-21
ENSGALG00000006019	EPHX4	484.739	185.042	1.39003	6.93914e-15	1.89707e-13
novel.122	-	23.6808	9.05886	1.39009	0.0262346	0.071833
ENSGALG00000038405	CASR	58.2744	22.1638	1.39366	0.000461743	0.00225011
ENSGALG00000035028	NAB2	184.192	70.0558	1.39393	1.22994e-09	1.70223e-08
ENSGALG00000045096	-	92.8036	35.3656	1.39467	2.91821e-05	0.000186049
ENSGALG00000013154	SLCO1C1	66.9067	25.5615	1.39497	0.0181894	0.0529764
ENSGALG00000011434	SLC11A1	87.1537	33.1719	1.39597	4.89244e-05	0.000298507
ENSGALG00000045617	BAALC	526.154	199.884	1.39776	7.52178e-09	9.19128e-08
ENSGALG00000030275	-	53.1664	20.1403	1.39855	0.00097054	0.0043343
ENSGALG00000006152	-	720.11	273.191	1.39879	8.53e-20	3.88066e-18
ENSGALG00000004285	HNF4A	28.679	10.8935	1.4	0.0124865	0.0386847
ENSGALG00000007222	UTS2B	25.4286	9.6026	1.40342	0.0314296	0.0833435
ENSGALG00000027785	CCBE1	189.014	71.4827	1.40438	1.96036e-06	1.60584e-05
ENSGALG00000002988	PHGDH	2910.43	1098.08	1.40621	1.07659e-37	2.1224e-35
ENSGALG00000003103	MST1R	103.813	39.1988	1.40707	0.00167712	0.00695252
novel.633	-	639.2	240.972	1.40805	2.2562e-16	7.2784e-15
ENSGALG00000014975	DRD5	317.814	119.683	1.4087	2.88094e-14	7.39739e-13
ENSGALG00000011742	ART4	88.2954	33.3641	1.40965	0.00128817	0.00552876
ENSGALG00000013795	HIVEP2	4260.85	1602.59	1.41105	3.24289e-31	4.1694e-29
ENSGALG00000038223	WHRN	306.63	115.13	1.412	1.65287e-13	3.84863e-12
novel.2639	-	135.807	50.9958	1.41336	4.51943e-07	4.1983e-06
ENSGALG00000011391	AMN	41.0156	15.339	1.41569	0.0034013	0.0127887
ENSGALG00000007179	ATP13A5	142.15	53.3123	1.41672	5.51697e-08	5.92893e-07
ENSGALG00000013225	VAT1L	3004.54	1124.87	1.41772	1.7064e-23	1.1131e-21
ENSGALG00000004721	-	101.875	38.0918	1.41875	2.72946e-06	2.16391e-05
ENSGALG00000041225	-	1119.8	418.573	1.4202	2.56604e-13	5.80721e-12
ENSGALG00000003980	IQCA1	65.0313	24.351	1.42043	0.000409445	0.00201686
ENSGALG00000037754	-	1854.1	692.526	1.42141	4.53918e-39	1.00672e-36
ENSGALG00000041140	HTRA1	1387.01	517.646	1.42202	1.12998e-42	3.2337e-40
ENSGALG00000005589	SYNGR3	14633.9	5459.38	1.42261	3.42573e-29	3.53382e-27
ENSGALG00000026902	P2RX6	504.527	187.939	1.42348	4.91564e-11	8.14352e-10
ENSGALG00000040463	CABP7	683.966	255.028	1.42365	4.30929e-09	5.53648e-08
ENSGALG00000035879	ITGA7	433.295	161.578	1.42413	6.44884e-11	1.05554e-09
ENSGALG00000002610	-	1602.71	597.338	1.4244	7.00225e-31	8.68805e-29
ENSGALG00000009700	PDK4	255.345	95.0436	1.42619	3.32868e-13	7.42896e-12
ENSGALG00000016205	PDXK	3001.61	1117.04	1.42641	2.06233e-31	2.73069e-29
ENSGALG00000014189	SULT4A1	5366.35	1995.25	1.42754	1.6492e-19	7.27893e-18
ENSGALG00000013948	RASL11B	1195.33	443.021	1.43237	2.26928e-22	1.33765e-20
ENSGALG00000040880	EDN3	114.006	42.317	1.4327	8.26894e-06	5.89215e-05
ENSGALG00000044287	-	22.5606	8.31815	1.43874	0.0319109	0.0843185
ENSGALG00000001094	ADGRD2	111.013	41.0335	1.43896	5.41107e-06	3.99367e-05
ENSGALG00000008317	SDSL	100.073	37.0091	1.43935	1.55751e-05	0.000105177
ENSGALG00000036406	CPNE9	637.848	235.003	1.44103	1.5614e-17	5.66535e-16
ENSGALG00000025887	ATF3	20.923	7.70503	1.44137	0.0256436	0.0705303
ENSGALG00000015428	-	4526.65	1662.56	1.4453	1.88831e-43	5.6786e-41
ENSGALG00000041373	ARAP2	262.57	96.4879	1.44655	5.79254e-13	1.24577e-11
ENSGALG00000001626	-	36.6347	13.456	1.44708	0.00345301	0.0129582
novel.134	-	17.5864	6.4561	1.44737	0.0421203	0.105333
ENSGALG00000016761	LYG2	49.4026	18.0894	1.44752	0.00250834	0.00987246
ENSGALG00000030908	ATP2B2	2309.05	846.58	1.44769	3.04308e-28	2.82684e-26
ENSGALG00000041372	-	1169.28	428.029	1.45029	6.45714e-25	4.5827e-23
ENSGALG00000030749	-	168.902	61.6617	1.45227	2.4361e-07	2.35935e-06
ENSGALG00000000244	CAMK4	1496.3	546.217	1.4543	2.37054e-12	4.73115e-11
ENSGALG00000034130	-	246.661	89.9672	1.45604	0.000141394	0.000775734
ENSGALG00000020975	TMEM233	48.1479	17.5198	1.45644	0.00383926	0.0142004
ENSGALG00000009485	-	39.7263	14.5282	1.45645	0.00371394	0.0137857
ENSGALG00000018278	gga-mir-219b	23.8118	8.66755	1.45671	0.0240694	0.0668679
ENSGALG00000013168	IAPP	111.771	40.8004	1.45682	1.81448e-05	0.000120667
ENSGALG00000037148	CRH	1068.28	388.894	1.45823	5.27632e-14	1.30932e-12
ENSGALG00000037849	-	284.038	103.413	1.45856	2.67789e-15	7.58997e-14
ENSGALG00000005805	PLCD1	800.069	290.617	1.46205	1.88484e-13	4.33751e-12
ENSGALG00000037674	-	151.599	55.1365	1.46227	4.51824e-07	4.1983e-06
ENSGALG00000002802	PACSIN1	1615.6	586.3	1.46291	1.02326e-26	8.44439e-25
ENSGALG00000036362	-	17.7314	6.44965	1.46301	0.04573	0.112442
ENSGALG00000004788	-	334.327	121.317	1.46307	6.64059e-12	1.23375e-10
ENSGALG00000044251	RASSF7	233.11	84.5365	1.46494	4.72829e-09	6.00524e-08
ENSGALG00000005323	DIRAS2	239.455	86.7823	1.46527	1.69062e-05	0.000112981
ENSGALG00000030719	CLMN	468.784	169.908	1.46554	5.743e-18	2.17264e-16
ENSGALG00000045251	-	31.9191	11.5729	1.46722	0.00607558	0.0210256
novel.2680	-	65.6993	23.6691	1.46785	0.00912721	0.029649
ENSGALG00000046062	-	74.5237	26.9102	1.46875	0.00117768	0.00513334
ENSGALG00000007945	CRYAB	729.095	263.421	1.46913	1.58988e-17	5.75692e-16
ENSGALG00000034752	-	15.9388	5.76382	1.46927	0.0474144	0.115686
ENSGALG00000033981	-	1692.8	610.771	1.47119	2.86734e-49	1.10597e-46
ENSGALG00000010865	TMEM196	924.756	333.572	1.47188	5.1841e-14	1.28824e-12
ENSGALG00000008631	TYRO3	7375.08	2654.82	1.47418	2.14547e-30	2.53776e-28
ENSGALG00000004921	SLC6A1	8111.68	2918.62	1.47488	3.03743e-30	3.39673e-28
ENSGALG00000013293	GLDN	39.3231	14.1272	1.47568	0.00252573	0.00992334
ENSGALG00000041215	-	130.465	46.9433	1.47604	3.43332e-08	3.82163e-07
ENSGALG00000044286	-	20.5334	7.35563	1.47618	0.0421437	0.105362
ENSGALG00000027036	PKIB	202.754	72.8378	1.47646	1.13034e-10	1.79067e-09
ENSGALG00000040964	-	67.0598	24.0566	1.47748	0.00117791	0.00513334
novel.743	-	266.877	95.8763	1.4799	6.35113e-10	9.08765e-09
novel.827	-	897.734	321.733	1.4805	2.32228e-09	3.10036e-08
ENSGALG00000002503	SFTPA2	26.8622	9.5881	1.48286	0.00948368	0.0306627
ENSGALG00000040339	-	33.1186	11.8496	1.4829	0.00324028	0.0122532
ENSGALG00000037525	FGFRL1	268.999	96.2272	1.48533	2.96575e-13	6.66086e-12
novel.744	-	16.218	5.78158	1.4867	0.038914	0.0987572
ENSGALG00000033453	-	104.327	37.3004	1.48744	5.10229e-06	3.79736e-05
novel.2428	-	204.752	72.9667	1.48767	1.53526e-08	1.80039e-07
ENSGALG00000017280	KCNA1	130.292	46.3963	1.4902	2.60292e-05	0.000167391
ENSGALG00000006300	LDHA	4269.88	1520	1.4903	2.41133e-24	1.64552e-22
ENSGALG00000002564	RGS4	2084.73	741.027	1.49232	1.1053e-22	6.67044e-21
ENSGALG00000008007	ITGA11	356.008	126.339	1.49641	4.53014e-07	4.20383e-06
ENSGALG00000011858	KCNH5	378.523	133.861	1.49904	3.90036e-17	1.35959e-15
ENSGALG00000011529	NAAA	353.126	124.978	1.50093	4.57218e-08	4.9922e-07
ENSGALG00000005672	SLC6A7	298.183	105.582	1.50106	3.05109e-08	3.42424e-07
novel.2081	-	58.4437	20.6623	1.50145	0.00716116	0.0241466
ENSGALG00000044997	SH2D5	156.483	55.3293	1.5018	1.34344e-08	1.58804e-07
ENSGALG00000008875	PLCB1	7603.59	2681.41	1.5038	6.04443e-30	6.5794e-28
ENSGALG00000011663	FNDC1	1240.16	437.081	1.50569	2.6101e-24	1.77434e-22
ENSGALG00000032893	SHISA4	1047.05	368.389	1.50758	1.87622e-21	1.01183e-19
ENSGALG00000015018	CASQ2	22.8084	7.99789	1.50809	0.0162241	0.0481618
ENSGALG00000008262	RASGRF1	4765.4	1674.99	1.5086	4.80898e-30	5.29964e-28
ENSGALG00000035940	SLC2A13	1535.41	539.932	1.5087	6.49984e-40	1.55844e-37
ENSGALG00000013659	NOX3	33.6703	11.8609	1.50937	0.00465711	0.0167234
ENSGALG00000001450	-	1569.5	550.48	1.51207	1.71901e-32	2.47967e-30
ENSGALG00000016464	VSNL1	16411.6	5753.9	1.51217	2.10394e-23	1.35743e-21
ENSGALG00000011902	TAGLN	151.171	52.9815	1.51229	1.54262e-06	1.28681e-05
ENSGALG00000008734	PCSK2	5202.21	1823.77	1.51231	2.2575e-28	2.11926e-26
novel.2042	-	299.319	104.781	1.51342	0.0138041	0.0422208
ENSGALG00000023526	-	180.535	63.1801	1.51396	1.40764e-06	1.18592e-05
ENSGALG00000010379	SNCA	6305.84	2203.2	1.51726	1.77406e-22	1.05982e-20
ENSGALG00000039574	-	189.69	66.1938	1.51835	1.57204e-09	2.13572e-08
ENSGALG00000030603	ANTXR1	171.253	59.8232	1.51912	1.9174e-09	2.58707e-08
ENSGALG00000001617	CAMKK1	253.376	88.4409	1.52119	6.09446e-11	1.00123e-09
ENSGALG00000040371	-	1889.05	658.184	1.52158	2.47347e-26	1.97685e-24
ENSGALG00000035960	-	39.9324	13.8715	1.52355	0.00636271	0.0218916
ENSGALG00000039856	-	16.7524	5.85262	1.52459	0.0482524	0.11736
ENSGALG00000008326	-	236.246	82.2228	1.52601	4.42985e-11	7.38008e-10
ENSGALG00000009349	SLC7A14	1323.96	459.173	1.52877	9.71263e-32	1.30552e-29
ENSGALG00000021092	-	94.5158	32.721	1.5291	1.66812e-05	0.00011173
ENSGALG00000033591	-	108.159	37.4384	1.53045	0.000172465	0.000925594
ENSGALG00000007354	CIT	4419.44	1529.86	1.53076	7.57222e-40	1.79135e-37
novel.1844	-	44.4174	15.3115	1.53239	0.0011333	0.00496614
ENSGALG00000016391	-	1536.01	530.497	1.53443	5.95089e-25	4.24036e-23
ENSGALG00000028041	-	31.6019	10.8984	1.53479	0.00339626	0.0127749
ENSGALG00000002219	WBP2	3426.74	1182.65	1.53513	2.9568e-31	3.82932e-29
ENSGALG00000002771	CRIP1	59.6079	20.4978	1.53671	0.000261852	0.00134667
ENSGALG00000035846	-	17.5589	6.01957	1.54172	0.0417558	0.104598
novel.2142	-	89.8081	30.8911	1.543	4.12019e-06	3.13079e-05
ENSGALG00000011291	NR1D2	906.204	311.078	1.54308	7.93549e-25	5.54321e-23
ENSGALG00000042266	PHYHD1	77.7261	26.7368	1.54311	1.02961e-05	7.21776e-05
ENSGALG00000014337	NWD2	2346.7	804.797	1.54423	1.06462e-21	5.83001e-20
ENSGALG00000025935	XPNPEP2	16.0698	5.54201	1.54475	0.0475443	0.115891
ENSGALG00000004445	-	634.416	217.593	1.54576	6.80702e-15	1.86382e-13
ENSGALG00000026367	FAM43B	993.448	340.102	1.54716	3.37116e-19	1.44129e-17
ENSGALG00000011358	WNT6	54.1383	18.5034	1.54897	0.00278877	0.0107924
ENSGALG00000002845	CTNNA3	54.8447	18.8084	1.54898	0.000524569	0.00251618
ENSGALG00000029862	-	23.4468	8.03501	1.55121	0.0212458	0.0603041
novel.1244	-	513.769	175.005	1.55246	1.90882e-18	7.62787e-17
ENSGALG00000008313	NAPB	6744.81	2298.56	1.55326	7.43215e-29	7.28543e-27
ENSGALG00000003025	-	71.6771	24.5012	1.55392	7.57179e-05	0.000441924
ENSGALG00000028210	-	199.043	67.7113	1.55724	1.33983e-10	2.10374e-09
ENSGALG00000014117	AVP	787.986	267.553	1.5596	8.34368e-21	4.11222e-19
ENSGALG00000003138	OXTR	46.4137	15.7998	1.55993	0.000921161	0.00413354
ENSGALG00000005318	OVCH2	51.3872	17.4433	1.5606	0.00084923	0.00384382
ENSGALG00000031255	FGF1	533.285	180.794	1.56064	1.84709e-22	1.09607e-20
ENSGALG00000023099	ZDHHC22	1193.05	403.824	1.56362	1.65422e-18	6.6554e-17
ENSGALG00000011243	DAZL	15.1218	5.09902	1.56363	0.0380651	0.0971217
ENSGALG00000032602	-	65.8579	22.3375	1.56678	0.00649263	0.0222647
ENSGALG00000042992	-	2306.81	775.212	1.57349	3.6188e-27	3.08689e-25
ENSGALG00000008185	AOX1	135.885	45.6088	1.57376	5.7536e-06	4.22713e-05
ENSGALG00000011404	HOPX	120.31	40.4404	1.57382	3.56239e-08	3.9529e-07
novel.1395	-	104.358	35.1115	1.57511	1.23922e-05	8.552e-05
ENSGALG00000026446	CPLX3	388.091	129.916	1.57928	6.32452e-21	3.20613e-19
novel.16	-	88.9248	29.6848	1.58083	4.96717e-06	3.70598e-05
ENSGALG00000042199	SLC12A5	2105.36	703.56	1.5811	7.63114e-32	1.04152e-29
ENSGALG00000029729	-	37.4686	12.445	1.58513	0.0038656	0.0142889
ENSGALG00000016981	SPERT	53.8732	17.9822	1.58646	0.00017988	0.000961032
ENSGALG00000029882	-	37.7027	12.5208	1.58844	0.0021897	0.00877802
ENSGALG00000030781	CA2	1777.85	590.708	1.58976	0.000396907	0.00196271
novel.2702	-	69.6873	23.1458	1.59084	3.4051e-05	0.000214698
ENSGALG00000033629	-	119.182	39.5828	1.59118	4.83234e-07	4.45399e-06
ENSGALG00000001690	GABRB2	1416.24	468.926	1.59494	3.70341e-24	2.47025e-22
ENSGALG00000039696	ENTPD2	4169.9	1379.21	1.59648	2.79803e-23	1.78578e-21
ENSGALG00000006717	-	90.542	29.843	1.60013	0.00011192	0.000627617
ENSGALG00000013993	VNN1	24.4806	8.08988	1.60029	0.0178628	0.0521623
ENSGALG00000045748	-	18.4446	6.08089	1.60032	0.031414	0.0833147
ENSGALG00000008940	-	89.8224	29.7051	1.60065	6.24226e-05	0.000371289
ENSGALG00000044921	-	18.431	6.04378	1.60156	0.040238	0.10144
ENSGALG00000016329	AGPAT5	2361.54	777.038	1.6038	1.66172e-42	4.67992e-40
ENSGALG00000014202	GABRA4	553.68	182.09	1.60527	1.44159e-21	7.79809e-20
ENSGALG00000016094	SFXN5	927.241	304.779	1.60656	2.46136e-27	2.1303e-25
ENSGALG00000020292	GABRE	1133.66	372.405	1.60672	6.31826e-12	1.17509e-10
ENSGALG00000031736	-	14.7461	4.85458	1.60783	0.038078	0.0971381
ENSGALG00000000104	CRY4	34.2594	11.209	1.60857	0.00268968	0.0104793
ENSGALG00000021553	B3GNTL	35.3381	11.5438	1.61099	0.00171746	0.0070949
ENSGALG00000046481	-	23.626	7.77926	1.61266	0.0275114	0.074752
ENSGALG00000016890	MBNL2	1306.27	427.175	1.6131	7.05249e-25	4.98527e-23
ENSGALG00000035237	MAP3K20	282.476	92.3901	1.615	8.7055e-15	2.35816e-13
ENSGALG00000045832	-	85.077	27.7801	1.61623	0.000399682	0.0019748
ENSGALG00000014106	PPFIBP1	8085.27	2636.34	1.61693	1.76439e-33	2.77036e-31
ENSGALG00000041475	-	20.6511	6.75056	1.61728	0.0201122	0.0576491
ENSGALG00000009640	CHRM5	121.192	39.4666	1.62053	3.21895e-07	3.05092e-06
ENSGALG00000003841	-	1721.04	558.543	1.62414	1.6363e-35	2.96248e-33
ENSGALG00000036867	CBX6	2215.37	718.965	1.62432	5.46422e-49	2.06277e-46
ENSGALG00000019663	ACBD7	3755.99	1217.82	1.62489	2.1182e-24	1.45669e-22
ENSGALG00000001172	KBP	591.361	191.839	1.62531	4.199e-10	6.15717e-09
ENSGALG00000044606	MEP1B	23.7944	7.66951	1.6334	0.0090329	0.0293803
ENSGALG00000031254	-	35.3068	11.3946	1.63578	0.00867726	0.0284058
ENSGALG00000038146	-	82.3579	26.5199	1.63799	4.10877e-05	0.000254011
ENSGALG00000016478	MATN3	30.1923	9.69785	1.64211	0.00569342	0.0198736
novel.2547	-	386.126	123.633	1.64222	2.97225e-16	9.46785e-15
ENSGALG00000014967	SV2C	750.633	240.72	1.64256	5.88144e-14	1.45136e-12
ENSGALG00000027415	GRIN2C	39.8886	12.7604	1.64272	0.0020108	0.00816416
ENSGALG00000034701	-	32.8808	10.486	1.64391	0.00308065	0.0117497
ENSGALG00000032618	DUSP5	227.736	72.8118	1.64557	4.08728e-09	5.2665e-08
ENSGALG00000042329	-	81.148	25.8687	1.64571	0.00152311	0.0063993
novel.936	-	95.9261	30.6021	1.64678	5.20474e-07	4.75769e-06
novel.899	-	21.1468	6.70858	1.64813	0.022758	0.0638105
ENSGALG00000035113	DEXI	98.8252	31.6221	1.64913	2.25507e-06	1.82201e-05
ENSGALG00000031051	-	18.0794	5.75092	1.65137	0.0170646	0.0501864
ENSGALG00000043859	-	173.47	55.3325	1.65183	1.46642e-10	2.28633e-09
novel.1478	-	409.31	130.072	1.6532	1.8412e-19	8.10619e-18
ENSGALG00000035185	2019-09-04	200.368	63.7443	1.65515	2.36087e-08	2.70423e-07
ENSGALG00000017099	RASL11A	202.144	64.188	1.6553	2.21516e-13	5.07137e-12
ENSGALG00000037871	-	63.717	20.171	1.65694	1.42929e-05	9.69779e-05
ENSGALG00000024507	gga-mir-22	17.1042	5.42899	1.6585	0.0314452	0.0833725
ENSGALG00000046192	-	30.943	9.83349	1.65919	0.0485493	0.117924
ENSGALG00000005401	WNT9A	83.2785	26.3536	1.65989	1.00998e-06	8.75427e-06
ENSGALG00000040436	GAD2	2766.96	875.717	1.6601	5.48128e-65	3.35354e-62
ENSGALG00000016791	SLC9A2	143.259	45.2756	1.66283	1.25258e-09	1.73086e-08
ENSGALG00000034528	SNTB1	3200.2	1010.59	1.66326	2.12095e-26	1.71052e-24
ENSGALG00000015055	SLC22A16	91.8169	29.0338	1.66472	1.36263e-06	1.15183e-05
novel.605	-	69.0918	21.7354	1.66829	2.59633e-05	0.000167028
ENSGALG00000009847	STXBP6	397.89	125.35	1.6686	4.03158e-14	1.01897e-12
ENSGALG00000044661	-	18.3619	5.78803	1.66879	0.022007	0.0620677
ENSGALG00000005242	-	133.505	41.9789	1.66928	8.17008e-06	5.8334e-05
ENSGALG00000016259	DYNLT3	2306.95	725.499	1.66945	3.87082e-25	2.82629e-23
ENSGALG00000029445	FADS6	211.631	66.6376	1.67096	1.04499e-08	1.25193e-07
ENSGALG00000041559	-	390.564	122.531	1.67266	2.81647e-21	1.47846e-19
novel.120	-	133.908	41.8143	1.67796	6.33757e-09	7.86338e-08
ENSGALG00000039566	-	28.8958	8.99753	1.68031	0.00425301	0.0154728
ENSGALG00000041822	FGF22	53.1837	16.5847	1.68084	0.000134971	0.000743946
ENSGALG00000015627	HAPLN1	19.5273	6.10837	1.68173	0.0263065	0.0719938
ENSGALG00000011646	PLD4	18.4311	5.72185	1.68353	0.0207752	0.0592244
ENSGALG00000003923	COL6A3	757.777	235.2	1.68797	4.89882e-12	9.28616e-11
ENSGALG00000029872	-	315.125	97.7545	1.69027	4.19358e-17	1.45608e-15
ENSGALG00000001709	MUSTN1	215.093	66.5779	1.69391	1.70457e-07	1.6896e-06
novel.223	-	65.8261	20.3808	1.69469	0.000305035	0.00154766
ENSGALG00000037093	-	840.842	259.898	1.695	5.38198e-16	1.66071e-14
ENSGALG00000007886	PAMR1	360.797	111.599	1.69552	2.05994e-14	5.37486e-13
ENSGALG00000036175	CAPG	61.5628	19.0609	1.6959	0.0107387	0.0340667
ENSGALG00000041280	FOSB	30.2058	9.3291	1.69825	0.00681486	0.023155
ENSGALG00000042182	-	1156.86	355.312	1.70369	6.81954e-39	1.49379e-36
ENSGALG00000037917	-	136.873	42.072	1.70592	6.5947e-08	6.9731e-07
ENSGALG00000009684	GPR26	104.599	32.0577	1.70642	5.17988e-08	5.60059e-07
ENSGALG00000032282	CALB1	894.944	274.107	1.70823	2.23541e-21	1.19106e-19
ENSGALG00000011084	CCSAP	246.669	75.3033	1.7109	1.36899e-13	3.21719e-12
ENSGALG00000010983	NPY	433.925	132.74	1.71091	1.04331e-19	4.69825e-18
ENSGALG00000037437	EGR3	1005.19	307.065	1.71181	5.97908e-21	3.03969e-19
ENSGALG00000003614	AZIN2	1462.95	446.414	1.71308	1.93332e-27	1.70659e-25
ENSGALG00000009007	PCARE	25.2182	7.70017	1.71321	0.0042126	0.0153446
ENSGALG00000043829	-	71.9732	22.0017	1.71387	3.41224e-05	0.000215072
ENSGALG00000039977	MYH1B	18.0689	5.53715	1.71461	0.0336432	0.087848
ENSGALG00000030676	CPNE5	604.962	184.303	1.71535	4.44487e-12	8.47092e-11
ENSGALG00000023843	FRMD7	12.6124	3.83878	1.7158	0.0499916	0.120729
ENSGALG00000016470	KCNS3	46.7615	14.2789	1.71629	0.000657565	0.00306383
ENSGALG00000032452	GAS7	1117.46	340.043	1.71721	7.61763e-25	5.34219e-23
ENSGALG00000040730	RXRG	119.307	36.3572	1.71728	4.91792e-09	6.22825e-08
ENSGALG00000008081	PIK3CG	432.232	131.483	1.71744	2.13007e-23	1.36932e-21
ENSGALG00000000820	-	157.224	47.8664	1.72057	1.41913e-08	1.67528e-07
novel.176	-	35.0659	10.5571	1.72936	0.000784307	0.00357918
ENSGALG00000038897	-	163.104	49.2419	1.72938	3.31695e-08	3.69905e-07
ENSGALG00000016086	EGR4	74.334	22.363	1.73029	3.39387e-05	0.000214066
ENSGALG00000035496	-	59.5742	17.9418	1.7309	1.3281e-05	9.10167e-05
novel.1484	-	109.193	32.9613	1.73092	2.60876e-05	0.000167645
ENSGALG00000001545	RAB40B	77.9606	23.5338	1.73212	3.48218e-06	2.68625e-05
ENSGALG00000041931	-	97.0222	29.2266	1.73234	2.91556e-07	2.7812e-06
ENSGALG00000016600	POMC	104.19	31.2815	1.73603	7.93552e-06	5.68883e-05
ENSGALG00000034916	-	36.7241	11.0259	1.73875	0.00331714	0.0125171
ENSGALG00000012522	PVALB	1346.41	403.244	1.73985	3.10699e-29	3.22377e-27
ENSGALG00000015458	ILDR2	2487.57	742.692	1.7442	9.90142e-46	3.44466e-43
ENSGALG00000007785	PROK2	41.7468	12.4562	1.74463	0.0021327	0.00858833
ENSGALG00000011860	-	773.176	230.318	1.74881	3.05857e-30	3.39673e-28
ENSGALG00000005473	PNAT3	446.037	132.634	1.74902	1.15282e-26	9.46955e-25
ENSGALG00000012683	RNF144B	22.7775	6.76832	1.75165	0.00654843	0.0224067
ENSGALG00000043696	-	24.7763	7.29916	1.75373	0.0409582	0.102862
ENSGALG00000043662	NDRG4	23284.8	6895.1	1.7558	2.77874e-54	1.40863e-51
ENSGALG00000022955	VAMP1	1670.15	491.962	1.76428	2.83196e-30	3.24172e-28
ENSGALG00000016920	LMO7	959.678	282.394	1.76594	2.85535e-25	2.1109e-23
novel.246	-	170.68	50.2335	1.76658	3.09249e-12	6.06848e-11
ENSGALG00000011802	GSG1	14.1706	4.17847	1.7673	0.0302966	0.0809683
ENSGALG00000037029	-	776.101	227.774	1.76885	7.82208e-23	4.80225e-21
ENSGALG00000005978	RBP3	30.5603	8.91358	1.77167	0.00709111	0.0239423
ENSGALG00000037520	CCDC89	16.2697	4.74642	1.77222	0.0248316	0.068691
ENSGALG00000002775	FA2H	215.752	63.001	1.7738	1.66684e-11	2.95153e-10
ENSGALG00000006272	-	1122.21	326.335	1.78152	1.20169e-33	1.92083e-31
ENSGALG00000015364	GUCA1C	20.8334	6.02116	1.78197	0.018241	0.0530745
ENSGALG00000000558	SLC1A6	960.997	279.344	1.78267	2.34475e-26	1.88246e-24
ENSGALG00000001459	TNNC1	162.714	47.1771	1.78324	9.87153e-11	1.58219e-09
ENSGALG00000010939	LIN7A	624.288	181.05	1.78667	8.81348e-20	3.98916e-18
ENSGALG00000020976	-	21.3397	6.17615	1.78808	0.0238237	0.0662522
ENSGALG00000034895	-	47.4101	13.7262	1.78846	0.00011793	0.000657784
ENSGALG00000001620	-	192.105	55.5205	1.789	2.7647e-11	4.72577e-10
ENSGALG00000012290	SOX10	851.904	246.312	1.79041	3.1293e-22	1.81445e-20
ENSGALG00000040367	P2RY14	17.7347	5.12968	1.79062	0.012377	0.0383855
ENSGALG00000005209	AQP1	1350.99	390.289	1.79255	1.21948e-21	6.63706e-20
ENSGALG00000031916	ZP1	47.3756	13.6164	1.79663	0.000824745	0.00374229
ENSGALG00000032554	C1QL3	419.315	120.901	1.79681	5.16989e-17	1.78459e-15
ENSGALG00000033595	-	1151.97	331.633	1.79767	4.39297e-41	1.14622e-38
ENSGALG00000003123	CNTNAP1	4694.06	1348.4	1.79971	2.27834e-65	1.4437e-62
ENSGALG00000043595	-	14.4567	4.12519	1.80178	0.0303577	0.0810706
ENSGALG00000032978	-	26.9178	7.75991	1.80379	0.0101395	0.0324213
ENSGALG00000035058	CAMKV	8988.2	2570.4	1.80608	2.2696e-11	3.93248e-10
ENSGALG00000006751	THY1	21320.3	6090.3	1.80765	1.47602e-45	5.03623e-43
ENSGALG00000031197	-	27.8377	7.93975	1.80919	0.00978536	0.0314815
ENSGALG00000005956	-	21.2267	6.05827	1.80926	0.0205972	0.0588398
ENSGALG00000005007	-	14.6874	4.17847	1.8097	0.0290701	0.0782445
ENSGALG00000000866	SELENBP1	156.655	44.6568	1.8101	3.2603e-09	4.26599e-08
ENSGALG00000012989	NINJ2	368.316	105.111	1.81102	2.53116e-15	7.18557e-14
ENSGALG00000035397	NDRG1	486.779	138.799	1.81158	3.52664e-29	3.6169e-27
ENSGALG00000007489	CNNM1	317.386	89.9742	1.81782	5.19206e-15	1.45073e-13
ENSGALG00000041621	LY6E	6945.41	1969.88	1.81806	1.21214e-41	3.25856e-39
ENSGALG00000040313	-	16.0144	4.54882	1.8191	0.0352816	0.0912401
ENSGALG00000017040	-	564.97	160.127	1.81925	4.01184e-10	5.90713e-09
ENSGALG00000019060	MMP27	95.2648	27.0668	1.8204	5.76541e-07	5.21392e-06
ENSGALG00000007278	GRIN2A	643.073	181.893	1.82341	1.08823e-25	8.28675e-24
ENSGALG00000036327	NGEF	6535.35	1842.64	1.82658	6.08818e-33	8.92729e-31
novel.589	-	146.971	41.4401	1.82721	2.26969e-10	3.46563e-09
ENSGALG00000000607	GPR37L1	1429.73	402.174	1.83032	1.3295e-67	1.02561e-64
ENSGALG00000009603	PRLL	37.8175	10.6442	1.83201	0.00550358	0.0193059
ENSGALG00000015833	-	194.677	54.6299	1.83527	2.55385e-10	3.87285e-09
ENSGALG00000043287	CAV1	65.393	18.3445	1.83658	4.55688e-05	0.000279861
ENSGALG00000012801	LY86	154.151	43.107	1.83692	1.66288e-07	1.65382e-06
ENSGALG00000016744	GABRA5	978.929	273.765	1.8392	4.67531e-23	2.94158e-21
ENSGALG00000044869	-	29.1681	8.17868	1.84112	0.00700393	0.0236975
ENSGALG00000009252	-	1210.24	336.887	1.84622	4.39019e-38	8.95331e-36
novel.1496	-	96.3095	26.7068	1.84849	3.5062e-06	2.7036e-05
ENSGALG00000010259	COL28A1	25.5561	7.12091	1.85296	0.00457352	0.0164666
ENSGALG00000014616	MT3	785.273	217.234	1.85513	7.25828e-18	2.70549e-16
ENSGALG00000017234	FOLH1	407.978	112.29	1.86295	3.41555e-24	2.2955e-22
ENSGALG00000010268	PARM1	230.319	63.2497	1.86467	4.13391e-17	1.43818e-15
ENSGALG00000009730	SLC38A4	262.88	72.139	1.86489	0.0278215	0.0754555
ENSGALG00000026826	-	204.426	56.1409	1.86652	1.38129e-10	2.16693e-09
ENSGALG00000038599	PMM1	915.509	251.206	1.86666	5.20802e-50	2.14894e-47
ENSGALG00000006637	-	117.066	32.1125	1.86703	4.07889e-10	5.99097e-09
ENSGALG00000000507	CPNE7	1087.74	297.981	1.86825	7.02169e-05	0.000413076
ENSGALG00000038084	GNAT2	17.8518	4.90301	1.86948	0.0283915	0.0767205
ENSGALG00000015598	RASGRF2	540.425	148.054	1.86978	9.9844e-20	4.50765e-18
ENSGALG00000022875	-	35.224	9.5752	1.87211	0.00270935	0.0105397
ENSGALG00000025896	PLPPR4	4220.78	1152.98	1.87245	1.7572e-39	3.99709e-37
ENSGALG00000014873	GJA1	3016.52	823.531	1.87269	1.454e-27	1.29637e-25
ENSGALG00000006406	BRS3	214.073	58.3999	1.87576	8.67911e-11	1.39738e-09
ENSGALG00000030856	-	104.851	28.5908	1.87621	4.41349e-08	4.83381e-07
ENSGALG00000039822	RASSF10	39.0232	10.6491	1.87744	0.000249377	0.00128886
ENSGALG00000017089	SLC46A3	250.861	68.3214	1.87826	3.61184e-13	8.04065e-12
ENSGALG00000014904	CLUL1	28.2413	7.64044	1.88117	0.00390601	0.0144173
novel.579	-	45.3791	12.349	1.88126	0.00156844	0.00656489
ENSGALG00000014812	SIDT1	793.719	215.167	1.8833	5.31882e-34	8.738e-32
ENSGALG00000045350	-	234.261	63.2853	1.88828	5.38848e-10	7.80461e-09
ENSGALG00000011294	THRB	160.395	43.2409	1.89094	6.30017e-11	1.03311e-09
ENSGALG00000013775	CDH19	68.1018	18.2928	1.89712	6.1176e-07	5.51522e-06
ENSGALG00000042279	CYP24A1	119.751	32.1562	1.90005	8.85698e-08	9.17918e-07
ENSGALG00000027874	CHAC1	123.791	33.0848	1.90375	9.24141e-10	1.30134e-08
ENSGALG00000021884	-	13.1228	3.50395	1.90538	0.0333513	0.0873239
ENSGALG00000036916	-	121.772	32.5233	1.90721	6.51968e-10	9.3138e-09
ENSGALG00000032903	RTN4RL2	799.942	213.304	1.90768	4.40738e-26	3.4148e-24
ENSGALG00000015096	SH3GL2	1384.79	368.78	1.91002	3.0631e-30	3.39673e-28
ENSGALG00000015778	GABRR1	32.8425	8.70626	1.91428	0.00186676	0.00763172
ENSGALG00000002431	-	354.811	94.1174	1.91471	1.82195e-18	7.29714e-17
ENSGALG00000015128	AQP4	6451.01	1708.36	1.91711	9.2794e-32	1.2568e-29
ENSGALG00000039239	SERPIND1	53.4353	14.0998	1.92502	0.000244269	0.00126578
novel.910	-	10.9683	2.88111	1.92734	0.0375673	0.0961697
ENSGALG00000006361	NEU4	54.8999	14.4023	1.92758	2.01094e-05	0.00013254
novel.2578	-	219.701	57.7344	1.93122	1.70168e-13	3.9519e-12
ENSGALG00000043386	PEX5L	219.469	57.4997	1.93594	1.32262e-13	3.12475e-12
ENSGALG00000012542	RASD2	1077.55	281.617	1.93657	2.86948e-29	2.99484e-27
ENSGALG00000006318	IL21R	16.1353	4.22689	1.94042	0.0155955	0.0466312
novel.638	-	26.9006	6.96752	1.9466	0.0181523	0.0529205
ENSGALG00000006565	-	266.283	69.0564	1.9504	3.66605e-16	1.1574e-14
ENSGALG00000004607	-	141.682	36.5515	1.95244	3.05275e-07	2.90425e-06
ENSGALG00000043754	GLUL	10529.7	2708.85	1.95885	1.78157e-38	3.76304e-36
ENSGALG00000032155	-	155.48	40.0419	1.9618	1.72161e-10	2.66546e-09
ENSGALG00000001244	-	37.5997	9.63167	1.96615	0.000136157	0.000749323
ENSGALG00000027330	SYNPO	366.485	93.7073	1.9665	5.18787e-18	1.98377e-16
ENSGALG00000001727	LZTS1	1147.59	293.489	1.96737	3.57112e-27	3.06093e-25
ENSGALG00000045413	PRSS56	35.276	9.0266	1.96927	0.00083841	0.0038003
ENSGALG00000016702	-	439.417	112.02	1.96977	2.07031e-23	1.34062e-21
ENSGALG00000021020	CGNRHRL	26.4694	6.76672	1.96987	0.00231806	0.00922382
ENSGALG00000045436	-	11.2544	2.86335	1.97071	0.0331721	0.0869507
ENSGALG00000005975	-	377.584	96.3677	1.97176	5.1432e-22	2.91548e-20
ENSGALG00000007416	CD3E	41.7874	10.6507	1.97373	0.000501346	0.00241983
ENSGALG00000030969	CLEC3B	2074.06	528.087	1.97378	1.67329e-08	1.95062e-07
ENSGALG00000028037	FOS	520.205	132.487	1.97397	8.23002e-20	3.7538e-18
ENSGALG00000012873	SERPINB5	21.4713	5.4403	1.98067	0.00331831	0.0125189
ENSGALG00000035176	-	40.7052	10.3417	1.98179	0.0221966	0.062473
ENSGALG00000032748	-	33.4016	8.52642	1.98217	0.0035645	0.0133202
novel.2474	-	24.153	6.1051	1.98703	0.00240271	0.00950737
ENSGALG00000009429	RXFP1	298.781	75.3359	1.99119	6.02595e-15	1.6602e-13
ENSGALG00000037744	CATSPER2	15.4356	3.90337	1.99135	0.0218094	0.0615788
ENSGALG00000011447	GADL1	151.847	38.2677	1.99136	3.28073e-10	4.89976e-09
ENSGALG00000007139	FAM107A	156.841	39.5612	1.9915	1.09573e-09	1.53081e-08
ENSGALG00000046267	-	11.4165	2.87626	1.99161	0.037892	0.0967775
ENSGALG00000036897	SLC16A8	23.0423	5.76709	1.99204	0.0288138	0.0776722
ENSGALG00000035616	-	176.109	44.2146	1.99224	3.877e-13	8.58786e-12
ENSGALG00000003361	TREM-B1	15.5113	3.8743	2.00405	0.0118244	0.0369626
ENSGALG00000030696	-	25.6354	6.37861	2.00408	0.00214095	0.00861567
novel.2420	-	440.326	109.367	2.01176	1.32985e-19	5.94338e-18
ENSGALG00000017274	CD9	92.4054	22.7561	2.01859	3.26005e-06	2.53472e-05
ENSGALG00000031105	SLC4A4	2854.89	704.706	2.01893	1.93864e-34	3.21464e-32
ENSGALG00000002298	COL8A2	216.716	53.3785	2.02156	1.00704e-13	2.43098e-12
ENSGALG00000004446	NPFFR1	189.325	46.4293	2.02818	2.44598e-16	7.86203e-15
ENSGALG00000023881	PLXDC1	623.159	152.692	2.03072	2.13841e-30	2.53776e-28
ENSGALG00000041624	-	82.7782	20.1839	2.0332	1.37316e-07	1.38666e-06
ENSGALG00000033462	-	31.2328	7.60333	2.03363	0.00170837	0.007059
ENSGALG00000032736	MGLL	4709.28	1144.54	2.04109	2.4374e-66	1.60169e-63
novel.2602	-	61.2182	14.9002	2.04337	5.49683e-06	4.0519e-05
ENSGALG00000010793	SLC24A4	413.375	100.204	2.04612	4.95245e-33	7.38404e-31
ENSGALG00000036919	-	33.2953	8.05436	2.0523	0.00352786	0.0132
ENSGALG00000043198	-	296.248	71.4532	2.05254	3.96144e-20	1.85944e-18
ENSGALG00000001282	GABRD	251.671	60.726	2.05343	2.2711e-20	1.10097e-18
novel.15	-	19734.8	4741.27	2.05738	0.0127582	0.0394565
ENSGALG00000010963	-	817.426	196.261	2.05909	3.26757e-36	6.10268e-34
ENSGALG00000011324	-	683.186	164.136	2.05929	4.11312e-19	1.74171e-17
ENSGALG00000045414	-	14.6496	3.48459	2.06035	0.0195603	0.0563038
ENSGALG00000040527	-	41.6632	9.97295	2.06148	7.72412e-05	0.000448896
ENSGALG00000032860	-	857.997	205.226	2.06398	0.00525459	0.0185533
ENSGALG00000024122	TNFRSF13B	28.1204	6.67792	2.0684	0.000731511	0.00336944
ENSGALG00000026590	KLF13	76.7642	18.267	2.07078	1.45438e-07	1.4612e-06
ENSGALG00000033525	-	25.9004	6.18905	2.07221	0.00285389	0.0109978
ENSGALG00000003562	NPTX2	4548.77	1076.82	2.07901	3.33155e-54	1.64195e-51
ENSGALG00000014673	RFESD	15.0493	3.54433	2.08434	0.0192745	0.0556346
ENSGALG00000037556	SLC1A2	7724.95	1818.68	2.08684	2.74548e-82	2.8654e-79
ENSGALG00000042317	P2RY2	43.76	10.3191	2.08931	0.00013044	0.000721441
ENSGALG00000033535	RGS16	875.401	205.792	2.08974	2.57227e-21	1.35427e-19
ENSGALG00000040959	GRP	456.444	105.704	2.10946	2.28442e-10	3.48268e-09
ENSGALG00000041330	-	401.143	93.1382	2.10972	7.93801e-19	3.2527e-17
ENSGALG00000018557	SOD3	116.047	26.8586	2.11254	1.13658e-09	1.58539e-08
ENSGALG00000033825	-	18.0483	4.19137	2.11331	0.0480704	0.116997
ENSGALG00000006217	S100B	100.507	23.2732	2.11385	2.55689e-07	2.46556e-06
ENSGALG00000007004	HTR3A	40.588	9.405	2.11796	0.000237888	0.0012356
ENSGALG00000040765	-	27.769	6.37535	2.11903	0.01277	0.0394816
ENSGALG00000024318	TMEM200B	98.0422	22.5342	2.12437	2.72266e-10	4.11479e-09
ENSGALG00000003179	ANGPTL7	32.6114	7.49771	2.12881	0.00136153	0.00579177
ENSGALG00000003932	SDC4	242.441	55.2351	2.13708	1.66854e-12	3.39891e-11
novel.2745	-	75.5022	17.1568	2.14019	1.35433e-05	9.25643e-05
ENSGALG00000046515	-	655.555	148.623	2.14175	5.71321e-37	1.08998e-34
ENSGALG00000030372	MPZ	54.3197	12.2958	2.1427	0.000624338	0.00293288
ENSGALG00000038112	-	12.5745	2.82624	2.14318	0.0335072	0.0875961
novel.909	-	62.6188	14.2257	2.14472	5.92193e-05	0.000353896
ENSGALG00000040839	-	28.2145	6.36244	2.14811	0.0117005	0.0366171
ENSGALG00000029382	BARX2	69.9015	15.7658	2.15288	8.14884e-08	8.47996e-07
ENSGALG00000004955	SYN2	3765.72	842.498	2.16061	6.11433e-45	2.00896e-42
ENSGALG00000034408	-	270.684	60.5979	2.16213	6.95662e-16	2.10991e-14
ENSGALG00000010785	ACOT11	596.281	133.041	2.16533	1.56871e-33	2.48511e-31
ENSGALG00000046322	-	12.9157	2.87626	2.16629	0.028017	0.0758587
ENSGALG00000033061	CAMK2B	3335.37	742.19	2.16821	4.74093e-36	8.76213e-34
ENSGALG00000005474	PNAT10	221.745	49.2646	2.17363	2.15707e-13	4.95113e-12
ENSGALG00000038964	-	11.7368	2.60602	2.17853	0.0403244	0.101557
ENSGALG00000033683	PHOSPHO1	175.631	38.7502	2.17959	3.19983e-17	1.13095e-15
ENSGALG00000005472	NAT	124.974	27.6558	2.18004	4.78147e-09	6.06842e-08
ENSGALG00000013575	IFI6	14.543	3.20949	2.18345	0.0155046	0.0464298
ENSGALG00000039254	SLC17A6	7976.14	1752.45	2.18653	1.0252e-38	2.21824e-36
ENSGALG00000016828	GRTP1	232.749	51.108	2.18657	1.71561e-17	6.19952e-16
ENSGALG00000028928	LCAT	114.191	25.0272	2.19141	3.11791e-12	6.106e-11
ENSGALG00000008308	BHLHE40	1451.87	317.427	2.19432	4.29112e-58	2.45599e-55
novel.1050	-	259.991	56.704	2.19826	1.31434e-14	3.52265e-13
ENSGALG00000026005	DIO2	931.232	203.07	2.19919	4.82053e-22	2.74131e-20
novel.1296	-	99.3255	21.7007	2.20032	1.3478e-06	1.14092e-05
novel.2306	-	22.3054	4.85618	2.20744	0.00437481	0.0158541
ENSGALG00000028622	PEAR1	131.863	28.4069	2.21196	9.97111e-13	2.08456e-11
ENSGALG00000005721	DGKG	973.858	209.382	2.21862	3.71019e-27	3.1497e-25
ENSGALG00000041524	-	619.327	132.633	2.22484	6.88608e-20	3.17344e-18
ENSGALG00000036189	ANGPT2	1786.21	381.995	2.22491	8.87081e-53	3.93478e-50
ENSGALG00000020703	GRB14	45.1415	9.67364	2.2265	5.70676e-06	4.19793e-05
ENSGALG00000019145	-	121.699	25.8557	2.23221	2.76678e-13	6.22973e-12
ENSGALG00000030948	-	10.703	2.27764	2.24733	0.031945	0.0843699
ENSGALG00000036111	ITM2C	5847.09	1219.5	2.26159	6.47981e-86	9.5807e-83
ENSGALG00000030543	KIAA0040	76.7468	15.9732	2.26292	4.39674e-09	5.6366e-08
ENSGALG00000000329	AHCYL1	6373.74	1323.77	2.26764	1.20625e-165	5.35047e-162
ENSGALG00000013294	CYP19A1	49.9531	10.3627	2.27239	1.73813e-05	0.000115981
ENSGALG00000034215	-	38.6162	7.96556	2.27818	0.0146619	0.0443401
ENSGALG00000008885	PDE1A	983.895	202.641	2.28121	6.80451e-30	7.36158e-28
ENSGALG00000011219	GCGR	34.4355	7.1096	2.28402	0.000146285	0.000799602
ENSGALG00000046156	-	20.2445	4.16071	2.28478	0.00367585	0.0136615
ENSGALG00000030154	-	14.0085	2.86335	2.2855	0.008452	0.0277863
ENSGALG00000041031	-	10.8819	2.20659	2.28721	0.0415911	0.104244
ENSGALG00000010773	GREM2	30.3128	6.25523	2.28896	0.00401155	0.0147211
ENSGALG00000039889	-	1077.3	220.327	2.29078	4.1767e-35	7.26526e-33
novel.1438	-	14.0574	2.8585	2.29685	0.0497326	0.120251
novel.1224	-	42.5426	8.66429	2.29763	1.40809e-05	9.57953e-05
ENSGALG00000025772	ELOVL3	19.134	3.8743	2.30506	0.00285438	0.0109978
ENSGALG00000041455	-	30.1903	6.10996	2.30759	0.0397983	0.100503
ENSGALG00000016142	MX1	19.1105	3.88561	2.30803	0.00679712	0.0231035
novel.166	-	15.8216	3.18042	2.31305	0.00795305	0.0264004
novel.2505	-	40.0433	8.0511	2.31587	0.002543	0.00998231
ENSGALG00000015079	UPK1B	61.0665	12.3119	2.31712	1.13794e-06	9.78207e-06
ENSGALG00000015595	-	260.649	52.3239	2.31837	3.38076e-20	1.59957e-18
ENSGALG00000010116	DNAH8	27.679	5.56622	2.32098	0.00331228	0.0125014
ENSGALG00000026584	-	59.4502	11.906	2.32421	4.27434e-06	3.22993e-05
ENSGALG00000016154	ARC	454.2	90.7837	2.32537	2.12413e-28	2.00467e-26
ENSGALG00000037153	GPR17	588.241	116.509	2.33634	8.24453e-45	2.65964e-42
ENSGALG00000033369	-	50.164	9.85675	2.34682	5.53403e-05	0.000332958
ENSGALG00000008490	TRH	31.4057	6.21812	2.34843	0.000708985	0.00327759
ENSGALG00000005619	-	808.644	158.231	2.35442	5.63105e-32	7.8669e-30
ENSGALG00000004879	SLC6A11	4623.59	903.299	2.35627	3.13997e-84	3.97936e-81
ENSGALG00000023689	ASS1	593.471	115.628	2.36029	2.84795e-22	1.66218e-20
ENSGALG00000040035	ADRB2	156.389	30.4562	2.36036	8.95744e-17	2.99867e-15
novel.1617	-	11.5199	2.23081	2.36667	0.0216809	0.0613039
ENSGALG00000006833	ITIH2	127.57	24.6981	2.37613	2.73634e-08	3.10225e-07
ENSGALG00000041578	-	1148.92	221.378	2.37685	1.67644e-49	6.60989e-47
novel.2503	-	25.125	4.87234	2.37714	0.00063594	0.0029795
ENSGALG00000000168	ADORA1	530.36	102.053	2.37806	8.88628e-22	4.92707e-20
ENSGALG00000034495	-	25.0734	4.72062	2.40316	0.00362595	0.0135072
ENSGALG00000039939	-	548.785	103.821	2.40438	6.0738e-40	1.47624e-37
ENSGALG00000029894	-	13.9186	2.64313	2.40945	0.0314918	0.083471
ENSGALG00000015271	-	767.01	143.763	2.41605	1.36156e-34	2.27903e-32
ENSGALG00000003059	HLF	2042.25	380.625	2.42389	2.50312e-56	1.38787e-53
ENSGALG00000009355	-	1152.85	212.427	2.43901	4.85414e-26	3.74457e-24
ENSGALG00000027423	SLC26A1	510.427	93.6237	2.44676	2.45378e-37	4.73224e-35
ENSGALG00000006755	-	377.78	69.007	2.45459	3.76387e-32	5.3425e-30
ENSGALG00000016127	-	26.4108	4.78195	2.46102	0.000250839	0.00129566
ENSGALG00000015373	PDE6B	144.448	26.257	2.4646	5.21821e-06	3.86578e-05
ENSGALG00000004134	GLRA1	42.4322	7.65175	2.4673	2.26065e-06	1.82568e-05
ENSGALG00000036973	-	15.9664	2.87626	2.47226	0.00398621	0.0146401
ENSGALG00000013999	FBXO40	19.8545	3.5992	2.47331	0.00326508	0.0123364
ENSGALG00000033705	-	421.208	75.7527	2.47507	0.00278148	0.0107753
ENSGALG00000032814	-	17.8735	3.22885	2.47519	0.0322529	0.0850183
ENSGALG00000005621	CAMK2A	7469.69	1341.24	2.47754	6.81151e-94	1.09867e-90
ENSGALG00000032658	-	479.756	86.2116	2.47918	4.60732e-25	3.33658e-23
novel.1526	-	39.3767	6.99818	2.48784	0.0158873	0.047344
ENSGALG00000026033	SYT2	312.795	55.6366	2.492	1.84256e-16	5.99854e-15
ENSGALG00000006453	TF	2810.25	499.094	2.49354	7.60726e-10	1.07978e-08
ENSGALG00000008206	TESC	355.897	63.043	2.49598	1.90374e-29	1.99867e-27
ENSGALG00000019026	-	194.315	34.4831	2.49922	6.99414e-10	9.95148e-09
ENSGALG00000020002	SLC22A3	76.9094	13.5577	2.50747	9.86487e-08	1.01643e-06
ENSGALG00000031373	PADIL	336.287	59.0448	2.51393	2.67622e-30	3.10348e-28
novel.46	-	91.6458	15.9683	2.51949	2.31939e-09	3.09882e-08
ENSGALG00000029040	-	9.1655	1.59021	2.52295	0.0230405	0.0644295
ENSGALG00000017378	CRTAC1	1189	205.844	2.53015	1.91722e-37	3.73807e-35
ENSGALG00000004669	ASPA	371.661	64.3719	2.53092	2.87983e-18	1.12794e-16
ENSGALG00000039459	-	798.842	138.09	2.53194	1.00543e-39	2.31674e-37
ENSGALG00000026563	HAPLN4	105.692	18.275	2.53363	2.18811e-13	5.0159e-12
ENSGALG00000038364	NOV	1018.42	175.585	2.53616	2.35408e-33	3.56987e-31
ENSGALG00000001369	-	9.44475	1.63864	2.5454	0.0303682	0.0810866
ENSGALG00000002638	-	43.4936	7.44769	2.54787	0.000190093	0.0010077
ENSGALG00000032999	-	50.7534	8.65784	2.55119	4.49277e-07	4.1779e-06
ENSGALG00000002325	IGFALS	15.1047	2.55919	2.55888	0.00393927	0.0145189
ENSGALG00000042293	-	13.4047	2.25988	2.56363	0.0219115	0.0618314
ENSGALG00000037138	KCNQ1	7.56945	1.25538	2.57544	0.0478672	0.116534
ENSGALG00000001391	PLLP	139.859	23.4912	2.57872	7.5997e-09	9.27369e-08
ENSGALG00000033606	-	34.8751	5.80739	2.58453	0.00558229	0.019544
ENSGALG00000011222	IL12RB2	144.366	23.9984	2.5872	3.08302e-10	4.61224e-09
ENSGALG00000003816	NT5C1A	586.732	97.736	2.58811	2.5844e-31	3.37162e-29
ENSGALG00000014938	ABHD3	2119.39	350.308	2.59756	7.90605e-136	2.80547e-132
novel.1059	-	42.4262	6.96918	2.60164	3.70997e-05	0.000232516
ENSGALG00000010801	TMEM61	79.9392	13.1727	2.60405	5.46809e-10	7.91346e-09
ENSGALG00000035246	-	11.7852	1.93635	2.60776	0.0164761	0.0488199
ENSGALG00000036712	-	1594.39	260.955	2.6111	1.08635e-73	9.63735e-71
ENSGALG00000001934	OPN4	25.4563	4.16716	2.61265	0.000348913	0.0017473
ENSGALG00000041228	-	4619.72	751.069	2.62096	2.30847e-62	1.36527e-59
ENSGALG00000045182	-	21.878	3.56368	2.62635	0.000453941	0.00221574
ENSGALG00000045238	-	61.4578	9.8906	2.62978	0.000158332	0.000857527
ENSGALG00000006540	DD1CR	79.5565	12.8557	2.63181	3.32559e-10	4.96258e-09
ENSGALG00000041800	GLP2R	51.8875	8.34236	2.63785	1.1284e-06	9.7048e-06
novel.2366	-	1096.99	174.252	2.65452	0.00034017	0.0017088
ENSGALG00000042784	TPPP	620.66	98.5333	2.65861	5.3603e-40	1.33572e-37
ENSGALG00000038375	-	262.318	41.4142	2.66486	1.84977e-31	2.46766e-29
novel.188	-	532.46	83.7668	2.66981	1.65335e-48	6.11143e-46
ENSGALG00000013056	-	26.6587	4.17847	2.67293	0.000105786	0.000596044
ENSGALG00000035854	-	16.6384	2.61247	2.68182	0.00292291	0.011235
ENSGALG00000038694	-	29.134	4.56817	2.68749	0.000117907	0.000657784
ENSGALG00000039522	-	74.8728	11.6003	2.69564	2.39341e-08	2.73796e-07
novel.852	-	111.851	17.2382	2.69575	4.17239e-13	9.21913e-12
ENSGALG00000029658	-	14.7046	2.24211	2.71278	0.00458914	0.0165161
ENSGALG00000005594	OMG	839.215	128.086	2.71384	5.78398e-27	4.8407e-25
ENSGALG00000026687	PLCD4	180.043	27.5114	2.71571	2.32028e-16	7.47152e-15
ENSGALG00000007669	EGR1	757.51	112.961	2.74546	1.80876e-55	9.43887e-53
ENSGALG00000014528	ENO2	4818.46	713.399	2.75639	8.12634e-86	1.10909e-82
ENSGALG00000003839	GRM2	534.528	79.2351	2.75661	1.58512e-30	1.90028e-28
ENSGALG00000042746	-	17.48	2.60602	2.75936	0.0107696	0.0341402
ENSGALG00000010707	GPR68	6.5217	0.95607	2.76493	0.0495982	1
ENSGALG00000008306	FGL2	59.3435	8.75309	2.77114	2.25771e-08	2.5894e-07
novel.736	-	139.525	20.4986	2.77233	1.8878e-10	2.91258e-09
ENSGALG00000033659	-	63.8203	9.35012	2.77249	7.49771e-09	9.16817e-08
ENSGALG00000006031	BRDT	79.6184	11.6487	2.77936	7.38646e-10	1.04929e-08
ENSGALG00000041387	-	74.738	10.8628	2.78154	2.17835e-10	3.33477e-09
ENSGALG00000042752	-	8.92402	1.2909	2.78645	0.0346728	0.0899802
ENSGALG00000030774	-	134.418	19.4754	2.78669	2.71526e-08	3.08228e-07
novel.797	-	28.9448	4.14135	2.804	0.000286392	0.00146059
ENSGALG00000024428	C18H17ORF67	9.00717	1.29735	2.81016	0.0229248	0.0641667
ENSGALG00000045155	-	20.0235	2.82783	2.8112	0.00128653	0.00552305
ENSGALG00000003457	CNP	6656.31	946.927	2.81291	1.87156e-106	3.68956e-103
ENSGALG00000028451	MT4L	1330.49	188.932	2.81615	4.18446e-07	3.91164e-06
novel.984	-	22.4676	3.17071	2.82327	0.0166602	0.049283
ENSGALG00000004574	NPPA	6.81806	0.962522	2.82609	0.0366647	1
ENSGALG00000034756	-	123.886	17.3028	2.84205	1.35089e-11	2.43439e-10
ENSGALG00000012422	-	6.87665	0.93831	2.85256	0.0402652	1
ENSGALG00000021357	-	16.2078	2.22921	2.86001	0.00189594	0.00773853
novel.548	-	23.4291	3.22885	2.86056	0.00118806	0.00516783
ENSGALG00000005995	SLC13A5	314.464	43.3693	2.86282	5.08073e-27	4.29265e-25
novel.339	-	136.585	18.642	2.87419	1.63933e-08	1.91608e-07
ENSGALG00000043415	-	7.02851	0.962522	2.87458	0.0336792	0.0879161
ENSGALG00000014011	LRMP	59.2373	8.01884	2.88787	2.8647e-07	2.73709e-06
novel.2699	-	382.874	50.7189	2.91639	0.030874	0.0821634
ENSGALG00000015293	TMEM45A	9.73782	1.27959	2.93069	0.0123059	0.0382058
ENSGALG00000007526	-	12.1988	1.60152	2.93077	0.00752595	0.0252089
ENSGALG00000044066	-	7.40421	0.986734	2.93185	0.0331682	0.0869507
ENSGALG00000046353	-	41.7216	5.44349	2.93518	0.000904668	0.00406774
ENSGALG00000012377	HNMT	139.052	18.2098	2.94196	6.63791e-14	1.63576e-12
ENSGALG00000007796	BCAS1	1908.44	245.462	2.95993	5.2887e-73	4.46833e-70
ENSGALG00000001021	MYOCD	17.3866	2.22435	2.96011	0.000901645	0.00405519
ENSGALG00000042639	-	17.5657	2.25988	2.96292	0.000654823	0.00305507
novel.8	-	283.427	36.3232	2.96539	1.00603e-15	2.9899e-14
ENSGALG00000038576	-	57.8268	7.36049	2.97379	3.63155e-09	4.72735e-08
ENSGALG00000045343	-	7.69356	0.968973	2.99044	0.0287959	0.0776359
ENSGALG00000010755	SCRG1	36.0863	4.57948	2.99243	7.96981e-06	5.71109e-05
ENSGALG00000036282	-	27.9047	3.4975	2.9951	0.00692282	0.0234588
ENSGALG00000030031	TTPA	17.9487	2.23566	3.00448	0.00106242	0.00468683
ENSGALG00000021592	TLCD2	570.537	70.3011	3.02068	1.82006e-33	2.83268e-31
ENSGALG00000016785	IL1RL1	88.2158	10.8209	3.02343	2.17894e-12	4.37335e-11
ENSGALG00000038624	-	233.072	28.2778	3.03693	4.12882e-22	2.35551e-20
ENSGALG00000002550	TSHB	10.6064	1.3038	3.03776	0.00986496	0.0316801
ENSGALG00000012472	IL2RB	23.6189	2.8569	3.0397	0.000158702	0.000859267
ENSGALG00000045737	-	8.14177	1.00449	3.05322	0.0315506	0.0835645
ENSGALG00000022758	GGACT	1215.9	146.158	3.05909	4.12671e-67	3.05076e-64
ENSGALG00000016342	MYOM2	162.405	19.3327	3.07363	1.89531e-16	6.1477e-15
ENSGALG00000046091	-	100.14	11.827	3.07839	7.35003e-13	1.56554e-11
novel.2588	-	21.8774	2.58985	3.08053	0.00107581	0.00473412
novel.2414	-	8.35179	0.986734	3.09691	0.0355087	0.091707
ENSGALG00000019030	-	109.741	12.8137	3.09983	1.31646e-08	1.5603e-07
ENSGALG00000004734	-	316.554	36.7638	3.10359	1.97108e-36	3.72045e-34
ENSGALG00000016564	PTK2B	1953.19	226.161	3.11073	1.14341e-15	3.36992e-14
ENSGALG00000010029	BEST3	74.786	8.6627	3.11211	3.09533e-12	6.06848e-11
ENSGALG00000039107	-	8.54513	0.986734	3.13625	0.0181142	0.052818
ENSGALG00000016852	TNFSF13B	65.647	7.33627	3.15704	1.20716e-09	1.67331e-08
ENSGALG00000007114	APOA1	7868.38	881.08	3.15889	3.91923e-26	3.04984e-24
ENSGALG00000045362	-	5.7703	0.645451	3.16837	0.0441484	1
novel.892	-	58.73	6.4835	3.18672	7.8015e-07	6.89343e-06
ENSGALG00000001564	ATP2A3	1720.47	187.763	3.19689	2.23529e-122	6.60994e-119
ENSGALG00000008599	-	369.502	40.3526	3.19969	4.97743e-43	1.44775e-40
ENSGALG00000033756	-	14.8702	1.59666	3.21358	0.00145073	0.00612274
ENSGALG00000043727	NR4A1	145.383	15.6593	3.21397	4.48304e-16	1.40037e-14
ENSGALG00000040904	-	119.02	12.7879	3.21451	2.60495e-18	1.02709e-16
novel.84	-	63.0037	6.8345	3.21702	1.48291e-09	2.02548e-08
ENSGALG00000012254	KCNJ4	419.604	45.0522	3.22214	2.3304e-50	9.84462e-48
ENSGALG00000018942	NRGN	8764.8	935.012	3.22871	1.61356e-10	2.50906e-09
ENSGALG00000029410	-	105.677	11.2622	3.23263	8.24583e-10	1.16669e-08
ENSGALG00000044898	-	53.8918	5.72026	3.23507	0.000255675	0.00131795
novel.1739	-	30.0148	3.16266	3.23584	0.00442563	0.0160153
ENSGALG00000030502	-	88.4733	9.38883	3.24319	3.31944e-12	6.45335e-11
ENSGALG00000031293	SLCO1A2	195.706	20.2976	3.26231	2.21857e-17	7.93615e-16
ENSGALG00000042193	AvBD5	59.0185	6.1826	3.26509	4.01605e-09	5.18224e-08
ENSGALG00000002207	ATP6V1G3	15.5118	1.59021	3.28247	0.00168788	0.00698409
ENSGALG00000037957	-	16.0459	1.63864	3.31365	0.00167996	0.00695979
ENSGALG00000035426	-	35.0849	3.51526	3.31388	0.00499434	0.0177724
ENSGALG00000036096	-	6.53181	0.651902	3.32812	0.0481096	1
novel.711	-	25.7214	2.53338	3.33629	0.000107536	0.000605343
ENSGALG00000041932	SLC5A5	45.2861	4.38579	3.35313	2.50963e-06	2.00915e-05
ENSGALG00000006106	TNFRSF6B	42.9251	4.16875	3.36374	4.52445e-07	4.20075e-06
ENSGALG00000004572	NPPC	19.8615	1.9315	3.36924	0.000220521	0.00115214
ENSGALG00000002470	CYP27A1	716.923	68.9127	3.38218	4.86688e-67	3.45403e-64
ENSGALG00000019061	MMP1	23.581	2.23566	3.39602	6.30118e-05	0.000374416
ENSGALG00000006891	ITIH5	120.752	11.2623	3.42629	3.0107e-18	1.17661e-16
novel.1468	-	13.9982	1.31511	3.43047	0.0211837	0.0601758
ENSGALG00000007109	APOA4	10.5756	1.00449	3.4329	0.0171216	0.0503122
ENSGALG00000034067	FMOD	315.548	28.2915	3.48107	2.58377e-43	7.64047e-41
ENSGALG00000011740	MGP	118.435	10.6475	3.48169	8.56715e-19	3.5024e-17
ENSGALG00000000909	GFAP	2561.57	224.61	3.51178	9.90636e-23	5.99872e-21
novel.2076	-	229.01	19.9362	3.52182	1.43577e-19	6.38456e-18
ENSGALG00000012018	UGT8	1783.09	149.538	3.57776	3.0241e-71	2.43886e-68
ENSGALG00000039083	-	199.495	16.5573	3.59002	0.000820623	0.00372569
ENSGALG00000043904	SH3RF2	34.9798	2.89402	3.60062	3.28266e-06	2.54933e-05
ENSGALG00000010375	SLC30A2	11.7986	0.962522	3.60903	0.00559062	0.0195648
novel.2210	-	7.73186	0.621239	3.61519	0.0330345	0.086705
ENSGALG00000015141	GDA	872.408	69.8132	3.64741	1.32465e-55	7.122e-53
novel.700	-	125.829	9.82927	3.66979	2.11006e-16	6.81933e-15
ENSGALG00000005747	-	20.558	1.63864	3.67205	0.000149617	0.000815555
ENSGALG00000027211	PDYN	248.769	19.1972	3.69438	3.20217e-41	8.47986e-39
novel.1017	-	132.307	10.1496	3.69763	4.35012e-18	1.67788e-16
ENSGALG00000019063	MMP10	4.5121	0.317071	3.70762	0.0487603	1
ENSGALG00000038943	RASSF5	1022.42	77.7045	3.72118	6.96618e-83	7.72485e-80
ENSGALG00000007741	MDFIC2	12.6678	0.95607	3.72756	0.00276253	0.0107067
novel.1037	-	8.61436	0.651902	3.743	0.0205463	0.0587226
ENSGALG00000011690	CLBA1	87.0849	6.34795	3.76939	5.75579e-15	1.59319e-13
ENSGALG00000036292	-	4.69489	0.334831	3.77193	0.0435691	1
ENSGALG00000002554	TSPAN2	1987.16	143.21	3.79614	9.91985e-81	9.77789e-78
ENSGALG00000041897	-	99.046	7.08539	3.80773	2.09571e-12	4.21105e-11
ENSGALG00000037179	-	4.88088	0.334831	3.81993	0.0363154	1
novel.2159	-	41.3117	2.94244	3.82881	2.74593e-07	2.63068e-06
novel.1748	-	266.624	18.4742	3.8456	7.02262e-32	9.73435e-30
novel.1324	-	369.264	25.5806	3.84878	9.55303e-46	3.38991e-43
ENSGALG00000025804	CLCN2	144.059	9.92779	3.85723	3.29297e-22	1.89695e-20
ENSGALG00000004154	WISP2	23.2256	1.57731	3.86337	6.10981e-05	0.000364019
ENSGALG00000040929	C15orf62	304.806	20.9601	3.86729	4.30024e-44	1.31547e-41
ENSGALG00000030309	-	34.4787	2.27764	3.92578	0.000230353	0.00119926
ENSGALG00000003765	A1CF	5.32909	0.334831	3.95594	0.0288267	1
ENSGALG00000005360	CA4	454.253	28.997	3.97181	5.07141e-06	3.77589e-05
ENSGALG00000042372	-	5.45648	0.310619	3.98519	0.0282871	1
ENSGALG00000046575	-	20.2549	1.27314	3.99105	0.00222483	0.00889268
ENSGALG00000044406	PPP1R1B	492.547	30.5998	4.0115	1.04606e-41	2.85535e-39
ENSGALG00000042806	-	10.3685	0.645451	4.01379	0.0439398	0.108961
ENSGALG00000031659	-	36.6689	2.19369	4.04229	2.06403e-07	2.02441e-06
ENSGALG00000031697	-	16.0661	0.968973	4.05507	0.000485566	0.00235146
ENSGALG00000026499	-	5.75647	0.334831	4.06405	0.0194438	1
ENSGALG00000027446	-	5.77358	0.317071	4.06729	0.0287709	1
novel.1018	-	41.5331	2.26633	4.20831	2.45918e-08	2.81137e-07
ENSGALG00000020575	ERMN	377.069	19.6272	4.26597	8.42581e-52	3.64623e-49
ENSGALG00000035825	-	49.6538	2.57049	4.27661	1.98089e-06	1.6204e-05
novel.1926	-	12.4467	0.634142	4.28371	0.00635152	0.0218652
ENSGALG00000032597	-	6.90803	0.317071	4.32985	0.0275873	1
ENSGALG00000027207	PERP2	19.6686	0.95607	4.35829	7.01415e-05	0.000412907
ENSGALG00000032567	SPINK6	3.64351	0	4.36919	0.0451306	1
ENSGALG00000011117	AGT	1102.33	52.3907	4.39267	4.00209e-94	7.1007e-91
ENSGALG00000038633	-	61.4113	2.92468	4.4073	2.92689e-11	4.97899e-10
ENSGALG00000015824	CGA	13.9537	0.651902	4.44226	0.00124714	0.00538387
ENSGALG00000007121	TNFSF8	7.49046	0.310619	4.44266	0.0109131	1
ENSGALG00000010901	-	506.245	23.3	4.44479	1.29305e-09	1.78536e-08
novel.1016	-	28.3545	1.24893	4.47509	3.6169e-06	2.77928e-05
ENSGALG00000029529	-	521.402	23.4192	4.47644	5.10008e-67	3.48033e-64
novel.2504	-	14.5918	0.634142	4.51799	0.00772858	0.0257756
ENSGALG00000045813	-	4.05378	0	4.51979	0.0379783	1
ENSGALG00000013640	MBP	14745.1	585.301	4.65492	1.22332e-232	2.17043e-228
ENSGALG00000036197	-	16.3321	0.634142	4.68123	0.00413221	0.015092
ENSGALG00000046450	-	4.59844	0	4.70443	0.041103	1
ENSGALG00000041817	-	4.68106	0	4.72929	0.0167491	1
novel.1788	-	4.80845	0	4.76334	0.0158277	1
novel.2422	-	9.63481	0.310619	4.80805	0.0106179	0.0337379
ENSGALG00000029193	-	5.02582	0	4.83136	0.0138346	1
ENSGALG00000041889	-	55.5791	1.93635	4.85168	4.13498e-11	6.92127e-10
ENSGALG00000026037	EIF4E1B	5.19107	0	4.87249	0.0105047	1
ENSGALG00000034741	ETNPPL	382.305	12.6636	4.90367	8.5338e-54	4.0922e-51
ENSGALG00000039187	GKN2	10.3272	0.334831	4.90392	0.00150088	0.00631638
ENSGALG00000016173	UBASH3A	5.29124	0	4.90735	0.0131448	1
novel.2028	-	19.2318	0.634142	4.91583	0.00412787	0.0150792
ENSGALG00000000112	PLP1	8341.05	275.654	4.91966	9.03667e-173	8.01648e-169
ENSGALG00000033376	APOH	137.578	4.39224	4.94631	1.2514e-19	5.60683e-18
ENSGALG00000039125	PPY	5.56357	0	4.9795	0.0223059	1
ENSGALG00000041095	-	5.60134	0	4.98099	0.0113158	1
ENSGALG00000046342	-	5.63236	0	4.99706	0.010091	1
ENSGALG00000037683	-	5.97704	0	5.0741	0.00889046	1
novel.2665	-	5.95673	0	5.07534	0.0498762	1
novel.904	-	22.5499	0.669663	5.11784	8.23173e-05	0.000475276
ENSGALG00000034564	-	6.29422	0	5.1575	0.00565573	1
ENSGALG00000008874	SLC13A1	6.47002	0	5.19312	0.00335442	1
ENSGALG00000004778	SLC47A2	146.445	3.8743	5.24805	3.48827e-25	2.55748e-23
ENSGALG00000032453	PMP2	2177.75	50.386	5.43397	1.40447e-118	3.55979e-115
ENSGALG00000024298	ADAMTSL5	7.73142	0	5.44477	0.00153452	1
ENSGALG00000044690	-	16.7583	0.334831	5.59768	0.00161202	0.00672349
ENSGALG00000019157	SMPX	16.8282	0.334831	5.61247	8.73871e-05	0.000501774
ENSGALG00000012623	CFC1	20.3129	0.310619	5.87981	2.09281e-05	0.000137474
novel.1606	-	12.5984	0	6.14796	0.000247071	0.00127828
ENSGALG00000027374	KLF9	1465.37	19.4981	6.2286	1.34073e-171	7.92931e-168
ENSGALG00000030886	PTGDS	1608.91	20.2437	6.31307	2.50022e-25	1.85604e-23
ENSGALG00000002299	RGR	27.2917	0	7.2678	0.00524614	0.0185346
ENSGALG00000041979	TMEM125	74.7844	0	8.72015	7.536e-12	1.39566e-10

## Sheet: HTBC12 VS HTBC8
Table S3 unique diferentially expressed gene（DEGs） between HTBC12 and HTBC8 after comparison with normoxia
gene_id	gene_name	HTBC_12	HTBC_8	log2FoldChange	pvalue	padj
ENSGALG00000040078	-	0.317672	15.9892	-5.51334	0.000591073	0.00244052
ENSGALG00000043505	-	0	6.97172	-5.28468	0.00887366	0.0260493
ENSGALG00000034827	-	0	6.73739	-5.22953	0.0318441	0.076376
ENSGALG00000034597	-	0	6.40052	-5.15553	0.0364126	0.0852435
novel.2249	-	0	6.06365	-5.07753	0.0417704	0.0949346
ENSGALG00000034464	-	0.660501	21.5636	-5.05129	0.00136739	0.0051105
ENSGALG00000036635	-	0	5.85857	-5.03687	0.0442662	0.0994944
ENSGALG00000035123	-	0	5.68221	-4.9755	0.0106768	1
ENSGALG00000040501	-	3.19517	89.9383	-4.80795	8.17951e-05	0.000413294
novel.2268	-	0	4.72782	-4.70888	0.0397511	1
ENSGALG00000019797	-	0.307051	8.83466	-4.64921	0.00512242	0.0161936
ENSGALG00000027519	gga-mir-6603	0	4.52277	-4.64195	0.0480537	1
ENSGALG00000025211	gga-mir-1589	0	4.2867	-4.56727	0.0286588	1
ENSGALG00000040271	-	0	4.04653	-4.49368	0.0427799	1
ENSGALG00000030868	-	0.317672	7.69112	-4.46711	0.0208093	0.0534458
novel.1198	-	0	3.695	-4.37502	0.0462345	1
ENSGALG00000017853	RF00429	0.35345	7.05488	-4.333	0.00875155	0.0257535
novel.89	-	0.988793	15.6505	-3.98591	0.00210827	0.00745289
novel.1213	-	1.02457	15.4602	-3.95233	0.00571876	0.0177927
novel.346	-	0.614103	9.30744	-3.85884	0.0124182	0.0347245
ENSGALG00000046061	-	0.317672	5.07351	-3.85578	0.0310144	1
ENSGALG00000041074	-	0.35345	4.98972	-3.83428	0.0416752	1
novel.1239	-	0.706899	8.76032	-3.71433	0.0130601	0.0362559
novel.1249	-	0.953015	12.3838	-3.67744	0.00727347	0.0219246
novel.1544	-	1.76725	21.1663	-3.64558	0.000817802	0.00324199
ENSGALG00000034173	-	1.29584	16.2219	-3.64387	0.0088335	0.0259693
ENSGALG00000041588	-	1.4138	17.0477	-3.63751	0.00855162	0.0252886
novel.1712	-	0.624723	7.91666	-3.61839	0.0140315	0.0385093
ENSGALG00000045428	-	2.99154	36.6315	-3.61805	0.000836582	0.00330558
ENSGALG00000043091	-	1.37802	15.6821	-3.54152	0.0113846	0.0322279
ENSGALG00000011759	HIST1H111L	0.624723	6.91014	-3.42358	0.0272901	0.0672549
ENSGALG00000036631	-	0.614103	6.44208	-3.34892	0.0388375	0.0895973
ENSGALG00000029477	-	0.660501	6.45201	-3.29022	0.045618	0.101988
novel.604	-	1.57774	14.7389	-3.19504	0.00323498	0.0108866
ENSGALG00000045790	-	0.942395	8.24062	-3.08841	0.0279494	0.0686086
ENSGALG00000026082	RF02271	0.953015	7.87272	-3.02354	0.0343583	0.081349
novel.1005	-	3.84784	31.0773	-3.01054	0.00733746	0.0221065
ENSGALG00000040400	-	2.08492	16.243	-2.99004	0.0385557	0.0890838
novel.1163	-	1.63867	12.8753	-2.98412	0.00357792	0.0119082
ENSGALG00000039941	-	1.30646	10.1563	-2.94776	0.0467387	0.104031
novel.1185	-	4.40492	33.8025	-2.91969	0.00305215	0.0103565
novel.2305	-	1.95635	14.2803	-2.88115	0.0290862	0.0707508
ENSGALG00000040994	-	15.0586	110.923	-2.87639	4.37745e-07	3.54607e-06
ENSGALG00000004141	LBFABP	0.988793	7.15094	-2.8613	0.037142	0.086569
novel.2699	-	41.3889	299.047	-2.85267	0.0379723	0.0880842
ENSGALG00000033860	-	1.22821	9.10712	-2.84758	0.0434588	0.0979964
novel.1189	-	1.88479	13.3804	-2.81082	0.0189449	0.0494942
ENSGALG00000044207	REC114	1.27069	8.87339	-2.79665	0.0453732	0.101516
ENSGALG00000030309	-	2.62747	17.8874	-2.78361	0.0175656	0.0464539
ENSGALG00000030029	-	1.68507	10.9989	-2.74173	0.0121285	0.0340567
ENSGALG00000030570	-	3.85567	25.2985	-2.71877	0.0128599	0.0358089
ENSGALG00000030476	-	2.20638	14.7441	-2.71162	0.0204106	0.0526387
novel.676	-	1.84231	11.9492	-2.67168	0.0390797	0.0900182
ENSGALG00000033053	-	1.67445	10.4529	-2.66934	0.0191334	0.0499212
ENSGALG00000040442	-	1.63867	10.2308	-2.64504	0.0160887	0.0431216
novel.779	-	1.90995	11.8975	-2.61251	0.0203968	0.0526104
ENSGALG00000016722	-	2.58107	15.7209	-2.59792	0.00531987	0.0167184
ENSGALG00000010469	CYP4B7	1.61352	9.69298	-2.57427	0.0250371	0.0625029
ENSGALG00000044927	-	2.22762	13.4354	-2.57093	0.0100962	0.0291091
novel.2478	-	1.29584	7.57569	-2.53806	0.0407012	0.0931012
ENSGALG00000042362	-	3.6772	20.9508	-2.52486	0.00139488	0.00519924
ENSGALG00000036784	-	3.09175	18.0723	-2.51816	0.0340808	0.0807858
ENSGALG00000003401	FBXL22	3.79474	21.8466	-2.50445	0.000990868	0.00383561
ENSGALG00000026466	-	2.28464	12.9251	-2.49411	0.0130825	0.036307
novel.249	-	15.7648	87.831	-2.48892	2.02626e-07	1.72892e-06
novel.5	-	2.18122	12.3341	-2.47866	0.0230616	0.0582709
novel.480	-	3.22703	17.5646	-2.44523	0.0047451	0.0151709
ENSGALG00000029089	-	1.6029	8.57637	-2.42161	0.0440025	0.0990001
ENSGALG00000045452	-	2.25278	12.1366	-2.42056	0.0137947	0.03794
ENSGALG00000002792	SPDEF	2.29526	12.2602	-2.41937	0.022955	0.0580745
novel.2414	-	2.82048	15.2181	-2.41465	0.0286741	0.0699885
ENSGALG00000017813	RF00342	8.98873	46.7251	-2.37381	0.00357911	0.01191
novel.2728	-	2.25948	11.672	-2.36463	0.0491087	0.108187
novel.1136	-	2.20638	11.266	-2.32834	0.0307186	0.0740595
ENSGALG00000045436	-	3.20579	15.6851	-2.2771	0.00760966	0.0228429
ENSGALG00000026791	gga-mir-6690	1.93119	9.40824	-2.26861	0.0431488	0.0974187
ENSGALG00000043654	-	24.8325	115.277	-2.21567	1.051e-06	7.92807e-06
ENSGALG00000007594	ASB12	2.56653	11.8923	-2.20649	0.0312597	0.0750939
ENSGALG00000039875	-	3.62018	16.5562	-2.18805	0.0483314	0.106879
ENSGALG00000039251	-	4.06993	18.8359	-2.1877	0.021767	0.0555194
ENSGALG00000017812	RF00408	11.7416	52.1671	-2.1444	0.00133311	0.00499576
ENSGALG00000042611	-	14.8189	64.1553	-2.1314	3.87366e-05	0.000211694
ENSGALG00000042613	-	2.99154	12.815	-2.11723	0.0242017	0.0606939
ENSGALG00000036143	-	2.61685	11.1787	-2.10384	0.0261296	0.0647645
novel.1181	-	2.9703	12.6345	-2.09966	0.0231045	0.0583712
ENSGALG00000031237	-	7.79631	33.2351	-2.08994	0.00273196	0.00937374
novel.1430	-	2.84172	12.0763	-2.06829	0.0287573	0.0701067
ENSGALG00000009383	SAMD7	7.51874	30.8699	-2.05821	0.00456272	0.0146495
ENSGALG00000043314	RF00072	2.32042	9.53013	-2.05561	0.0474926	0.105349
ENSGALG00000044679	-	2.85234	12.0194	-2.0526	0.0297856	0.0722046
ENSGALG00000034307	-	19.6417	80.8193	-2.03955	5.25769e-07	4.21758e-06
ENSGALG00000021136	VPREB3	2.53467	10.505	-2.03866	0.0389032	0.0896915
novel.835	-	5.40155	22.0844	-2.01139	0.00937874	0.0272709
novel.544	-	9.60675	38.0133	-1.97452	0.000267698	0.00120728
ENSGALG00000035263	-	7.05363	27.6659	-1.97426	0.0235853	0.0594198
ENSGALG00000026686	-	3.98425	15.5486	-1.96987	0.0195398	0.0508129
novel.1363	-	12.8102	49.0807	-1.93961	0.00844387	0.0250354
ENSGALG00000024504	gga-mir-15c	7.60401	29.3766	-1.93768	0.00180713	0.00652609
ENSGALG00000040995	-	10.0597	38.4163	-1.92749	0.000706433	0.00285493
ENSGALG00000025614	RF00426	3.15939	12.1073	-1.91419	0.0443682	0.0996866
ENSGALG00000031850	-	13.4758	51.0046	-1.90985	0.000441607	0.00188091
ENSGALG00000029212	PADI2	8.36793	31.4967	-1.89842	0.00244803	0.0084881
ENSGALG00000030367	-	3.18455	11.8964	-1.89202	0.0400872	0.0919408
ENSGALG00000030578	-	7.55411	27.5698	-1.88185	0.0165244	0.0440999
ENSGALG00000034631	-	6.35106	22.7634	-1.86327	0.00765943	0.0229732
ENSGALG00000038650	-	4.52679	16.3125	-1.84691	0.0192579	0.0501882
ENSGALG00000032291	-	35.2641	126.767	-1.8391	4.31858e-08	4.10935e-07
novel.536	-	4.16943	14.9112	-1.82882	0.0367775	0.0859274
novel.541	-	3.99487	14.0488	-1.82288	0.0306445	0.0739202
ENSGALG00000042392	-	9.65315	33.7722	-1.80295	0.000739394	0.00297088
ENSGALG00000005613	-	7.95396	27.0771	-1.77898	0.00311459	0.0105347
novel.1891	-	5.94451	20.0222	-1.75939	0.0365227	0.0854449
novel.1895	-	4.4407	15.1684	-1.75741	0.0403969	0.092522
novel.960	-	67.3387	224.104	-1.73736	0.00984745	0.0284735
novel.2693	-	28.3895	92.8593	-1.72184	0.00135273	0.00505986
ENSGALG00000040837	-	21.9358	72.1282	-1.71852	0.00109026	0.00417925
ENSGALG00000006189	CRYGN	6.10453	20.198	-1.71751	0.011157	0.0316976
ENSGALG00000044688	-	44.2167	145.193	-1.71032	3.01484e-08	2.93992e-07
ENSGALG00000012783	MYBPC1	4.55865	14.6077	-1.68278	0.033947	0.080531
ENSGALG00000033672	-	37.5085	120.35	-1.67978	0.000933072	0.00364228
ENSGALG00000037937	-	4.84447	15.4168	-1.66004	0.036245	0.0849929
ENSGALG00000043556	-	15.2509	48.1392	-1.65902	0.000150925	0.000721482
novel.707	-	5.47589	17.3583	-1.65586	0.0443332	0.0996202
ENSGALG00000035574	-	7.00053	22.2274	-1.65322	0.0130005	0.0361184
ENSGALG00000002957	SLC12A3	12.0844	37.8492	-1.63281	0.00767597	0.0230075
ENSGALG00000030553	-	17.4188	53.2017	-1.62512	0.0135548	0.0373655
ENSGALG00000003647	SLC13A2	17.4569	53.7623	-1.62107	0.00430318	0.0139374
ENSGALG00000021232	-	15.9826	49.4386	-1.61913	0.000870152	0.00342327
ENSGALG00000018977	PLA2G5	17.4534	53.3001	-1.61046	0.000695287	0.00281595
ENSGALG00000016431	PAX5	17.0256	52.0661	-1.60833	0.000329871	0.00145858
novel.481	-	6.10061	18.6413	-1.60227	0.0341447	0.0808964
novel.2749	-	10.5818	31.7685	-1.59459	0.0372158	0.0866969
ENSGALG00000016785	IL1RL1	11.624	35.0717	-1.59226	0.0018176	0.00655212
ENSGALG00000029475	-	14.1693	42.2121	-1.5679	0.00110589	0.00423018
ENSGALG00000032713	FOXA1	8.0715	23.7237	-1.5522	0.0131333	0.036437
novel.475	-	8.34989	24.2574	-1.55141	0.0309938	0.0745541
ENSGALG00000039989	GPR160	7.51833	21.5988	-1.52964	0.0428865	0.0969839
ENSGALG00000036194	-	5.74046	16.7162	-1.52617	0.0396918	0.0911958
novel.124	-	8.26451	24.0224	-1.52434	0.0260394	0.0645942
ENSGALG00000035464	-	5.44403	15.6435	-1.52089	0.0472465	0.104903
ENSGALG00000046084	-	12.3372	35.7114	-1.52067	0.0108012	0.0308322
ENSGALG00000002287	CRB1	24.1221	68.7227	-1.51395	2.70472e-05	0.000153344
ENSGALG00000037672	-	35.8885	100.926	-1.50032	3.28254e-05	0.00018242
novel.1755	-	8.82159	24.9053	-1.48796	0.038683	0.0892789
novel.1327	-	16.0478	44.9519	-1.48215	0.0186073	0.0487729
ENSGALG00000005258	SSTR5	88.7594	246.498	-1.47283	2.7801e-11	4.35781e-10
novel.872	-	8.74654	24.0728	-1.45891	0.0135126	0.0372662
ENSGALG00000044003	-	8.42886	23.0394	-1.45344	0.0177473	0.0468795
ENSGALG00000040641	SCRT1	25.186	68.9254	-1.44881	5.8356e-05	0.00030544
novel.1049	-	30.954	84.2298	-1.44084	0.00121092	0.00459404
ENSGALG00000036662	-	29.3807	79.2874	-1.42872	0.0284476	0.0695672
novel.1361	-	42.8665	115.808	-1.42772	0.000743202	0.00298485
ENSGALG00000001959	HENMT1	13.3091	35.8303	-1.42321	0.00498543	0.0158241
ENSGALG00000005476	PTH1R	28.7275	76.7171	-1.40736	0.000324328	0.00143582
ENSGALG00000011117	AGT	26.8112	71.1838	-1.4025	0.00255674	0.00882766
ENSGALG00000025662	RF00561	11.0917	29.3918	-1.39788	0.0239346	0.0601324
ENSGALG00000045278	-	10.653	27.5856	-1.38733	0.0349445	0.0824134
ENSGALG00000042151	-	137.926	361.391	-1.38645	1.17972e-05	7.19243e-05
ENSGALG00000037508	-	20.3999	53.4412	-1.38078	0.0175291	0.0463845
ENSGALG00000039742	CYP21A1	30.9799	80.4661	-1.38029	2.80243e-05	0.000158317
ENSGALG00000011635	TFCP2L1	17.8528	46.1684	-1.36194	0.00446625	0.0143729
ENSGALG00000009464	-	24.5262	62.5614	-1.34725	0.0273062	0.0672855
ENSGALG00000038251	-	63.0819	160.913	-1.34668	3.47224e-06	2.36659e-05
ENSGALG00000015466	SIM1	21.7879	55.1396	-1.33159	0.00140138	0.00522133
ENSGALG00000020768	EVX2	16.3616	40.9994	-1.33156	0.00592768	0.0183666
ENSGALG00000009700	PDK4	72.8574	183.313	-1.32794	6.20914e-06	4.01133e-05
ENSGALG00000003336	DAPK2	18.7815	46.9136	-1.32684	0.00354325	0.011808
ENSGALG00000035733	CCR7	8.732	21.9988	-1.32677	0.0348909	0.0823514
ENSGALG00000041251	HDAC10	168.728	423.286	-1.32375	1.10443e-12	2.11407e-11
ENSGALG00000007815	ANKK1	11.8992	29.6367	-1.3158	0.0291304	0.0708442
novel.1010	-	14.5082	36.0261	-1.30715	0.0281275	0.0689399
ENSGALG00000045037	CYP2W1	9.06029	22.1922	-1.2928	0.0375281	0.0872777
ENSGALG00000037545	GRIP2	762.538	1869.77	-1.29274	1.43542e-12	2.70472e-11
ENSGALG00000030930	-	17.4522	42.4792	-1.27753	0.0248017	0.0619667
ENSGALG00000038134	-	16.0506	38.7637	-1.27381	0.00580734	0.0180249
ENSGALG00000044942	-	42.6401	103.534	-1.27355	5.33125e-05	0.000282558
ENSGALG00000004155	MYOM3	10.9702	26.3008	-1.26151	0.0362987	0.0850638
ENSGALG00000039509	TG	16.807	40.5745	-1.25751	0.0238563	0.0599772
ENSGALG00000003660	FANCF	25.4502	60.5348	-1.25738	0.00567652	0.0176977
ENSGALG00000036807	NOD1	68.8117	164.395	-1.2551	1.29859e-06	9.60348e-06
ENSGALG00000004777	AIFM2	44.0937	104.862	-1.25473	0.000296964	0.00132702
novel.1138	-	106.567	253.603	-1.25023	0.000133424	0.000643603
ENSGALG00000031423	DMRTA2	301.279	715.674	-1.24785	2.73472e-12	4.9767e-11
ENSGALG00000025751	NMRK2	192.44	455.602	-1.24658	1.50999e-10	2.09144e-09
ENSGALG00000006525	NCAPG2	113.428	267.781	-1.23875	2.4549e-09	2.81947e-08
ENSGALG00000037336	PRTG	30.2313	71.629	-1.23626	0.00147903	0.0054757
ENSGALG00000043217	BARHL1	271.753	639.698	-1.23511	2.09806e-16	6.42163e-15
ENSGALG00000027345	SLC46A2	17.2391	40.3672	-1.2327	0.00714856	0.0215949
novel.606	-	194.15	454.397	-1.22626	8.12208e-10	1.01745e-08
novel.419	-	947.666	2214.23	-1.22361	2.9016e-22	1.51697e-20
ENSGALG00000012775	TFAP2A	200.721	468.6	-1.223	4.7153e-11	7.16163e-10
ENSGALG00000037352	SOX14	1043.7	2431.32	-1.22002	1.21699e-27	9.91626e-26
novel.970	-	11.7129	27.1275	-1.21743	0.033228	0.0791286
ENSGALG00000043972	-	14.2295	32.942	-1.21046	0.0496477	0.109162
novel.1139	-	38.5049	89.2439	-1.20948	0.00867369	0.025566
ENSGALG00000035950	NGFR	822.473	1901.05	-1.20909	7.01325e-29	6.34314e-27
ENSGALG00000003058	-	31.0758	72.3191	-1.20894	0.00218887	0.00769421
ENSGALG00000021314	PLA2G10	29.6416	67.9991	-1.20349	0.000745073	0.00299104
novel.295	-	40.4844	93.4006	-1.20189	0.000211582	0.000976604
ENSGALG00000002645	PIWIL1	80.7255	185.606	-1.19865	1.42883e-06	1.05108e-05
ENSGALG00000012236	DMC1	110.373	252.944	-1.19601	4.25386e-05	0.000230452
ENSGALG00000030371	-	17.4785	39.7919	-1.19221	0.0165615	0.044186
ENSGALG00000015446	POU2F1	196.724	449.932	-1.18981	1.08236e-07	9.62574e-07
ENSGALG00000032410	CBFA2T3	735.826	1674.54	-1.18615	1.26686e-18	4.85515e-17
ENSGALG00000001109	GTSF1	515.447	1171.9	-1.18532	0.00234753	0.00818512
ENSGALG00000003016	MASP2	14.9725	34.0264	-1.17175	0.0307761	0.0741561
ENSGALG00000009346	JPT2	1503.93	3386.39	-1.17079	0.0020676	0.00732774
ENSGALG00000001445	FABP6	18.728	42.1828	-1.1698	0.00709372	0.0214436
ENSGALG00000043597	RAD54B	99.402	223.914	-1.16829	3.65923e-07	3.00872e-06
ENSGALG00000021405	-	356.664	801.839	-1.16606	2.20556e-14	5.25644e-13
ENSGALG00000009428	SUSD6	238.4	535.726	-1.16464	6.3958e-09	6.91534e-08
novel.237	-	21.2804	47.5094	-1.16364	0.00558298	0.0174513
ENSGALG00000031874	HIST1H101	448.733	1004.47	-1.16322	9.44405e-15	2.35958e-13
novel.334	-	113.332	253.478	-1.16261	1.93077e-07	1.65133e-06
novel.1527	-	41.3474	92.6882	-1.16062	0.000132606	0.000639998
ENSGALG00000031894	PLA2G2A	17.5072	39.1059	-1.15326	0.0243676	0.0610422
ENSGALG00000039943	-	26.6572	59.2574	-1.1532	0.00656942	0.0200488
ENSGALG00000015451	ZNF462	2326.66	5174.03	-1.15264	2.7004e-13	5.64711e-12
ENSGALG00000010903	-	72.4442	161.221	-1.15155	4.36207e-06	2.91057e-05
novel.350	-	81.3717	181.326	-1.15145	2.90456e-05	0.000163322
novel.534	-	216.284	479.858	-1.14961	4.84759e-13	9.75395e-12
ENSGALG00000004660	TRPV3	50.6999	111.276	-1.1392	0.000573337	0.00237628
ENSGALG00000016633	HMBOX1	127.075	280.238	-1.13604	7.22101e-06	4.60419e-05
ENSGALG00000001106	-	305.225	670.58	-1.13422	3.39181e-16	1.01078e-14
ENSGALG00000044642	SENP7	457.143	1003.66	-1.1325	5.94445e-17	1.91674e-15
ENSGALG00000041682	-	17.8996	39.0702	-1.12964	0.0133198	0.0368356
novel.158	-	57.5615	126.524	-1.12909	9.39009e-05	0.000468185
ENSGALG00000013272	PRMT8	915.977	1998.99	-1.1249	3.44074e-22	1.78849e-20
ENSGALG00000031069	-	488.567	1065.31	-1.1235	2.5225e-10	3.36501e-09
ENSGALG00000040794	CCNE2	44.0139	95.6511	-1.12316	0.00129493	0.00486884
ENSGALG00000029635	-	55.6197	121.483	-1.12217	5.25749e-05	0.000279139
ENSGALG00000007041	HDX	201.932	439.671	-1.11994	1.28549e-10	1.80397e-09
ENSGALG00000031032	-	95.285	207.021	-1.11913	8.22689e-08	7.47444e-07
ENSGALG00000044803	-	14.0408	30.6859	-1.11722	0.0347682	0.0821476
ENSGALG00000035938	-	63.8925	138.278	-1.11324	2.57816e-05	0.000146868
ENSGALG00000001093	TCF3	1087.56	2352.31	-1.11283	1.36739e-27	1.10918e-25
ENSGALG00000038618	ONECUT1	26.2895	56.9077	-1.11054	0.00569588	0.0177402
ENSGALG00000031785	-	47.8979	103.085	-1.10955	0.000290723	0.00130256
ENSGALG00000005435	-	24.3576	52.4118	-1.10882	0.00496684	0.0157734
ENSGALG00000010668	WWC2	166.386	358.982	-1.10767	3.42449e-11	5.29903e-10
ENSGALG00000009067	GPR50	25.9326	56.0013	-1.10703	0.00354644	0.011815
ENSGALG00000036359	RUVBL2	81.0148	173.927	-1.10484	0.000412285	0.00177149
ENSGALG00000012199	WDHD1	119.343	256.329	-1.10425	3.86463e-06	2.60848e-05
ENSGALG00000038656	-	144.104	309.004	-1.10115	2.48327e-06	1.75126e-05
novel.1118	-	148.736	318.829	-1.10009	1.29706e-09	1.57255e-08
ENSGALG00000003742	-	289.384	620.103	-1.09747	1.64921e-11	2.6565e-10
ENSGALG00000039576	KNSTRN	180.851	386.393	-1.09666	6.7808e-09	7.31413e-08
ENSGALG00000044020	-	222.45	475.87	-1.09437	6.99157e-07	5.46309e-06
novel.625	-	208.204	442.525	-1.09096	1.42351e-07	1.24275e-06
ENSGALG00000004649	TRPV1	25.2855	53.7218	-1.08819	0.00649443	0.0198711
ENSGALG00000026301	-	45.0077	95.1641	-1.08221	0.000776394	0.00309753
ENSGALG00000045830	-	48.2544	102.197	-1.08193	0.000185678	0.000869913
ENSGALG00000026940	TTYH2	573.613	1214.17	-1.0816	3.5953e-21	1.72051e-19
ENSGALG00000009809	MAML3	205.033	433.683	-1.07867	2.9423e-12	5.33299e-11
ENSGALG00000009431	PLEKHD1	58.4813	123.885	-1.07801	0.0031721	0.0106953
novel.1978	-	28.7314	61.0333	-1.07797	0.0110637	0.0314771
ENSGALG00000031683	-	592.685	1251.85	-1.07755	4.84844e-09	5.32828e-08
ENSGALG00000010900	SPC25	187.195	394.054	-1.07458	4.49737e-07	3.63995e-06
ENSGALG00000001080	NR5A1	19.4923	40.8459	-1.07444	0.0185576	0.0486716
ENSGALG00000007920	PRR5L	51.1642	107.95	-1.07408	0.000558088	0.00232021
ENSGALG00000030313	RAD51	195.984	412.42	-1.07358	3.06405e-11	4.76165e-10
ENSGALG00000043060	-	27.8198	58.1743	-1.0735	0.0306303	0.073896
ENSGALG00000011537	PDE10A	296.392	624.294	-1.07205	4.72782e-10	6.10622e-09
ENSGALG00000011630	GLI2	196.06	412.295	-1.07029	7.21062e-12	1.219e-10
novel.197	-	49.8351	104.407	-1.07015	0.0251265	0.0626828
novel.802	-	22.2408	46.9645	-1.06975	0.0120107	0.0337783
novel.13	-	160.495	336.914	-1.06529	2.73343e-07	2.2923e-06
novel.438	-	25.8154	53.8378	-1.06326	0.0220608	0.0561185
ENSGALG00000033362	-	119.085	249.414	-1.06314	3.65491e-07	3.00653e-06
ENSGALG00000013211	ST8SIA1	685.357	1432.18	-1.06203	4.75643e-12	8.26504e-11
ENSGALG00000016468	-	261.788	547.467	-1.06192	2.36773e-12	4.35706e-11
ENSGALG00000046049	-	131.077	274.415	-1.06105	9.65404e-07	7.35293e-06
ENSGALG00000029653	-	60.2464	125.926	-1.06073	3.04523e-05	0.000170542
ENSGALG00000032642	SMARCC1	2522.78	5261.56	-1.06065	3.58208e-33	4.34874e-31
ENSGALG00000017018	INTS6	597.15	1245.35	-1.05934	2.33925e-17	7.85059e-16
ENSGALG00000000293	-	212.229	443.072	-1.05922	4.08514e-07	3.32416e-06
novel.311	-	73.946	154.255	-1.05916	0.000306699	0.00136428
ENSGALG00000037214	-	26.3285	54.6235	-1.05421	0.00561242	0.0175281
ENSGALG00000017019	WDFY2	257.119	534.313	-1.05284	1.71233e-10	2.34654e-09
ENSGALG00000011914	CENPM	100.884	208.952	-1.05171	1.43965e-06	1.05775e-05
ENSGALG00000011570	ILF2	2749.26	5694.61	-1.05061	2.32503e-17	7.83193e-16
ENSGALG00000017220	TAF1D	264.707	548.141	-1.04841	1.12783e-06	8.44776e-06
ENSGALG00000014788	CENPH	204.759	423.179	-1.04781	1.70791e-11	2.74372e-10
ENSGALG00000014954	ZNF518B	901.431	1861.04	-1.04495	4.52875e-18	1.64499e-16
ENSGALG00000025864	WTIP	91.5031	188.88	-1.04492	4.35469e-06	2.90672e-05
ENSGALG00000038228	-	73.7934	152.601	-1.04291	0.000113022	0.000555558
ENSGALG00000037791	FRMD4B	342.877	705.962	-1.04204	1.33428e-12	2.52352e-11
ENSGALG00000038948	KDM5B	2328.16	4786.08	-1.03985	1.5404e-34	2.01915e-32
ENSGALG00000010616	PTPN21	177.962	366.292	-1.03827	6.49096e-10	8.23387e-09
ENSGALG00000010312	PLCH1	301.085	619.098	-1.03819	5.58911e-08	5.20605e-07
novel.61	-	32.008	65.8496	-1.03566	0.00733674	0.0221065
ENSGALG00000032684	-	120.236	246.837	-1.03467	0.000407438	0.0017548
novel.878	-	22.9367	47.179	-1.03228	0.0221316	0.0562667
ENSGALG00000033377	-	222.052	454.285	-1.03156	1.84668e-08	1.86305e-07
ENSGALG00000026380	UBE2C	356.625	726.968	-1.02931	5.76857e-08	5.35666e-07
ENSGALG00000023859	RPP25	152.71	311.201	-1.02905	2.11076e-09	2.46174e-08
novel.123	-	703.654	1437.01	-1.02903	2.16655e-09	2.52193e-08
ENSGALG00000003554	OPTC	112.948	230.258	-1.02888	4.5876e-07	3.70634e-06
novel.1812	-	140.98	288.306	-1.02748	5.51501e-05	0.00029141
ENSGALG00000033204	PQLC2	25.839	52.5846	-1.02562	0.00925692	0.0269904
ENSGALG00000006708	-	288.306	584.904	-1.02274	7.79303e-11	1.13684e-09
novel.528	-	18.3069	37.4701	-1.02141	0.0365499	0.0854824
ENSGALG00000012123	PAX6	274.239	556.547	-1.02109	1.08375e-10	1.53998e-09
ENSGALG00000020647	LDLRAD1	45.0608	91.2873	-1.01999	0.00191066	0.00684393
ENSGALG00000016217	-	823	1670.25	-1.01955	1.76808e-12	3.31085e-11
ENSGALG00000009836	ELMOD2	1228.08	2489.88	-1.01912	9.32836e-15	2.33713e-13
ENSGALG00000000523	STK38	289.345	586.784	-1.01762	2.09894e-09	2.45112e-08
ENSGALG00000035105	-	24.4185	49.3643	-1.01722	0.0235261	0.0592873
novel.408	-	27.7317	55.9949	-1.01454	0.0064679	0.0198045
ENSGALG00000012579	BAZ2B	1497.8	3024.73	-1.01321	2.07951e-15	5.61436e-14
ENSGALG00000007609	ARHGAP19	395.302	797.841	-1.01302	1.87092e-12	3.48539e-11
novel.121	-	8218.39	16551.6	-1.00998	6.32667e-30	6.28809e-28
ENSGALG00000008703	RFC4	305.038	613.894	-1.0092	3.83152e-12	6.80161e-11
ENSGALG00000010448	LTBP1	484.155	971.202	-1.00573	2.16073e-15	5.81629e-14
ENSGALG00000007245	-	96.0917	193.015	-1.00511	3.11152e-05	0.000173771
ENSGALG00000015874	TTK	213.858	428.304	-1.00234	1.02036e-07	9.14629e-07
ENSGALG00000008946	NHLRC2	239.563	480.848	-1.00149	7.27049e-08	6.66241e-07
ENSGALG00000042924	-	30.4845	61.1464	-1.001	0.0083176	0.0247137
ENSGALG00000043137	SMARCD3	876.094	437.945	1.00123	2.55225e-18	9.42197e-17
ENSGALG00000015468	TSTD3	380.113	189.757	1.00185	6.45722e-06	4.16119e-05
ENSGALG00000040003	STXBP1	1746.56	870.654	1.00286	3.71221e-10	4.86242e-09
ENSGALG00000002714	-	180.125	89.9991	1.00516	1.59268e-05	9.48636e-05
ENSGALG00000002678	CSPG4	418.984	208.262	1.00566	5.11932e-11	7.70621e-10
ENSGALG00000010203	-	100.513	49.9805	1.00629	0.00078739	0.00313517
ENSGALG00000032554	C1QL3	142.647	70.8651	1.00727	9.00765e-05	0.000450981
ENSGALG00000026572	RGS5	377.69	186.956	1.01092	6.67275e-05	0.000344572
ENSGALG00000036956	-	17285.2	8565.35	1.01296	1.25475e-12	2.38667e-11
ENSGALG00000041022	-	132.848	65.4254	1.01398	0.000440909	0.00187838
ENSGALG00000009003	SNAP25	7874	3899.17	1.01398	5.6859e-34	7.29448e-32
ENSGALG00000041085	-	38.7735	19.2518	1.0148	0.0362523	0.084999
ENSGALG00000015685	CFAP99	161.175	80.1789	1.01507	0.000158072	0.000751475
ENSGALG00000006054	CALCB	105.938	52.478	1.01983	0.000966907	0.00375814
ENSGALG00000026086	CRYBB2	125.133	61.7445	1.02302	0.000128076	0.000620616
ENSGALG00000017150	ARHGAP20	893.671	439.526	1.02334	3.22142e-19	1.30072e-17
ENSGALG00000006756	-	57.2758	28.1275	1.02484	0.00782212	0.0233759
ENSGALG00000003636	FBLIM1	75.2282	36.6453	1.02757	0.0109985	0.031331
ENSGALG00000001545	RAB40B	37.0671	18.0537	1.02907	0.0239282	0.0601245
ENSGALG00000011560	PACRG	565.795	276.875	1.0291	3.54118e-09	3.96634e-08
ENSGALG00000031156	-	103.689	50.379	1.03187	0.00156979	0.00578095
ENSGALG00000005848	IL11RA	161.717	79.0776	1.03205	5.31145e-05	0.000281591
ENSGALG00000014649	MBLAC2	293.954	143.244	1.03366	8.6264e-06	5.40689e-05
ENSGALG00000032676	-	447.581	218.188	1.03728	1.68536e-10	2.31308e-09
ENSGALG00000002160	B2M	232.016	112.873	1.03785	1.03761e-05	6.4147e-05
ENSGALG00000013674	TUSC3	732.781	357.095	1.03803	4.09173e-16	1.2094e-14
ENSGALG00000008326	-	96.0532	46.9358	1.03885	0.000914783	0.00357784
ENSGALG00000030988	RBPMS2	71.9109	34.8877	1.03888	0.00329152	0.0110608
ENSGALG00000009145	-	639.134	311.185	1.03917	1.58456e-14	3.85258e-13
ENSGALG00000006851	-	1285.3	625.493	1.0401	4.15731e-15	1.09944e-13
ENSGALG00000030747	-	90.8922	44.1618	1.04357	0.000679855	0.00275985
novel.157	-	245.674	119.222	1.04435	2.01483e-06	1.44285e-05
ENSGALG00000001143	ETS1	217.404	105.237	1.04572	9.67783e-08	8.70524e-07
ENSGALG00000041717	KLF3	89.1402	43.082	1.0463	0.00240847	0.00836697
ENSGALG00000005217	MOGAT1	202.658	98.1525	1.04855	3.06014e-06	2.11818e-05
ENSGALG00000020316	IL13RA2	32.7971	15.7631	1.0487	0.0404177	0.0925463
ENSGALG00000009689	PON2	3653.68	1764.49	1.04957	1.14063e-18	4.40873e-17
ENSGALG00000007979	CALML4	54.4965	26.2633	1.05126	0.00627244	0.0193061
ENSGALG00000002407	HYDIN	214.819	103.884	1.05127	3.00499e-05	0.000168445
ENSGALG00000032895	-	247.398	119.088	1.05346	6.08753e-07	4.81914e-06
novel.1395	-	38.3378	18.5218	1.05395	0.0211943	0.0542346
ENSGALG00000044460	-	45.575	21.8091	1.05518	0.0263809	0.0652541
ENSGALG00000043885	CFAP45	118.836	56.6804	1.05962	0.000793561	0.00315488
ENSGALG00000025950	PRKCA	3249.23	1559.77	1.05979	1.61776e-22	8.65789e-21
ENSGALG00000033286	ARSJ	61.337	29.0907	1.06153	0.0152925	0.0413615
ENSGALG00000023542	ALPL	235.77	112.567	1.06338	1.12548e-05	6.9053e-05
ENSGALG00000008475	ARRDC1	479.256	228.734	1.0636	1.57525e-11	2.55328e-10
ENSGALG00000013098	MGST1	518.927	248.021	1.06389	7.5738e-10	9.53393e-09
ENSGALG00000007090	CPN1	117.878	55.9188	1.06681	0.00020167	0.000936588
ENSGALG00000027146	GPR139	34.2749	16.2774	1.06723	0.0410157	0.0935722
ENSGALG00000043386	PEX5L	54.5346	26.2644	1.06964	0.0106257	0.030408
ENSGALG00000030030	RSPO2	249.78	118.38	1.07121	3.57082e-07	2.94003e-06
ENSGALG00000037891	-	469.191	222.824	1.07293	5.80027e-10	7.40968e-09
ENSGALG00000010044	KCNMB4	89.5598	42.8014	1.07326	0.000442852	0.00188488
ENSGALG00000043621	-	2134.62	1014.17	1.07332	7.44881e-13	1.45824e-11
ENSGALG00000005797	COL20A1	34.5962	16.4198	1.07453	0.0335726	0.0797707
ENSGALG00000044391	-	88.6003	42.2765	1.07462	0.000847405	0.0033425
ENSGALG00000011469	IGFBP2	1207.15	572.437	1.07513	2.16066e-22	1.13948e-20
ENSGALG00000034020	RHOBTB2	1556.72	736.326	1.07799	2.04692e-20	9.11988e-19
novel.406	-	3895.83	1841.83	1.08051	4.17616e-23	2.3607e-21
ENSGALG00000001963	-	36.1774	17.1498	1.08116	0.0233646	0.0589132
ENSGALG00000017197	CNTN5	636.889	301.182	1.08272	4.48273e-12	7.84217e-11
ENSGALG00000040804	-	49.4657	23.3235	1.08357	0.00851494	0.0252048
ENSGALG00000036847	PLAC9	32.3084	15.3687	1.08403	0.0352345	0.0829385
ENSGALG00000035994	-	62.4773	29.475	1.08422	0.00321988	0.0108402
ENSGALG00000044216	-	34.1188	16.2744	1.08506	0.0417825	0.0949449
ENSGALG00000035498	INPP5D	102.565	48.4965	1.08819	0.000199871	0.000929665
ENSGALG00000033683	PHOSPHO1	55.4382	25.9036	1.08836	0.00527641	0.016602
novel.1659	-	59.0693	27.5212	1.09086	0.00754333	0.0226776
ENSGALG00000000549	URAH	40.8135	19.2623	1.0911	0.0368421	0.0860474
novel.1419	-	751.311	352.157	1.0927	1.51646e-13	3.23863e-12
ENSGALG00000034554	-	45.5381	21.3697	1.0929	0.0086034	0.0254085
ENSGALG00000007511	ITGB2	69.2785	32.4353	1.09355	0.00145197	0.00539204
ENSGALG00000014877	EMB	154.138	71.5061	1.09879	0.00107513	0.00412909
ENSGALG00000027788	CPE	18639.9	8685.12	1.10175	1.49429e-28	1.29331e-26
ENSGALG00000008659	HACD1	218.515	102.187	1.10348	2.71388e-07	2.27802e-06
ENSGALG00000022758	GGACT	185.161	86.1272	1.10362	3.90398e-05	0.000213157
ENSGALG00000044013	-	46.2304	21.6017	1.10416	0.00822851	0.0244892
ENSGALG00000037989	IL10RB	151.893	70.6067	1.10537	7.26906e-06	4.63319e-05
ENSGALG00000011022	NPVF	159.272	74.1113	1.10544	1.59342e-06	1.15896e-05
novel.698	-	31.666	14.6517	1.10627	0.0320363	0.0767557
novel.958	-	51.0692	23.4893	1.11711	0.0266509	0.0658411
ENSGALG00000028975	FRMPD3	746.41	343.023	1.11812	1.10542e-13	2.40625e-12
ENSGALG00000027534	GM2A	460.213	211.324	1.12041	9.05488e-10	1.1265e-08
ENSGALG00000044114	-	40.8721	18.6835	1.12299	0.0143426	0.0391848
ENSGALG00000000357	-	26.3139	11.9175	1.12543	0.0483924	0.106961
ENSGALG00000003614	AZIN2	619.994	283.458	1.12671	1.53924e-16	4.77588e-15
ENSGALG00000036133	KLF15	93.2333	42.4096	1.12817	0.000529001	0.00220893
ENSGALG00000043301	-	72.5558	32.8736	1.13435	0.00414302	0.0135179
ENSGALG00000035496	-	31.8955	14.5028	1.14076	0.0407432	0.0931736
ENSGALG00000008206	TESC	69.799	31.5419	1.14145	0.0056449	0.0176055
ENSGALG00000032854	ACP5	77.5771	35.0073	1.14209	0.00162771	0.00596205
ENSGALG00000040182	GAMT	47.6919	21.4991	1.14291	0.0196923	0.0511215
ENSGALG00000046200	-	63.0324	28.3724	1.14837	0.00267684	0.00921259
ENSGALG00000006045	SH3GL3	546.184	244.499	1.15575	3.68799e-13	7.56373e-12
novel.2291	-	282.499	126.347	1.15954	2.16228e-06	1.54233e-05
ENSGALG00000009068	ITPKB	197.946	88.162	1.16077	3.00205e-07	2.49445e-06
ENSGALG00000000918	-	105.218	47.0905	1.16353	4.57773e-05	0.000246082
ENSGALG00000042543	-	37.1639	16.4971	1.1643	0.0124427	0.0347715
ENSGALG00000042773	VOPP1	188.136	83.6309	1.1671	1.3977e-06	1.02944e-05
ENSGALG00000017099	RASL11A	84.7125	37.4005	1.16915	0.000804228	0.00319098
ENSGALG00000008309	-	26.2424	11.7704	1.1734	0.0444103	0.0997563
novel.1605	-	90.2518	39.6584	1.17387	0.000548893	0.00228409
ENSGALG00000039461	TNFRSF1A	242.145	107.12	1.17501	2.59182e-08	2.55914e-07
ENSGALG00000039652	ARHGEF37	95.3482	42.0469	1.17683	0.000131045	0.0006328
ENSGALG00000019716	KRT20	50.7442	22.0985	1.18187	0.00960113	0.027837
ENSGALG00000006104	ADAMTSL3	235.21	103.016	1.18387	9.62542e-07	7.33421e-06
ENSGALG00000032469	ARHGAP45	78.9532	34.4987	1.18741	0.000373109	0.00162631
ENSGALG00000046452	-	72.6562	31.5033	1.18859	0.0143335	0.0391821
ENSGALG00000040720	-	191.574	82.8612	1.20199	4.62423e-06	3.07416e-05
ENSGALG00000026263	RGS8	359.436	155.795	1.20658	3.2495e-08	3.14838e-07
ENSGALG00000013780	AIG1	792.077	342.14	1.21133	9.14543e-18	3.21852e-16
ENSGALG00000045602	REM1	37.1823	16.0114	1.21413	0.0137796	0.0379044
ENSGALG00000045792	WDR78	64.9124	27.7678	1.2199	0.000595816	0.00245562
ENSGALG00000021364	FAM173A	82.2986	35.0049	1.22326	0.000224454	0.00102971
novel.163	-	36.2813	15.5369	1.2255	0.0239137	0.0600965
ENSGALG00000005065	PLA2G4A	199.354	85.3462	1.22592	1.22291e-08	1.26697e-07
ENSGALG00000030052	-	24.0014	10.2161	1.22644	0.0390998	0.0900248
ENSGALG00000036406	CPNE9	283.713	120.822	1.23067	5.89459e-12	1.00782e-10
ENSGALG00000043118	ATP10A	85.5805	36.534	1.23175	0.000596969	0.00245981
ENSGALG00000002289	CHAT	32.5623	13.7981	1.2329	0.0179807	0.047406
ENSGALG00000034354	-	783.257	332.642	1.23367	4.29713e-13	8.7142e-12
novel.771	-	36.6539	15.6535	1.2367	0.0129818	0.0360774
ENSGALG00000044841	-	30.1343	12.9333	1.23899	0.0282176	0.0691356
ENSGALG00000029644	-	137.11	57.7479	1.24056	0.000770918	0.00307772
novel.956	-	585.605	247.557	1.24064	2.6839e-14	6.34627e-13
ENSGALG00000037378	-	359.295	151.355	1.24497	9.59702e-13	1.84878e-11
ENSGALG00000035729	-	24.8687	10.4798	1.25033	0.0308148	0.0741831
ENSGALG00000025546	-	37.0778	15.7015	1.25067	0.00855078	0.0252886
novel.2606	-	32.7483	13.6768	1.25651	0.018432	0.0483702
ENSGALG00000028895	-	53.757	22.3493	1.25701	0.00184573	0.00663635
ENSGALG00000006479	CCM2L	55.5101	23.0663	1.2647	0.00170362	0.00620182
ENSGALG00000038668	-	93.6368	38.9758	1.26565	0.0273188	0.0672981
ENSGALG00000003424	LMX1A	27.7848	11.4154	1.26971	0.0287707	0.0701205
ENSGALG00000038231	-	94.795	39.2061	1.27022	7.75693e-05	0.000394476
ENSGALG00000014742	HTR1A	123.53	50.7012	1.27372	2.58446e-05	0.000147152
ENSGALG00000034673	HTRA3	142.552	58.4227	1.27936	4.33198e-05	0.000234289
novel.742	-	26.847	10.867	1.28762	0.0417556	0.0949247
ENSGALG00000035616	-	60.2508	24.4642	1.28931	0.00137151	0.00512378
ENSGALG00000004729	SLC7A10	288.375	117.382	1.29341	3.36853e-10	4.42508e-09
ENSGALG00000030917	CCDC65	38.0991	15.6576	1.29419	0.00742499	0.022359
ENSGALG00000040478	CAPN5	139.349	56.7003	1.30126	5.64086e-06	3.67968e-05
ENSGALG00000045642	TNFRSF11A	94.1376	37.6372	1.31142	0.000126644	0.000614501
ENSGALG00000004900	RFLNB	177.809	71.096	1.31357	8.60497e-08	7.79836e-07
novel.382	-	91.9293	37.1233	1.31521	9.45245e-05	0.000470775
ENSGALG00000013598	SCGN	125.473	50.0098	1.32115	3.97943e-06	2.68197e-05
ENSGALG00000044566	-	45.3079	18.0016	1.32671	0.0098751	0.0285398
ENSGALG00000031117	STK17A	754.976	297.977	1.33848	3.23433e-23	1.85145e-21
ENSGALG00000039939	-	119.781	47.2001	1.34113	9.99152e-07	7.57599e-06
ENSGALG00000021592	TLCD2	105.858	41.6262	1.34128	1.38468e-05	8.34913e-05
novel.16	-	31.7005	12.4301	1.34379	0.0199457	0.0516459
ENSGALG00000039459	-	148.529	58.3342	1.34688	6.07074e-08	5.62858e-07
ENSGALG00000030493	ENTPD3	66.0011	25.9786	1.34785	0.011203	0.0317869
ENSGALG00000014913	ROS1	67.7908	26.5041	1.34849	0.000229174	0.0010487
ENSGALG00000013869	IL20RA	20.4131	7.93776	1.3584	0.0325574	0.0777911
ENSGALG00000002845	CTNNA3	24.1394	9.42933	1.35983	0.0262238	0.0649634
ENSGALG00000037595	-	442.486	172.137	1.36246	0.0376363	0.0875068
ENSGALG00000039432	P2RY13	32.1865	12.4383	1.36339	0.00967866	0.0280393
ENSGALG00000036221	-	50.4777	19.4574	1.37218	0.00278542	0.00954633
ENSGALG00000031916	ZP1	25.8603	9.98181	1.38417	0.0302669	0.0731363
ENSGALG00000035392	-	34.2011	13.1343	1.39112	0.01586	0.0426287
ENSGALG00000021656	PTPN22	30.6556	11.6117	1.39592	0.00768279	0.0230204
novel.769	-	73.0992	27.8738	1.39599	0.000233883	0.00106836
novel.1531	-	25.5504	9.67832	1.39864	0.0180425	0.0475347
ENSGALG00000022704	CNGA4	71.6606	27.0185	1.4007	0.000187046	0.000875523
novel.441	-	25.725	9.71817	1.4057	0.0131858	0.0365488
novel.898	-	115.62	43.1811	1.41137	0.000282051	0.00126821
ENSGALG00000012094	SLC35F4	57.7547	21.8336	1.4133	0.000396642	0.00171524
ENSGALG00000033664	MOV10L1	22.5507	8.54646	1.41346	0.0284706	0.0696047
ENSGALG00000043198	-	83.8735	31.3011	1.42054	1.76096e-05	0.000104132
ENSGALG00000015224	AK9	103.173	38.2687	1.42816	2.6425e-05	0.000150079
ENSGALG00000028183	-	26.4861	9.61626	1.43102	0.039121	0.0900559
ENSGALG00000009033	FAM183BP	153.889	56.5105	1.43881	6.34015e-08	5.86334e-07
ENSGALG00000041601	-	141.417	51.6995	1.44625	0.000105944	0.000524473
ENSGALG00000029382	BARX2	23.3571	8.50724	1.44747	0.0422525	0.0958103
ENSGALG00000045624	-	24.3934	8.74566	1.45125	0.0362598	0.0850056
ENSGALG00000035219	ALB	55.5472	20.0978	1.46293	0.00576205	0.0179089
ENSGALG00000002428	ZP2	40.8697	14.8837	1.46456	0.00178913	0.00646753
ENSGALG00000037602	-	22.4158	7.98642	1.46814	0.0423146	0.0959185
novel.605	-	27.9203	9.93613	1.47304	0.0148562	0.0403565
ENSGALG00000026687	PLCD4	32.08	11.5548	1.48105	0.00665479	0.0202794
ENSGALG00000006540	DD1CR	20.7563	7.40403	1.48882	0.0349092	0.0823624
ENSGALG00000005985	GDF10	73.784	26.1836	1.48998	4.26794e-05	0.000231146
novel.1643	-	25.0932	8.90852	1.49048	0.0137776	0.0379044
ENSGALG00000045412	-	66.0569	23.4347	1.5155	0.00772774	0.0231244
ENSGALG00000016981	SPERT	24.2475	8.55464	1.51791	0.0150205	0.0407478
ENSGALG00000029520	-	33.136	11.3756	1.52726	0.00426673	0.0138491
novel.71	-	18.7028	6.3542	1.5329	0.0339065	0.0804479
novel.893	-	266.771	92.0132	1.5364	1.59598e-11	2.58226e-10
ENSGALG00000006755	-	82.3528	27.9799	1.53813	0.00020107	0.000934282
ENSGALG00000002182	NR5A2	48.6731	16.5223	1.54192	0.000708707	0.00286284
novel.1614	-	47.7091	16.3565	1.54503	0.000619094	0.00254114
ENSGALG00000039264	SLA	19.6378	6.7221	1.54875	0.0261493	0.0647876
ENSGALG00000045365	-	16.6116	5.66346	1.55121	0.0412974	0.0941198
ENSGALG00000041330	-	133.948	45.3301	1.56129	3.4521e-08	3.3304e-07
ENSGALG00000023834	-	34.3536	11.505	1.56178	0.0124737	0.0348527
ENSGALG00000026176	EXOC1L	16.6474	5.57148	1.56874	0.0425869	0.0964632
ENSGALG00000001626	-	25.1502	8.22485	1.57987	0.0419376	0.0951831
ENSGALG00000006168	LRRC18	18.3214	6.01733	1.58154	0.0356452	0.0837602
ENSGALG00000029962	-	50.8387	17.0009	1.58868	0.000404308	0.00174381
novel.971	-	52.7894	17.4597	1.59124	0.0131466	0.0364626
ENSGALG00000007785	PROK2	19.6417	6.60903	1.59146	0.0230101	0.0581978
ENSGALG00000006717	-	40.0123	13.2831	1.60174	0.000780253	0.00311087
ENSGALG00000023581	UTS2R	19.7706	6.44618	1.60263	0.0264328	0.0653557
ENSGALG00000027483	GLRX	33.5118	11.0217	1.60356	0.00203419	0.0072195
ENSGALG00000012613	FBP1	29.6412	9.7703	1.60866	0.00491876	0.0156417
ENSGALG00000016364	ALKAL2	49.3085	16.1514	1.61351	0.000236115	0.00107747
ENSGALG00000005247	TEKT4	42.5222	13.9568	1.61595	0.000622598	0.0025532
ENSGALG00000000164	MYBPH	32.155	10.2859	1.6164	0.0159303	0.0427731
ENSGALG00000025946	MOB3C	35.3534	11.3228	1.63956	0.00158737	0.00583378
novel.1995	-	19.4235	6.3161	1.64142	0.0327058	0.0780804
ENSGALG00000031689	-	21.1636	6.76195	1.65168	0.0159173	0.042751
ENSGALG00000023601	-	158.042	49.998	1.66418	5.52595e-08	5.14987e-07
ENSGALG00000016498	MFSD2B	16.2928	5.00263	1.66936	0.0432955	0.0977
ENSGALG00000003792	FYB	39.3015	12.2333	1.67726	0.000620061	0.00254395
ENSGALG00000006217	S100B	28.5891	9.06727	1.67847	0.00654144	0.0199811
ENSGALG00000001866	MCHR2	16.6643	5.13855	1.67881	0.0301779	0.0729991
ENSGALG00000045369	-	25.3224	8.02091	1.6795	0.0172684	0.0458085
ENSGALG00000042705	KCNK15	85.1623	26.3202	1.68608	9.25951e-07	7.06433e-06
ENSGALG00000045085	IFIT5	38.2371	11.9673	1.68786	0.00873668	0.0257181
ENSGALG00000016342	MYOM2	25.6786	7.93776	1.68811	0.00478822	0.0152813
ENSGALG00000038013	PTGES	21.2878	6.53815	1.69245	0.0108109	0.03085
ENSGALG00000019202	-	25.4651	7.79775	1.69347	0.00653899	0.0199789
ENSGALG00000028622	PEAR1	38.8997	11.7687	1.71158	0.00191876	0.0068648
ENSGALG00000000458	TMPRSS9	19.817	6.08412	1.71346	0.0159498	0.0427939
ENSGALG00000002556	NGF	16.8896	5.0776	1.74293	0.0192688	0.0502092
ENSGALG00000043015	FOXS1	34.3646	10.0598	1.75501	0.0029285	0.00999313
ENSGALG00000035908	-	14.7441	4.31189	1.76944	0.0372436	0.08675
ENSGALG00000002374	SLC9A9	13.6044	3.9188	1.78276	0.0418806	0.0951068
ENSGALG00000046609	-	36.6818	10.8078	1.78685	0.000959401	0.00373378
ENSGALG00000013813	NMBR	18.3348	5.23461	1.80034	0.0197247	0.0511688
ENSGALG00000046585	-	592.437	167.375	1.82818	2.83231e-21	1.3626e-19
ENSGALG00000004594	CD74	265.712	74.5612	1.8348	2.91376e-19	1.18177e-17
novel.1481	-	42.7842	11.9509	1.83998	0.0225321	0.0571486
ENSGALG00000004285	HNF4A	11.8344	3.289	1.84098	0.042091	0.0954937
ENSGALG00000040890	KCNE5	15.7868	4.38749	1.85209	0.0322783	0.0772637
ENSGALG00000039682	HCLS1	21.6944	5.99214	1.85411	0.00581784	0.0180544
ENSGALG00000016699	OPN5L2	15.2856	4.12794	1.86549	0.0478234	0.105975
ENSGALG00000033462	-	32.8157	9.01924	1.87822	0.0110138	0.0313599
ENSGALG00000025921	-	32.2698	8.80363	1.88372	0.00190231	0.00681538
novel.2745	-	19.1208	5.12563	1.90619	0.0217582	0.0555126
novel.656	-	28.3567	7.45678	1.91425	0.00315562	0.0106556
ENSGALG00000007222	UTS2B	12.3875	3.24915	1.92126	0.0475393	0.105436
ENSGALG00000000184	SLC27A6	12.327	3.10914	1.94401	0.0382232	0.0884508
ENSGALG00000041640	TWIST1	13.959	3.59011	1.94895	0.0426172	0.0965138
ENSGALG00000008980	VWA2	29.8995	7.77256	1.94922	0.00166768	0.00607831
ENSGALG00000042230	-	78.1123	20.1383	1.95222	0.00128817	0.00484545
ENSGALG00000041662	OPN4-1	20.4594	5.22233	1.95439	0.0065396	0.0199789
ENSGALG00000041624	-	18.5243	4.74073	1.97595	0.00891761	0.0261613
ENSGALG00000004742	BMP15	17.2435	4.30779	1.99208	0.0129279	0.0359608
ENSGALG00000002318	LVRN	30.3654	7.59679	1.9933	0.00070355	0.00284582
novel.665	-	14.2522	3.53799	1.99477	0.0375195	0.0872695
novel.1044	-	18.7772	4.86374	1.99618	0.0373482	0.0869598
ENSGALG00000036746	-	51.0754	12.6229	1.99967	0.000688716	0.00279206
ENSGALG00000008554	IL17REL	13.7341	3.48113	2.00239	0.0417686	0.0949346
ENSGALG00000046130	-	14.6726	3.62996	2.00615	0.0140601	0.0385726
ENSGALG00000016478	MATN3	15.0796	3.72194	2.01998	0.0224462	0.0569467
ENSGALG00000030199	-	24.5276	6.03199	2.02767	0.0381991	0.0884176
ENSGALG00000031251	-	9.54231	2.32233	2.03125	0.0485295	0.107231
ENSGALG00000011740	MGP	13.5368	3.289	2.03255	0.0213732	0.0546381
ENSGALG00000038607	-	34.8211	8.34376	2.03862	0.000591638	0.00244229
ENSGALG00000038405	CASR	23.6043	5.79937	2.0406	0.00219286	0.00770524
ENSGALG00000036493	-	81.237	19.7351	2.06092	1.11567e-06	8.36352e-06
ENSGALG00000033680	MHCIY	20.4999	4.84971	2.06581	0.0118328	0.0333246
novel.84	-	17.0154	4.01486	2.08326	0.0132544	0.0366942
ENSGALG00000008006	CAPN6	15.4506	3.53799	2.10368	0.0113167	0.0320558
ENSGALG00000002113	LCP2	11.7023	2.75527	2.10813	0.0270952	0.06682
ENSGALG00000036911	-	13.8343	3.06111	2.13019	0.0363951	0.0852233
ENSGALG00000027415	GRIN2C	17.8179	4.01486	2.14777	0.00588346	0.0182424
ENSGALG00000035976	-	16.1143	3.57783	2.15106	0.0143393	0.0391848
ENSGALG00000030760	-	10.7135	2.45415	2.15244	0.0469446	0.104358
ENSGALG00000030291	IRF9	11.8493	2.56723	2.17755	0.0303582	0.0733078
ENSGALG00000024318	TMEM200B	38.3253	8.27872	2.20408	0.000389103	0.00168708
ENSGALG00000000483	-	15.9287	3.52098	2.21242	0.00913189	0.0266818
ENSGALG00000030397	TRIM27.1	15.9975	3.51689	2.21558	0.0112495	0.0318995
novel.579	-	12.7622	2.79921	2.22339	0.0207249	0.0532897
ENSGALG00000009050	CAPN3	9.77111	2.0335	2.27578	0.0400675	0.0919166
ENSGALG00000012292	BANK1	14.3226	2.9041	2.2826	0.0131538	0.036477
ENSGALG00000011222	IL12RB2	30.8262	6.14915	2.30363	0.000181198	0.000850686
novel.2643	-	42.164	8.31682	2.30556	0.000537377	0.00224132
ENSGALG00000028047	RHOV	23.5791	4.61363	2.30725	0.00407222	0.0133326
novel.118	-	9.79235	1.94152	2.31421	0.0385068	0.0890046
ENSGALG00000007226	OSTN	10.303	2.12138	2.32238	0.0261435	0.0647822
ENSGALG00000033786	MIXL1	11.1955	2.13838	2.32637	0.0298111	0.0722568
ENSGALG00000033812	-	34.338	6.89786	2.33134	0.00445555	0.014341
ENSGALG00000030689	-	13.455	2.6592	2.33272	0.0102252	0.0294294
ENSGALG00000031254	-	15.6794	3.09214	2.36614	0.00629126	0.0193509
ENSGALG00000041918	CPA6	13.1586	2.4354	2.37923	0.0280825	0.0688606
ENSGALG00000041523	-	119.666	22.7635	2.39756	3.73598e-05	0.000204975
ENSGALG00000030038	C3	19.0201	3.53389	2.408	0.0065928	0.020104
ENSGALG00000010773	GREM2	12.0994	2.18642	2.42503	0.0250948	0.0626211
ENSGALG00000019030	-	14.2723	2.61935	2.44015	0.0187177	0.0490134
ENSGALG00000035067	-	9.41374	1.78041	2.44447	0.0361325	0.084795
ENSGALG00000040082	PROK1	11.7522	2.0505	2.45298	0.0486797	0.107504
ENSGALG00000032994	-	19.8705	3.44601	2.48102	0.00189874	0.00680393
ENSGALG00000032814	-	19.2648	3.42901	2.49377	0.03776	0.087738
ENSGALG00000034756	-	21.4478	3.85785	2.51106	0.00144565	0.00537077
ENSGALG00000012830	IRF4	7.80022	1.3996	2.51484	0.0381095	0.0882893
ENSGALG00000032701	LY96	15.8324	2.84315	2.51613	0.00643901	0.0197349
ENSGALG00000033285	-	13.2733	2.18232	2.5542	0.0103079	0.029625
novel.2111	-	44.335	7.66704	2.55705	0.00478002	0.0152605
ENSGALG00000005956	-	7.81476	1.2596	2.58563	0.0396907	0.0911958
ENSGALG00000032742	-	34.3541	5.7074	2.588	0.000314429	0.0013961
ENSGALG00000015494	HTR1F	21.0055	3.35404	2.59418	0.00379066	0.0125172
ENSGALG00000041910	-	20.4158	3.29719	2.62463	0.00279286	0.0095682
novel.2366	-	419.342	67.9007	2.62523	0.000826122	0.00327046
ENSGALG00000034265	ZAR1L	8.18945	1.30354	2.62812	0.0379528	0.0880728
ENSGALG00000045614	PCDHA3	35.1965	5.61952	2.64194	2.49359e-05	0.000142562
ENSGALG00000042686	FOXD3	12.916	1.93743	2.71068	0.00575531	0.017891
ENSGALG00000044176	-	10.7599	1.55252	2.73363	0.0138423	0.0380479
ENSGALG00000046269	-	50.2969	7.58797	2.74154	0.000164128	0.000778017
ENSGALG00000044334	-	17.9636	2.60707	2.77138	0.00842009	0.0249733
novel.401	-	8.56414	1.17171	2.77664	0.0433203	0.0977259
ENSGALG00000015778	GABRR1	11.7455	1.74057	2.79023	0.0142894	0.0390963
ENSGALG00000002118	KCNMB1	9.68543	1.35566	2.84469	0.020759	0.0533394
ENSGALG00000000104	CRY4	13.2376	1.92452	2.87307	0.0150779	0.0408666
ENSGALG00000010825	AGR2	7.42595	1.0147	2.87358	0.040975	0.0935145
ENSGALG00000030886	PTGDS	24.5168	3.289	2.88625	0.00215536	0.00759265
ENSGALG00000045029	-	41.1587	5.50235	2.92519	6.24325e-07	4.92517e-06
ENSGALG00000041921	CWH43	19.6452	2.47934	2.93035	0.000907729	0.00355333
ENSGALG00000037850	gga-mir-6619	44.0563	5.58849	2.9547	0.0014267	0.005308
ENSGALG00000000141	BLB1	52.403	6.60728	2.95824	7.39386e-05	0.000378459
ENSGALG00000044486	-	93.999	11.9983	2.97788	0.00475731	0.0152014
ENSGALG00000044619	-	7.70784	0.922727	2.9884	0.032856	0.0784078
ENSGALG00000040842	HSPB2	7.69681	0.878786	3.02914	0.0355842	0.0836494
ENSGALG00000026584	-	8.09665	0.966667	3.03344	0.0219727	0.0559257
novel.1817	-	9.55252	1.15471	3.15048	0.0283961	0.0694672
ENSGALG00000043904	SH3RF2	9.08153	1.0147	3.1734	0.0129576	0.0360221
ENSGALG00000043532	SBSPON	15.365	1.73647	3.17821	0.00119403	0.00453564
ENSGALG00000029472	CHIR-IG1-5	6.11515	0.677832	3.19058	0.0400959	0.0919492
ENSGALG00000004572	NPPC	6.2795	0.629798	3.25831	0.0361785	0.084859
ENSGALG00000046022	-	73.1389	7.55285	3.26968	4.81704e-07	3.88304e-06
ENSGALG00000038358	-	28.1721	2.81621	3.28457	0.00252283	0.00872406
ENSGALG00000017276	-	6.37972	0.629798	3.28891	0.0348301	0.0822294
ENSGALG00000002466	SLC2A5	6.59718	0.673739	3.29164	0.0396863	0.0911958
ENSGALG00000046582	-	10.3444	0.878786	3.47777	0.0422287	0.0957716
ENSGALG00000014267	RBM47	33.8716	2.95213	3.50431	6.75593e-07	5.30615e-06
novel.700	-	16.0223	1.2596	3.61424	0.000717381	0.00288949
ENSGALG00000032421	-	4.52679	0.336869	3.64821	0.047178	1
ENSGALG00000039834	-	8.2575	0.585857	3.70205	0.0300265	0.0727011
ENSGALG00000035825	-	8.72416	0.629798	3.73699	0.01491	0.0404782
ENSGALG00000037520	CCDC89	13.9405	1.06274	3.7734	0.00121819	0.00461773
ENSGALG00000031361	-	5.28679	0.292929	3.86846	0.0391172	1
novel.167	-	9.85328	0.677832	3.87594	0.00560368	0.0175039
ENSGALG00000030413	-	34.9307	2.41021	3.88093	3.51704e-05	0.000194081
ENSGALG00000035235	-	5.38351	0.292929	3.89109	0.0331265	1
ENSGALG00000033767	-	5.48373	0.384903	3.92521	0.0271387	0.0669182
ENSGALG00000041455	-	112.668	7.16386	3.97125	0.00297172	0.0101215
ENSGALG00000046197	-	12.0739	0.721773	4.12264	0.00789077	0.0235538
ENSGALG00000015627	HAPLN1	6.5083	0.292929	4.17066	0.0142163	0.0389281
ENSGALG00000008802	TECTB	3.56986	0	4.26668	0.0435187	1
ENSGALG00000005679	CDX1	3.58048	0	4.27051	0.0457676	1
ENSGALG00000038699	-	6.95805	0.336869	4.27223	0.0122365	0.0343164
ENSGALG00000015623	HGFAC	3.6308	0	4.28813	0.0431503	1
ENSGALG00000028357	MMR1L2	3.79474	0	4.35892	0.041406	1
ENSGALG00000005099	ORM1	3.93393	0	4.40513	0.0336144	1
ENSGALG00000044392	-	8.12181	0.336869	4.49055	0.00511289	0.0161691
novel.2159	-	4.28738	0	4.52828	0.0251256	1
ENSGALG00000026884	-	8.62508	0.384903	4.57346	0.00428782	0.0139001
ENSGALG00000041079	-	4.57319	0	4.6228	0.0175065	1
ENSGALG00000042257	MYH1F	4.79807	0	4.69565	0.0149296	1
ENSGALG00000006707	NOX1	4.89086	0	4.72003	0.0131502	1
ENSGALG00000036823	-	17.8331	0.585857	4.78598	0.000443936	0.00188861
ENSGALG00000042317	P2RY2	10.0742	0.336869	4.80137	0.0018054	0.00652114
ENSGALG00000043645	-	10.1564	0.384903	4.81154	0.00175373	0.00635736
ENSGALG00000027051	CCAH221	5.21524	0	4.81299	0.0162933	1
ENSGALG00000036511	-	5.33319	0	4.84289	0.026103	1
ENSGALG00000029209	-	5.52229	0	4.89599	0.0107757	1
novel.159	-	5.74046	0	4.95484	0.00703254	0.0212818
ENSGALG00000038396	-	6.24373	0	5.07112	0.00463985	0.0148733
ENSGALG00000035074	-	6.60821	0	5.14862	0.0158865	0.0426874
ENSGALG00000039977	MYH1B	7.64649	0	5.36848	0.00194747	0.00695102
ENSGALG00000036053	-	10.5213	0	5.81974	0.0024201	0.00840091
ENSGALG00000031906	FAM83C	310.257	1.30354	7.88779	0.00202626	0.00719675
ENSGALG00000030273	-	161.006	0.292929	8.79976	1.0356e-05	6.40446e-05

## Sheet: HTBC18 VS HTBC12
Table S3 unique diferentially expressed gene（DEGs） between HTBC18 and HTBC12 after comparison with normoxia
gene_id	gene_name	HTBC_18	HTBC_12	log2FoldChange	pvalue	padj
ENSGALG00000031906	FAM83C	0	309.091	-10.687	0.00623202	0.0222551
ENSGALG00000030273	-	0.32882	160.031	-8.77572	1.08508e-05	8.03207e-05
novel.647	-	0	7.99053	-5.41559	0.00107826	0.00497987
novel.1086	-	0.32882	12.6836	-5.11535	0.00290229	0.0116628
novel.2165	-	0.32882	10.8642	-4.89664	0.00348046	0.013629
ENSGALG00000046582	-	0.36115	10.2941	-4.81788	0.00811203	0.0277879
ENSGALG00000027051	CCAH221	0	5.19252	-4.79129	0.0148657	1
ENSGALG00000043645	-	0.330166	10.1135	-4.7899	0.00170149	0.00738928
ENSGALG00000033384	-	0	5.04019	-4.75161	0.036522	1
ENSGALG00000031168	-	0.989153	27.1628	-4.75018	0.000172745	0.0009867
ENSGALG00000042500	-	0	4.93815	-4.72571	0.0200048	1
novel.1073	-	0.330166	9.10734	-4.63999	0.0110135	0.0359606
ENSGALG00000045311	-	0.32882	7.30682	-4.3175	0.00884388	1
novel.2640	-	0	3.5671	-4.24933	0.0421568	1
novel.1205	-	0.32882	6.4499	-4.14318	0.0129981	1
novel.840	-	0.32882	6.25645	-4.10326	0.0346173	1
ENSGALG00000021750	RF00151	0.36115	6.058	-4.05514	0.0168855	1
ENSGALG00000033302	-	0.691317	11.1141	-4.01809	0.00554933	0.0202339
ENSGALG00000036053	-	0.691317	10.5268	-3.93475	0.018713	0.0553194
ENSGALG00000038518	-	0.657641	10.2449	-3.9306	0.00536067	0.0196554
novel.88	-	0.32882	5.36508	-3.88172	0.0288192	1
ENSGALG00000037572	-	0.36115	5.13108	-3.81445	0.0348102	1
ENSGALG00000045351	CYP2AB3	0.330166	5.07269	-3.80018	0.0329092	1
ENSGALG00000039340	-	2.79356	38.4109	-3.79863	2.52116e-05	0.00017375
ENSGALG00000046486	-	0.32882	5.02294	-3.78774	0.0365229	1
novel.1265	-	0.660333	9.13316	-3.77254	0.0393612	0.101319
ENSGALG00000035650	NKX1-1	0.330166	4.89455	-3.74259	0.0371891	1
ENSGALG00000044334	-	1.34896	17.8343	-3.72416	0.000655907	0.00322914
ENSGALG00000031249	gga-mir-1634-1	0.330166	4.65192	-3.66567	0.0450269	1
ENSGALG00000040524	-	0.32882	4.48792	-3.62136	0.0484199	1
novel.2219	-	0.986461	10.7357	-3.4286	0.0330029	0.0878156
ENSGALG00000033437	-	0.986461	10.5398	-3.39353	0.0136088	0.0428112
ENSGALG00000039248	-	2.01198	20.8223	-3.36425	0.00198829	0.00846434
novel.1657	-	7.20024	73.9735	-3.36137	0.00858722	0.0291751
ENSGALG00000005572	NOXO1	0.657641	6.76565	-3.33432	0.031355	1
ENSGALG00000040185	-	35.7397	283.576	-2.98873	0.000443275	0.00229073
ENSGALG00000044722	-	3.02808	23.8867	-2.97941	0.00112956	0.00517625
ENSGALG00000025650	RF00009	3.32861	24.6903	-2.87559	0.00497428	0.0184607
ENSGALG00000030189	-	2.63326	19.3965	-2.85898	0.00405771	0.0155283
ENSGALG00000035820	-	12.9008	86.4746	-2.74142	0.0179113	0.0533867
ENSGALG00000034648	-	2.00525	13.473	-2.73473	0.0116008	0.037506
ENSGALG00000024979	RF00151	1.67778	11.0257	-2.70598	0.0104847	0.0345465
ENSGALG00000007418	CD3D	2.30713	15.2218	-2.69582	0.00569522	0.0206806
ENSGALG00000041859	-	7.2366	45.0231	-2.64158	0.0020578	0.00871619
ENSGALG00000029963	-	1.34761	8.36213	-2.62883	0.0373486	0.097214
ENSGALG00000036513	-	1.31797	8.24179	-2.62689	0.0425897	0.107856
ENSGALG00000045740	-	2.33676	13.9379	-2.56281	0.00637464	0.0226819
ENSGALG00000044392	-	1.38263	8.08142	-2.56118	0.0373089	0.0971393
ENSGALG00000034994	-	14.9369	85.8242	-2.52522	5.47721e-09	7.11675e-08
ENSGALG00000044324	-	5.43085	30.759	-2.50347	0.00939093	0.0314764
ENSGALG00000029723	-	2.33811	13.2837	-2.48712	0.0194729	0.0571454
ENSGALG00000030863	-	2.73025	15.0842	-2.46668	0.00473518	0.0177484
ENSGALG00000036632	-	3.41752	18.6009	-2.45045	0.00452111	0.0170508
novel.1276	-	2.99441	16.2618	-2.43	0.00611206	0.0218901
ENSGALG00000021738	RF00277	1.71145	9.00224	-2.40305	0.0291741	0.07942
ENSGALG00000041749	-	1.67778	8.88858	-2.39233	0.0345831	0.0912242
ENSGALG00000007765	DUSP21	2.00794	10.5139	-2.38131	0.023435	0.0666385
novel.665	-	2.76392	14.151	-2.37182	0.0181818	0.0540111
novel.850	-	2.00794	10.0201	-2.30384	0.044802	0.11242
ENSGALG00000026201	gga-mir-9-3	1.7128	8.39716	-2.3002	0.0497774	0.12231
ENSGALG00000010935	PTPRQ	4.31642	20.1152	-2.20902	0.00542471	0.0198573
ENSGALG00000035579	-	4.34336	20.2564	-2.20851	0.00369518	0.0143176
novel.1197	-	2.96477	13.8624	-2.2035	0.0429916	0.108687
ENSGALG00000039325	-	7.10325	32.8226	-2.20126	0.0126677	0.0403268
novel.1621	-	11.8212	54.2564	-2.19896	0.00162931	0.00710374
ENSGALG00000012612	FBP2	2.70061	12.3181	-2.18464	0.0175428	0.052522
ENSGALG00000006666	BPIFB2	15.3667	69.5497	-2.1783	1.17084e-06	1.04203e-05
ENSGALG00000034357	-	2.0726	9.20984	-2.16831	0.0439993	0.110743
ENSGALG00000025156	gga-mir-1615	2.0066	8.95553	-2.15022	0.0499088	0.122571
ENSGALG00000046678	-	4.67891	20.1562	-2.10279	0.00860865	0.0292367
ENSGALG00000014859	-	4.31373	18.3811	-2.08241	0.0163281	0.0497151
ENSGALG00000032231	C4	37.5404	157.843	-2.07148	0.0293802	0.0798339
ENSGALG00000042334	-	3.35556	14.1628	-2.07072	0.0161528	0.0492663
ENSGALG00000040566	-	5.69501	23.9183	-2.0665	0.0152724	0.0470681
ENSGALG00000044083	-	3.7194	15.5633	-2.06641	0.0140733	0.0440325
ENSGALG00000033791	-	8.15841	34.0328	-2.055	0.0107957	0.035367
ENSGALG00000022733	ARL11	3.03077	12.6633	-2.05175	0.0339023	0.0896693
ENSGALG00000030689	-	3.3569	13.3999	-1.98684	0.0221118	0.0635161
novel.2581	-	12.9276	48.5806	-1.90573	0.0177264	0.0529605
ENSGALG00000035199	ODF1	3.90934	14.3882	-1.90131	0.0457289	0.114219
ENSGALG00000006662	BPIFB3	8.7891	32.4719	-1.88145	0.000507192	0.00258127
ENSGALG00000040944	-	19.9406	72.5562	-1.86077	7.64235e-05	0.000472213
ENSGALG00000045102	-	23.0375	81.1	-1.808	0.000583774	0.00292449
novel.369	-	8.76081	30.2642	-1.78261	0.00226414	0.00946998
novel.816	-	12.2753	42.1204	-1.78106	0.000154647	0.000895474
ENSGALG00000033792	-	4.01723	13.9238	-1.78028	0.0484528	0.119604
ENSGALG00000046525	-	4.74088	16.1862	-1.76955	0.0176377	0.0527572
novel.962	-	3.68572	12.5313	-1.7589	0.0417622	0.106033
novel.2024	-	4.76917	16.0953	-1.7583	0.0207187	0.0601132
ENSGALG00000033496	-	6.14642	20.5722	-1.74161	0.0428027	0.108287
ENSGALG00000014252	-	4.73819	15.5308	-1.71596	0.0291748	0.07942
ENSGALG00000046114	-	20.2585	66.255	-1.71293	0.00127756	0.00575894
novel.1138	-	32.5595	105.969	-1.70409	1.49355e-07	1.56654e-06
ENSGALG00000035694	-	14.6109	47.6952	-1.7013	0.0311837	0.0838957
ENSGALG00000032414	-	12.8952	41.6605	-1.69097	0.00688518	0.0242304
novel.556	-	7.20158	23.0219	-1.68201	0.00928956	0.0311898
ENSGALG00000041875	-	42.4779	133.946	-1.65751	0.000324322	0.00173168
ENSGALG00000016584	EGFL6	17.3735	54.8114	-1.65241	0.00120203	0.00546587
ENSGALG00000035351	-	78.8429	247.558	-1.65139	0.0458099	0.114357
novel.43	-	35.3734	111.496	-1.65095	5.09254e-06	4.00607e-05
ENSGALG00000041302	-	24.1638	75.2729	-1.6474	9.66814e-05	0.000586523
novel.2603	-	5.13032	16.064	-1.64343	0.0476047	0.11807
ENSGALG00000032098	ARTN	6.71515	20.9899	-1.63779	0.0122958	0.0393911
ENSGALG00000038056	-	5.70174	17.639	-1.62463	0.034219	0.0903984
ENSGALG00000035278	-	18.1038	55.8024	-1.61948	0.00142908	0.0063465
ENSGALG00000044853	-	10.0734	30.9565	-1.61673	0.00418612	0.0159404
novel.439	-	84.6885	258.662	-1.61498	8.01191e-06	6.06682e-05
ENSGALG00000010417	VDHAP	9.57875	28.8753	-1.59804	0.00604666	0.0217169
ENSGALG00000016698	SHOX	11.2215	33.6697	-1.59043	0.00310699	0.0123664
ENSGALG00000005122	MYO1H	8.84972	26.4428	-1.58153	0.00568918	0.0206671
novel.162	-	46.154	137.434	-1.57967	9.4904e-08	1.02459e-06
ENSGALG00000045039	-	58.7367	174.328	-1.56883	7.07288e-07	6.56226e-06
ENSGALG00000001994	-	5.88765	17.3091	-1.56453	0.034379	0.0907264
novel.1649	-	106.431	313.861	-1.56069	1.82307e-17	6.10589e-16
novel.1973	-	5.88765	16.9116	-1.53109	0.0495551	0.121848
ENSGALG00000028620	-	7.8242	22.4346	-1.51954	0.0298195	0.0807794
ENSGALG00000033758	-	12.5368	35.7467	-1.50747	0.00442207	0.0167308
ENSGALG00000031200	-	9.17181	25.9519	-1.50209	0.0456132	0.113994
ENSGALG00000012987	CCDC77	18.4663	52.3302	-1.49699	0.000464607	0.0023898
novel.716	-	26.3724	72.9337	-1.47719	0.000572537	0.00287717
ENSGALG00000010232	VRTN	11.9196	32.8608	-1.46322	0.00720273	0.025113
ENSGALG00000041853	-	91.5106	250.839	-1.45304	6.91664e-09	8.87619e-08
ENSGALG00000016661	BLK	7.80129	21.4026	-1.4508	0.0246559	0.0692306
novel.30	-	26.1974	71.2801	-1.44898	0.000919014	0.00433383
ENSGALG00000031203	-	14.4638	38.084	-1.40565	0.0246149	0.0691596
novel.32	-	9.71225	25.7615	-1.40093	0.0167993	0.0508261
ENSGALG00000030729	-	35.0177	92.2078	-1.3918	0.0117801	0.0379867
ENSGALG00000039966	-	188.076	493.805	-1.39138	8.77063e-11	1.50436e-09
ENSGALG00000009431	PLEKHD1	22.2772	58.2004	-1.38982	0.00137788	0.00614729
ENSGALG00000014883	MCM9	77.6114	203.048	-1.38892	8.00106e-07	7.35781e-06
ENSGALG00000042443	VWDE	7.67063	20.1329	-1.38587	0.0427886	0.108266
ENSGALG00000032066	-	27.8563	72.7771	-1.38388	0.000374391	0.00197339
ENSGALG00000034568	-	19.5712	50.5693	-1.37376	0.00524942	0.0193019
ENSGALG00000015826	HTR1E	42.2556	109.163	-1.36806	2.01432e-06	1.72167e-05
ENSGALG00000007636	PCK1	11.4789	29.6474	-1.36699	0.019212	0.0565111
ENSGALG00000032183	-	8.39831	21.6914	-1.36332	0.0368716	0.0962416
ENSGALG00000037829	LOXHD1	7.60045	19.4111	-1.36156	0.0479693	0.118758
ENSGALG00000012601	GOLM1	158.709	406.069	-1.35338	7.57242e-11	1.31414e-09
ENSGALG00000026086	CRYBB2	48.6689	124.527	-1.35322	1.65828e-06	1.4382e-05
novel.81	-	16.8263	42.8453	-1.34297	0.00356375	0.0138967
ENSGALG00000034508	-	7.46709	18.8761	-1.33607	0.0439411	0.110644
ENSGALG00000038601	LIPH	16.523	41.5644	-1.33018	0.00438356	0.0166207
novel.1206	-	28.1421	70.1855	-1.31772	0.000135411	0.000796425
ENSGALG00000034300	-	116.163	288.614	-1.30998	2.10418e-09	2.92533e-08
novel.2534	-	9.4454	23.4427	-1.30992	0.0271104	0.0748895
novel.1139	-	15.5083	38.2566	-1.30432	0.0148698	0.0460212
ENSGALG00000039089	-	8.79045	21.7651	-1.30129	0.0469781	0.116828
ENSGALG00000018346	gga-mir-9-2	16.5985	40.2879	-1.27552	0.0122381	0.0392417
ENSGALG00000030647	MFAP2	283.773	686.658	-1.27311	2.48146e-14	6.18931e-13
ENSGALG00000031597	HBM	1511.87	3649	-1.27098	9.36485e-18	3.20325e-16
ENSGALG00000046154	-	102.394	247.226	-1.26827	6.65886e-05	0.000416685
ENSGALG00000001079	WNT3	21.6452	51.8327	-1.2669	0.00232429	0.00967805
ENSGALG00000007647	MYO3A	88.5727	211.689	-1.25881	1.49223e-09	2.12127e-08
ENSGALG00000017658	GAS1	44.6545	107.184	-1.25766	8.07918e-05	0.000498159
novel.434	-	12.2039	29.1799	-1.25621	0.0271201	0.0748895
ENSGALG00000037170	TRIM39.2	9.05326	21.6041	-1.24907	0.048695	0.120077
ENSGALG00000008963	-	279.93	662.98	-1.24389	4.55001e-20	1.90219e-18
ENSGALG00000037336	PRTG	12.6487	30.0565	-1.24265	0.0388767	0.100291
ENSGALG00000005689	PAX2	27.9441	66.0053	-1.23451	0.000791814	0.0038075
ENSGALG00000037648	-	28.805	67.5987	-1.23382	0.00201598	0.00856365
ENSGALG00000022802	-	69.8302	163.358	-1.22506	3.06729e-06	2.53231e-05
ENSGALG00000012588	KIF27	78.6545	182.993	-1.21699	6.43926e-07	6.01596e-06
ENSGALG00000021225	CDCA9	130.121	301.298	-1.21343	1.75373e-10	2.82192e-09
ENSGALG00000008233	BUB1	99.8766	231.096	-1.20945	1.58425e-09	2.23948e-08
ENSGALG00000005062	FOXN4	17.5646	40.3187	-1.20805	0.0115644	0.0374277
ENSGALG00000025438	gga-mir-1600	22.0846	51.0003	-1.20656	0.00250398	0.0103314
ENSGALG00000043869	-	33.7913	77.5181	-1.19704	0.00122001	0.0055362
ENSGALG00000046049	-	57.0372	130.35	-1.19658	0.00128829	0.00580437
ENSGALG00000005599	-	34.4354	79.1508	-1.19607	0.000317205	0.00169829
ENSGALG00000003424	LMX1A	12.1379	27.6621	-1.18371	0.0409479	0.104401
ENSGALG00000014769	NLN	401.939	912.695	-1.18346	9.78621e-23	5.08998e-21
novel.784	-	475.705	1079.42	-1.18302	5.49629e-17	1.77043e-15
novel.2721	-	67.0812	152.303	-1.18263	6.90067e-05	0.000430598
novel.2720	-	385.296	873.364	-1.18007	3.46941e-08	4.07391e-07
ENSGALG00000005718	BHLHE23	126.444	285.561	-1.17479	8.60218e-10	1.26873e-08
ENSGALG00000008867	COMMD5	688.695	1546.88	-1.16754	1.55243e-29	1.24787e-27
ENSGALG00000029224	-	36.7951	82.289	-1.16274	0.00388304	0.0149343
ENSGALG00000006202	SCNN1B	49.5015	110.646	-1.16201	0.000105862	0.000638393
ENSGALG00000001765	CAAP1	141.279	314.56	-1.15332	8.16924e-07	7.49688e-06
ENSGALG00000030618	-	549.119	1217.64	-1.14949	2.48704e-21	1.1697e-19
ENSGALG00000001632	MIS12	53.1833	117.753	-1.14474	1.42192e-05	0.000102801
ENSGALG00000041548	-	601.53	1328.6	-1.14309	4.05756e-10	6.25034e-09
ENSGALG00000008952	NOXA1	15.5703	34.3196	-1.13821	0.0154371	0.0475014
ENSGALG00000043234	HBA1	3728.67	8205.84	-1.13797	0.000146806	0.000854546
ENSGALG00000026547	TPGS2	253.58	557.691	-1.13558	8.95786e-07	8.14832e-06
ENSGALG00000040229	-	371.064	810.979	-1.12879	1.04203e-18	3.87941e-17
novel.195	-	97.8296	213.091	-1.12444	5.53889e-06	4.3264e-05
novel.2750	-	252.411	550.503	-1.12366	4.60344e-08	5.27932e-07
ENSGALG00000006051	CDC7	35.539	77.1495	-1.12363	0.0010902	0.00502581
ENSGALG00000031747	-	198.169	431.813	-1.12345	1.66465e-10	2.68347e-09
ENSGALG00000030745	-	41.3809	90.2471	-1.12265	0.000425776	0.00221128
novel.824	-	90.5806	196.796	-1.12237	3.98183e-07	3.87746e-06
ENSGALG00000044942	-	19.582	42.3857	-1.12159	0.0257809	0.0718759
ENSGALG00000026744	OTP	52.9919	115.06	-1.11821	3.03646e-05	0.000205499
ENSGALG00000010929	SPARCL1	236.632	512.961	-1.11773	6.72822e-09	8.65322e-08
ENSGALG00000025199	gga-mir-1555	24.2327	52.5287	-1.11148	0.00676512	0.0238458
ENSGALG00000014984	F2RL1	11.8158	25.5453	-1.10928	0.0410873	0.104665
ENSGALG00000030743	-	17.1214	37.1594	-1.1089	0.0264765	0.0734371
novel.413	-	204.866	439.371	-1.10211	2.50072e-10	3.96261e-09
novel.862	-	354.308	761.022	-1.10082	1.2085e-09	1.74174e-08
ENSGALG00000030088	-	15.7724	33.7883	-1.09052	0.0374953	0.0975099
ENSGALG00000020561	-	103.801	220.724	-1.08719	1.41585e-05	0.000102405
ENSGALG00000010507	FCRL4	64.5732	136.855	-1.08612	4.72502e-05	0.000306183
ENSGALG00000000516	FANCA	70.0928	148.199	-1.08315	5.98943e-05	0.000379223
ENSGALG00000011255	MCCC2L	64.7766	136.898	-1.08127	2.22813e-05	0.000154883
ENSGALG00000007885	-	48.0247	101.758	-1.08099	0.000303945	0.00163174
ENSGALG00000016325	GSTA3	28.7189	60.6998	-1.08034	0.00944862	0.0316457
ENSGALG00000032681	-	30.9196	65.5783	-1.0791	0.00346081	0.013558
ENSGALG00000027932	-	291.086	615.332	-1.07866	5.8448e-08	6.60444e-07
ENSGALG00000015179	CEP78	383.234	809.131	-1.07773	1.46673e-07	1.54115e-06
ENSGALG00000003168	MTMR12	169.77	356.165	-1.0682	1.07607e-08	1.34482e-07
ENSGALG00000004035	CRYBA1	33.6795	70.6541	-1.06453	0.00222626	0.00933618
ENSGALG00000005451	HELLS	92.3354	193.086	-1.06313	3.18984e-06	2.61881e-05
ENSGALG00000036204	-	38.9902	81.0348	-1.06102	0.00148732	0.00656394
ENSGALG00000031058	-	89.202	185.482	-1.0593	1.84893e-05	0.000130437
ENSGALG00000015810	-	41.7204	86.2999	-1.05396	0.00223567	0.00937085
novel.2759	-	14.9449	30.8865	-1.05167	0.0415162	0.105545
ENSGALG00000014916	SPIN1Z	4375.98	9070.69	-1.05157	0.00263992	0.0108066
novel.174	-	26.5291	55.0256	-1.05043	0.0141488	0.0441983
novel.2717	-	154.13	318.08	-1.0455	2.39187e-08	2.88526e-07
ENSGALG00000026491	TMEM17	26.4266	54.4317	-1.04421	0.00610341	0.0218797
ENSGALG00000039760	-	80.9307	167.241	-1.04393	1.67954e-05	0.000119858
ENSGALG00000006236	TPH1	20.2315	41.6026	-1.04333	0.0235667	0.0669269
ENSGALG00000046034	-	36.3747	75.0959	-1.04198	0.0159784	0.0488608
ENSGALG00000033118	FAM83H	23.137	47.5321	-1.04158	0.0113043	0.0367555
ENSGALG00000019967	-	269.484	555.087	-1.04102	6.40551e-11	1.12153e-09
ENSGALG00000012160	KIF18A	55.2142	113.604	-1.04036	0.000113719	0.000681467
ENSGALG00000014721	-	114.262	234.427	-1.03616	2.27671e-05	0.000157888
novel.376	-	72.718	148.629	-1.03401	1.86911e-05	0.000131529
ENSGALG00000005763	VILL	121.659	248.157	-1.03165	1.16022e-06	1.03466e-05
ENSGALG00000005811	-	46.4818	95.211	-1.03047	0.000641525	0.00317069
novel.2738	-	328.241	670.176	-1.02866	4.52615e-09	5.97316e-08
ENSGALG00000002023	-	19.5712	39.6282	-1.02682	0.037693	0.0978441
ENSGALG00000043364	-	42.7947	87.1826	-1.02641	0.0147128	0.0456138
ENSGALG00000036171	-	33.0325	67.0538	-1.02506	0.00303654	0.0121105
ENSGALG00000008908	NEUROD1	284.801	578.725	-1.02257	9.69169e-11	1.64955e-09
ENSGALG00000000632	CHTF8	36.1656	73.5148	-1.02207	0.00509911	0.0188646
ENSGALG00000008229	ALDH7A1	1212.29	2458.67	-1.01976	1.04033e-09	1.51792e-08
ENSGALG00000014751	ADAMTS6	38.9864	78.8191	-1.01248	0.00285791	0.0115097
ENSGALG00000041129	TMEM173	16.3572	32.8748	-1.01232	0.0414663	0.10546
ENSGALG00000043409	-	86.9866	175.477	-1.01213	2.16484e-05	0.000150662
ENSGALG00000044563	-	303.531	611.46	-1.00912	1.14394e-07	1.22306e-06
ENSGALG00000028367	-	243.924	488.074	-1.00274	2.06107e-07	2.11538e-06
ENSGALG00000013512	BTF3	926.961	1855.51	-1.00076	9.46033e-10	1.38835e-08
ENSGALG00000008850	TTLL7	1154.11	575.108	1.00303	2.5741e-14	6.39331e-13
ENSGALG00000043332	-	36.0486	17.9517	1.00407	0.0414765	0.10546
ENSGALG00000015554	SORCS2	721.604	358.834	1.00607	1.01768e-14	2.65437e-13
ENSGALG00000030157	MCTP2	68.2266	33.8129	1.00702	0.00487226	0.0181545
ENSGALG00000037271	-	32.0003	15.9583	1.0097	0.040354	0.103333
ENSGALG00000046593	ADM	51.143	25.3316	1.01037	0.0084475	0.0287869
ENSGALG00000031178	-	125.466	62.4301	1.01089	0.000348253	0.00184331
ENSGALG00000014675	RHOBTB3	291.112	144.235	1.01215	1.13916e-06	1.01639e-05
ENSGALG00000037097	GRK3	2569.88	1273.47	1.01218	4.58962e-28	3.42459e-26
ENSGALG00000001109	GTSF1	1034.67	512.925	1.01238	0.0499816	0.122689
ENSGALG00000040755	ANGPT4	256.62	126.951	1.01301	1.40762e-06	1.2329e-05
ENSGALG00000002577	-	74.3178	36.5759	1.01682	0.00608812	0.0218338
ENSGALG00000032740	HOXB7	66.9115	33.1064	1.01846	0.00296428	0.0118646
ENSGALG00000013803	ADGRG6	76.951	37.9126	1.01873	0.00117467	0.00535246
ENSGALG00000011990	USP53	358.047	176.15	1.0201	3.50925e-08	4.1125e-07
ENSGALG00000001534	TMEM88B	203.482	100.168	1.02028	1.39315e-05	0.000100969
novel.2034	-	36.9447	18.2502	1.02073	0.0488341	0.120326
ENSGALG00000016607	CLCN4	1902.7	936.136	1.02217	4.83393e-21	2.23194e-19
ENSGALG00000005547	PIK3AP1	55.8881	27.5362	1.02427	0.0092247	0.0310016
ENSGALG00000027494	SPTSSB	592.756	290.823	1.02817	5.0059e-12	1.01752e-10
ENSGALG00000004695	ECM2	90.3949	44.1929	1.03021	0.00119287	0.00542841
ENSGALG00000042008	-	387.784	188.841	1.03934	7.13988e-08	7.92603e-07
ENSGALG00000009415	SMOC1	788.795	383.234	1.03944	3.05534e-12	6.33419e-11
ENSGALG00000006413	CEMIP	427.981	207.659	1.03985	2.34989e-07	2.38277e-06
ENSGALG00000041047	PPP1R3E	107.511	52.1982	1.0412	0.000188783	0.00106899
ENSGALG00000005011	-	164.456	79.8167	1.04255	2.76556e-06	2.31016e-05
novel.1978	-	59.1208	28.5503	1.04258	0.0103152	0.0340768
ENSGALG00000004476	SEMA3G	569.856	276.491	1.04539	1.37572e-08	1.70128e-07
ENSGALG00000014875	HCN1	251.475	121.594	1.04547	5.26662e-07	4.99943e-06
ENSGALG00000010049	PTPRB	939.624	454.605	1.04568	1.46872e-16	4.57268e-15
ENSGALG00000011035	AK4	478.016	231.453	1.04705	5.01262e-11	8.92681e-10
ENSGALG00000027501	ANPEP	191.876	92.9186	1.04745	6.4557e-06	4.97657e-05
ENSGALG00000042137	-	104.738	50.5464	1.04793	0.000196039	0.00110266
ENSGALG00000005297	HHATL	96.5519	46.5518	1.04913	0.000669118	0.00328594
ENSGALG00000041807	PC	1170.42	565.715	1.0494	3.10895e-15	8.44527e-14
novel.1428	-	231.16	111.658	1.04959	5.53624e-06	4.32624e-05
novel.1729	-	706.821	341.655	1.04974	2.1254e-15	5.87275e-14
ENSGALG00000029760	NRBP2	454.706	219.607	1.05069	4.44973e-12	9.08649e-11
ENSGALG00000009759	SLC16A7	1419.85	684.83	1.05323	2.21275e-15	6.10457e-14
ENSGALG00000015977	SMOX	788.348	378.325	1.05795	6.7833e-18	2.35208e-16
ENSGALG00000005752	ABCA4	53.2209	25.4691	1.06076	0.00807357	0.0277014
ENSGALG00000015140	-	41.0617	19.6802	1.06259	0.0204318	0.0594171
ENSGALG00000003226	APOBEC2	138.9	66.1943	1.06431	0.00103132	0.00479059
novel.2671	-	33.4583	15.8526	1.06793	0.039064	0.100686
ENSGALG00000042411	FAM198B	158.763	75.6648	1.0682	3.59748e-06	2.9263e-05
ENSGALG00000013234	HAPLN2	135.398	64.7042	1.0711	0.0133667	0.042195
ENSGALG00000045580	-	53.5002	25.5428	1.0732	0.0174004	0.0522159
ENSGALG00000023120	SULT1B1	449.466	213.419	1.07494	3.47192e-09	4.65838e-08
ENSGALG00000023670	NAALADL2	31.949	15.1395	1.07543	0.0275533	0.0758368
ENSGALG00000012072	-	209.657	99.4939	1.07639	4.74513e-05	0.000307261
ENSGALG00000033338	GPT2	1250.99	591.961	1.07811	9.24433e-18	3.17431e-16
ENSGALG00000028031	C1QL1	416.917	197.672	1.07945	2.07361e-10	3.31552e-09
ENSGALG00000023818	HSPB9	98.1425	46.5825	1.07982	0.00144458	0.00639769
ENSGALG00000005094	GRAP	29.9843	14.1541	1.08297	0.0382339	0.0990519
ENSGALG00000006165	WDFY4	32.6363	15.341	1.08313	0.0277773	0.0762991
ENSGALG00000011350	NEGR1	3090.13	1456.96	1.08383	8.11361e-22	3.90957e-20
ENSGALG00000043598	-	23554.1	11104.7	1.08488	5.79051e-15	1.54916e-13
ENSGALG00000014071	ITPR2	521.339	245.095	1.08768	4.41172e-13	9.83063e-12
ENSGALG00000016426	MAP3K15	76.8459	36.0028	1.08793	0.00316137	0.0125405
ENSGALG00000016595	TRIM35	437.837	205.794	1.08837	9.18299e-14	2.16523e-12
ENSGALG00000009387	-	247.288	116.163	1.08965	3.70658e-07	3.63219e-06
ENSGALG00000008293	SH3PXD2A	646.531	302.934	1.09093	3.40738e-10	5.29957e-09
ENSGALG00000041546	-	135.022	63.1298	1.09178	9.00511e-05	0.000549884
ENSGALG00000030406	CDS2	1835.65	857.534	1.09712	1.6317e-18	5.96177e-17
ENSGALG00000032506	GEM	52.0336	24.294	1.09784	0.0112749	0.0366988
ENSGALG00000016709	RCAN2	572.609	266.576	1.10175	1.84261e-16	5.64726e-15
ENSGALG00000045312	SEMA6C	49.2617	22.9905	1.10621	0.0106089	0.0348909
ENSGALG00000013535	CYP4V2	54.6117	25.2584	1.1076	0.00479799	0.0179382
ENSGALG00000046561	-	33.9178	15.7568	1.11066	0.0314103	0.0843078
novel.1506	-	92.3734	42.7751	1.11103	0.00248381	0.0102626
ENSGALG00000029416	TRPC6	71.0941	32.8755	1.11414	0.00132524	0.00594508
ENSGALG00000015413	STX19	40.6142	18.7827	1.11447	0.0133052	0.042028
ENSGALG00000034070	GAD1	5520.09	2540.89	1.11886	1.08347e-34	1.18272e-32
ENSGALG00000000692	CDK18	332.243	152.888	1.11906	2.12249e-11	3.98451e-10
ENSGALG00000025748	FGF9	113.317	52.0759	1.12137	3.20665e-05	0.000215695
ENSGALG00000045264	-	99.4333	45.5549	1.12396	0.000662583	0.00325656
ENSGALG00000042054	-	543.754	249.012	1.12639	2.97285e-14	7.32198e-13
ENSGALG00000016375	PHEX	35.8343	16.373	1.12779	0.0199945	0.0583278
novel.888	-	118.914	54.4598	1.12852	0.000492119	0.00251303
ENSGALG00000031996	-	208.72	95.4765	1.12897	3.97438e-08	4.62692e-07
ENSGALG00000035839	TMEM255B	101.127	46.1671	1.13173	0.000290896	0.00157219
ENSGALG00000004064	GPER1	152.526	69.2611	1.13777	4.75573e-06	3.76963e-05
novel.2113	-	75.4848	34.1353	1.14268	0.000480602	0.00246133
ENSGALG00000006482	FAH	32.1297	14.5694	1.14301	0.020563	0.0597403
ENSGALG00000038776	SYDE2	288.638	130.644	1.14314	9.36952e-09	1.17845e-07
ENSGALG00000024083	TCIM	277.578	125.258	1.15266	4.01551e-06	3.22188e-05
ENSGALG00000017091	FLT1	1153.85	518.442	1.1547	2.91545e-24	1.73592e-22
ENSGALG00000038783	-	850.887	381.029	1.16139	2.34622e-10	3.73452e-09
ENSGALG00000033345	-	30.8858	13.7475	1.16282	0.0313188	0.0841411
ENSGALG00000003144	TRIM25	105.55	46.9794	1.16953	0.000126943	0.000751544
ENSGALG00000021220	PPP1R3D	102.953	45.5253	1.1709	0.000914592	0.0043166
ENSGALG00000039269	RNF213	77.1276	34.1729	1.17403	0.00263412	0.0107878
ENSGALG00000009602	MYO3B	83.5408	36.8333	1.1741	0.000787578	0.00379187
ENSGALG00000031860	-	41.5372	18.2999	1.17833	0.0076673	0.026508
ENSGALG00000009988	ELOVL1	459.473	202.944	1.17889	7.41335e-17	2.36212e-15
ENSGALG00000029401	SIX1	26.2784	11.6104	1.17958	0.0357467	0.0938039
ENSGALG00000031556	-	1448.69	638.779	1.18004	1.38021e-10	2.2726e-09
ENSGALG00000036716	-	51.9553	22.955	1.18092	0.0144044	0.044843
ENSGALG00000006775	TGM2	227.094	100.2	1.18121	7.71913e-06	5.87119e-05
ENSGALG00000009693	CPXM2	113.256	49.8596	1.18252	0.00125265	0.00566109
novel.1726	-	103.401	45.4595	1.183	0.000298752	0.00160826
ENSGALG00000008014	CEBPB	36.1752	15.8348	1.18335	0.0169668	0.0512103
ENSGALG00000037769	NEBL	530.715	233.635	1.18432	7.98606e-17	2.53092e-15
ENSGALG00000017715	TINAGL1	126.749	55.9071	1.18524	4.44287e-05	0.000289277
novel.1422	-	97.5111	42.8514	1.18626	0.000332731	0.00177046
ENSGALG00000044669	-	88.55	39.0484	1.19057	0.00103824	0.00481518
ENSGALG00000010020	TTC7A	231.802	101.069	1.19571	5.41859e-08	6.15034e-07
ENSGALG00000046124	-	115.049	50.2129	1.19572	5.09777e-05	0.000328004
ENSGALG00000034735	-	6392.02	2780.52	1.20128	8.87233e-53	2.30733e-50
ENSGALG00000019761	-	52.9015	22.8228	1.20349	0.00590423	0.0212909
ENSGALG00000023812	-	232.883	101.117	1.20372	1.47354e-09	2.09638e-08
ENSGALG00000012163	BDNF	147.563	63.8823	1.20784	2.26397e-06	1.91651e-05
ENSGALG00000008602	SLC39A12	1186.54	508.51	1.22199	1.5804e-10	2.56402e-09
novel.2247	-	59.8567	25.5275	1.22483	0.00249201	0.010294
ENSGALG00000039372	-	43.8095	18.6451	1.23188	0.00673744	0.0237767
ENSGALG00000034868	KRT7	266.011	113.493	1.23315	6.63387e-07	6.17764e-06
ENSGALG00000003014	CHRNA3	49.2698	21.0752	1.2338	0.00366093	0.0142098
ENSGALG00000033522	-	35.5863	15.1014	1.23408	0.00981895	0.0326818
ENSGALG00000042354	-	259.197	109.712	1.23556	2.93893e-06	2.43657e-05
ENSGALG00000042642	RARRES2	439.964	187.06	1.23568	3.2898e-13	7.41105e-12
novel.1919	-	25.0021	10.549	1.23683	0.0318285	0.085294
ENSGALG00000036838	-	101.982	43.1426	1.23841	0.000244892	0.00134493
ENSGALG00000017271	ANO2	24.5197	10.3825	1.24093	0.0286748	0.0783023
ENSGALG00000015080	SLC24A2	300.154	126.086	1.25047	1.16969e-12	2.52253e-11
ENSGALG00000015375	PLCXD2	69.2778	28.9245	1.25411	0.00138776	0.00618321
ENSGALG00000003446	PRLR	160.036	67.1896	1.25507	9.06293e-06	6.80836e-05
ENSGALG00000006758	C1QTNF5	107.259	45.1856	1.25574	0.000104015	0.000627998
ENSGALG00000037587	ENPP3	22.3972	9.38247	1.2558	0.0476139	0.118077
ENSGALG00000044149	-	70.5781	29.4159	1.25607	0.000363141	0.00191859
novel.255	-	29.5585	12.3826	1.26165	0.0270581	0.0747766
ENSGALG00000035182	CMKLR1	141.716	59.0345	1.26458	3.21116e-06	2.63509e-05
ENSGALG00000016400	RSAD2	44.5236	18.3908	1.27606	0.0356839	0.0936948
ENSGALG00000026422	-	33.4178	13.7155	1.27652	0.0258105	0.0719319
ENSGALG00000027562	PURG	165.784	68.0909	1.2791	8.82153e-07	8.03709e-06
ENSGALG00000037551	-	86.8589	35.9321	1.28344	0.00202655	0.00859826
novel.423	-	95.3002	38.8806	1.29223	0.000530194	0.00268344
ENSGALG00000035350	PMEL	21.9	8.81794	1.3021	0.0488992	0.12047
ENSGALG00000010792	AGMO	61.8037	25.0195	1.30979	0.0019526	0.00833047
ENSGALG00000043051	CLU	4544.88	1827.86	1.31474	1.04368e-17	3.55616e-16
ENSGALG00000012988	B4GALNT3	49.2644	19.6593	1.3161	0.0027463	0.0111338
ENSGALG00000009315	PAPLN	177.059	70.922	1.31615	7.94315e-09	1.00693e-07
ENSGALG00000041317	-	31.0609	12.5171	1.31941	0.0128432	0.0408339
novel.2334	-	26.3376	10.6196	1.31976	0.0407657	0.104026
ENSGALG00000001028	-	19.4203	7.75095	1.32355	0.0406136	0.103743
ENSGALG00000045846	-	325.167	129.254	1.32993	1.80817e-09	2.53776e-08
novel.1414	-	31.9962	12.616	1.33162	0.0211411	0.0612083
ENSGALG00000009740	RASGRP1	321.902	128.028	1.33296	2.10634e-11	3.95839e-10
ENSGALG00000033157	ADAMTS10	264.038	104.584	1.3337	1.75408e-12	3.73276e-11
novel.1922	-	124.17	49.219	1.33734	9.30228e-05	0.000567051
ENSGALG00000041459	DDIT4	1473.11	577.896	1.35085	1.08374e-35	1.27765e-33
ENSGALG00000008840	ACSL5	25.9926	10.213	1.35522	0.0219083	0.0630473
ENSGALG00000001856	MOB3B	84.9156	33.1089	1.35799	6.0817e-05	0.000384447
ENSGALG00000016875	CLYBL	178.031	69.2738	1.36345	3.98655e-08	4.63803e-07
ENSGALG00000015374	RBP4	18.4931	7.19563	1.36578	0.045678	0.114124
ENSGALG00000010738	TC2N	26.4603	10.2215	1.36617	0.015907	0.0486929
ENSGALG00000004610	SH2B3	174.357	67.2474	1.3743	7.06069e-10	1.05279e-08
novel.2693	-	73.1792	28.3304	1.37827	0.017273	0.0519324
ENSGALG00000045085	IFIT5	99.4948	37.9697	1.38335	0.00689118	0.0242466
novel.629	-	238.539	91.2356	1.38477	5.91139e-08	6.67116e-07
ENSGALG00000030143	-	34.7695	13.242	1.39129	0.00594229	0.0214034
ENSGALG00000003425	GALR1L	17.7494	6.75397	1.39508	0.048233	0.119227
ENSGALG00000042985	-	30.8966	11.745	1.40047	0.00706264	0.024717
novel.269	-	91.8744	34.5058	1.40453	9.24348e-05	0.000563661
ENSGALG00000014515	C1QTNF7	30.1095	11.3825	1.40466	0.0106432	0.0349841
novel.2391	-	48.8317	18.3705	1.40832	0.00406679	0.0155597
ENSGALG00000027702	SCN11A	19.3745	7.25707	1.42711	0.0361369	0.0946425
ENSGALG00000036936	-	44.4346	16.4903	1.43054	0.000907335	0.00428904
ENSGALG00000008077	PAQR5	67.2699	24.9285	1.43418	0.000123232	0.000732763
ENSGALG00000034119	-	46.2055	16.9399	1.43674	0.00536342	0.0196614
ENSGALG00000041257	ACVR1C	18.3598	6.7626	1.43817	0.0367571	0.0959852
ENSGALG00000000249	GH	40.8647	14.9583	1.4502	0.00847677	0.0288497
ENSGALG00000008701	XDH	15.8007	5.76561	1.45197	0.0487569	0.120186
ENSGALG00000033242	-	19.5739	7.11947	1.45657	0.0281238	0.077143
ENSGALG00000046455	-	21.5832	7.90023	1.45714	0.0246862	0.0692938
ENSGALG00000032260	IL10RA	26.0532	9.51144	1.4587	0.0200518	0.058455
novel.1145	-	23.6424	8.65763	1.46476	0.0254147	0.0710342
ENSGALG00000015461	-	25.6463	9.26265	1.46521	0.0210618	0.0610185
ENSGALG00000040269	-	23.2556	8.39716	1.46712	0.0158878	0.048668
ENSGALG00000015008	ZNF366	134.091	48.0494	1.48004	9.47761e-08	1.02384e-06
ENSGALG00000002374	SLC9A9	38.2369	13.5369	1.49513	0.00417816	0.0159135
ENSGALG00000003137	RFLNA	54.9352	19.4787	1.4985	0.000405529	0.0021167
ENSGALG00000034897	-	20.2423	7.16923	1.49909	0.0322131	0.0861311
ENSGALG00000033872	-	19.5538	6.98803	1.49996	0.0390076	0.10057
ENSGALG00000034412	-	20.896	7.29761	1.50948	0.0232132	0.0661183
ENSGALG00000015795	ADAMTS5	41.8849	14.4637	1.52113	0.00385482	0.0148418
novel.228	-	107.593	37.4248	1.52497	3.10738e-05	0.000209816
ENSGALG00000043064	EXFABP	61.2742	20.9708	1.56133	0.00270983	0.0110339
novel.305	-	276.856	93.4155	1.56656	1.79349e-14	4.5244e-13
ENSGALG00000042227	GNLY	23.4536	7.85656	1.58055	0.0374777	0.0974784
ENSGALG00000035787	GABRR3	19.365	6.44686	1.58101	0.0322239	0.0861447
ENSGALG00000023933	G0S2	28.2687	9.35911	1.59301	0.00412348	0.0157392
ENSGALG00000037425	-	69.4382	22.9635	1.59737	7.57613e-06	5.776e-05
ENSGALG00000043934	-	46.863	15.4521	1.59806	0.000200176	0.00112307
novel.1010	-	43.9143	14.4288	1.60143	0.00838118	0.0286125
ENSGALG00000027053	AKAIN1	43.5897	14.2592	1.6034	0.00132139	0.00593084
ENSGALG00000015028	RLN3	83.6621	27.4643	1.61418	0.000532657	0.00269514
ENSGALG00000003176	-	21.7504	7.06108	1.61962	0.0211909	0.061302
ENSGALG00000031196	-	18.593	5.99352	1.62077	0.0262767	0.0730049
ENSGALG00000010747	FBLN5	111.18	36.171	1.62224	1.7924e-06	1.54619e-05
ENSGALG00000026467	MESP1	14.0178	4.54073	1.62651	0.0406339	0.10378
ENSGALG00000039534	-	18.7209	5.98184	1.63045	0.0235652	0.0669269
ENSGALG00000041938	MEI4	12.9289	4.11074	1.63931	0.0491268	0.120913
ENSGALG00000029381	TAP2	44.2325	14.1861	1.64046	0.00100923	0.00469992
ENSGALG00000044003	-	26.2136	8.38548	1.64252	0.0071469	0.0249429
ENSGALG00000027643	RD3L	53.0054	16.8674	1.65373	6.61657e-05	0.000414479
ENSGALG00000023821	DHX58	16.7547	5.37124	1.65857	0.0406424	0.103786
ENSGALG00000035975	-	16.6807	5.34789	1.65924	0.0298472	0.0808422
ENSGALG00000039896	-	25.5763	8.02861	1.66997	0.00586096	0.0211564
ENSGALG00000001558	MOV10	35.8989	11.2449	1.67232	0.00297701	0.0119107
ENSGALG00000008554	IL17REL	44.1177	13.6719	1.69068	0.00143285	0.00635646
ENSGALG00000042611	-	47.3199	14.7863	1.6944	0.00216658	0.00912018
ENSGALG00000003560	SLC6A2	189.357	58.6696	1.69466	3.99489e-13	8.94247e-12
ENSGALG00000012755	IGF-I	28.6432	8.77434	1.70589	0.00488623	0.018195
novel.159	-	18.8166	5.70418	1.70803	0.0158986	0.0486842
ENSGALG00000035263	-	23.0776	7.01386	1.70958	0.0284269	0.0777935
ENSGALG00000011450	-	27.7256	8.49668	1.71047	0.00409696	0.0156614
ENSGALG00000016556	-	39.2274	11.9735	1.7208	0.0124781	0.0398739
ENSGALG00000012173	LGALS3	38.5629	11.6338	1.72585	0.00158985	0.00695915
ENSGALG00000039989	GPR160	24.8135	7.48497	1.73297	0.00374143	0.0144746
ENSGALG00000031403	-	46.1771	13.7709	1.73979	0.000107047	0.000645199
ENSGALG00000011347	IHH	12.6998	3.55237	1.83426	0.033566	0.0889392
ENSGALG00000034606	-	21.2988	5.86818	1.86196	0.0165802	0.0502664
ENSGALG00000016826	ADPRHL1	21.0617	5.72753	1.86836	0.00610022	0.0218727
novel.1012	-	116.707	31.7538	1.86965	0.000199788	0.0011216
ENSGALG00000028063	LOX	56.9835	15.5903	1.88333	6.17289e-05	0.000389584
ENSGALG00000033672	-	138.476	37.3024	1.8907	3.335e-05	0.000223479
novel.2365	-	46.7353	12.4053	1.90173	0.00425033	0.0161675
ENSGALG00000016157	UMODL1	15.8991	4.14882	1.93071	0.0123172	0.0394525
novel.365	-	26.0424	6.84181	1.93101	0.00353588	0.0137941
novel.786	-	53.7075	13.7561	1.95813	9.33474e-06	6.99769e-05
ENSGALG00000029697	-	15.1672	3.80668	1.97911	0.0190938	0.0562195
ENSGALG00000028308	TNS4	13.0623	3.32447	1.98884	0.0263343	0.0731192
ENSGALG00000011418	CCR6	12.9357	3.22495	2.00176	0.0199439	0.0582187
ENSGALG00000034033	-	27.1933	6.52853	2.03739	0.00369105	0.0143047
ENSGALG00000030920	APOC3	23.0819	5.65195	2.04922	0.00484348	0.0180625
ENSGALG00000036224	-	26.0178	6.19865	2.06814	0.0328171	0.0873739
novel.1668	-	60.476	14.4177	2.07104	0.00042773	0.00222031
novel.39	-	18.7787	4.48545	2.0896	0.0325283	0.086814
ENSGALG00000039623	-	11.037	2.51731	2.11855	0.0352659	0.0927349
ENSGALG00000039333	SLC6A20	18.3814	4.09906	2.15312	0.00813899	0.027861
ENSGALG00000043654	-	110.731	24.697	2.15853	9.90531e-11	1.68428e-09
novel.2101	-	74.857	16.4811	2.18398	2.57642e-06	2.16033e-05
ENSGALG00000031799	-	8.78775	1.88582	2.20201	0.0450006	0.112766
ENSGALG00000031694	-	41.6919	8.35357	2.32777	0.00538221	0.0197221
ENSGALG00000031301	TULP1	8.29042	1.63152	2.34801	0.0436169	0.109943
ENSGALG00000044372	-	78.2731	14.9263	2.39015	0.0239294	0.0677142
ENSGALG00000041517	-	16.6793	3.11376	2.39541	0.00565438	0.0205449
ENSGALG00000011354	CRYBA2	16.2466	3.09656	2.42533	0.0111831	0.0364539
ENSGALG00000004261	AQP9	16.0299	2.93256	2.45951	0.00564944	0.0205312
ENSGALG00000000720	-	192.635	34.284	2.4858	2.36909e-14	5.92574e-13
ENSGALG00000040276	RUNX2	19.0215	3.28639	2.5457	0.00109457	0.00504337
ENSGALG00000037263	-	7.50346	1.22794	2.57126	0.0449352	0.112714
ENSGALG00000040627	ADGRG3	15.9287	2.6285	2.61216	0.00272512	0.0110757
ENSGALG00000038905	-	92.5639	14.9963	2.6281	1.61723e-06	1.40536e-05
ENSGALG00000031245	-	18.0714	2.91784	2.63128	0.0045766	0.0172234
ENSGALG00000041966	-	17.9111	2.83305	2.64082	0.00153133	0.00673632
ENSGALG00000045225	-	10.1987	1.58176	2.67132	0.0139759	0.0437973
novel.2405	-	15.2011	2.427	2.68271	0.0300262	0.0812771
ENSGALG00000027742	-	14.4302	2.17516	2.70391	0.00730947	0.02543
novel.1989	-	13.2256	2.02342	2.73552	0.0262294	0.072908
ENSGALG00000011345	-	12.724	1.82439	2.76269	0.0205632	0.0597403
ENSGALG00000024357	-	25.4673	3.81589	2.76668	0.0134954	0.0425405
ENSGALG00000022720	GJB2	8.82143	1.27769	2.77773	0.0173565	0.0521106
novel.279	-	8.64091	1.22794	2.78402	0.0441929	0.111199
ENSGALG00000036127	-	8.75946	1.22794	2.79553	0.0240371	0.0679138
ENSGALG00000032656	-	16.1616	2.35084	2.79823	0.0136801	0.0430079
ENSGALG00000043472	-	11.3049	1.57008	2.8247	0.0272006	0.0750466
ENSGALG00000033632	-	9.03832	1.22794	2.83733	0.0287292	0.0784023
ENSGALG00000004722	ASPN	9.41576	1.25129	2.88669	0.0173361	0.0520585
ENSGALG00000045010	-	7.46574	1.02339	2.91024	0.0328495	0.0874471
novel.1163	-	12.3617	1.63152	2.93214	0.00835603	0.0285377
ENSGALG00000019553	SERPINB10B	33.0256	4.3509	2.94553	8.70108e-05	0.00053353
ENSGALG00000011104	GCG	7.92254	1.06147	2.96239	0.0404265	0.103444
novel.1005	-	31.1187	3.82698	3.01559	0.00319565	0.0126623
novel.1391	-	8.1611	1.01171	3.04854	0.0195746	0.0573772
novel.486	-	8.0532	0.961952	3.05374	0.0288072	0.0785545
novel.1038	-	13.5894	1.63152	3.06929	0.00711609	0.0248648
ENSGALG00000031090	-	8.46297	1.01171	3.10172	0.0179472	0.0534577
ENSGALG00000038771	TECRL	14.6067	1.65487	3.16145	0.00202195	0.00858284
ENSGALG00000004665	KPNA7	6.18145	0.669565	3.23534	0.0370475	1
ENSGALG00000040971	EGR2	6.21243	0.608129	3.29769	0.0459268	1
ENSGALG00000007282	CNGA2	6.36073	0.619807	3.32389	0.0347615	1
ENSGALG00000045075	-	13.2187	1.32745	3.33912	0.00302629	0.0120778
novel.89	-	10.0761	0.985307	3.37068	0.00735902	0.0255772
ENSGALG00000010936	MYF6	10.2593	0.973629	3.39961	0.00601742	0.0216461
ENSGALG00000026392	PIPOX	10.8604	0.961952	3.48987	0.00427609	0.0162515
ENSGALG00000013409	-	4.47134	0.304064	3.68038	0.0476979	1
ENSGALG00000037708	-	45.3352	3.52902	3.68115	8.78937e-05	0.000538383
ENSGALG00000046404	-	12.464	0.935549	3.71019	0.0129701	0.0411415
novel.1105	-	4.77052	0.315742	3.77574	0.0356042	1
novel.1533	-	8.9455	0.657887	3.78446	0.0176859	0.0528662
ENSGALG00000038559	CD8A	5.03872	0.315742	3.85776	0.0306539	1
novel.2049	-	5.91728	0.304064	4.0825	0.0199618	1
novel.1239	-	11.6581	0.707645	4.12098	0.00697594	0.024501
novel.2411	-	6.14508	0.304064	4.14107	0.0320696	1
ENSGALG00000046516	-	6.17741	0.315742	4.14791	0.0312881	1
ENSGALG00000024272	S100A9	56.0293	2.89448	4.26799	2.76069e-11	5.10136e-10
novel.992	-	12.3225	0.619807	4.27452	0.00663648	0.0234672
ENSGALG00000040078	-	6.7394	0.315742	4.27625	0.016533	1
ENSGALG00000032689	-	3.7854	0	4.40236	0.0365393	1
novel.1655	-	7.75402	0.353823	4.4714	0.00950744	0.0317945
ENSGALG00000027973	CATHL1	80.0259	3.32447	4.61669	9.40846e-14	2.2127e-12
ENSGALG00000031179	-	8.63528	0.353823	4.62731	0.0187676	0.0554482
ENSGALG00000044852	-	4.44574	0	4.63544	0.021705	1
ENSGALG00000034905	-	4.50098	0	4.65196	0.0353291	1
ENSGALG00000041073	-	4.53331	0	4.66142	0.035101	1
ENSGALG00000031402	-	4.67757	0	4.71284	0.0149453	1
ENSGALG00000029620	-	4.76514	0	4.7364	0.0298712	1
ENSGALG00000046238	-	4.76514	0	4.7364	0.0298712	1
novel.2516	-	4.96464	0	4.79866	0.0348582	1
ENSGALG00000030425	-	9.7687	0.304064	4.80633	0.00330176	0.0130215
ENSGALG00000019696	CATHL2	36.7329	1.25129	4.83833	4.26901e-07	4.12982e-06
novel.1609	-	9.95081	0.304064	4.84108	0.00269225	0.0109835
ENSGALG00000046151	-	5.12629	0	4.8413	0.0233542	1
ENSGALG00000030666	-	5.19095	0	4.85786	0.0223505	1
ENSGALG00000000914	-	5.36081	0	4.90881	0.0102237	1
ENSGALG00000041500	-	5.45511	0	4.9313	0.019025	1
ENSGALG00000045402	-	5.46184	0	4.93257	0.00667392	1
ENSGALG00000042897	-	10.9789	0.353823	4.97731	0.00150886	0.00664742
novel.2029	-	5.9403	0	5.05785	0.0178663	1
novel.2624	-	12.5756	0.304064	5.17054	0.00511536	0.0189168
ENSGALG00000043758	-	6.50623	0	5.18503	0.00991348	1
ENSGALG00000043811	-	6.64914	0	5.22083	0.00356916	1
ENSGALG00000032901	-	13.7994	0.353823	5.30738	0.00171134	0.00742794
novel.1352	-	7.32552	0	5.35415	0.00639975	1
ENSGALG00000034150	CATH3	27.6353	0.669565	5.40993	4.41519e-06	3.5218e-05
ENSGALG00000046645	-	7.62212	0	5.41739	0.00412295	1
ENSGALG00000045319	-	15.8761	0.353823	5.50862	0.000192133	0.00108482
ENSGALG00000006323	LECT2	150.719	2.89448	5.696	4.36165e-18	1.54572e-16
novel.967	-	68.3855	1.01171	6.10179	0.000448692	0.00231737
ENSGALG00000022815	AvBD1	71.5089	0.923871	6.211	8.86848e-11	1.5182e-09
novel.571	-	32.7464	0.315742	6.55532	0.0188462	0.0556294
ENSGALG00000016668	BD7	42.1338	0.315742	6.91673	3.61789e-07	3.54846e-06
ENSGALG00000029783	-	194.304	1.27769	7.23795	1.98914e-11	3.7501e-10
ENSGALG00000040531	-	36.3311	0	7.66714	0.0498466	0.122463
ENSGALG00000040470	-	37.5715	0	7.71574	0.0484101	0.119515
ENSGALG00000031015	-	39.889	0	7.80199	0.0459463	0.114632
ENSGALG00000032104	-	41.1719	0	7.84767	0.0446849	0.112198
novel.2709	-	42.3145	0	7.88712	0.0436191	0.109943
ENSGALG00000036886	-	45.7699	0	8.0004	0.0406782	0.103833
ENSGALG00000016669	AvBD2	89.3014	0.353823	8.0015	1.40076e-10	2.29575e-09
ENSGALG00000038064	-	46.325	0	8.01778	0.0402422	0.103092
ENSGALG00000032641	-	47.112	0	8.04207	0.0396394	0.101917
ENSGALG00000040085	-	48.5889	0	8.0866	0.0385545	0.0996489
ENSGALG00000046547	-	49.9042	0	8.12514	0.0376361	0.0977651
ENSGALG00000031655	-	51.2629	0	8.16393	0.0367305	0.0959583
ENSGALG00000036872	-	56.416	0	8.30211	0.0336546	0.0891124
ENSGALG00000040263	-	58.1523	0	8.34591	0.0327266	0.0872249
ENSGALG00000036385	-	61.0518	0	8.41604	0.0312868	0.0840973
ENSGALG00000027170	-	62.2701	0	8.44455	0.0307172	0.0828812
ENSGALG00000035489	HINTW	73.8269	0	8.69014	0.0261696	0.072798
ENSGALG00000043708	-	74.8512	0	8.71003	0.0258283	0.0719514
ENSGALG00000035863	-	75.5735	0	8.72388	0.0255928	0.0714417
ENSGALG00000042014	-	80.7912	0	8.82019	0.0240065	0.0678611
ENSGALG00000034827	-	98.244	0	9.10231	0.0198414	0.0580247
ENSGALG00000031712	-	99.4796	0	9.12039	0.0195974	0.0574346
ENSGALG00000035998	-	111.845	0	9.28943	0.0174404	0.0522917
ENSGALG00000029246	-	122.039	0	9.41527	0.0159729	0.0488525
ENSGALG00000031355	-	126.685	0	9.46916	0.0153784	0.0473536
ENSGALG00000035780	-	129.148	0	9.49695	0.0150796	0.0465525
ENSGALG00000043328	-	137.72	0	9.58967	0.0141191	0.0441448
ENSGALG00000045261	-	141.52	0	9.62893	0.013729	0.0431331
ENSGALG00000033873	-	152.974	0	9.7412	0.0126654	0.0403267
ENSGALG00000035785	-	156.171	0	9.77105	0.0123953	0.0396595
ENSGALG00000014184	-	211.891	0	10.2112	0.00896341	0.0302325
ENSGALG00000030382	-	212.279	0	10.2139	0.00894571	0.0301843
ENSGALG00000029890	-	222.537	0	10.282	0.00849936	0.0289211
ENSGALG00000039023	NIPBLL	453.252	0.315742	10.3465	0.00138279	0.00616537
ENSGALG00000040704	SPIN1W	239.296	0	10.3867	0.00785151	0.0270866
ENSGALG00000031327	-	265.834	0	10.5384	0.00699151	0.0245362
ENSGALG00000039296	-	314.87	0	10.7827	0.00578375	0.0209461
ENSGALG00000040780	UBAP2	315.824	0	10.787	0.00576403	0.0208875
novel.2625	-	348.931	0	10.9308	0.00514613	0.018994
ENSGALG00000035118	-	390.729	0	11.0941	0.00451789	0.0170423
ENSGALG00000026991	-	449.715	0	11.2969	0.00383435	0.0147727
ENSGALG00000037690	-	884.321	0	12.2724	0.00168228	0.00731306
ENSGALG00000040086	HNRNPKL	1033.25	0	12.497	0.00138031	0.00615621
