# Supplementary material for: Varied hypoxia adaptation patterns of embryonic brain at different development stages between Tibetan and Dwarf laying chickens
Source: BMC Genomics. 2023 Jun 21;24:342. doi: 10.1186/s12864-023-09457-4 (PMC10286358; doi:10.1186/s12864-023-09457-4)
Supplement: Supplementary file 6 — Supplementary Material 6: Table S6. GO assignment for diferentially expressed gene in normoxia and hypoxia [file 12864_2023_9457_MOESM6_ESM.xlsx]

## Sheet: NTBC8 vs NDLC8
		Table S4 Gene Ontology (GO) assignment for diferentially expressed gene between NTBC8 and NDLC8
Category	GOID	Description	GeneRatio	BgRatio	pvalue	padj
BP	GO:0007156	homophilic cell adhesion via plasma membrane adhesion molecules	10/157	135/12305	8.62e-06	0.0117346
BP	GO:0098742	cell-cell adhesion via plasma-membrane adhesion molecules	10/157	172/12305	7e-05	0.0476484
BP	GO:0042634	regulation of hair cycle	3/157	19/12305	0.00169933	0.673903
MF	GO:0005184	neuropeptide hormone activity	3/160	18/11660	0.0017784	0.551305
BP	GO:0002455	humoral immune response mediated by circulating immunoglobulin	3/157	20/12305	0.00198061	0.673903
BP	GO:0085029	extracellular matrix assembly	3/157	23/12305	0.00299193	0.814404
BP	GO:0006953	acute-phase response	2/157	10/12305	0.00680624	0.820849
BP	GO:0015074	DNA integration	2/157	10/12305	0.00680624	0.820849
BP	GO:0042635	positive regulation of hair cycle	2/157	10/12305	0.00680624	0.820849
BP	GO:0098609	cell-cell adhesion	13/157	469/12305	0.00703394	0.820849
BP	GO:0002526	acute inflammatory response	3/157	32/12305	0.00770662	0.820849
MF	GO:0004596	peptide alpha-N-acetyltransferase activity	2/160	10/11660	0.00783349	0.662443
BP	GO:0050886	endocrine process	4/157	62/12305	0.00801779	0.820849
BP	GO:0006956	complement activation	3/157	33/12305	0.00839905	0.820849
BP	GO:0021854	hypothalamus development	2/157	12/12305	0.00981693	0.820849
BP	GO:0045940	positive regulation of steroid metabolic process	2/157	12/12305	0.00981693	0.820849
BP	GO:0051591	response to cAMP	3/157	35/12305	0.00989054	0.820849
CC	GO:0031414	N-terminal protein acetyltransferase complex	2/166	13/12731	0.011995	0.995498
BP	GO:0050853	B cell receptor signaling pathway	3/157	38/12305	0.0123993	0.820849
BP	GO:0051457	maintenance of protein location in nucleus	2/157	14/12305	0.0133114	0.820849
BP	GO:0051797	regulation of hair follicle development	2/157	14/12305	0.0133114	0.820849
BP	GO:0006958	complement activation, classical pathway	2/157	15/12305	0.0152319	0.820849
BP	GO:0019233	sensory perception of pain	3/157	41/12305	0.0152403	0.820849
BP	GO:0072376	protein activation cascade	3/157	41/12305	0.0152403	0.820849
BP	GO:0034605	cellular response to heat	3/157	42/12305	0.016262	0.820849
MF	GO:0033764	steroid dehydrogenase activity, acting on the CH-OH group of donors, NAD or NADP as acceptor	2/160	15/11660	0.0174758	0.662443
BP	GO:0006959	humoral immune response	4/157	80/12305	0.0190755	0.820849
BP	GO:0019221	cytokine-mediated signaling pathway	7/157	216/12305	0.0207859	0.820849
BP	GO:0002920	regulation of humoral immune response	2/157	18/12305	0.0216483	0.820849
BP	GO:0006474	N-terminal protein amino acid acetylation	2/157	18/12305	0.0216483	0.820849
MF	GO:0015106	bicarbonate transmembrane transporter activity	2/160	17/11660	0.0222342	0.662443
BP	GO:0006694	steroid biosynthetic process	4/157	85/12305	0.0232658	0.820849
MF	GO:0016747	transferase activity, transferring acyl groups other than amino-acyl groups	6/160	165/11660	0.0261393	0.662443
MF	GO:0016229	steroid dehydrogenase activity	2/160	19/11660	0.0274618	0.662443
BP	GO:0046683	response to organophosphorus	3/157	52/12305	0.0285581	0.820849
MF	GO:0015276	ligand-gated ion channel activity	5/160	125/11660	0.0287918	0.662443
MF	GO:0022834	ligand-gated channel activity	5/160	125/11660	0.0287918	0.662443
BP	GO:0015701	bicarbonate transport	2/157	21/12305	0.0289836	0.820849
BP	GO:0018200	peptidyl-glutamic acid modification	2/157	21/12305	0.0289836	0.820849
BP	GO:0032715	negative regulation of interleukin-6 production	2/157	21/12305	0.0289836	0.820849
MF	GO:0003950	NAD+ ADP-ribosyltransferase activity	2/160	20/11660	0.0302425	0.662443
MF	GO:0004181	metallocarboxypeptidase activity	2/160	20/11660	0.0302425	0.662443
BP	GO:0009266	response to temperature stimulus	4/157	94/12305	0.0321221	0.820849
BP	GO:0008202	steroid metabolic process	5/157	139/12305	0.0326539	0.820849
MF	GO:0034061	DNA polymerase activity	2/160	21/11660	0.0331299	0.662443
BP	GO:0032720	negative regulation of tumor necrosis factor production	2/157	23/12305	0.0343458	0.820849
BP	GO:0050891	multicellular organismal water homeostasis	2/157	23/12305	0.0343458	0.820849
BP	GO:1903556	negative regulation of tumor necrosis factor superfamily cytokine production	2/157	23/12305	0.0343458	0.820849
BP	GO:0014074	response to purine-containing compound	3/157	56/12305	0.034534	0.820849
BP	GO:0021536	diencephalon development	3/157	56/12305	0.034534	0.820849
BP	GO:0010469	regulation of receptor activity	8/157	294/12305	0.0347919	0.820849
MF	GO:0042887	amide transmembrane transporter activity	2/160	22/11660	0.0361204	0.662443
BP	GO:0045684	positive regulation of epidermis development	2/157	24/12305	0.0371602	0.820849
BP	GO:0071398	cellular response to fatty acid	2/157	24/12305	0.0371602	0.820849
BP	GO:0016064	immunoglobulin mediated immune response	3/157	58/12305	0.0377457	0.820849
BP	GO:0019724	B cell mediated immunity	3/157	58/12305	0.0377457	0.820849
BP	GO:0046887	positive regulation of hormone secretion	3/157	58/12305	0.0377457	0.820849
BP	GO:0006695	cholesterol biosynthetic process	2/157	25/12305	0.0400599	0.820849
BP	GO:0031365	N-terminal protein amino acid modification	2/157	25/12305	0.0400599	0.820849
BP	GO:0061036	positive regulation of cartilage development	2/157	25/12305	0.0400599	0.820849
BP	GO:0001990	regulation of systemic arterial blood pressure by hormone	2/157	26/12305	0.0430422	0.820849
BP	GO:0030104	water homeostasis	2/157	26/12305	0.0430422	0.820849
BP	GO:0070542	response to fatty acid	2/157	26/12305	0.0430422	0.820849
BP	GO:0072595	maintenance of protein localization in organelle	2/157	26/12305	0.0430422	0.820849
BP	GO:0003158	endothelium development	3/157	62/12305	0.0446097	0.820849
BP	GO:0009408	response to heat	3/157	62/12305	0.0446097	0.820849
BP	GO:0044060	regulation of endocrine process	2/157	28/12305	0.0492449	0.820849
BP	GO:0071320	cellular response to cAMP	2/157	28/12305	0.0492449	0.820849

## Sheet: NTBC12 vs NDLC12
		Table S4 Gene Ontology (GO) assignment for diferentially expressed gene between NTBC12 and NDLC12
Category	GOID	Description	GeneRatio	BgRatio	pvalue	padj
CC	GO:0098552	side of membrane	14/174	307/12858	7.37e-05	0.0134824
CC	GO:0009897	external side of plasma membrane	10/174	189/12858	0.000249069	0.0227898
CC	GO:0031012	extracellular matrix	11/174	245/12858	0.000503556	0.0288428
CC	GO:0031414	N-terminal protein acetyltransferase complex	3/174	13/12858	0.000630444	0.0288428
MF	GO:0048020	CCR chemokine receptor binding	4/175	18/11747	0.000123694	0.0405717
CC	GO:0009986	cell surface	15/174	449/12858	0.00115156	0.042147
MF	GO:0004596	peptide alpha-N-acetyltransferase activity	3/175	10/11747	0.000361107	0.0531063
MF	GO:0042379	chemokine receptor binding	4/175	27/11747	0.000638944	0.0531063
MF	GO:0035374	chondroitin sulfate binding	3/175	12/11747	0.000647638	0.0531063
CC	GO:0005578	proteinaceous extracellular matrix	5/174	71/12858	0.00271397	0.082776
MF	GO:0005539	glycosaminoglycan binding	7/175	115/11747	0.00164059	0.09427
MF	GO:0015081	sodium ion transmembrane transporter activity	7/175	116/11747	0.00172445	0.09427
BP	GO:0002757	immune response-activating signal transduction	11/169	202/12399	0.000100153	0.116243
BP	GO:0002764	immune response-regulating signaling pathway	11/169	207/12399	0.000124457	0.116243
BP	GO:0035115	embryonic forelimb morphogenesis	4/169	24/12399	0.000286024	0.124485
BP	GO:0002429	immune response-activating cell surface receptor signaling pathway	8/169	129/12399	0.000379961	0.124485
BP	GO:0051291	protein heterooligomerization	5/169	47/12399	0.00042812	0.124485
BP	GO:0002253	activation of immune response	11/169	240/12399	0.000447181	0.124485
BP	GO:0002768	immune response-regulating cell surface receptor signaling pathway	8/169	133/12399	0.000466485	0.124485
BP	GO:0050776	regulation of immune response	14/169	385/12399	0.000796346	0.151003
BP	GO:0015669	gas transport	3/169	14/12399	0.000810747	0.151003
BP	GO:0050852	T cell receptor signaling pathway	6/169	82/12399	0.000873325	0.151003
BP	GO:0035136	forelimb morphogenesis	4/169	32/12399	0.000889204	0.151003
MF	GO:0001530	lipopolysaccharide binding	3/175	21/11747	0.00354794	0.166246
MF	GO:0016410	N-acyltransferase activity	5/175	75/11747	0.00516102	0.190444
MF	GO:0042056	chemoattractant activity	3/175	24/11747	0.00522559	0.190444
BP	GO:0050851	antigen receptor-mediated signaling pathway	7/169	120/12399	0.00126325	0.196646
BP	GO:0050778	positive regulation of immune response	12/169	323/12399	0.00157062	0.20386
BP	GO:0006474	N-terminal protein amino acid acetylation	3/169	18/12399	0.00174613	0.20386
BP	GO:0048821	erythrocyte development	3/169	18/12399	0.00174613	0.20386
BP	GO:0060536	cartilage morphogenesis	3/169	18/12399	0.00174613	0.20386
BP	GO:0006814	sodium ion transport	7/169	132/12399	0.00218492	0.224319
BP	GO:0002684	positive regulation of immune system process	15/169	479/12399	0.00230924	0.224319
BP	GO:0048469	cell maturation	6/169	100/12399	0.00243235	0.224319
BP	GO:0035725	sodium ion transmembrane transport	6/169	101/12399	0.00255736	0.224319
BP	GO:0061515	myeloid cell development	4/169	43/12399	0.00271684	0.224319
BP	GO:0018200	peptidyl-glutamic acid modification	3/169	21/12399	0.00276196	0.224319
BP	GO:0046189	phenol-containing compound biosynthetic process	3/169	21/12399	0.00276196	0.224319
MF	GO:0008201	heparin binding	5/175	81/11747	0.00713524	0.234036
MF	GO:0005344	oxygen transporter activity	2/175	10/11747	0.00917993	0.252415
MF	GO:0005544	calcium-dependent phospholipid binding	4/175	57/11747	0.010179	0.252415
MF	GO:0001608	G-protein coupled nucleotide receptor activity	2/175	11/11747	0.0111108	0.252415
MF	GO:0045028	G-protein coupled purinergic nucleotide receptor activity	2/175	11/11747	0.0111108	0.252415
MF	GO:0008289	lipid binding	14/175	475/11747	0.0115434	0.252415
CC	GO:0005882	intermediate filament	5/174	96/12858	0.00973283	0.254444
BP	GO:0009593	detection of chemical stimulus	4/169	46/12399	0.00348074	0.269374
BP	GO:0042743	hydrogen peroxide metabolic process	3/169	23/12399	0.00360511	0.269374
BP	GO:0050829	defense response to Gram-negative bacterium	3/169	24/12399	0.00407927	0.29308
BP	GO:0031365	N-terminal protein amino acid modification	3/169	25/12399	0.00458959	0.317532
MF	GO:0019825	oxygen binding	2/175	14/11747	0.0178533	0.31869
MF	GO:0015296	anion:cation symporter activity	3/175	38/11747	0.0187157	0.31869
MF	GO:0033293	monocarboxylic acid binding	3/175	38/11747	0.0187157	0.31869
MF	GO:0043177	organic acid binding	5/175	103/11747	0.0188052	0.31869
MF	GO:0005126	cytokine receptor binding	6/175	144/11747	0.0206954	0.31869
MF	GO:0015370	solute:sodium symporter activity	3/175	40/11747	0.0214524	0.31869
MF	GO:0048306	calcium-dependent protein binding	3/175	40/11747	0.0214524	0.31869
MF	GO:0015294	solute:cation symporter activity	4/175	72/11747	0.0223471	0.31869
MF	GO:0001614	purinergic nucleotide receptor activity	2/175	17/11747	0.0259155	0.326573
MF	GO:0016502	nucleotide receptor activity	2/175	17/11747	0.0259155	0.326573
MF	GO:0015291	secondary active transmembrane transporter activity	6/175	152/11747	0.0261545	0.326573
MF	GO:0005501	retinoid binding	2/175	18/11747	0.0288738	0.326573
MF	GO:0019840	isoprenoid binding	2/175	18/11747	0.0288738	0.326573
MF	GO:0022821	potassium ion antiporter activity	2/175	18/11747	0.0288738	0.326573
MF	GO:0015293	symporter activity	4/175	79/11747	0.0301499	0.327589
MF	GO:0005328	neurotransmitter:sodium symporter activity	2/175	19/11747	0.0319599	0.327589
MF	GO:0008009	chemokine activity	2/175	19/11747	0.0319599	0.327589
MF	GO:1901681	sulfur compound binding	5/175	124/11747	0.0378298	0.332298
MF	GO:0034212	peptide N-acetyltransferase activity	3/175	50/11747	0.0382329	0.332298
MF	GO:0005504	fatty acid binding	2/175	21/11747	0.038498	0.332298
MF	GO:0008519	ammonium transmembrane transporter activity	2/175	21/11747	0.038498	0.332298
MF	GO:0035586	purinergic receptor activity	2/175	21/11747	0.038498	0.332298
MF	GO:1901618	organic hydroxy compound transmembrane transporter activity	2/175	21/11747	0.038498	0.332298
MF	GO:0016747	transferase activity, transferring acyl groups other than amino-acyl groups	6/175	168/11747	0.0397678	0.334457
MF	GO:0005343	organic acid:sodium symporter activity	2/175	22/11747	0.0419414	0.34392
BP	GO:0031663	lipopolysaccharide-mediated signaling pathway	3/169	27/12399	0.00572175	0.345401
BP	GO:0035116	embryonic hindlimb morphogenesis	3/169	27/12399	0.00572175	0.345401
BP	GO:0042733	embryonic digit morphogenesis	4/169	53/12399	0.00580299	0.345401
BP	GO:0030203	glycosaminoglycan metabolic process	4/169	54/12399	0.00620183	0.345401
BP	GO:0070167	regulation of biomineral tissue development	4/169	54/12399	0.00620183	0.345401
BP	GO:0018958	phenol-containing compound metabolic process	4/169	56/12399	0.00705329	0.345401
BP	GO:0021700	developmental maturation	7/169	164/12399	0.00718816	0.345401
BP	GO:0031214	biomineral tissue development	5/169	89/12399	0.00733083	0.345401
BP	GO:0002070	epithelial cell maturation	2/169	10/12399	0.00773474	0.345401
BP	GO:0015671	oxygen transport	2/169	10/12399	0.00773474	0.345401
BP	GO:0003416	endochondral bone growth	3/169	31/12399	0.00845049	0.345401
BP	GO:0045087	innate immune response	9/169	258/12399	0.00886903	0.345401
BP	GO:0071346	cellular response to interferon-gamma	4/169	60/12399	0.00898032	0.345401
BP	GO:0098868	bone growth	3/169	32/12399	0.00923269	0.345401
BP	GO:0002825	regulation of T-helper 1 type immune response	2/169	11/12399	0.00936941	0.345401
BP	GO:0035589	G-protein coupled purinergic nucleotide receptor signaling pathway	2/169	11/12399	0.00936941	0.345401
BP	GO:0030099	myeloid cell differentiation	8/169	216/12399	0.0095159	0.345401
BP	GO:0035137	hindlimb morphogenesis	3/169	33/12399	0.0100558	0.345401
BP	GO:0042116	macrophage activation	3/169	33/12399	0.0100558	0.345401
BP	GO:0060021	palate development	4/169	62/12399	0.0100607	0.345401
BP	GO:0048705	skeletal system morphogenesis	7/169	176/12399	0.0103924	0.345401
BP	GO:0030326	embryonic limb morphogenesis	5/169	98/12399	0.0108824	0.345401
BP	GO:0042742	defense response to bacterium	5/169	98/12399	0.0108824	0.345401
BP	GO:0007156	homophilic cell adhesion via plasma membrane adhesion molecules	6/169	137/12399	0.01113	0.345401
BP	GO:0003414	chondrocyte morphogenesis involved in endochondral bone morphogenesis	2/169	12/12399	0.0111433	0.345401
BP	GO:0003429	growth plate cartilage chondrocyte morphogenesis	2/169	12/12399	0.0111433	0.345401
BP	GO:0030574	collagen catabolic process	2/169	12/12399	0.0111433	0.345401
BP	GO:0031664	regulation of lipopolysaccharide-mediated signaling pathway	2/169	12/12399	0.0111433	0.345401
BP	GO:0032689	negative regulation of interferon-gamma production	2/169	12/12399	0.0111433	0.345401
BP	GO:0043032	positive regulation of macrophage activation	2/169	12/12399	0.0111433	0.345401
BP	GO:0090171	chondrocyte morphogenesis	2/169	12/12399	0.0111433	0.345401
BP	GO:0048598	embryonic morphogenesis	12/169	414/12399	0.0111818	0.345401
BP	GO:0035113	embryonic appendage morphogenesis	5/169	99/12399	0.0113383	0.345401
BP	GO:0001503	ossification	8/169	224/12399	0.0116808	0.345401
BP	GO:0006022	aminoglycan metabolic process	4/169	65/12399	0.0118339	0.345401
BP	GO:0034341	response to interferon-gamma	4/169	65/12399	0.0118339	0.345401
BP	GO:0042476	odontogenesis	4/169	65/12399	0.0118339	0.345401
BP	GO:0009617	response to bacterium	9/169	274/12399	0.0127996	0.363908
BP	GO:0003422	growth plate cartilage morphogenesis	2/169	13/12399	0.0130524	0.363908
BP	GO:0044243	multicellular organismal catabolic process	2/169	13/12399	0.0130524	0.363908
BP	GO:0051216	cartilage development	6/169	144/12399	0.013971	0.383791
MF	GO:0005326	neurotransmitter transporter activity	2/175	24/11747	0.0491565	0.393252
BP	GO:0001504	neurotransmitter uptake	2/169	14/12399	0.0150926	0.408595
BP	GO:0050918	positive chemotaxis	3/169	39/12399	0.0158741	0.419741
BP	GO:0030282	bone mineralization	4/169	71/12399	0.0159538	0.419741
BP	GO:0035265	organ growth	5/169	110/12399	0.0172355	0.424238
BP	GO:0042088	T-helper 1 type immune response	2/169	15/12399	0.0172602	0.424238
BP	GO:0042481	regulation of odontogenesis	2/169	15/12399	0.0172602	0.424238
BP	GO:0045907	positive regulation of vasoconstriction	2/169	15/12399	0.0172602	0.424238
BP	GO:0048265	response to pain	2/169	15/12399	0.0172602	0.424238
BP	GO:0003433	chondrocyte development involved in endochondral bone morphogenesis	2/169	16/12399	0.0195513	0.450887
BP	GO:0018149	peptide cross-linking	2/169	16/12399	0.0195513	0.450887
BP	GO:0042744	hydrogen peroxide catabolic process	2/169	16/12399	0.0195513	0.450887
BP	GO:0045109	intermediate filament organization	2/169	16/12399	0.0195513	0.450887
BP	GO:0061844	antimicrobial humoral immune response mediated by antimicrobial peptide	2/169	16/12399	0.0195513	0.450887
BP	GO:0032526	response to retinoic acid	3/169	43/12399	0.0206077	0.469454
BP	GO:0035108	limb morphogenesis	5/169	116/12399	0.0211778	0.476628
BP	GO:0035107	appendage morphogenesis	5/169	117/12399	0.0218874	0.477039
BP	GO:0042474	middle ear morphogenesis	2/169	17/12399	0.0219622	0.477039
BP	GO:0072079	nephron tubule formation	2/169	17/12399	0.0219622	0.477039
BP	GO:0051899	membrane depolarization	3/169	45/12399	0.023234	0.491928
BP	GO:0045596	negative regulation of cell differentiation	11/169	407/12399	0.023613	0.491928
BP	GO:0003418	growth plate cartilage chondrocyte differentiation	2/169	18/12399	0.0244892	0.491928
BP	GO:0014002	astrocyte development	2/169	18/12399	0.0244892	0.491928
BP	GO:0034142	toll-like receptor 4 signaling pathway	2/169	18/12399	0.0244892	0.491928
BP	GO:0035590	purinergic nucleotide receptor signaling pathway	2/169	18/12399	0.0244892	0.491928
BP	GO:0030500	regulation of bone mineralization	3/169	46/12399	0.0246122	0.491928
BP	GO:0051707	response to other organism	11/169	410/12399	0.0247544	0.491928
CC	GO:0005581	collagen trimer	3/174	45/12858	0.0228128	0.492783
CC	GO:0045111	intermediate filament cytoskeleton	5/174	121/12858	0.0242352	0.492783
BP	GO:0060326	cell chemotaxis	6/169	165/12399	0.0254543	0.496915
BP	GO:0043207	response to external biotic stimulus	11/169	412/12399	0.0255374	0.496915
BP	GO:0071222	cellular response to lipopolysaccharide	4/169	83/12399	0.0266408	0.513042
BP	GO:0032941	secretion by tissue	2/169	19/12399	0.0271288	0.517108
BP	GO:0071219	cellular response to molecule of bacterial origin	4/169	84/12399	0.0276851	0.522381
CC	GO:0031248	protein acetyltransferase complex	4/174	88/12858	0.0314048	0.522462
CC	GO:1902493	acetyltransferase complex	4/174	88/12858	0.0314048	0.522462
CC	GO:0014704	intercalated disc	2/174	22/12858	0.0352271	0.537213
BP	GO:0042475	odontogenesis of dentin-containing tooth	3/169	49/12399	0.029006	0.541833
BP	GO:0003254	regulation of membrane depolarization	2/169	20/12399	0.0298774	0.547167
BP	GO:0035588	G-protein coupled purinergic receptor signaling pathway	2/169	20/12399	0.0298774	0.547167
BP	GO:0098657	import into cell	3/169	50/12399	0.0305568	0.554177
BP	GO:0007517	muscle organ development	7/169	221/12399	0.0317472	0.566578
BP	GO:0009607	response to biotic stimulus	11/169	427/12399	0.0319948	0.566578
BP	GO:0035821	modification of morphology or physiology of other organism	3/169	51/12399	0.0321506	0.566578
BP	GO:0098742	cell-cell adhesion via plasma-membrane adhesion molecules	6/169	175/12399	0.0326541	0.570073
BP	GO:0032103	positive regulation of response to external stimulus	5/169	132/12399	0.0344217	0.59297
BP	GO:0001101	response to acid chemical	5/169	133/12399	0.0353872	0.59297
BP	GO:0003413	chondrocyte differentiation involved in endochondral bone morphogenesis	2/169	22/12399	0.0356882	0.59297
BP	GO:0006910	phagocytosis, recognition	2/169	22/12399	0.0356882	0.59297
BP	GO:0030198	extracellular matrix organization	6/169	179/12399	0.0358702	0.59297
BP	GO:0061448	connective tissue development	6/169	179/12399	0.0358702	0.59297
BP	GO:0043062	extracellular structure organization	6/169	180/12399	0.036705	0.601447
BP	GO:0030593	neutrophil chemotaxis	3/169	54/12399	0.0371875	0.604054
BP	GO:0009954	proximal/distal pattern formation	2/169	23/12399	0.0387437	0.61345
BP	GO:0032722	positive regulation of chemokine production	2/169	23/12399	0.0387437	0.61345
BP	GO:0001501	skeletal system development	9/169	333/12399	0.0387511	0.61345
BP	GO:0048771	tissue remodeling	4/169	95/12399	0.0407809	0.634823
BP	GO:0071216	cellular response to biotic stimulus	4/169	95/12399	0.0407809	0.634823
BP	GO:0002833	positive regulation of response to biotic stimulus	2/169	24/12399	0.041895	0.63626
BP	GO:0043030	regulation of macrophage activation	2/169	24/12399	0.041895	0.63626
BP	GO:0060325	face morphogenesis	2/169	24/12399	0.041895	0.63626
BP	GO:0046849	bone remodeling	3/169	57/12399	0.0426038	0.641806
BP	GO:0060173	limb development	5/169	141/12399	0.0437141	0.651415
BP	GO:0007200	phospholipase C-activating G-protein coupled receptor signaling pathway	3/169	58/12399	0.0444925	0.651415
BP	GO:0048736	appendage development	5/169	142/12399	0.044831	0.651415
BP	GO:0019730	antimicrobial humoral response	2/169	25/12399	0.045139	0.651415
BP	GO:0048871	multicellular organismal homeostasis	6/169	190/12399	0.0457419	0.651415
BP	GO:0098542	defense response to other organism	6/169	191/12399	0.0467154	0.651415
BP	GO:0007389	pattern specification process	8/169	293/12399	0.0474346	0.651415
BP	GO:0071396	cellular response to lipid	8/169	293/12399	0.0474346	0.651415
BP	GO:0015672	monovalent inorganic cation transport	9/169	347/12399	0.0481307	0.651415
BP	GO:0002224	toll-like receptor signaling pathway	3/169	60/12399	0.0483929	0.651415
BP	GO:0050777	negative regulation of immune response	3/169	60/12399	0.0483929	0.651415
BP	GO:1990266	neutrophil migration	3/169	60/12399	0.0483929	0.651415
BP	GO:0003417	growth plate cartilage development	2/169	26/12399	0.0484725	0.651415
BP	GO:0019229	regulation of vasoconstriction	2/169	26/12399	0.0484725	0.651415
BP	GO:0070206	protein trimerization	2/169	26/12399	0.0484725	0.651415

## Sheet: NTBC18 vs NDLC18
	Table S6 Gene Ontology (GO) assignment for diferentially expressed gene between NTBC18 and NDLC18
Category	GOID	Description	GeneRatio	BgRatio	pvalue	padj
MF	GO:0005179	hormone activity	14/383	73/11740	7.8322e-08	4.04142e-05
CC	GO:0031012	extracellular matrix	26/416	245/12861	1.00644e-07	3.1401e-05
CC	GO:0005578	proteinaceous extracellular matrix	11/416	70/12861	1.37848e-05	0.00215043
MF	GO:0046943	carboxylic acid transmembrane transporter activity	13/383	113/11740	7.73649e-05	0.00971556
BP	GO:0030198	extracellular matrix organization	17/403	180/12410	7.85027e-05	0.113241
BP	GO:0043062	extracellular structure organization	17/403	181/12410	8.41115e-05	0.113241
MF	GO:0005342	organic acid transmembrane transporter activity	13/383	115/11740	9.283e-05	0.00971556
MF	GO:0005539	glycosaminoglycan binding	13/383	115/11740	9.283e-05	0.00971556
MF	GO:0005201	extracellular matrix structural constituent	9/383	58/11740	9.85015e-05	0.00971556
MF	GO:0015291	secondary active transmembrane transporter activity	15/383	150/11740	0.000112972	0.00971556
BP	GO:0015849	organic acid transport	17/403	192/12410	0.000173339	0.113241
BP	GO:0046942	carboxylic acid transport	17/403	192/12410	0.000173339	0.113241
MF	GO:0008514	organic anion transmembrane transporter activity	14/383	140/11740	0.00019004	0.0124448
BP	GO:0043586	tongue development	4/403	10/12410	0.00019694	0.113241
MF	GO:0005184	neuropeptide hormone activity	5/383	18/11740	0.000217061	0.0124448
MF	GO:0048020	CCR chemokine receptor binding	5/383	18/11740	0.000217061	0.0124448
MF	GO:0005310	dicarboxylic acid transmembrane transporter activity	6/383	29/11740	0.000291138	0.0150227
BP	GO:0034331	cell junction maintenance	4/403	11/12410	0.000301565	0.1445
MF	GO:0001530	lipopolysaccharide binding	5/383	20/11740	0.000372181	0.0174586
BP	GO:0007600	sensory perception	21/403	283/12410	0.000372414	0.152956
BP	GO:0042761	very long-chain fatty acid biosynthetic process	4/403	13/12410	0.00062046	0.222978
MF	GO:0004867	serine-type endopeptidase inhibitor activity	7/383	48/11740	0.000863848	0.0371455
BP	GO:0050829	defense response to Gram-negative bacterium	5/403	24/12410	0.000898508	0.276802
BP	GO:0006801	superoxide metabolic process	6/403	36/12410	0.000962791	0.276802
MF	GO:0008509	anion transmembrane transporter activity	17/383	223/11740	0.00102401	0.0406451
MF	GO:0008201	heparin binding	9/383	81/11740	0.00124894	0.0426048
MF	GO:0015296	anion:cation symporter activity	6/383	38/11740	0.00132108	0.0426048
MF	GO:0015370	solute:sodium symporter activity	6/383	38/11740	0.00132108	0.0426048
MF	GO:0030414	peptidase inhibitor activity	10/383	99/11740	0.00142788	0.0433404
BP	GO:0009617	response to bacterium	19/403	272/12410	0.00143454	0.374936
MF	GO:0061134	peptidase regulator activity	11/383	118/11740	0.00162186	0.0464934
BP	GO:0061844	antimicrobial humoral immune response mediated by antimicrobial peptide	4/403	17/12410	0.00186301	0.446347
CC	GO:0044420	extracellular matrix component	8/416	71/12861	0.00200479	0.208498
MF	GO:0042379	chemokine receptor binding	5/383	29/11740	0.00223956	0.0608218
MF	GO:0022804	active transmembrane transporter activity	17/383	247/11740	0.00304842	0.0786493
BP	GO:0072132	mesenchyme morphogenesis	5/403	32/12410	0.00344026	0.557334
BP	GO:0032731	positive regulation of interleukin-1 beta production	3/403	10/12410	0.00344031	0.557334
BP	GO:0042476	odontogenesis	7/403	61/12410	0.00348052	0.557334
MF	GO:0005540	hyaluronic acid binding	4/383	20/11740	0.00356785	0.0855694
MF	GO:0032403	protein complex binding	25/383	429/11740	0.00364831	0.0855694
MF	GO:0015293	symporter activity	8/383	78/11740	0.00381428	0.0855726
MF	GO:0004866	endopeptidase inhibitor activity	9/383	96/11740	0.00405092	0.0870948
BP	GO:0010469	regulation of receptor activity	19/403	299/12410	0.00414066	0.557334
MF	GO:0005343	organic acid:sodium symporter activity	4/383	21/11740	0.00429546	0.0886583
BP	GO:0006835	dicarboxylic acid transport	6/403	48/12410	0.00437455	0.557334
CC	GO:0005614	interstitial matrix	3/416	11/12861	0.00456732	0.356251
BP	GO:0030497	fatty acid elongation	3/403	11/12410	0.00461733	0.557334
BP	GO:0090185	negative regulation of kidney development	3/403	11/12410	0.00461733	0.557334
BP	GO:0098911	regulation of ventricular cardiac muscle cell action potential	3/403	11/12410	0.00461733	0.557334
MF	GO:0008271	secondary active sulfate transmembrane transporter activity	3/383	11/11740	0.00467583	0.0927973
BP	GO:1903825	organic acid transmembrane transport	7/403	65/12410	0.00497347	0.557334
BP	GO:1905039	carboxylic acid transmembrane transport	7/403	65/12410	0.00497347	0.557334
MF	GO:0061135	endopeptidase regulator activity	9/383	100/11740	0.00530628	0.101286
BP	GO:0014902	myotube differentiation	7/403	67/12410	0.00587946	0.557334
BP	GO:0006636	unsaturated fatty acid biosynthetic process	4/403	23/12410	0.00594373	0.557334
BP	GO:0009954	proximal/distal pattern formation	4/403	23/12410	0.00594373	0.557334
BP	GO:0032722	positive regulation of chemokine production	4/403	23/12410	0.00594373	0.557334
BP	GO:0030574	collagen catabolic process	3/403	12/12410	0.00600951	0.557334
BP	GO:0032732	positive regulation of interleukin-1 production	3/403	12/12410	0.00600951	0.557334
BP	GO:0034104	negative regulation of tissue remodeling	3/403	12/12410	0.00600951	0.557334
BP	GO:0035589	G-protein coupled purinergic nucleotide receptor signaling pathway	3/403	12/12410	0.00600951	0.557334
BP	GO:1901223	negative regulation of NIK/NF-kappaB signaling	3/403	12/12410	0.00600951	0.557334
MF	GO:0042056	chemoattractant activity	4/383	23/11740	0.00603724	0.101286
MF	GO:0001608	G-protein coupled nucleotide receptor activity	3/383	12/11740	0.00608503	0.101286
MF	GO:0045028	G-protein coupled purinergic nucleotide receptor activity	3/383	12/11740	0.00608503	0.101286
MF	GO:0050664	oxidoreductase activity, acting on NAD(P)H, oxygen as acceptor	3/383	12/11740	0.00608503	0.101286
MF	GO:0022853	active ion transmembrane transporter activity	8/383	85/11740	0.00643329	0.103737
BP	GO:0015711	organic anion transport	18/403	290/12410	0.00658227	0.571689
BP	GO:0000038	very long-chain fatty acid metabolic process	4/403	24/12410	0.00695277	0.571689
BP	GO:0061061	muscle structure development	22/403	383/12410	0.00699092	0.571689
MF	GO:0005520	insulin-like growth factor binding	4/383	24/11740	0.00706141	0.109837
BP	GO:0051707	response to other organism	23/403	408/12410	0.00733014	0.571689
MF	GO:0008028	monocarboxylic acid transmembrane transporter activity	5/383	38/11740	0.00745021	0.109837
MF	GO:0033293	monocarboxylic acid binding	5/383	38/11740	0.00745021	0.109837
BP	GO:0098656	anion transmembrane transport	12/403	165/12410	0.00758119	0.571689
BP	GO:0019430	removal of superoxide radicals	3/403	13/12410	0.00762623	0.571689
BP	GO:0044243	multicellular organismal catabolic process	3/403	13/12410	0.00762623	0.571689
BP	GO:0043207	response to external biotic stimulus	23/403	410/12410	0.00775508	0.571689
BP	GO:0019730	antimicrobial humoral response	4/403	25/12410	0.00806882	0.579603
MF	GO:0015294	solute:cation symporter activity	7/383	71/11740	0.00823907	0.118093
BP	GO:0050830	defense response to Gram-positive bacterium	4/403	26/12410	0.00929619	0.579603
BP	GO:0070206	protein trimerization	4/403	26/12410	0.00929619	0.579603
BP	GO:0001516	prostaglandin biosynthetic process	3/403	14/12410	0.00947525	0.579603
BP	GO:0046457	prostanoid biosynthetic process	3/403	14/12410	0.00947525	0.579603
BP	GO:0071450	cellular response to oxygen radical	3/403	14/12410	0.00947525	0.579603
BP	GO:0071451	cellular response to superoxide	3/403	14/12410	0.00947525	0.579603
BP	GO:1902358	sulfate transmembrane transport	3/403	14/12410	0.00947525	0.579603
MF	GO:0015116	sulfate transmembrane transporter activity	3/383	14/11740	0.00959235	0.130254
MF	GO:0015556	C4-dicarboxylate transmembrane transporter activity	3/383	14/11740	0.00959235	0.130254
MF	GO:0005518	collagen binding	5/383	42/11740	0.0113586	0.150283
BP	GO:0003272	endocardial cushion formation	3/403	15/12410	0.0115628	0.625934
BP	GO:0008272	sulfate transport	3/403	15/12410	0.0115628	0.625934
BP	GO:0018149	peptide cross-linking	3/403	15/12410	0.0115628	0.625934
BP	GO:0009607	response to biotic stimulus	23/403	425/12410	0.0116268	0.625934
BP	GO:0010466	negative regulation of peptidase activity	10/403	134/12410	0.0119599	0.625934
BP	GO:0043954	cellular component maintenance	4/403	28/12410	0.0121009	0.625934
MF	GO:0015081	sodium ion transmembrane transporter activity	9/383	114/11740	0.0121762	0.157073
BP	GO:0006633	fatty acid biosynthetic process	7/403	77/12410	0.0123539	0.625934
BP	GO:0042742	defense response to bacterium	8/403	96/12410	0.0127293	0.625934
BP	GO:0006954	inflammatory response	16/403	265/12410	0.012889	0.625934
BP	GO:0007596	blood coagulation	8/403	97/12410	0.0134941	0.625934
BP	GO:0034113	heterotypic cell-cell adhesion	4/403	29/12410	0.0136855	0.625934
BP	GO:0060537	muscle tissue development	16/403	267/12410	0.0137627	0.625934
BP	GO:0000303	response to superoxide	3/403	16/12410	0.0138938	0.625934
BP	GO:0000305	response to oxygen radical	3/403	16/12410	0.0138938	0.625934
BP	GO:0042554	superoxide anion generation	3/403	16/12410	0.0138938	0.625934
BP	GO:0045109	intermediate filament organization	3/403	16/12410	0.0138938	0.625934
BP	GO:0060021	palate development	6/403	61/12410	0.0139338	0.625934
BP	GO:0007599	hemostasis	8/403	98/12410	0.0142918	0.631421
BP	GO:0042475	odontogenesis of dentin-containing tooth	5/403	45/12410	0.0148124	0.631421
BP	GO:0006820	anion transport	21/403	387/12410	0.015079	0.631421
BP	GO:0015718	monocarboxylic acid transport	8/403	99/12410	0.0151234	0.631421
MF	GO:0004857	enzyme inhibitor activity	13/383	202/11740	0.0151774	0.191014
BP	GO:0042060	wound healing	13/403	204/12410	0.0158419	0.631421
BP	GO:0050878	regulation of body fluid levels	11/403	161/12410	0.0159423	0.631421
BP	GO:0050817	coagulation	8/403	100/12410	0.0159895	0.631421
BP	GO:0001502	cartilage condensation	3/403	17/12410	0.0164719	0.631421
BP	GO:0015740	C4-dicarboxylate transport	3/403	17/12410	0.0164719	0.631421
BP	GO:0051383	kinetochore organization	3/403	17/12410	0.0164719	0.631421
BP	GO:0098901	regulation of cardiac muscle cell action potential	3/403	17/12410	0.0164719	0.631421
MF	GO:0015106	bicarbonate transmembrane transporter activity	3/383	17/11740	0.0166704	0.204807
BP	GO:0016101	diterpenoid metabolic process	4/403	31/12410	0.0172353	0.634221
BP	GO:0032612	interleukin-1 production	4/403	31/12410	0.0172353	0.634221
BP	GO:0060317	cardiac epithelial to mesenchymal transition	4/403	31/12410	0.0172353	0.634221
MF	GO:0019838	growth factor binding	8/383	101/11740	0.0172916	0.207499
BP	GO:0048747	muscle fiber development	5/403	47/12410	0.0176479	0.634221
BP	GO:0051291	protein heterooligomerization	5/403	47/12410	0.0176479	0.634221
BP	GO:0060538	skeletal muscle organ development	9/403	123/12410	0.0187229	0.664548
MF	GO:1901681	sulfur compound binding	9/383	123/11740	0.0191965	0.209947
BP	GO:0045104	intermediate filament cytoskeleton organization	4/403	32/12410	0.019206	0.668501
BP	GO:0072079	nephron tubule formation	3/403	18/12410	0.0192993	0.668501
MF	GO:0001614	purinergic nucleotide receptor activity	3/383	18/11740	0.0195299	0.209947
MF	GO:0005501	retinoid binding	3/383	18/11740	0.0195299	0.209947
MF	GO:0016502	nucleotide receptor activity	3/383	18/11740	0.0195299	0.209947
MF	GO:0019840	isoprenoid binding	3/383	18/11740	0.0195299	0.209947
BP	GO:0051146	striated muscle cell differentiation	11/403	166/12410	0.0195725	0.669892
BP	GO:0001501	skeletal system development	18/403	328/12410	0.0211373	0.696223
BP	GO:0002548	monocyte chemotaxis	4/403	33/12410	0.0213105	0.696223
BP	GO:0006721	terpenoid metabolic process	4/403	33/12410	0.0213105	0.696223
BP	GO:0045103	intermediate filament-based process	4/403	33/12410	0.0213105	0.696223
BP	GO:0035590	purinergic nucleotide receptor signaling pathway	3/403	19/12410	0.0223776	0.714838
BP	GO:0048745	smooth muscle tissue development	3/403	19/12410	0.0223776	0.714838
BP	GO:0009611	response to wounding	15/403	261/12410	0.0234303	0.740243
MF	GO:0050840	extracellular matrix binding	4/383	34/11740	0.0238939	0.251617
BP	GO:0003006	developmental process involved in reproduction	20/403	383/12410	0.0251132	0.768505
BP	GO:0006692	prostanoid metabolic process	3/403	20/12410	0.0257069	0.768505
BP	GO:0006693	prostaglandin metabolic process	3/403	20/12410	0.0257069	0.768505
BP	GO:0098743	cell aggregation	3/403	20/12410	0.0257069	0.768505
BP	GO:0010951	negative regulation of endopeptidase activity	9/403	130/12410	0.0257683	0.768505
CC	GO:0005604	basement membrane	5/416	52/12861	0.0258636	0.999999
BP	GO:0032642	regulation of chemokine production	4/403	35/12410	0.0259287	0.768505
MF	GO:0008237	metallopeptidase activity	10/383	151/11740	0.0261024	0.269377
BP	GO:0051346	negative regulation of hydrolase activity	14/403	242/12410	0.0266225	0.781018
BP	GO:0007517	muscle organ development	13/403	221/12410	0.0283955	0.801897
MF	GO:0015297	antiporter activity	5/383	53/11740	0.0287031	0.272998
MF	GO:0015103	inorganic anion transmembrane transporter activity	7/383	91/11740	0.0289795	0.272998
BP	GO:0015701	bicarbonate transport	3/403	21/12410	0.0292867	0.801897
BP	GO:0031644	regulation of neurological system process	3/403	21/12410	0.0292867	0.801897
BP	GO:0035588	G-protein coupled purinergic receptor signaling pathway	3/403	21/12410	0.0292867	0.801897
BP	GO:0086004	regulation of cardiac muscle cell contraction	3/403	21/12410	0.0292867	0.801897
BP	GO:0086005	ventricular cardiac muscle cell action potential	3/403	21/12410	0.0292867	0.801897
BP	GO:2000279	negative regulation of DNA biosynthetic process	3/403	21/12410	0.0292867	0.801897
MF	GO:0001664	G-protein coupled receptor binding	10/383	154/11740	0.0293783	0.272998
MF	GO:0004181	metallocarboxypeptidase activity	3/383	21/11740	0.0296277	0.272998
MF	GO:0005504	fatty acid binding	3/383	21/11740	0.0296277	0.272998
MF	GO:1901618	organic hydroxy compound transmembrane transporter activity	3/383	21/11740	0.0296277	0.272998
BP	GO:0042692	muscle cell differentiation	14/403	247/12410	0.0309463	0.820035
BP	GO:0030199	collagen fibril organization	4/403	37/12410	0.0311029	0.820035
BP	GO:0033559	unsaturated fatty acid metabolic process	4/403	37/12410	0.0311029	0.820035
BP	GO:0030593	neutrophil chemotaxis	5/403	55/12410	0.0324887	0.820035
BP	GO:0034754	cellular hormone metabolic process	5/403	55/12410	0.0324887	0.820035
CC	GO:0014704	intercalated disc	3/416	22/12861	0.0327888	0.999999
BP	GO:0003203	endocardial cushion morphogenesis	3/403	22/12410	0.0331155	0.820035
BP	GO:0030851	granulocyte differentiation	3/403	22/12410	0.0331155	0.820035
BP	GO:0032651	regulation of interleukin-1 beta production	3/403	22/12410	0.0331155	0.820035
BP	GO:0045124	regulation of bone resorption	3/403	22/12410	0.0331155	0.820035
BP	GO:0086065	cell communication involved in cardiac conduction	3/403	22/12410	0.0331155	0.820035
BP	GO:0007156	homophilic cell adhesion via plasma membrane adhesion molecules	9/403	136/12410	0.0331537	0.820035
MF	GO:0035586	purinergic receptor activity	3/383	22/11740	0.0334978	0.302005
BP	GO:0034103	regulation of tissue remodeling	4/403	38/12410	0.0339013	0.820035
BP	GO:0050918	positive chemotaxis	4/403	38/12410	0.0339013	0.820035
MF	GO:0050839	cell adhesion molecule binding	9/383	136/11740	0.0339463	0.302005
BP	GO:0014706	striated muscle tissue development	14/403	251/12410	0.0347584	0.820035
BP	GO:0098609	cell-cell adhesion	23/403	475/12410	0.0366456	0.820035
BP	GO:0032602	chemokine production	4/403	39/12410	0.0368417	0.820035
BP	GO:0055117	regulation of cardiac muscle contraction	4/403	39/12410	0.0368417	0.820035
BP	GO:0034508	centromere complex assembly	3/403	23/12410	0.0371913	0.820035
BP	GO:1903115	regulation of actin filament-based movement	3/403	23/12410	0.0371913	0.820035
BP	GO:0051216	cartilage development	9/403	139/12410	0.0373469	0.820035
BP	GO:0010766	negative regulation of sodium ion transport	2/403	10/12410	0.0398372	0.820035
BP	GO:0010935	regulation of macrophage cytokine production	2/403	10/12410	0.0398372	0.820035
BP	GO:0019532	oxalate transport	2/403	10/12410	0.0398372	0.820035
BP	GO:0030852	regulation of granulocyte differentiation	2/403	10/12410	0.0398372	0.820035
BP	GO:0031640	killing of cells of other organism	2/403	10/12410	0.0398372	0.820035
BP	GO:0032274	gonadotropin secretion	2/403	10/12410	0.0398372	0.820035
BP	GO:0043252	sodium-independent organic anion transport	2/403	10/12410	0.0398372	0.820035
BP	GO:0043584	nose development	2/403	10/12410	0.0398372	0.820035
BP	GO:0044364	disruption of cells of other organism	2/403	10/12410	0.0398372	0.820035
BP	GO:0061081	positive regulation of myeloid leukocyte cytokine production involved in immune response	2/403	10/12410	0.0398372	0.820035
BP	GO:0070293	renal absorption	2/403	10/12410	0.0398372	0.820035
BP	GO:0072012	glomerulus vasculature development	2/403	10/12410	0.0398372	0.820035
BP	GO:0072172	mesonephric tubule formation	2/403	10/12410	0.0398372	0.820035
BP	GO:0072224	metanephric glomerulus development	2/403	10/12410	0.0398372	0.820035
BP	GO:0007519	skeletal muscle tissue development	8/403	119/12410	0.0399321	0.820035
MF	GO:0004312	fatty acid synthase activity	2/383	10/11740	0.04017	0.334318
MF	GO:0004596	peptide alpha-N-acetyltransferase activity	2/383	10/11740	0.04017	0.334318
MF	GO:0015347	sodium-independent organic anion transmembrane transporter activity	2/383	10/11740	0.04017	0.334318
MF	GO:0019215	intermediate filament binding	2/383	10/11740	0.04017	0.334318
BP	GO:0032611	interleukin-1 beta production	3/403	24/12410	0.0415111	0.833214
BP	GO:0034308	primary alcohol metabolic process	3/403	24/12410	0.0415111	0.833214
BP	GO:0060325	face morphogenesis	3/403	24/12410	0.0415111	0.833214
BP	GO:0060326	cell chemotaxis	10/403	165/12410	0.0428182	0.833214
BP	GO:0019233	sensory perception of pain	4/403	41/12410	0.0431494	0.833214
BP	GO:0051952	regulation of amine transport	4/403	41/12410	0.0431494	0.833214
BP	GO:0071674	mononuclear cell migration	4/403	41/12410	0.0431494	0.833214
BP	GO:0007369	gastrulation	8/403	121/12410	0.0433726	0.833214
MF	GO:0005044	scavenger receptor activity	4/383	41/11740	0.0437466	0.358306
BP	GO:0048598	embryonic morphogenesis	20/403	408/12410	0.0441747	0.833214
BP	GO:0002761	regulation of myeloid leukocyte differentiation	5/403	60/12410	0.0448107	0.833214
BP	GO:0046456	icosanoid biosynthetic process	3/403	25/12410	0.0460714	0.833214
BP	GO:0098900	regulation of action potential	3/403	25/12410	0.0460714	0.833214
BP	GO:1901570	fatty acid derivative biosynthetic process	3/403	25/12410	0.0460714	0.833214
BP	GO:1990266	neutrophil migration	5/403	61/12410	0.0475676	0.833214
BP	GO:0003198	epithelial to mesenchymal transition involved in endocardial cushion formation	2/403	11/12410	0.0476638	0.833214
BP	GO:0007379	segment specification	2/403	11/12410	0.0476638	0.833214
BP	GO:0009068	aspartate family amino acid catabolic process	2/403	11/12410	0.0476638	0.833214
BP	GO:0032733	positive regulation of interleukin-10 production	2/403	11/12410	0.0476638	0.833214
BP	GO:0042573	retinoic acid metabolic process	2/403	11/12410	0.0476638	0.833214
BP	GO:0048385	regulation of retinoic acid receptor signaling pathway	2/403	11/12410	0.0476638	0.833214
BP	GO:0071712	ER-associated misfolded protein catabolic process	2/403	11/12410	0.0476638	0.833214
BP	GO:0072189	ureter development	2/403	11/12410	0.0476638	0.833214
BP	GO:0072425	signal transduction involved in G2 DNA damage checkpoint	2/403	11/12410	0.0476638	0.833214
BP	GO:0043123	positive regulation of I-kappaB kinase/NF-kappaB signaling	6/403	81/12410	0.0477798	0.833214
MF	GO:0005126	cytokine receptor binding	9/383	145/11740	0.047864	0.381503
MF	GO:0045295	gamma-catenin binding	2/383	11/11740	0.0480575	0.381503
BP	GO:0055002	striated muscle cell development	7/403	102/12410	0.048109	0.833214
BP	GO:0072330	monocarboxylic acid biosynthetic process	7/403	102/12410	0.048109	0.833214

## Sheet: HTBC8 vs HDLC8
Table S4 Gene Ontology (GO) assignment for unique diferentially expressed gene between HTBC8 and HDLC8 after comparison with normoxia
Category	GOID	Description	GeneRatio	BgRatio	pvalue	padj
CC	GO:0031012	extracellular matrix	69/730	245/12686	1.02204e-29	3.47495e-27
BP	GO:0001568	blood vessel development	72/719	409/12277	1.50911e-17	5.56258e-14
BP	GO:0001944	vasculature development	73/719	429/12277	6.09372e-17	1.12307e-13
BP	GO:0030198	extracellular matrix organization	44/719	179/12277	1.43531e-16	1.32441e-13
BP	GO:0072358	cardiovascular system development	73/719	436/12277	1.51023e-16	1.32441e-13
BP	GO:0043062	extracellular structure organization	44/719	180/12277	1.79654e-16	1.32441e-13
CC	GO:0005578	proteinaceous extracellular matrix	27/730	71/12686	5.45713e-16	9.27712e-14
CC	GO:0005581	collagen trimer	21/730	45/12686	7.00973e-15	7.02037e-13
CC	GO:0044420	extracellular matrix component	26/730	72/12686	8.25926e-15	7.02037e-13
BP	GO:0048514	blood vessel morphogenesis	60/719	348/12277	2.3284e-14	1.43041e-11
MF	GO:0005201	extracellular matrix structural constituent	23/714	58/11615	1.10743e-13	6.88824e-11
BP	GO:0031589	cell-substrate adhesion	42/719	199/12277	2.07955e-13	1.09503e-10
BP	GO:0001525	angiogenesis	51/719	283/12277	3.85449e-13	1.77596e-10
BP	GO:0030155	regulation of cell adhesion	59/719	385/12277	7.01276e-12	2.87211e-09
BP	GO:0040017	positive regulation of locomotion	51/719	306/12277	8.42883e-12	3.10687e-09
BP	GO:2000147	positive regulation of cell motility	49/719	288/12277	1.01699e-11	3.40783e-09
MF	GO:0005518	collagen binding	18/714	42/11615	1.11502e-11	3.4677e-09
BP	GO:0051272	positive regulation of cellular component movement	49/719	290/12277	1.31784e-11	4.04796e-09
BP	GO:0030335	positive regulation of cell migration	48/719	281/12277	1.4387e-11	4.07927e-09
BP	GO:1901342	regulation of vasculature development	35/719	172/12277	6.43463e-11	1.69415e-08
BP	GO:0042060	wound healing	38/719	200/12277	8.28916e-11	2.03692e-08
MF	GO:0005539	glycosaminoglycan binding	28/714	114/11615	1.59448e-10	3.30588e-08
CC	GO:0009986	cell surface	60/730	434/12686	1.74945e-10	1.18963e-08
BP	GO:0098602	single organism cell adhesion	51/719	337/12277	3.14347e-10	7.24177e-08
BP	GO:0045765	regulation of angiogenesis	32/719	156/12277	3.44615e-10	7.47206e-08
CC	GO:0005604	basement membrane	18/730	53/12686	3.74471e-10	2.122e-08
BP	GO:0010810	regulation of cell-substrate adhesion	27/719	126/12277	3.05193e-09	6.24967e-07
CC	GO:0098552	side of membrane	44/730	295/12686	5.05579e-09	2.45567e-07
BP	GO:0010811	positive regulation of cell-substrate adhesion	20/719	74/12277	5.08683e-09	9.86844e-07
BP	GO:0001501	skeletal system development	47/719	327/12277	8.71081e-09	1.6054e-06
BP	GO:0045785	positive regulation of cell adhesion	35/719	206/12277	1.0145e-08	1.78068e-06
BP	GO:0043542	endothelial cell migration	26/719	126/12277	1.38028e-08	2.3126e-06
MF	GO:0019838	growth factor binding	23/714	99/11615	2.17207e-08	3.37757e-06
CC	GO:0009897	external side of plasma membrane	31/730	178/12686	2.65627e-08	1.12891e-06
BP	GO:0009611	response to wounding	39/719	256/12277	3.354e-08	5.37515e-06
BP	GO:0007507	heart development	50/719	376/12277	3.88631e-08	5.86715e-06
BP	GO:0048568	embryonic organ development	42/719	289/12277	3.97935e-08	5.86715e-06
BP	GO:0072132	mesenchyme morphogenesis	12/719	31/12277	7.47222e-08	1.05933e-05
BP	GO:0003203	endocardial cushion morphogenesis	10/719	21/12277	8.725e-08	1.19112e-05
BP	GO:0061061	muscle structure development	49/719	379/12277	1.29586e-07	1.70591e-05
BP	GO:0006935	chemotaxis	47/719	358/12277	1.4844e-07	1.88672e-05
BP	GO:0042330	taxis	47/719	359/12277	1.61493e-07	1.98421e-05
BP	GO:0010594	regulation of endothelial cell migration	21/719	98/12277	1.7332e-07	2.06083e-05
BP	GO:0007423	sensory organ development	49/719	383/12277	1.79494e-07	2.06755e-05
BP	GO:0010631	epithelial cell migration	29/719	172/12277	2.21942e-07	2.47903e-05
BP	GO:0090132	epithelium migration	29/719	175/12277	3.24279e-07	3.51556e-05
BP	GO:0090130	tissue migration	29/719	177/12277	4.15192e-07	4.37257e-05
BP	GO:0018108	peptidyl-tyrosine phosphorylation	34/719	229/12277	4.75904e-07	4.85184e-05
BP	GO:1901343	negative regulation of vasculature development	17/719	71/12277	4.87027e-07	4.85184e-05
BP	GO:0003197	endocardial cushion development	11/719	30/12277	5.04414e-07	4.89281e-05
CC	GO:0043235	receptor complex	39/730	290/12686	6.12332e-07	2.31326e-05
BP	GO:0018212	peptidyl-tyrosine modification	34/719	232/12277	6.4861e-07	6.1302e-05
MF	GO:0032403	protein complex binding	53/714	428/11615	7.26146e-07	9.03326e-05
BP	GO:0060317	cardiac epithelial to mesenchymal transition	11/719	31/12277	7.40744e-07	6.73831e-05
BP	GO:0060485	mesenchyme development	30/719	192/12277	7.49513e-07	6.73831e-05
BP	GO:0010632	regulation of epithelial cell migration	24/719	134/12277	7.94829e-07	6.97558e-05
MF	GO:0038024	cargo receptor activity	14/714	49/11615	8.72544e-07	9.04538e-05
BP	GO:0060326	cell chemotaxis	27/719	164/12277	9.41199e-07	8.06805e-05
BP	GO:0001667	ameboidal-type cell migration	36/719	258/12277	1.01972e-06	8.54249e-05
BP	GO:0016337	single organismal cell-cell adhesion	39/719	292/12277	1.1197e-06	9.17158e-05
MF	GO:0008201	heparin binding	18/714	80/11615	1.2239e-06	0.000108752
BP	GO:0006954	inflammatory response	36/719	261/12277	1.34792e-06	0.000108009
BP	GO:0016525	negative regulation of angiogenesis	15/719	61/12277	1.5917e-06	0.00012483
BP	GO:0050878	regulation of body fluid levels	26/719	159/12277	1.70371e-06	0.000128604
BP	GO:0007596	blood coagulation	19/719	94/12277	1.7096e-06	0.000128604
BP	GO:0051216	cartilage development	24/719	140/12277	1.79902e-06	0.000132624
MF	GO:0061134	peptidase regulator activity	22/714	116/11615	1.84979e-06	0.000143821
BP	GO:0007599	hemostasis	19/719	95/12277	2.02194e-06	0.000146135
BP	GO:2000181	negative regulation of blood vessel morphogenesis	15/719	63/12277	2.46954e-06	0.000175052
BP	GO:0050817	coagulation	19/719	97/12277	2.80648e-06	0.000195183
MF	GO:0005178	integrin binding	16/714	69/11615	3.12622e-06	0.000216057
BP	GO:0048562	embryonic organ morphogenesis	30/719	206/12277	3.35802e-06	0.000229216
BP	GO:0043534	blood vessel endothelial cell migration	16/719	73/12277	3.69728e-06	0.000247785
BP	GO:0048762	mesenchymal cell differentiation	26/719	166/12277	3.89218e-06	0.000256189
BP	GO:0015669	gas transport	7/719	14/12277	5.48272e-06	0.000354482
BP	GO:0060537	muscle tissue development	35/719	266/12277	5.57785e-06	0.000354482
BP	GO:0042692	muscle cell differentiation	33/719	245/12277	6.23083e-06	0.000389268
BP	GO:0003007	heart morphogenesis	27/719	181/12277	6.53998e-06	0.000401773
BP	GO:0072012	glomerulus vasculature development	6/719	10/12277	6.77454e-06	0.000408882
BP	GO:0034446	substrate adhesion-dependent cell spreading	14/719	60/12277	6.87755e-06	0.000408882
BP	GO:0035924	cellular response to vascular endothelial growth factor stimulus	11/719	38/12277	7.218e-06	0.00042231
BP	GO:0070663	regulation of leukocyte proliferation	20/719	114/12277	9.02043e-06	0.00051952
CC	GO:0043292	contractile fiber	21/730	126/12686	9.51106e-06	0.000323376
BP	GO:0003272	endocardial cushion formation	7/719	15/12277	9.76106e-06	0.000545141
BP	GO:0018149	peptide cross-linking	7/719	15/12277	9.76106e-06	0.000545141
BP	GO:0030282	bone mineralization	15/719	70/12277	9.94167e-06	0.00054694
BP	GO:0070167	regulation of biomineral tissue development	13/719	54/12277	1.01371e-05	0.000549492
BP	GO:0061448	connective tissue development	26/719	175/12277	1.04025e-05	0.000555703
BP	GO:0007162	negative regulation of cell adhesion	24/719	155/12277	1.11229e-05	0.000585702
BP	GO:0031214	biomineral tissue development	17/719	88/12277	1.12969e-05	0.000586484
BP	GO:0098609	cell-cell adhesion	51/719	467/12277	1.15597e-05	0.00059179
BP	GO:0048598	embryonic morphogenesis	46/719	406/12277	1.21796e-05	0.000614987
CC	GO:0032432	actin filament bundle	12/730	48/12686	1.23125e-05	0.000380567
BP	GO:0038084	vascular endothelial growth factor signaling pathway	9/719	27/12277	1.38912e-05	0.00069193
MF	GO:0019199	transmembrane receptor protein kinase activity	15/714	69/11615	1.46688e-05	0.0009124
MF	GO:0004713	protein tyrosine kinase activity	19/714	104/11615	1.6191e-05	0.000915525
BP	GO:0008285	negative regulation of cell proliferation	42/719	362/12277	1.64615e-05	0.000809029
CC	GO:0001725	stress fiber	11/730	42/12686	1.75928e-05	0.000460119
CC	GO:0097517	contractile actin filament bundle	11/730	42/12686	1.75928e-05	0.000460119
MF	GO:0004867	serine-type endopeptidase inhibitor activity	12/714	47/11615	1.88571e-05	0.000959043
BP	GO:0032944	regulation of mononuclear cell proliferation	19/719	110/12277	1.89201e-05	0.000899202
BP	GO:0050670	regulation of lymphocyte proliferation	19/719	110/12277	1.89201e-05	0.000899202
BP	GO:0043535	regulation of blood vessel endothelial cell migration	13/719	57/12277	1.90282e-05	0.000899202
BP	GO:0048048	embryonic eye morphogenesis	9/719	28/12277	1.94149e-05	0.000905867
BP	GO:0003013	circulatory system process	32/719	248/12277	2.08724e-05	0.000961694
MF	GO:0050839	cell adhesion molecule binding	22/714	134/11615	2.09278e-05	0.000959043
BP	GO:0048661	positive regulation of smooth muscle cell proliferation	10/719	35/12277	2.14529e-05	0.00097624
MF	GO:0030414	peptidase inhibitor activity	18/714	97/11615	2.15862e-05	0.000959043
CC	GO:0042383	sarcolemma	14/730	67/12686	2.18291e-05	0.000530134
BP	GO:0048705	skeletal system morphogenesis	25/719	172/12277	2.24887e-05	0.00101089
BP	GO:0002040	sprouting angiogenesis	15/719	75/12277	2.38992e-05	0.00106135
MF	GO:0061135	endopeptidase regulator activity	18/714	98/11615	2.49553e-05	0.00103481
BP	GO:0071715	icosanoid transport	9/719	29/12277	2.67e-05	0.00111516
BP	GO:1901571	fatty acid derivative transport	9/719	29/12277	2.67e-05	0.00111516
BP	GO:0002684	positive regulation of immune system process	50/719	469/12277	2.69174e-05	0.00111516
BP	GO:0030574	collagen catabolic process	6/719	12/12277	2.6926e-05	0.00111516
BP	GO:0061437	renal system vasculature development	6/719	12/12277	2.6926e-05	0.00111516
BP	GO:0061440	kidney vasculature development	6/719	12/12277	2.6926e-05	0.00111516
CC	GO:0030017	sarcomere	18/730	105/12686	2.75353e-05	0.000624133
BP	GO:0008015	blood circulation	31/719	241/12277	2.97741e-05	0.00121941
CC	GO:0044449	contractile fiber part	19/730	116/12686	3.2197e-05	0.000684187
BP	GO:0007160	cell-matrix adhesion	20/719	124/12277	3.24351e-05	0.0013138
BP	GO:0060389	pathway-restricted SMAD protein phosphorylation	12/719	52/12277	3.50173e-05	0.00140298
BP	GO:0014812	muscle cell migration	10/719	37/12277	3.65855e-05	0.00142013
BP	GO:0030199	collagen fibril organization	10/719	37/12277	3.65855e-05	0.00142013
BP	GO:0001503	ossification	29/719	221/12277	3.68834e-05	0.00142013
BP	GO:1904018	positive regulation of vasculature development	17/719	96/12277	3.69865e-05	0.00142013
BP	GO:0010634	positive regulation of epithelial cell migration	16/719	87/12277	3.85315e-05	0.0014642
CC	GO:0045121	membrane raft	20/730	128/12686	4.0587e-05	0.00081174
BP	GO:0035296	regulation of tube diameter	13/719	61/12277	4.10765e-05	0.00152937
BP	GO:0097746	regulation of blood vessel diameter	13/719	61/12277	4.10765e-05	0.00152937
BP	GO:0035115	embryonic forelimb morphogenesis	8/719	24/12277	4.22654e-05	0.00154919
BP	GO:0030326	embryonic limb morphogenesis	17/719	97/12277	4.24495e-05	0.00154919
BP	GO:0050776	regulation of immune response	42/719	377/12277	4.32893e-05	0.00156436
CC	GO:0098857	membrane microdomain	20/730	129/12686	4.54968e-05	0.000859384
BP	GO:0070848	response to growth factor	44/719	403/12277	4.65003e-05	0.00166408
BP	GO:0044243	multicellular organismal catabolic process	6/719	13/12277	4.75307e-05	0.0016846
BP	GO:0001654	eye development	31/719	247/12277	4.80407e-05	0.00168646
BP	GO:0035113	embryonic appendage morphogenesis	17/719	98/12277	4.86144e-05	0.0016905
BP	GO:0060021	palate development	13/719	62/12277	4.92317e-05	0.00169596
BP	GO:0071363	cellular response to growth factor stimulus	43/719	392/12277	5.07451e-05	0.00173191
MF	GO:0004866	endopeptidase inhibitor activity	17/714	94/11615	5.11884e-05	0.00198995
BP	GO:0045766	positive regulation of angiogenesis	16/719	89/12277	5.14586e-05	0.00174015
BP	GO:0030500	regulation of bone mineralization	11/719	46/12277	5.20594e-05	0.00174446
CC	GO:0030016	myofibril	19/730	120/12686	5.21568e-05	0.000933333
BP	GO:0060348	bone development	22/719	149/12277	5.40239e-05	0.00179398
BP	GO:0035295	tube development	44/719	406/12277	5.54961e-05	0.00182642
MF	GO:0048020	CCR chemokine receptor binding	7/714	18/11615	5.63622e-05	0.00206219
BP	GO:0010862	positive regulation of pathway-restricted SMAD protein phosphorylation	10/719	39/12277	6.00211e-05	0.00190722
BP	GO:0042310	vasoconstriction	10/719	39/12277	6.00211e-05	0.00190722
BP	GO:0050918	positive chemotaxis	10/719	39/12277	6.00211e-05	0.00190722
BP	GO:0097756	negative regulation of blood vessel diameter	10/719	39/12277	6.00211e-05	0.00190722
BP	GO:0001936	regulation of endothelial cell proliferation	14/719	72/12277	6.16121e-05	0.00194105
BP	GO:0034754	cellular hormone metabolic process	12/719	55/12277	6.33165e-05	0.00197646
BP	GO:0048010	vascular endothelial growth factor receptor signaling pathway	9/719	32/12277	6.38086e-05	0.00197646
CC	GO:0015629	actin cytoskeleton	39/730	353/12686	6.69902e-05	0.00113883
BP	GO:0050865	regulation of cell activation	33/719	275/12277	6.80745e-05	0.00209102
BP	GO:0010595	positive regulation of endothelial cell migration	13/719	64/12277	6.98492e-05	0.0021278
BP	GO:0050673	epithelial cell proliferation	29/719	230/12277	7.68617e-05	0.00232223
BP	GO:0001516	prostaglandin biosynthetic process	6/719	14/12277	7.90666e-05	0.00235032
BP	GO:0046457	prostanoid biosynthetic process	6/719	14/12277	7.90666e-05	0.00235032
MF	GO:0005126	cytokine receptor binding	22/714	146/11615	8.04099e-05	0.00277861
CC	GO:0042641	actomyosin	11/730	49/12686	8.27914e-05	0.00134043
BP	GO:0006936	muscle contraction	23/719	164/12277	8.33566e-05	0.00245802
BP	GO:0022407	regulation of cell-cell adhesion	27/719	209/12277	8.88949e-05	0.00260053
BP	GO:0003012	muscle system process	26/719	198/12277	9.09167e-05	0.00263873
BP	GO:0032101	regulation of response to external stimulus	42/719	390/12277	9.41978e-05	0.0027126
BP	GO:0051707	response to other organism	43/719	403/12277	9.63589e-05	0.00272453
BP	GO:0001570	vasculogenesis	11/719	49/12277	9.68051e-05	0.00272453
BP	GO:0097435	supramolecular fiber organization	49/719	480/12277	9.7306e-05	0.00272453
BP	GO:0061041	regulation of wound healing	13/719	66/12277	9.75685e-05	0.00272453
BP	GO:0050866	negative regulation of cell activation	16/719	94/12277	0.000101768	0.00281788
BP	GO:0008284	positive regulation of cell proliferation	50/719	494/12277	0.000102441	0.00281788
BP	GO:0043207	response to external biotic stimulus	43/719	405/12277	0.000107854	0.00291687
BP	GO:0032309	icosanoid secretion	8/719	27/12277	0.000109062	0.00291687
BP	GO:0035116	embryonic hindlimb morphogenesis	8/719	27/12277	0.000109062	0.00291687
BP	GO:0001935	endothelial cell proliferation	15/719	85/12277	0.000109204	0.00291687
BP	GO:0050880	regulation of blood vessel size	13/719	67/12277	0.00011468	0.00304108
BP	GO:0035108	limb morphogenesis	18/719	115/12277	0.000118422	0.00310342
BP	GO:0097529	myeloid leukocyte migration	17/719	105/12277	0.000118714	0.00310342
BP	GO:0045596	negative regulation of cell differentiation	43/719	407/12277	0.00012058	0.00313
MF	GO:0004714	transmembrane receptor protein tyrosine kinase activity	12/714	56/11615	0.000120966	0.00383112
BP	GO:0007178	transmembrane receptor protein serine/threonine kinase signaling pathway	29/719	236/12277	0.000121914	0.00314249
MF	GO:0005540	hyaluronic acid binding	7/714	20/11615	0.000123187	0.00383112
BP	GO:0090596	sensory organ morphogenesis	25/719	191/12277	0.000129972	0.00332692
CC	GO:0030018	Z disc	13/730	69/12686	0.0001318	0.0020369
BP	GO:0002274	myeloid leukocyte activation	14/719	77/12277	0.000131977	0.00334971
BP	GO:0035107	appendage morphogenesis	18/719	116/12277	0.00013268	0.00334971
BP	GO:0035150	regulation of tube size	13/719	68/12277	0.00013432	0.00336805
MF	GO:0005160	transforming growth factor beta receptor binding	10/714	41/11615	0.000141971	0.0041555
BP	GO:0014706	striated muscle tissue development	30/719	250/12277	0.000143998	0.00358509
BP	GO:0090049	regulation of cell migration involved in sprouting angiogenesis	8/719	28/12277	0.000144921	0.00358509
BP	GO:0090100	positive regulation of transmembrane receptor protein serine/threonine kinase signaling pathway	14/719	78/12277	0.000152346	0.00374365
MF	GO:0042379	chemokine receptor binding	8/714	27/11615	0.000152749	0.0041555
MF	GO:0050840	extracellular matrix binding	9/714	34/11615	0.00015522	0.0041555
CC	GO:0008305	integrin complex	7/730	22/12686	0.00016162	0.00238916
MF	GO:0033612	receptor serine/threonine kinase binding	5/714	10/11615	0.000168268	0.0041555
MF	GO:0070696	transmembrane receptor protein serine/threonine kinase binding	5/714	10/11615	0.000168268	0.0041555
BP	GO:0071229	cellular response to acid chemical	16/719	98/12277	0.0001689	0.00412296
BP	GO:0010463	mesenchymal cell proliferation	9/719	36/12277	0.000173418	0.00420538
MF	GO:1901681	sulfur compound binding	19/714	123/11615	0.000173703	0.0041555
BP	GO:0030278	regulation of ossification	19/719	129/12277	0.00017701	0.00426444
CC	GO:0098589	membrane region	22/730	164/12686	0.000177915	0.00252046
BP	GO:0050482	arachidonic acid secretion	7/719	22/12277	0.000180235	0.0042861
BP	GO:1903963	arachidonate transport	7/719	22/12277	0.000180235	0.0042861
BP	GO:0035051	cardiocyte differentiation	15/719	89/12277	0.000186351	0.0043944
BP	GO:0010543	regulation of platelet activation	6/719	16/12277	0.000190546	0.0043944
BP	GO:0022617	extracellular matrix disassembly	6/719	16/12277	0.000190546	0.0043944
BP	GO:0001837	epithelial to mesenchymal transition	16/719	99/12277	0.00019075	0.0043944
BP	GO:0050679	positive regulation of epithelial cell proliferation	16/719	99/12277	0.00019075	0.0043944
BP	GO:0050778	positive regulation of immune response	35/719	315/12277	0.00019512	0.00446715
BP	GO:0001704	formation of primary germ layer	14/719	80/12277	0.000201349	0.00458132
BP	GO:1904888	cranial skeletal system development	11/719	53/12277	0.000204447	0.00458713
BP	GO:0009617	response to bacterium	31/719	267/12277	0.000204981	0.00458713
BP	GO:0048729	tissue morphogenesis	42/719	404/12277	0.000205338	0.00458713
BP	GO:0021700	developmental maturation	22/719	163/12277	0.000207927	0.00461698
BP	GO:0001816	cytokine production	38/719	354/12277	0.000214721	0.00473928
CC	GO:0005614	interstitial matrix	5/730	11/12686	0.000214912	0.00288842
BP	GO:0010466	negative regulation of peptidase activity	19/719	131/12277	0.000217216	0.00476583
CC	GO:0098636	protein complex involved in cell adhesion	7/730	23/12686	0.000220879	0.00288842
BP	GO:0007169	transmembrane receptor protein tyrosine kinase signaling pathway	40/719	380/12277	0.000223245	0.00486912
BP	GO:0051146	striated muscle cell differentiation	22/719	164/12277	0.000227227	0.00492681
BP	GO:0003018	vascular process in circulatory system	14/719	81/12277	0.00023057	0.00497006
BP	GO:0003198	epithelial to mesenchymal transition involved in endocardial cushion formation	5/719	11/12277	0.000233393	0.00497276
BP	GO:0042573	retinoic acid metabolic process	5/719	11/12277	0.000233393	0.00497276
BP	GO:0050678	regulation of epithelial cell proliferation	24/719	187/12277	0.000238137	0.00504468
BP	GO:0009607	response to biotic stimulus	43/719	420/12277	0.000242188	0.00509615
CC	GO:0098797	plasma membrane protein complex	23/730	179/12686	0.000244462	0.00307841
BP	GO:0070665	positive regulation of leukocyte proliferation	13/719	72/12277	0.000244594	0.00509615
BP	GO:0050829	defense response to Gram-negative bacterium	7/719	23/12277	0.000246097	0.00509615
BP	GO:2000826	regulation of heart morphogenesis	7/719	23/12277	0.000246097	0.00509615
MF	GO:0001968	fibronectin binding	6/714	16/11615	0.00024833	0.00572079
BP	GO:0048704	embryonic skeletal system morphogenesis	12/719	63/12277	0.000250341	0.00515506
BP	GO:0034332	adherens junction organization	14/719	82/12277	0.000263364	0.00539311
BP	GO:0001817	regulation of cytokine production	34/719	308/12277	0.000271056	0.00551995
BP	GO:0045216	cell-cell junction organization	21/719	155/12277	0.000272674	0.0055224
BP	GO:0042474	middle ear morphogenesis	6/719	17/12277	0.000279971	0.0056392
BP	GO:0006939	smooth muscle contraction	12/719	64/12277	0.000291993	0.00578648
BP	GO:0042476	odontogenesis	12/719	64/12277	0.000291993	0.00578648
BP	GO:0048659	smooth muscle cell proliferation	12/719	64/12277	0.000291993	0.00578648
BP	GO:0070374	positive regulation of ERK1 and ERK2 cascade	20/719	145/12277	0.000297634	0.00586673
MF	GO:0005044	scavenger receptor activity	9/714	37/11615	0.000311821	0.00692687
BP	GO:0010718	positive regulation of epithelial to mesenchymal transition	8/719	31/12277	0.000314582	0.00613518
BP	GO:0035987	endodermal cell differentiation	8/719	31/12277	0.000314582	0.00613518
BP	GO:0051291	protein heterooligomerization	10/719	47/12277	0.00031952	0.00619711
BP	GO:0034330	cell junction organization	22/719	168/12277	0.00032112	0.00619711
BP	GO:0052547	regulation of peptidase activity	27/719	226/12277	0.000327387	0.00628515
BP	GO:0019229	regulation of vasoconstriction	7/719	24/12277	0.000330028	0.0063008
BP	GO:0030193	regulation of blood coagulation	9/719	39/12277	0.00033333	0.0063008
BP	GO:1900046	regulation of hemostasis	9/719	39/12277	0.00033333	0.0063008
BP	GO:0043010	camera-type eye development	26/719	215/12277	0.000346792	0.00652182
BP	GO:0090092	regulation of transmembrane receptor protein serine/threonine kinase signaling pathway	22/719	169/12277	0.00034934	0.00653639
CC	GO:0098644	complex of collagen trimers	5/730	12/12686	0.000351016	0.00426233
BP	GO:0060393	regulation of pathway-restricted SMAD protein phosphorylation	10/719	48/12277	0.00038276	0.00712553
BP	GO:0002062	chondrocyte differentiation	14/719	85/12277	0.000386833	0.00716516
BP	GO:0022408	negative regulation of cell-cell adhesion	15/719	95/12277	0.000388857	0.00716664
BP	GO:0002548	monocyte chemotaxis	8/719	32/12277	0.000398173	0.00719696
BP	GO:0035136	forelimb morphogenesis	8/719	32/12277	0.000398173	0.00719696
BP	GO:0070169	positive regulation of biomineral tissue development	8/719	32/12277	0.000398173	0.00719696
BP	GO:0006690	icosanoid metabolic process	9/719	40/12277	0.000408075	0.00719696
BP	GO:0030888	regulation of B cell proliferation	9/719	40/12277	0.000408075	0.00719696
BP	GO:0032963	collagen metabolic process	9/719	40/12277	0.000408075	0.00719696
BP	GO:0044259	multicellular organismal macromolecule metabolic process	9/719	40/12277	0.000408075	0.00719696
BP	GO:0071674	mononuclear cell migration	9/719	40/12277	0.000408075	0.00719696
BP	GO:1901568	fatty acid derivative metabolic process	9/719	40/12277	0.000408075	0.00719696
CC	GO:0031674	I band	13/730	77/12686	0.000409881	0.00480551
BP	GO:0010951	negative regulation of endopeptidase activity	18/719	127/12277	0.000420611	0.00738273
MF	GO:0005520	insulin-like growth factor binding	7/714	24/11615	0.000443066	0.00918624
MF	GO:0042056	chemoattractant activity	7/714	24/11615	0.000443066	0.00918624
BP	GO:0070371	ERK1 and ERK2 cascade	24/719	195/12277	0.000446386	0.007798
BP	GO:0001775	cell activation	45/719	459/12277	0.000456568	0.00793825
BP	GO:0015718	monocarboxylic acid transport	15/719	97/12277	0.000489031	0.0083598
BP	GO:0055123	digestive system development	14/719	87/12277	0.000494149	0.0083598
BP	GO:1903670	regulation of sprouting angiogenesis	9/719	41/12277	0.000496085	0.0083598
BP	GO:0007369	gastrulation	17/719	118/12277	0.000496768	0.0083598
BP	GO:0001706	endoderm formation	8/719	33/12277	0.000498957	0.0083598
BP	GO:0035137	hindlimb morphogenesis	8/719	33/12277	0.000498957	0.0083598
BP	GO:0060443	mammary gland morphogenesis	8/719	33/12277	0.000498957	0.0083598
BP	GO:1903524	positive regulation of blood circulation	8/719	33/12277	0.000498957	0.0083598
BP	GO:0050801	ion homeostasis	45/719	461/12277	0.000501374	0.00836228
BP	GO:0070372	regulation of ERK1 and ERK2 cascade	23/719	185/12277	0.000504621	0.00837853
BP	GO:0060173	limb development	19/719	140/12277	0.000513516	0.00848798
MF	GO:0043177	organic acid binding	16/714	103/11615	0.000518752	0.0104085
BP	GO:0044057	regulation of system process	28/719	245/12277	0.000528755	0.00870086
BP	GO:0001938	positive regulation of endothelial cell proliferation	10/719	50/12277	0.000540694	0.00885776
BP	GO:0030595	leukocyte chemotaxis	17/719	119/12277	0.000548748	0.00891672
BP	GO:0043537	negative regulation of blood vessel endothelial cell migration	6/719	19/12277	0.00055489	0.00891672
BP	GO:0061037	negative regulation of cartilage development	6/719	19/12277	0.00055489	0.00891672
BP	GO:0008217	regulation of blood pressure	14/719	88/12277	0.000556683	0.00891672
BP	GO:0048736	appendage development	19/719	141/12277	0.000561793	0.00891672
BP	GO:0046456	icosanoid biosynthetic process	7/719	26/12277	0.000566064	0.00891672
BP	GO:0048566	embryonic digestive tract development	7/719	26/12277	0.000566064	0.00891672
BP	GO:0070206	protein trimerization	7/719	26/12277	0.000566064	0.00891672
BP	GO:1901570	fatty acid derivative biosynthetic process	7/719	26/12277	0.000566064	0.00891672
BP	GO:0072001	renal system development	23/719	187/12277	0.000587884	0.0090905
BP	GO:0090287	regulation of cellular response to growth factor stimulus	23/719	187/12277	0.000587884	0.0090905
BP	GO:0014829	vascular smooth muscle contraction	5/719	13/12277	0.000589207	0.0090905
BP	GO:0048799	animal organ maturation	5/719	13/12277	0.000589207	0.0090905
BP	GO:0002694	regulation of leukocyte activation	29/719	259/12277	0.000593199	0.0090905
BP	GO:0030168	platelet activation	9/719	42/12277	0.000599085	0.0090905
BP	GO:0050818	regulation of coagulation	9/719	42/12277	0.000599085	0.0090905
BP	GO:0032946	positive regulation of mononuclear cell proliferation	12/719	69/12277	0.000599292	0.0090905
BP	GO:0050671	positive regulation of lymphocyte proliferation	12/719	69/12277	0.000599292	0.0090905
BP	GO:0070661	leukocyte proliferation	20/719	153/12277	0.00060481	0.00913659
BP	GO:0048738	cardiac muscle tissue development	18/719	131/12277	0.000614798	0.00924958
BP	GO:0048565	digestive tract development	13/719	79/12277	0.000624131	0.00932802
BP	GO:0009792	embryo development ending in birth or egg hatching	42/719	426/12277	0.000625074	0.00932802
BP	GO:0003151	outflow tract morphogenesis	10/719	51/12277	0.000637895	0.00948097
BP	GO:0055001	muscle cell development	16/719	110/12277	0.000646509	0.00957041
CC	GO:0070062	extracellular exosome	10/730	52/12686	0.000654059	0.00738206
CC	GO:0070161	anchoring junction	24/730	204/12686	0.00067307	0.00738206
BP	GO:0001101	response to acid chemical	18/719	132/12277	0.000673951	0.00993674
BP	GO:0043583	ear development	21/719	166/12277	0.000692333	0.010151
BP	GO:0001819	positive regulation of cytokine production	24/719	201/12277	0.000693993	0.010151
MF	GO:0050431	transforming growth factor beta binding	5/714	13/11615	0.000735796	0.0134607
MF	GO:0071813	lipoprotein particle binding	5/714	13/11615	0.000735796	0.0134607
MF	GO:0071814	protein-lipid complex binding	5/714	13/11615	0.000735796	0.0134607
BP	GO:0015908	fatty acid transport	10/719	52/12277	0.000749081	0.0108532
BP	GO:0042733	embryonic digit morphogenesis	10/719	52/12277	0.000749081	0.0108532
BP	GO:0006692	prostanoid metabolic process	6/719	20/12277	0.000753779	0.0108532
BP	GO:0006693	prostaglandin metabolic process	6/719	20/12277	0.000753779	0.0108532
BP	GO:0055002	striated muscle cell development	15/719	101/12277	0.000756728	0.0108533
BP	GO:0014032	neural crest cell development	12/719	71/12277	0.000781947	0.0111715
BP	GO:0003206	cardiac chamber morphogenesis	14/719	91/12277	0.000786073	0.0111871
BP	GO:0032943	mononuclear cell proliferation	19/719	145/12277	0.000796214	0.0112446
BP	GO:0046651	lymphocyte proliferation	19/719	145/12277	0.000796214	0.0112446
BP	GO:0048660	regulation of smooth muscle cell proliferation	11/719	62/12277	0.000843433	0.011866
BP	GO:0008207	C21-steroid hormone metabolic process	5/719	14/12277	0.000872619	0.0122272
BP	GO:0060411	cardiac septum morphogenesis	10/719	53/12277	0.000875739	0.0122272
BP	GO:0045667	regulation of osteoblast differentiation	13/719	82/12277	0.000897642	0.0124857
BP	GO:0001655	urogenital system development	25/719	217/12277	0.00091727	0.0126969
BP	GO:0030501	positive regulation of bone mineralization	7/719	28/12277	0.000919713	0.0126969
BP	GO:0032835	glomerulus development	8/719	36/12277	0.000930634	0.0127665
BP	GO:0090257	regulation of muscle system process	15/719	103/12277	0.000931686	0.0127665
BP	GO:0050886	endocrine process	11/719	63/12277	0.000968895	0.0131861
BP	GO:0050920	regulation of chemotaxis	17/719	125/12277	0.000969462	0.0131861
BP	GO:0030593	neutrophil chemotaxis	10/719	54/12277	0.00101946	0.0137645
BP	GO:0034333	adherens junction assembly	10/719	54/12277	0.00101946	0.0137645
BP	GO:0033002	muscle cell proliferation	15/719	104/12277	0.00103127	0.0138732
CC	GO:0005925	focal adhesion	15/730	106/12686	0.00105593	0.0112193
BP	GO:0032970	regulation of actin filament-based process	27/719	244/12277	0.00108051	0.0144828
BP	GO:0042742	defense response to bacterium	14/719	94/12277	0.00109062	0.0145653
BP	GO:0002253	activation of immune response	26/719	232/12277	0.00110189	0.0146627
BP	GO:0071621	granulocyte chemotaxis	11/719	64/12277	0.00110938	0.0147093
BP	GO:0002042	cell migration involved in sprouting angiogenesis	8/719	37/12277	0.00112739	0.0148337
BP	GO:0033559	unsaturated fatty acid metabolic process	8/719	37/12277	0.00112739	0.0148337
BP	GO:1903034	regulation of response to wounding	13/719	84/12277	0.00113084	0.0148337
BP	GO:0042445	hormone metabolic process	15/719	105/12277	0.00113969	0.0148968
BP	GO:0001523	retinoid metabolic process	7/719	29/12277	0.00115191	0.0149505
BP	GO:0010596	negative regulation of endothelial cell migration	7/719	29/12277	0.00115191	0.0149505
BP	GO:0002768	immune response-regulating cell surface receptor signaling pathway	17/719	127/12277	0.00116019	0.0150051
CC	GO:0014704	intercalated disc	6/730	22/12686	0.00119816	0.0121155
CC	GO:0005901	caveola	8/730	38/12686	0.00121155	0.0121155
BP	GO:0030855	epithelial cell differentiation	35/719	348/12277	0.00122531	0.0157919
BP	GO:0034110	regulation of homotypic cell-cell adhesion	5/719	15/12277	0.00124629	0.0159508
BP	GO:0042481	regulation of odontogenesis	5/719	15/12277	0.00124629	0.0159508
BP	GO:0045778	positive regulation of ossification	11/719	65/12277	0.00126624	0.01615
BP	GO:0055080	cation homeostasis	40/719	415/12277	0.00128722	0.0162978
BP	GO:0014031	mesenchymal cell development	12/719	75/12277	0.00128815	0.0162978
BP	GO:0051271	negative regulation of cellular component movement	22/719	186/12277	0.00129109	0.0162978
MF	GO:0001530	lipopolysaccharide binding	6/714	21/11615	0.00129144	0.0229507
BP	GO:0033627	cell adhesion mediated by integrin	8/719	38/12277	0.00135596	0.0170002
BP	GO:0046427	positive regulation of JAK-STAT cascade	8/719	38/12277	0.00135596	0.0170002
MF	GO:0005125	cytokine activity	14/714	92/11615	0.00139563	0.0241133
CC	GO:0005924	cell-substrate adherens junction	15/730	109/12686	0.00140979	0.0136951
BP	GO:0002695	negative regulation of leukocyte activation	13/719	86/12277	0.00141253	0.0176495
BP	GO:0048864	stem cell development	12/719	76/12277	0.00145008	0.0180125
BP	GO:0007204	positive regulation of cytosolic calcium ion concentration	20/719	164/12277	0.00145136	0.0180125
BP	GO:0002764	immune response-regulating signaling pathway	23/719	200/12277	0.00148073	0.0183153
MF	GO:0047498	calcium-dependent phospholipase A2 activity	5/714	15/11615	0.00154871	0.0260351
CC	GO:1903561	extracellular vesicle	10/730	58/12686	0.00158026	0.0149247
BP	GO:0048701	embryonic cranial skeleton morphogenesis	8/719	39/12277	0.00161986	0.0198366
BP	GO:0071695	anatomical structure maturation	8/719	39/12277	0.00161986	0.0198366
BP	GO:1904894	positive regulation of STAT cascade	8/719	39/12277	0.00161986	0.0198366
BP	GO:0014033	neural crest cell differentiation	12/719	77/12277	0.00162844	0.0198756
BP	GO:0032103	positive regulation of response to external stimulus	17/719	131/12277	0.00163826	0.0198881
BP	GO:0044236	multicellular organism metabolic process	9/719	48/12277	0.00164565	0.0198881
BP	GO:1902106	negative regulation of leukocyte differentiation	9/719	48/12277	0.00164565	0.0198881
BP	GO:0006636	unsaturated fatty acid biosynthetic process	6/719	23/12277	0.00168858	0.0203402
CC	GO:0044853	plasma membrane raft	9/730	49/12686	0.00169603	0.0155851
BP	GO:0046633	alpha-beta T cell proliferation	5/719	16/12277	0.00172618	0.0207254
MF	GO:0030246	carbohydrate binding	16/714	115/11615	0.00174283	0.0285274
BP	GO:0016101	diterpenoid metabolic process	7/719	31/12277	0.0017523	0.0209605
BP	GO:0098771	inorganic ion homeostasis	40/719	422/12277	0.00175713	0.0209605
BP	GO:0010817	regulation of hormone levels	28/719	265/12277	0.00177796	0.0211406
BP	GO:0048469	cell maturation	14/719	99/12277	0.00181599	0.0213001
BP	GO:0060349	bone morphogenesis	12/719	78/12277	0.00182446	0.0213001
BP	GO:0010935	regulation of macrophage cytokine production	4/719	10/12277	0.00184339	0.0213001
BP	GO:0015671	oxygen transport	4/719	10/12277	0.00184339	0.0213001
BP	GO:0043252	sodium-independent organic anion transport	4/719	10/12277	0.00184339	0.0213001
BP	GO:0043931	ossification involved in bone maturation	4/719	10/12277	0.00184339	0.0213001
BP	GO:0070977	bone maturation	4/719	10/12277	0.00184339	0.0213001
BP	GO:0090185	negative regulation of kidney development	4/719	10/12277	0.00184339	0.0213001
BP	GO:1904385	cellular response to angiotensin	4/719	10/12277	0.00184339	0.0213001
MF	GO:0008083	growth factor activity	14/714	95/11615	0.00191021	0.0304653
BP	GO:0042698	ovulation cycle	9/719	49/12277	0.00191331	0.0219426
BP	GO:0060395	SMAD protein signal transduction	9/719	49/12277	0.00191331	0.0219426
BP	GO:0007260	tyrosine phosphorylation of STAT protein	8/719	40/12277	0.00192281	0.0219426
BP	GO:2000242	negative regulation of reproductive process	8/719	40/12277	0.00192281	0.0219426
BP	GO:0050727	regulation of inflammatory response	18/719	145/12277	0.00201265	0.022897
CC	GO:0030055	cell-substrate junction	15/730	113/12686	0.00203173	0.0181786
BP	GO:0002688	regulation of leukocyte chemotaxis	10/719	59/12277	0.00205611	0.0232479
BP	GO:0007200	phospholipase C-activating G-protein coupled receptor signaling pathway	10/719	59/12277	0.00205611	0.0232479
BP	GO:0001701	in utero embryonic development	25/719	230/12277	0.00208314	0.0234815
BP	GO:0030036	actin cytoskeleton organization	44/719	481/12277	0.00212896	0.0237036
BP	GO:0043502	regulation of muscle adaptation	7/719	32/12277	0.00213146	0.0237036
BP	GO:0043009	chordate embryonic development	39/719	413/12277	0.002134	0.0237036
MF	GO:0043236	laminin binding	5/714	16/11615	0.00213979	0.0311782
BP	GO:0014743	regulation of muscle hypertrophy	6/719	24/12277	0.00214143	0.0237036
BP	GO:0019730	antimicrobial humoral response	6/719	24/12277	0.00214143	0.0237036
BP	GO:0090303	positive regulation of wound healing	6/719	24/12277	0.00214143	0.0237036
BP	GO:0050731	positive regulation of peptidyl-tyrosine phosphorylation	14/719	101/12277	0.00220108	0.024291
MF	GO:0005344	oxygen transporter activity	4/714	10/11615	0.00220553	0.0311782
MF	GO:0015347	sodium-independent organic anion transmembrane transporter activity	4/714	10/11615	0.00220553	0.0311782
MF	GO:0030169	low-density lipoprotein particle binding	4/714	10/11615	0.00220553	0.0311782
MF	GO:0031005	filamin binding	4/714	10/11615	0.00220553	0.0311782
BP	GO:0007229	integrin-mediated signaling pathway	9/719	50/12277	0.00221461	0.0243673
BP	GO:0007517	muscle organ development	24/719	219/12277	0.00227312	0.0249367
BP	GO:0003148	outflow tract septum morphogenesis	5/719	17/12277	0.00232876	0.025321
BP	GO:0007184	SMAD protein import into nucleus	5/719	17/12277	0.00232876	0.025321
BP	GO:0060390	regulation of SMAD protein import into nucleus	5/719	17/12277	0.00232876	0.025321
BP	GO:1990266	neutrophil migration	10/719	60/12277	0.00234081	0.0253772
BP	GO:0001649	osteoblast differentiation	16/719	124/12277	0.00235208	0.0254246
BP	GO:0002262	myeloid cell homeostasis	13/719	91/12277	0.00237957	0.0256465
CC	GO:0005912	adherens junction	22/730	199/12686	0.0024671	0.0215081
BP	GO:0010876	lipid localization	26/719	246/12277	0.00253918	0.0272549
BP	GO:0007492	endoderm development	9/719	51/12277	0.00255248	0.0272549
BP	GO:0006721	terpenoid metabolic process	7/719	33/12277	0.00257098	0.0272549
BP	GO:0034109	homotypic cell-cell adhesion	7/719	33/12277	0.00257098	0.0272549
BP	GO:0042116	macrophage activation	7/719	33/12277	0.00257098	0.0272549
BP	GO:0001822	kidney development	20/719	172/12277	0.00257317	0.0272549
BP	GO:0045321	leukocyte activation	38/719	404/12277	0.00259037	0.0273585
BP	GO:0002252	immune effector process	31/719	311/12277	0.00261287	0.0275173
CC	GO:0043230	extracellular organelle	10/730	62/12686	0.00264772	0.0225056
BP	GO:0055013	cardiac muscle cell development	8/719	42/12277	0.00266152	0.027907
BP	GO:0014909	smooth muscle cell migration	6/719	25/12277	0.00268016	0.027907
BP	GO:1903053	regulation of extracellular matrix organization	6/719	25/12277	0.00268016	0.027907
BP	GO:1905207	regulation of cardiocyte differentiation	6/719	25/12277	0.00268016	0.027907
MF	GO:0019955	cytokine binding	12/714	78/11615	0.00272589	0.0376778
BP	GO:0055065	metal ion homeostasis	35/719	365/12277	0.00274653	0.0280602
BP	GO:0015721	bile acid and bile salt transport	4/719	11/12277	0.00276339	0.0280602
BP	GO:0032570	response to progesterone	4/719	11/12277	0.00276339	0.0280602
BP	GO:0072111	cell proliferation involved in kidney development	4/719	11/12277	0.00276339	0.0280602
BP	GO:0072189	ureter development	4/719	11/12277	0.00276339	0.0280602
BP	GO:0090051	negative regulation of cell migration involved in sprouting angiogenesis	4/719	11/12277	0.00276339	0.0280602
BP	GO:0090330	regulation of platelet aggregation	4/719	11/12277	0.00276339	0.0280602
BP	GO:0097094	craniofacial suture morphogenesis	4/719	11/12277	0.00276339	0.0280602
BP	GO:1990776	response to angiotensin	4/719	11/12277	0.00276339	0.0280602
BP	GO:0006869	lipid transport	24/719	223/12277	0.00288471	0.0292116
BP	GO:0048592	eye morphogenesis	14/719	104/12277	0.0029033	0.0293193
BP	GO:0051250	negative regulation of lymphocyte activation	11/719	72/12277	0.00294948	0.0296234
BP	GO:0097530	granulocyte migration	11/719	72/12277	0.00294948	0.0296234
BP	GO:0030947	regulation of vascular endothelial growth factor receptor signaling pathway	5/719	18/12277	0.00307087	0.030736
BP	GO:0061383	trabecula morphogenesis	7/719	34/12277	0.00307693	0.030736
BP	GO:0051148	negative regulation of muscle cell differentiation	8/719	43/12277	0.00310554	0.0308943
BP	GO:2000027	regulation of organ morphogenesis	15/719	116/12277	0.00310955	0.0308943
BP	GO:0048771	tissue remodeling	13/719	94/12277	0.00318369	0.0315459
BP	GO:0098542	defense response to other organism	21/719	188/12277	0.00331313	0.0327405
BP	GO:0030239	myofibril assembly	9/719	53/12277	0.00335011	0.0328418
BP	GO:0042100	B cell proliferation	9/719	53/12277	0.00335011	0.0328418
BP	GO:0046717	acid secretion	9/719	53/12277	0.00335011	0.0328418
BP	GO:0001666	response to hypoxia	15/719	117/12277	0.0033795	0.033042
BP	GO:0022409	positive regulation of cell-cell adhesion	14/719	106/12277	0.00346635	0.0338015
BP	GO:0048015	phosphatidylinositol-mediated signaling	13/719	95/12277	0.00349629	0.0340035
BP	GO:0048732	gland development	27/719	265/12277	0.00354885	0.0344239
BP	GO:0055072	iron ion homeostasis	8/719	44/12277	0.00360508	0.0347862
BP	GO:0072376	protein activation cascade	8/719	44/12277	0.00360508	0.0347862
BP	GO:1903037	regulation of leukocyte cell-cell adhesion	18/719	153/12277	0.00363338	0.0349677
BP	GO:0043536	positive regulation of blood vessel endothelial cell migration	7/719	35/12277	0.00365557	0.0349986
BP	GO:2000106	regulation of leukocyte apoptotic process	7/719	35/12277	0.00365557	0.0349986
BP	GO:0036293	response to decreased oxygen levels	15/719	118/12277	0.00366839	0.0350302
BP	GO:0048706	embryonic skeletal system development	12/719	85/12277	0.00380633	0.0362536
BP	GO:0048017	inositol lipid-mediated signaling	13/719	96/12277	0.00383335	0.0364168
BP	GO:0048863	stem cell differentiation	17/719	142/12277	0.00387299	0.0366047
BP	GO:0050730	regulation of peptidyl-tyrosine phosphorylation	17/719	142/12277	0.00387299	0.0366047
BP	GO:0010934	macrophage cytokine production	4/719	12/12277	0.00395465	0.0368547
BP	GO:0014821	phasic smooth muscle contraction	4/719	12/12277	0.00395465	0.0368547
BP	GO:0032660	regulation of interleukin-17 production	4/719	12/12277	0.00395465	0.0368547
BP	GO:0060973	cell migration involved in heart development	4/719	12/12277	0.00395465	0.0368547
BP	GO:1901213	regulation of transcription from RNA polymerase II promoter involved in heart development	4/719	12/12277	0.00395465	0.0368547
BP	GO:0048745	smooth muscle tissue development	5/719	19/12277	0.00396943	0.0368547
BP	GO:2000107	negative regulation of leukocyte apoptotic process	5/719	19/12277	0.00396943	0.0368547
BP	GO:0040013	negative regulation of locomotion	21/719	191/12277	0.00399453	0.0369945
CC	GO:0016324	apical plasma membrane	16/730	133/12686	0.00402735	0.0333975
BP	GO:0051482	positive regulation of cytosolic calcium ion concentration involved in phospholipase C-activating G-protein coupled signaling pathway	6/719	27/12277	0.00405393	0.0374506
BP	GO:0002685	regulation of leukocyte migration	12/719	86/12277	0.00419452	0.0385561
BP	GO:1901861	regulation of muscle tissue development	12/719	86/12277	0.00419452	0.0385561
BP	GO:0001656	metanephros development	10/719	65/12277	0.00427402	0.0391891
BP	GO:0042509	regulation of tyrosine phosphorylation of STAT protein	7/719	36/12277	0.00431332	0.0394234
BP	GO:0007044	cell-substrate junction assembly	9/719	55/12277	0.00433165	0.0394234
BP	GO:0014066	regulation of phosphatidylinositol 3-kinase signaling	9/719	55/12277	0.00433165	0.0394234
BP	GO:0043408	regulation of MAPK cascade	42/719	472/12277	0.00437111	0.0396845
BP	GO:0034101	erythrocyte homeostasis	11/719	76/12277	0.00452376	0.0409695
CC	GO:0030141	secretory granule	15/730	123/12686	0.00463297	0.037505
BP	GO:0007159	leukocyte cell-cell adhesion	19/719	169/12277	0.00472197	0.0425554
BP	GO:0050900	leukocyte migration	19/719	169/12277	0.00472197	0.0425554
BP	GO:0050921	positive regulation of chemotaxis	10/719	66/12277	0.00477994	0.0429465
BP	GO:0055006	cardiac cell development	8/719	46/12277	0.00478866	0.0429465
BP	GO:0048754	branching morphogenesis of an epithelial tube	14/719	110/12277	0.00486007	0.0434811
BP	GO:0030890	positive regulation of B cell proliferation	6/719	28/12277	0.00490871	0.043494
BP	GO:0034113	heterotypic cell-cell adhesion	6/719	28/12277	0.00490871	0.043494
BP	GO:0042531	positive regulation of tyrosine phosphorylation of STAT protein	6/719	28/12277	0.00490871	0.043494
BP	GO:1903036	positive regulation of response to wounding	6/719	28/12277	0.00490871	0.043494
BP	GO:0002699	positive regulation of immune effector process	13/719	99/12277	0.00500512	0.0442419
BP	GO:0016049	cell growth	27/719	272/12277	0.005055	0.0443543
BP	GO:0002718	regulation of cytokine production involved in immune response	7/719	37/12277	0.0050567	0.0443543
BP	GO:0015909	long-chain fatty acid transport	7/719	37/12277	0.0050567	0.0443543
BP	GO:0045995	regulation of embryonic development	12/719	88/12277	0.00506597	0.0443543
BP	GO:0002757	immune response-activating signal transduction	21/719	195/12277	0.00508102	0.0443807
CC	GO:0043034	costamere	4/730	13/12686	0.00511898	0.0404757
BP	GO:0032956	regulation of actin cytoskeleton organization	23/719	221/12277	0.00527608	0.0459755
BP	GO:0017015	regulation of transforming growth factor beta receptor signaling pathway	10/719	67/12277	0.00533173	0.0462418
BP	GO:0055007	cardiac muscle cell differentiation	10/719	67/12277	0.00533173	0.0462418
BP	GO:0009725	response to hormone	38/719	422/12277	0.00538637	0.0462515
BP	GO:0002429	immune response-activating cell surface receptor signaling pathway	15/719	123/12277	0.00543181	0.0462515
BP	GO:0002043	blood vessel endothelial cell proliferation involved in sprouting angiogenesis	4/719	13/12277	0.00545041	0.0462515
BP	GO:0045907	positive regulation of vasoconstriction	4/719	13/12277	0.00545041	0.0462515
BP	GO:0090025	regulation of monocyte chemotaxis	4/719	13/12277	0.00545041	0.0462515
BP	GO:0090136	epithelial cell-cell adhesion	4/719	13/12277	0.00545041	0.0462515
BP	GO:1900746	regulation of vascular endothelial growth factor signaling pathway	4/719	13/12277	0.00545041	0.0462515
BP	GO:1902547	regulation of cellular response to vascular endothelial growth factor stimulus	4/719	13/12277	0.00545041	0.0462515
BP	GO:1905331	negative regulation of morphogenesis of an epithelium	4/719	13/12277	0.00545041	0.0462515
BP	GO:2000146	negative regulation of cell motility	18/719	159/12277	0.00545833	0.0462515
BP	GO:0022602	ovulation cycle process	8/719	47/12277	0.00548195	0.0463451
BP	GO:0045445	myoblast differentiation	9/719	57/12277	0.00552404	0.046527
BP	GO:0042129	regulation of T cell proliferation	11/719	78/12277	0.00552871	0.046527
BP	GO:0019221	cytokine-mediated signaling pathway	23/719	222/12277	0.0055715	0.0467803
BP	GO:0040008	regulation of growth	34/719	368/12277	0.00559359	0.046859
BP	GO:0048286	lung alveolus development	6/719	29/12277	0.00588875	0.0490641
BP	GO:0060324	face development	7/719	38/12277	0.00589235	0.0490641
BP	GO:0002443	leukocyte mediated immunity	17/719	148/12277	0.00589674	0.0490641
BP	GO:0034329	cell junction assembly	16/719	136/12277	0.00591198	0.0490801
BP	GO:1903844	regulation of cellular response to transforming growth factor beta stimulus	10/719	68/12277	0.00593213	0.0491367
BP	GO:0007045	cell-substrate adherens junction assembly	8/719	48/12277	0.00624921	0.0514165
BP	GO:0042475	odontogenesis of dentin-containing tooth	8/719	48/12277	0.00624921	0.0514165
BP	GO:0048041	focal adhesion assembly	8/719	48/12277	0.00624921	0.0514165
BP	GO:0086005	ventricular cardiac muscle cell action potential	5/719	21/12277	0.00630313	0.0516508
BP	GO:1903522	regulation of blood circulation	15/719	125/12277	0.00630571	0.0516508
CC	GO:0045177	apical part of cell	19/730	177/12686	0.00645842	0.0499059
BP	GO:0071345	cellular response to cytokine stimulus	37/719	413/12277	0.00648608	0.0530104
BP	GO:0050663	cytokine secretion	12/719	91/12277	0.00663742	0.0538889
BP	GO:0072006	nephron development	12/719	91/12277	0.00663742	0.0538889
BP	GO:1903039	positive regulation of leukocyte cell-cell adhesion	12/719	91/12277	0.00663742	0.0538889
BP	GO:0031032	actomyosin structure organization	16/719	138/12277	0.00679702	0.0550634
BP	GO:0043410	positive regulation of MAPK cascade	31/719	332/12277	0.00683714	0.0552669
BP	GO:0003416	endochondral bone growth	6/719	30/12277	0.00700402	0.0563686
BP	GO:0006940	regulation of smooth muscle contraction	6/719	30/12277	0.00700402	0.0563686
BP	GO:0051480	regulation of cytosolic calcium ion concentration	20/719	188/12277	0.00703831	0.0565212
BP	GO:0045669	positive regulation of osteoblast differentiation	8/719	49/12277	0.00709524	0.0568545
CC	GO:0009898	cytoplasmic side of plasma membrane	13/730	105/12686	0.00712907	0.0533551
BP	GO:0007015	actin filament organization	29/719	306/12277	0.0071426	0.0571098
BP	GO:0048608	reproductive structure development	25/719	253/12277	0.00721567	0.0574163
CC	GO:0098802	plasma membrane receptor complex	14/730	117/12686	0.00721862	0.0533551
BP	GO:0060541	respiratory system development	16/719	139/12277	0.00727793	0.0574163
BP	GO:0032620	interleukin-17 production	4/719	14/12277	0.00728152	0.0574163
BP	GO:0033622	integrin activation	4/719	14/12277	0.00728152	0.0574163
BP	GO:0046640	regulation of alpha-beta T cell proliferation	4/719	14/12277	0.00728152	0.0574163
BP	GO:1903671	negative regulation of sprouting angiogenesis	4/719	14/12277	0.00728152	0.0574163
BP	GO:0030218	erythrocyte differentiation	10/719	70/12277	0.00728997	0.0574163
BP	GO:0030879	mammary gland development	11/719	81/12277	0.00735719	0.0578222
BP	GO:0019932	second-messenger-mediated signaling	18/719	164/12277	0.00749858	0.058808
BP	GO:0060562	epithelial tube morphogenesis	22/719	215/12277	0.00762717	0.0596895
BP	GO:0030336	negative regulation of cell migration	17/719	152/12277	0.00767085	0.0599041
MF	GO:0008237	metallopeptidase activity	17/714	145/11615	0.00767235	0.103744
BP	GO:0007179	transforming growth factor beta receptor signaling pathway	14/719	116/12277	0.00776606	0.0600503
BP	GO:0014910	regulation of smooth muscle cell migration	5/719	22/12277	0.00777102	0.0600503
BP	GO:0030851	granulocyte differentiation	5/719	22/12277	0.00777102	0.0600503
BP	GO:0071675	regulation of mononuclear cell migration	5/719	22/12277	0.00777102	0.0600503
BP	GO:1901890	positive regulation of cell junction assembly	5/719	22/12277	0.00777102	0.0600503
BP	GO:0070482	response to oxygen levels	15/719	128/12277	0.00782503	0.0602816
BP	GO:0010633	negative regulation of epithelial cell migration	7/719	40/12277	0.00786724	0.0602816
BP	GO:0010812	negative regulation of cell-substrate adhesion	7/719	40/12277	0.00786724	0.0602816
BP	GO:0043500	muscle adaptation	7/719	40/12277	0.00786724	0.0602816
BP	GO:0042471	ear morphogenesis	12/719	93/12277	0.00788273	0.0602816
BP	GO:0048872	homeostasis of number of cells	18/719	165/12277	0.00797252	0.060842
BP	GO:0003073	regulation of systemic arterial blood pressure	8/719	50/12277	0.00802489	0.0609891
BP	GO:0061035	regulation of cartilage development	8/719	50/12277	0.00802489	0.0609891
BP	GO:0098868	bone growth	6/719	31/12277	0.00826443	0.0626804
BP	GO:0061458	reproductive system development	25/719	256/12277	0.00833841	0.0631116
BP	GO:0035239	tube morphogenesis	24/719	243/12277	0.00841681	0.0635745
BP	GO:0002009	morphogenesis of an epithelium	29/719	310/12277	0.00849905	0.0640644
MF	GO:0008289	lipid binding	42/714	468/11615	0.00852651	0.111838
MF	GO:0019825	oxygen binding	4/714	14/11615	0.00863059	0.111838
BP	GO:0003006	developmental process involved in reproduction	34/719	379/12277	0.00866593	0.065189
BP	GO:0034097	response to cytokine	39/719	449/12277	0.00870047	0.0653155
MF	GO:0048306	calcium-dependent protein binding	7/714	39/11615	0.00882425	0.112014
CC	GO:0045178	basal part of cell	6/730	32/12686	0.00891455	0.0644882
BP	GO:0051249	regulation of lymphocyte activation	22/719	218/12277	0.00892028	0.0668296
BP	GO:0006898	receptor-mediated endocytosis	18/719	167/12277	0.0089928	0.0670308
BP	GO:0003205	cardiac chamber development	14/719	118/12277	0.00899417	0.0670308
BP	GO:0009593	detection of chemical stimulus	7/719	41/12277	0.00901988	0.0670308
BP	GO:0070664	negative regulation of leukocyte proliferation	7/719	41/12277	0.00901988	0.0670308
BP	GO:0006826	iron ion transport	5/719	23/12277	0.00946059	0.0686622
BP	GO:0010611	regulation of cardiac muscle hypertrophy	5/719	23/12277	0.00946059	0.0686622
BP	GO:0032722	positive regulation of chemokine production	5/719	23/12277	0.00946059	0.0686622
BP	GO:0003181	atrioventricular valve morphogenesis	4/719	15/12277	0.00947615	0.0686622
BP	GO:0010575	positive regulation of vascular endothelial growth factor production	4/719	15/12277	0.00947615	0.0686622
BP	GO:0032331	negative regulation of chondrocyte differentiation	4/719	15/12277	0.00947615	0.0686622
BP	GO:0033006	regulation of mast cell activation involved in immune response	4/719	15/12277	0.00947615	0.0686622
BP	GO:0043552	positive regulation of phosphatidylinositol 3-kinase activity	4/719	15/12277	0.00947615	0.0686622
BP	GO:0045662	negative regulation of myoblast differentiation	4/719	15/12277	0.00947615	0.0686622
BP	GO:0090022	regulation of neutrophil chemotaxis	4/719	15/12277	0.00947615	0.0686622
BP	GO:0090050	positive regulation of cell migration involved in sprouting angiogenesis	4/719	15/12277	0.00947615	0.0686622
BP	GO:1905314	semi-lunar valve development	4/719	15/12277	0.00947615	0.0686622
BP	GO:0001763	morphogenesis of a branching structure	16/719	143/12277	0.00948157	0.0686622
BP	GO:1903038	negative regulation of leukocyte cell-cell adhesion	9/719	62/12277	0.00961415	0.0694154
BP	GO:0003044	regulation of systemic arterial blood pressure mediated by a chemical signal	6/719	32/12277	0.00967973	0.0694154
BP	GO:0042246	tissue regeneration	6/719	32/12277	0.00967973	0.0694154
BP	GO:1900024	regulation of substrate adhesion-dependent cell spreading	6/719	32/12277	0.00967973	0.0694154
BP	GO:1901862	negative regulation of muscle tissue development	6/719	32/12277	0.00967973	0.0694154
BP	GO:0052548	regulation of endopeptidase activity	21/719	207/12277	0.00988607	0.0707574
BP	GO:0090066	regulation of anatomical structure size	29/719	314/12277	0.010061	0.0718698
BP	GO:0014068	positive regulation of phosphatidylinositol 3-kinase signaling	7/719	42/12277	0.0102916	0.0732329
BP	GO:0032410	negative regulation of transporter activity	7/719	42/12277	0.0102916	0.0732329
BP	GO:0046660	female sex differentiation	10/719	74/12277	0.0107144	0.076095
BP	GO:0002250	adaptive immune response	16/719	145/12277	0.0107664	0.0763172
BP	GO:0009952	anterior/posterior pattern specification	15/719	133/12277	0.0109925	0.0777707
BP	GO:0002696	positive regulation of leukocyte activation	17/719	158/12277	0.0111126	0.0784696
BP	GO:0003170	heart valve development	6/719	33/12277	0.0112595	0.0790521
BP	GO:0090183	regulation of kidney development	6/719	33/12277	0.0112595	0.0790521
BP	GO:2000677	regulation of transcription regulatory region DNA binding	6/719	33/12277	0.0112595	0.0790521
MF	GO:0004857	enzyme inhibitor activity	21/714	200/11615	0.0113679	0.141417
BP	GO:0002762	negative regulation of myeloid leukocyte differentiation	5/719	24/12277	0.0113867	0.0791912
BP	GO:0030857	negative regulation of epithelial cell differentiation	5/719	24/12277	0.0113867	0.0791912
BP	GO:0043030	regulation of macrophage activation	5/719	24/12277	0.0113867	0.0791912
BP	GO:0045576	mast cell activation	5/719	24/12277	0.0113867	0.0791912
BP	GO:0060325	face morphogenesis	5/719	24/12277	0.0113867	0.0791912
BP	GO:0045861	negative regulation of proteolysis	19/719	184/12277	0.0114856	0.0797285
BP	GO:0002690	positive regulation of leukocyte chemotaxis	7/719	43/12277	0.0116888	0.080835
BP	GO:0030512	negative regulation of transforming growth factor beta receptor signaling pathway	7/719	43/12277	0.0116888	0.080835
BP	GO:0002460	adaptive immune response based on somatic recombination of immune receptors built from immunoglobulin superfamily domains	14/719	122/12277	0.0119067	0.0814125
BP	GO:0030509	BMP signaling pathway	13/719	110/12277	0.0119447	0.0814125
BP	GO:0001558	regulation of cell growth	22/719	224/12277	0.0120398	0.0814125
BP	GO:0003433	chondrocyte development involved in endochondral bone morphogenesis	4/719	16/12277	0.0120595	0.0814125
BP	GO:0010574	regulation of vascular endothelial growth factor production	4/719	16/12277	0.0120595	0.0814125
BP	GO:0042744	hydrogen peroxide catabolic process	4/719	16/12277	0.0120595	0.0814125
BP	GO:0043567	regulation of insulin-like growth factor receptor signaling pathway	4/719	16/12277	0.0120595	0.0814125
BP	GO:0050926	regulation of positive chemotaxis	4/719	16/12277	0.0120595	0.0814125
BP	GO:0060343	trabecula formation	4/719	16/12277	0.0120595	0.0814125
BP	GO:0061311	cell surface receptor signaling pathway involved in heart development	4/719	16/12277	0.0120595	0.0814125
BP	GO:0061844	antimicrobial humoral immune response mediated by antimicrobial peptide	4/719	16/12277	0.0120595	0.0814125
BP	GO:0071470	cellular response to osmotic stress	4/719	16/12277	0.0120595	0.0814125
BP	GO:2000679	positive regulation of transcription regulatory region DNA binding	4/719	16/12277	0.0120595	0.0814125
BP	GO:0048839	inner ear development	16/719	147/12277	0.0121849	0.082109
BP	GO:0050870	positive regulation of T cell activation	11/719	87/12277	0.0123988	0.0832457
BP	GO:2000241	regulation of reproductive process	11/719	87/12277	0.0123988	0.0832457
BP	GO:0051346	negative regulation of hydrolase activity	23/719	238/12277	0.0124753	0.0836071
BP	GO:0001755	neural crest cell migration	8/719	54/12277	0.0126768	0.0848036
BP	GO:0061572	actin filament bundle organization	13/719	111/12277	0.01283	0.0856728
BP	GO:0007292	female gamete generation	9/719	65/12277	0.0129759	0.086334
BP	GO:0046425	regulation of JAK-STAT cascade	9/719	65/12277	0.0129759	0.086334
BP	GO:0042102	positive regulation of T cell proliferation	7/719	44/12277	0.0132182	0.0873087
BP	GO:0046634	regulation of alpha-beta T cell activation	7/719	44/12277	0.0132182	0.0873087
BP	GO:0071230	cellular response to amino acid stimulus	7/719	44/12277	0.0132182	0.0873087
BP	GO:1903845	negative regulation of cellular response to transforming growth factor beta stimulus	7/719	44/12277	0.0132182	0.0873087
BP	GO:0050867	positive regulation of cell activation	17/719	161/12277	0.0132408	0.0873087
BP	GO:0015849	organic acid transport	19/719	187/12277	0.0134866	0.0886126
BP	GO:0046942	carboxylic acid transport	19/719	187/12277	0.0134866	0.0886126
BP	GO:0071417	cellular response to organonitrogen compound	27/719	294/12277	0.0136143	0.0892926
BP	GO:0071559	response to transforming growth factor beta	16/719	149/12277	0.0137461	0.0899969
CC	GO:0044291	cell-cell contact zone	6/730	35/12686	0.0138021	0.0977647
BP	GO:0003279	cardiac septum development	10/719	77/12277	0.0139953	0.0913039
BP	GO:0006937	regulation of muscle contraction	10/719	77/12277	0.0139953	0.0913039
MF	GO:0017147	Wnt-protein binding	6/714	33/11615	0.0140672	0.16566
MF	GO:0005212	structural constituent of eye lens	4/714	16/11615	0.0142278	0.16566
MF	GO:0016755	transferase activity, transferring amino-acyl groups	4/714	16/11615	0.0142278	0.16566
BP	GO:1904892	regulation of STAT cascade	9/719	66/12277	0.01427	0.0929312
MF	GO:0031406	carboxylic acid binding	12/714	96/11615	0.0143821	0.16566
BP	GO:0030324	lung development	14/719	125/12277	0.0145361	0.0944972
BP	GO:2000021	regulation of ion homeostasis	13/719	113/12277	0.0147514	0.0956679
BP	GO:0002697	regulation of immune effector process	17/719	163/12277	0.0148287	0.0956679
BP	GO:0051145	smooth muscle cell differentiation	7/719	45/12277	0.014886	0.0956679
BP	GO:0071887	leukocyte apoptotic process	7/719	45/12277	0.014886	0.0956679
BP	GO:0014896	muscle hypertrophy	6/719	35/12277	0.0149488	0.0956679
BP	GO:0014897	striated muscle hypertrophy	6/719	35/12277	0.0149488	0.0956679
BP	GO:0032413	negative regulation of ion transmembrane transporter activity	6/719	35/12277	0.0149488	0.0956679
BP	GO:0003171	atrioventricular valve development	4/719	17/12277	0.0150535	0.0956679
BP	GO:0061217	regulation of mesonephros development	4/719	17/12277	0.0150535	0.0956679
BP	GO:0072202	cell differentiation involved in metanephros development	4/719	17/12277	0.0150535	0.0956679
BP	GO:1902622	regulation of neutrophil migration	4/719	17/12277	0.0150535	0.0956679
BP	GO:1905209	positive regulation of cardiocyte differentiation	4/719	17/12277	0.0150535	0.0956679
BP	GO:2000725	regulation of cardiac muscle cell differentiation	4/719	17/12277	0.0150535	0.0956679
BP	GO:0032870	cellular response to hormone stimulus	32/719	366/12277	0.0150872	0.0957167
BP	GO:0010927	cellular component assembly involved in morphogenesis	10/719	78/12277	0.0152404	0.0965225
BP	GO:1901654	response to ketone	9/719	67/12277	0.0156569	0.0989904
BP	GO:0043434	response to peptide hormone	18/719	177/12277	0.015767	0.0994963
BP	GO:0050851	antigen receptor-mediated signaling pathway	13/719	114/12277	0.0157909	0.0994963
BP	GO:0051147	regulation of muscle cell differentiation	12/719	102/12277	0.0158931	0.0996437
BP	GO:0001990	regulation of systemic arterial blood pressure by hormone	5/719	26/12277	0.0160035	0.0996437
BP	GO:0002720	positive regulation of cytokine production involved in immune response	5/719	26/12277	0.0160035	0.0996437
BP	GO:0035025	positive regulation of Rho protein signal transduction	5/719	26/12277	0.0160035	0.0996437
BP	GO:0045646	regulation of erythrocyte differentiation	5/719	26/12277	0.0160035	0.0996437
BP	GO:0050830	defense response to Gram-positive bacterium	5/719	26/12277	0.0160035	0.0996437
BP	GO:1903672	positive regulation of sprouting angiogenesis	5/719	26/12277	0.0160035	0.0996437
MF	GO:0004180	carboxypeptidase activity	5/714	25/11615	0.0164534	0.186074
BP	GO:0008645	hexose transport	10/719	79/12277	0.0165661	0.102972
BP	GO:0010243	response to organonitrogen compound	33/719	383/12277	0.0167203	0.103756
CC	GO:0098562	cytoplasmic side of membrane	13/730	117/12686	0.0169033	0.117289
BP	GO:0090288	negative regulation of cellular response to growth factor stimulus	12/719	103/12277	0.0170662	0.105724
BP	GO:0007389	pattern specification process	26/719	286/12277	0.017182	0.106085
BP	GO:0051259	protein oligomerization	26/719	286/12277	0.017182	0.106085
MF	GO:0008238	exopeptidase activity	10/714	76/11615	0.0174789	0.191366
BP	GO:0030323	respiratory tube development	14/719	128/12277	0.0175912	0.106209
BP	GO:0009886	post-embryonic animal morphogenesis	3/719	10/12277	0.0176055	0.106209
BP	GO:0010039	response to iron ion	3/719	10/12277	0.0176055	0.106209
BP	GO:0030889	negative regulation of B cell proliferation	3/719	10/12277	0.0176055	0.106209
BP	GO:0032274	gonadotropin secretion	3/719	10/12277	0.0176055	0.106209
BP	GO:0042574	retinal metabolic process	3/719	10/12277	0.0176055	0.106209
BP	GO:0043691	reverse cholesterol transport	3/719	10/12277	0.0176055	0.106209
BP	GO:0051451	myoblast migration	3/719	10/12277	0.0176055	0.106209
BP	GO:0060788	ectodermal placode formation	3/719	10/12277	0.0176055	0.106209
BP	GO:0061081	positive regulation of myeloid leukocyte cytokine production involved in immune response	3/719	10/12277	0.0176055	0.106209
BP	GO:0071697	ectodermal placode morphogenesis	3/719	10/12277	0.0176055	0.106209
BP	GO:1904738	vascular associated smooth muscle cell migration	3/719	10/12277	0.0176055	0.106209
BP	GO:1904752	regulation of vascular associated smooth muscle cell migration	3/719	10/12277	0.0176055	0.106209
BP	GO:2000191	regulation of fatty acid transport	3/719	10/12277	0.0176055	0.106209
MF	GO:0004181	metallocarboxypeptidase activity	4/714	17/11615	0.0177196	0.191366
MF	GO:0004930	G-protein coupled receptor activity	31/714	340/11615	0.0178444	0.191366
BP	GO:0033993	response to lipid	33/719	385/12277	0.0179127	0.107886
BP	GO:0007219	Notch signaling pathway	13/719	116/12277	0.0180363	0.108066
BP	GO:0071772	response to BMP	13/719	116/12277	0.0180363	0.108066
BP	GO:0071773	cellular response to BMP stimulus	13/719	116/12277	0.0180363	0.108066
BP	GO:0051251	positive regulation of lymphocyte activation	15/719	141/12277	0.0180598	0.108066
BP	GO:0010573	vascular endothelial growth factor production	4/719	18/12277	0.0184772	0.109497
BP	GO:0033003	regulation of mast cell activation	4/719	18/12277	0.0184772	0.109497
BP	GO:0045992	negative regulation of embryonic development	4/719	18/12277	0.0184772	0.109497
BP	GO:0051894	positive regulation of focal adhesion assembly	4/719	18/12277	0.0184772	0.109497
BP	GO:0090218	positive regulation of lipid kinase activity	4/719	18/12277	0.0184772	0.109497
BP	GO:1904707	positive regulation of vascular smooth muscle cell proliferation	4/719	18/12277	0.0184772	0.109497
BP	GO:0070252	actin-mediated cell contraction	7/719	47/12277	0.0186612	0.110249
BP	GO:0045580	regulation of T cell differentiation	9/719	69/12277	0.0187238	0.110249
BP	GO:0072163	mesonephric epithelium development	9/719	69/12277	0.0187238	0.110249
BP	GO:0072164	mesonephric tubule development	9/719	69/12277	0.0187238	0.110249
BP	GO:0010717	regulation of epithelial to mesenchymal transition	8/719	58/12277	0.0190517	0.112001
BP	GO:0050863	regulation of T cell activation	15/719	142/12277	0.0191433	0.11236
BP	GO:1901698	response to nitrogen compound	38/719	459/12277	0.0193526	0.113201
MF	GO:0004623	phospholipase A2 activity	5/714	26/11615	0.019368	0.203635
BP	GO:0002063	chondrocyte development	6/719	37/12277	0.0194023	0.113201
BP	GO:0060986	endocrine hormone secretion	6/719	37/12277	0.0194023	0.113201
BP	GO:0014065	phosphatidylinositol 3-kinase signaling	10/719	81/12277	0.0194708	0.113201
BP	GO:0015749	monosaccharide transport	10/719	81/12277	0.0194708	0.113201
BP	GO:0016202	regulation of striated muscle tissue development	10/719	81/12277	0.0194708	0.113201
MF	GO:0008381	mechanically-gated ion channel activity	3/714	10/11615	0.0200444	0.203635
MF	GO:0022833	mechanically gated channel activity	3/714	10/11615	0.0200444	0.203635
BP	GO:0055076	transition metal ion homeostasis	9/719	70/12277	0.0204108	0.118479
BP	GO:0006873	cellular ion homeostasis	32/719	375/12277	0.0206685	0.119786
BP	GO:0002367	cytokine production involved in immune response	7/719	48/12277	0.0207803	0.119839
BP	GO:0034763	negative regulation of transmembrane transport	7/719	48/12277	0.0207803	0.119839
BP	GO:0045621	positive regulation of lymphocyte differentiation	7/719	48/12277	0.0207803	0.119839
BP	GO:1901699	cellular response to nitrogen compound	31/719	361/12277	0.0208076	0.119839
BP	GO:0008585	female gonad development	8/719	59/12277	0.0209492	0.120466
BP	GO:0006959	humoral immune response	10/719	82/12277	0.0210554	0.120888
MF	GO:0020037	heme binding	13/714	113/11615	0.021134	0.203635
MF	GO:0008028	monocarboxylic acid transmembrane transporter activity	6/714	36/11615	0.0211809	0.203635
BP	GO:0071560	cellular response to transforming growth factor beta stimulus	15/719	144/12277	0.0214578	0.122989
MF	GO:0005501	retinoid binding	4/714	18/11615	0.0217	0.203635
MF	GO:0019840	isoprenoid binding	4/714	18/11615	0.0217	0.203635
BP	GO:0001569	branching involved in blood vessel morphogenesis	5/719	28/12277	0.0217217	0.122989
BP	GO:0003179	heart valve morphogenesis	5/719	28/12277	0.0217217	0.122989
BP	GO:0033344	cholesterol efflux	5/719	28/12277	0.0217217	0.122989
BP	GO:0035587	purinergic receptor signaling pathway	5/719	28/12277	0.0217217	0.122989
BP	GO:0038083	peptidyl-tyrosine autophosphorylation	5/719	28/12277	0.0217217	0.122989
BP	GO:0042108	positive regulation of cytokine biosynthetic process	5/719	28/12277	0.0217217	0.122989
BP	GO:0043627	response to estrogen	5/719	28/12277	0.0217217	0.122989
BP	GO:2000351	regulation of endothelial cell apoptotic process	5/719	28/12277	0.0217217	0.122989
MF	GO:0004222	metalloendopeptidase activity	11/714	90/11615	0.0217231	0.203635
BP	GO:1901652	response to peptide	20/719	210/12277	0.0218145	0.123326
MF	GO:0001664	G-protein coupled receptor binding	16/714	150/11615	0.021935	0.203635
BP	GO:0061326	renal tubule development	9/719	71/12277	0.0222046	0.125339
BP	GO:0045823	positive regulation of heart contraction	4/719	19/12277	0.0223459	0.125751
BP	GO:0061082	myeloid leukocyte cytokine production	4/719	19/12277	0.0223459	0.125751
BP	GO:0043491	protein kinase B signaling	12/719	107/12277	0.0224184	0.125967
MF	GO:0003779	actin binding	28/714	306/11615	0.0225731	0.206478
BP	GO:0048634	regulation of muscle organ development	10/719	83/12277	0.0227319	0.127286
BP	GO:0001783	B cell apoptotic process	3/719	11/12277	0.0231712	0.127286
BP	GO:0023019	signal transduction involved in regulation of gene expression	3/719	11/12277	0.0231712	0.127286
BP	GO:0034134	toll-like receptor 2 signaling pathway	3/719	11/12277	0.0231712	0.127286
BP	GO:0034505	tooth mineralization	3/719	11/12277	0.0231712	0.127286
BP	GO:0042104	positive regulation of activated T cell proliferation	3/719	11/12277	0.0231712	0.127286
BP	GO:0048569	post-embryonic animal organ development	3/719	11/12277	0.0231712	0.127286
BP	GO:0048642	negative regulation of skeletal muscle tissue development	3/719	11/12277	0.0231712	0.127286
BP	GO:0061307	cardiac neural crest cell differentiation involved in heart development	3/719	11/12277	0.0231712	0.127286
BP	GO:0061308	cardiac neural crest cell development involved in heart development	3/719	11/12277	0.0231712	0.127286
BP	GO:0071696	ectodermal placode development	3/719	11/12277	0.0231712	0.127286
BP	GO:0090023	positive regulation of neutrophil chemotaxis	3/719	11/12277	0.0231712	0.127286
BP	GO:0098911	regulation of ventricular cardiac muscle cell action potential	3/719	11/12277	0.0231712	0.127286
BP	GO:2000353	positive regulation of endothelial cell apoptotic process	3/719	11/12277	0.0231712	0.127286
BP	GO:2000727	positive regulation of cardiac muscle cell differentiation	3/719	11/12277	0.0231712	0.127286
BP	GO:0002683	negative regulation of immune system process	21/719	225/12277	0.0233282	0.127958
BP	GO:0003015	heart process	14/719	133/12277	0.0237378	0.129819
BP	GO:0061138	morphogenesis of a branching epithelium	14/719	133/12277	0.0237378	0.129819
BP	GO:0007259	JAK-STAT cascade	9/719	72/12277	0.0241087	0.131651
BP	GO:0055074	calcium ion homeostasis	24/719	267/12277	0.0241963	0.131934
BP	GO:0032945	negative regulation of mononuclear cell proliferation	6/719	39/12277	0.0246823	0.134187
BP	GO:0050672	negative regulation of lymphocyte proliferation	6/719	39/12277	0.0246823	0.134187
BP	GO:0006970	response to osmotic stress	5/719	29/12277	0.0250202	0.135029
BP	GO:0035850	epithelial cell differentiation involved in kidney development	5/719	29/12277	0.0250202	0.135029
BP	GO:0045668	negative regulation of osteoblast differentiation	5/719	29/12277	0.0250202	0.135029
BP	GO:0045843	negative regulation of striated muscle tissue development	5/719	29/12277	0.0250202	0.135029
BP	GO:0071260	cellular response to mechanical stimulus	5/719	29/12277	0.0250202	0.135029
BP	GO:0002027	regulation of heart rate	8/719	61/12277	0.0251386	0.135469
BP	GO:0030003	cellular cation homeostasis	31/719	367/12277	0.025483	0.136514
BP	GO:0030301	cholesterol transport	7/719	50/12277	0.0255089	0.136514
BP	GO:1901888	regulation of cell junction assembly	7/719	50/12277	0.0255089	0.136514
BP	GO:0035265	organ growth	12/719	109/12277	0.0255176	0.136514
BP	GO:0051017	actin filament bundle assembly	12/719	109/12277	0.0255176	0.136514
BP	GO:0042098	T cell proliferation	11/719	97/12277	0.0261134	0.138962
BP	GO:0001823	mesonephros development	9/719	73/12277	0.0261261	0.138962
BP	GO:0097696	STAT cascade	9/719	73/12277	0.0261261	0.138962
BP	GO:1905330	regulation of morphogenesis of an epithelium	9/719	73/12277	0.0261261	0.138962
MF	GO:0008009	chemokine activity	4/714	19/11615	0.026184	0.229427
MF	GO:0016504	peptidase activator activity	4/714	19/11615	0.026184	0.229427
MF	GO:0008253	5'-nucleotidase activity	3/714	11/11615	0.0263241	0.229427
BP	GO:0045619	regulation of lymphocyte differentiation	10/719	85/12277	0.0263712	0.140064
BP	GO:0006897	endocytosis	30/719	354/12277	0.026593	0.140648
BP	GO:0045933	positive regulation of muscle contraction	4/719	20/12277	0.026672	0.140648
BP	GO:0048384	retinoic acid receptor signaling pathway	4/719	20/12277	0.026672	0.140648
BP	GO:0060037	pharyngeal system development	4/719	20/12277	0.026672	0.140648
BP	GO:2000249	regulation of actin cytoskeleton reorganization	4/719	20/12277	0.026672	0.140648
BP	GO:0033674	positive regulation of kinase activity	29/719	340/12277	0.0268151	0.141201
MF	GO:0004715	non-membrane spanning protein tyrosine kinase activity	6/714	38/11615	0.0270791	0.229427
MF	GO:0051015	actin filament binding	16/714	154/11615	0.0272948	0.229427
MF	GO:0046906	tetrapyrrole binding	13/714	117/11615	0.0272951	0.229427
BP	GO:0030048	actin filament-based movement	8/719	62/12277	0.0274385	0.144072
BP	GO:0046545	development of primary female sexual characteristics	8/719	62/12277	0.0274385	0.144072
BP	GO:0051893	regulation of focal adhesion assembly	6/719	40/12277	0.0276497	0.144563
BP	GO:0090109	regulation of cell-substrate junction assembly	6/719	40/12277	0.0276497	0.144563
BP	GO:1904063	negative regulation of cation transmembrane transport	6/719	40/12277	0.0276497	0.144563
BP	GO:0072073	kidney epithelium development	11/719	98/12277	0.0279231	0.145785
BP	GO:1902105	regulation of leukocyte differentiation	14/719	136/12277	0.0281224	0.146236
BP	GO:0002824	positive regulation of adaptive immune response based on somatic recombination of immune receptors built from immunoglobulin superfamily domains	7/719	51/12277	0.0281284	0.146236
BP	GO:0060350	endochondral bone morphogenesis	7/719	51/12277	0.0281284	0.146236
BP	GO:0030099	myeloid cell differentiation	20/719	216/12277	0.0284515	0.1475
BP	GO:1902903	regulation of supramolecular fiber organization	20/719	216/12277	0.0284515	0.1475
BP	GO:0031076	embryonic camera-type eye development	5/719	30/12277	0.0286234	0.147561
BP	GO:0048599	oocyte development	5/719	30/12277	0.0286234	0.147561
BP	GO:0048635	negative regulation of muscle organ development	5/719	30/12277	0.0286234	0.147561
BP	GO:0060323	head morphogenesis	5/719	30/12277	0.0286234	0.147561
MF	GO:0001227	transcriptional repressor activity, RNA polymerase II transcription regulatory region sequence-specific binding	17/714	168/11615	0.0292972	0.242971
BP	GO:0031347	regulation of defense response	24/719	272/12277	0.0293429	0.150997
BP	GO:0010884	positive regulation of lipid storage	3/719	12/12277	0.0295768	0.150997
BP	GO:0046885	regulation of hormone biosynthetic process	3/719	12/12277	0.0295768	0.150997
BP	GO:0071624	positive regulation of granulocyte chemotaxis	3/719	12/12277	0.0295768	0.150997
BP	GO:0098801	regulation of renal system process	3/719	12/12277	0.0295768	0.150997
BP	GO:1902624	positive regulation of neutrophil migration	3/719	12/12277	0.0295768	0.150997
BP	GO:2000251	positive regulation of actin cytoskeleton reorganization	3/719	12/12277	0.0295768	0.150997
BP	GO:0006022	aminoglycan metabolic process	8/719	63/12277	0.0298803	0.152336
BP	GO:0044283	small molecule biosynthetic process	27/719	315/12277	0.0301513	0.153505
BP	GO:0006874	cellular calcium ion homeostasis	23/719	259/12277	0.0304243	0.154613
BP	GO:1901653	cellular response to peptide	17/719	177/12277	0.0304527	0.154613
BP	GO:0048844	artery morphogenesis	6/719	41/12277	0.0308434	0.156147
BP	GO:0050729	positive regulation of inflammatory response	6/719	41/12277	0.0308434	0.156147
BP	GO:0006720	isoprenoid metabolic process	7/719	52/12277	0.0309244	0.156147
BP	GO:0043200	response to amino acid	7/719	52/12277	0.0309244	0.156147
BP	GO:0048534	hematopoietic or lymphoid organ development	39/719	490/12277	0.0311909	0.156728
BP	GO:0010959	regulation of metal ion transport	18/719	191/12277	0.0312486	0.156728
BP	GO:0001974	blood vessel remodeling	4/719	21/12277	0.0314647	0.156728
BP	GO:0002279	mast cell activation involved in immune response	4/719	21/12277	0.0314647	0.156728
BP	GO:0002448	mast cell mediated immunity	4/719	21/12277	0.0314647	0.156728
BP	GO:0030195	negative regulation of blood coagulation	4/719	21/12277	0.0314647	0.156728
BP	GO:0035588	G-protein coupled purinergic receptor signaling pathway	4/719	21/12277	0.0314647	0.156728
BP	GO:0060421	positive regulation of heart growth	4/719	21/12277	0.0314647	0.156728
BP	GO:0071622	regulation of granulocyte chemotaxis	4/719	21/12277	0.0314647	0.156728
BP	GO:1900047	negative regulation of hemostasis	4/719	21/12277	0.0314647	0.156728
BP	GO:0016053	organic acid biosynthetic process	17/719	178/12277	0.0319134	0.158535
BP	GO:0046394	carboxylic acid biosynthetic process	17/719	178/12277	0.0319134	0.158535
BP	GO:0071214	cellular response to abiotic stimulus	16/719	165/12277	0.0324659	0.159279
BP	GO:0001889	liver development	8/719	64/12277	0.0324673	0.159279
BP	GO:0032231	regulation of actin filament bundle assembly	8/719	64/12277	0.0324673	0.159279
BP	GO:0009994	oocyte differentiation	5/719	31/12277	0.0325386	0.159279
BP	GO:0032612	interleukin-1 production	5/719	31/12277	0.0325386	0.159279
BP	GO:0050873	brown fat cell differentiation	5/719	31/12277	0.0325386	0.159279
BP	GO:0060412	ventricular septum morphogenesis	5/719	31/12277	0.0325386	0.159279
BP	GO:0072210	metanephric nephron development	5/719	31/12277	0.0325386	0.159279
BP	GO:0072577	endothelial cell apoptotic process	5/719	31/12277	0.0325386	0.159279
BP	GO:1904705	regulation of vascular smooth muscle cell proliferation	5/719	31/12277	0.0325386	0.159279
BP	GO:1990874	vascular smooth muscle cell proliferation	5/719	31/12277	0.0325386	0.159279
BP	GO:0008643	carbohydrate transport	10/719	88/12277	0.0325842	0.159291
BP	GO:0072507	divalent inorganic cation homeostasis	25/719	289/12277	0.0327042	0.159666
MF	GO:0000977	RNA polymerase II regulatory region sequence-specific DNA binding	41/714	497/11615	0.0327443	0.267986
BP	GO:0060047	heart contraction	13/719	126/12277	0.0330243	0.161015
BP	GO:0071396	cellular response to lipid	25/719	290/12277	0.0338902	0.164419
BP	GO:0002440	production of molecular mediator of immune response	11/719	101/12277	0.0338912	0.164419
BP	GO:0002687	positive regulation of leukocyte migration	7/719	53/12277	0.0339009	0.164419
BP	GO:0002821	positive regulation of adaptive immune response	7/719	53/12277	0.0339009	0.164419
MF	GO:0005507	copper ion binding	6/714	40/11615	0.0339725	0.274427
BP	GO:0046579	positive regulation of Ras protein signal transduction	6/719	42/12277	0.0342687	0.165767
BP	GO:0051785	positive regulation of nuclear division	6/719	42/12277	0.0342687	0.165767
BP	GO:0043269	regulation of ion transport	30/719	362/12277	0.0344733	0.166538
BP	GO:0061008	hepaticobiliary system development	8/719	65/12277	0.0352029	0.16984
BP	GO:0050707	regulation of cytokine secretion	9/719	77/12277	0.0353898	0.170296
BP	GO:1903707	negative regulation of hemopoiesis	9/719	77/12277	0.0353898	0.170296
MF	GO:0001012	RNA polymerase II regulatory region DNA binding	41/714	500/11615	0.0355543	0.283523
BP	GO:0072330	monocarboxylic acid biosynthetic process	11/719	102/12277	0.0360668	0.172425
BP	GO:0072503	cellular divalent inorganic cation homeostasis	24/719	278/12277	0.0365729	0.172425
CC	GO:0019897	extrinsic component of plasma membrane	11/730	104/12686	0.0365783	0.248732
BP	GO:0051924	regulation of calcium ion transport	12/719	115/12277	0.0366847	0.172425
BP	GO:0002064	epithelial cell development	14/719	141/12277	0.0367108	0.172425
BP	GO:0003413	chondrocyte differentiation involved in endochondral bone morphogenesis	4/719	22/12277	0.03673	0.172425
BP	GO:0032890	regulation of organic acid transport	4/719	22/12277	0.03673	0.172425
BP	GO:0045581	negative regulation of T cell differentiation	4/719	22/12277	0.03673	0.172425
BP	GO:0045746	negative regulation of Notch signaling pathway	4/719	22/12277	0.03673	0.172425
BP	GO:0048009	insulin-like growth factor receptor signaling pathway	4/719	22/12277	0.03673	0.172425
BP	GO:0048596	embryonic camera-type eye morphogenesis	4/719	22/12277	0.03673	0.172425
BP	GO:0070228	regulation of lymphocyte apoptotic process	4/719	22/12277	0.03673	0.172425
BP	GO:0070527	platelet aggregation	4/719	22/12277	0.03673	0.172425
BP	GO:0071709	membrane assembly	4/719	22/12277	0.03673	0.172425
BP	GO:1900026	positive regulation of substrate adhesion-dependent cell spreading	4/719	22/12277	0.03673	0.172425
BP	GO:1903393	positive regulation of adherens junction organization	4/719	22/12277	0.03673	0.172425
BP	GO:0001954	positive regulation of cell-matrix adhesion	5/719	32/12277	0.0367718	0.172425
BP	GO:0046622	positive regulation of organ growth	5/719	32/12277	0.0367718	0.172425
BP	GO:0060351	cartilage development involved in endochondral bone morphogenesis	5/719	32/12277	0.0367718	0.172425
BP	GO:0086002	cardiac muscle cell action potential involved in contraction	5/719	32/12277	0.0367718	0.172425
BP	GO:0008211	glucocorticoid metabolic process	3/719	13/12277	0.0368147	0.172425
BP	GO:0045671	negative regulation of osteoclast differentiation	3/719	13/12277	0.0368147	0.172425
BP	GO:0006875	cellular metal ion homeostasis	27/719	321/12277	0.036949	0.172835
BP	GO:0051153	regulation of striated muscle cell differentiation	7/719	54/12277	0.037062	0.173144
MF	GO:0030545	receptor regulator activity	6/714	41/11615	0.0378076	0.293954
MF	GO:0048029	monosaccharide binding	6/714	41/11615	0.0378076	0.293954
BP	GO:0002521	leukocyte differentiation	24/719	279/12277	0.0378969	0.176085
BP	GO:0032233	positive regulation of actin filament bundle assembly	6/719	43/12277	0.0379303	0.176085
BP	GO:0034637	cellular carbohydrate biosynthetic process	6/719	43/12277	0.0379303	0.176085
BP	GO:0034766	negative regulation of ion transmembrane transport	6/719	43/12277	0.0379303	0.176085
BP	GO:0070098	chemokine-mediated signaling pathway	6/719	43/12277	0.0379303	0.176085
BP	GO:0050852	T cell receptor signaling pathway	9/719	78/12277	0.038018	0.176269
BP	GO:0002573	myeloid leukocyte differentiation	12/719	116/12277	0.0388364	0.179612
BP	GO:0051606	detection of stimulus	12/719	116/12277	0.0388364	0.179612
BP	GO:1903706	regulation of hemopoiesis	18/719	196/12277	0.0388871	0.179621
BP	GO:0071375	cellular response to peptide hormone stimulus	15/719	156/12277	0.0400009	0.184535
BP	GO:0050868	negative regulation of T cell activation	7/719	55/12277	0.040411	0.185961
BP	GO:0070555	response to interleukin-1	7/719	55/12277	0.040411	0.185961
MF	GO:0005506	iron ion binding	13/714	124/11615	0.041087	0.302165
BP	GO:0001657	ureteric bud development	8/719	67/12277	0.0411321	0.188573
BP	GO:0031099	regeneration	8/719	67/12277	0.0411321	0.188573
BP	GO:0072080	nephron tubule development	8/719	67/12277	0.0411321	0.188573
BP	GO:0003300	cardiac muscle hypertrophy	5/719	33/12277	0.0413275	0.188999
BP	GO:0043392	negative regulation of DNA binding	5/719	33/12277	0.0413275	0.188999
MF	GO:0004675	transmembrane receptor protein serine/threonine kinase activity	3/714	13/11615	0.0416452	0.302165
MF	GO:0005024	transforming growth factor beta-activated receptor activity	3/714	13/11615	0.0416452	0.302165
MF	GO:0008252	nucleotidase activity	3/714	13/11615	0.0416452	0.302165
MF	GO:0008235	metalloexopeptidase activity	6/714	42/11615	0.0419081	0.302165
BP	GO:0030097	hemopoiesis	36/719	457/12277	0.0424325	0.192319
BP	GO:0002886	regulation of myeloid leukocyte mediated immunity	4/719	23/12277	0.0424709	0.192319
BP	GO:0042743	hydrogen peroxide metabolic process	4/719	23/12277	0.0424709	0.192319
BP	GO:0044091	membrane biogenesis	4/719	23/12277	0.0424709	0.192319
BP	GO:0050819	negative regulation of coagulation	4/719	23/12277	0.0424709	0.192319
BP	GO:0085029	extracellular matrix assembly	4/719	23/12277	0.0424709	0.192319
BP	GO:1902742	apoptotic process involved in development	4/719	23/12277	0.0424709	0.192319
BP	GO:1903727	positive regulation of phospholipid metabolic process	4/719	23/12277	0.0424709	0.192319
MF	GO:0004497	monooxygenase activity	9/714	76/11615	0.0427327	0.302165
MF	GO:0001205	transcriptional activator activity, RNA polymerase II distal enhancer sequence-specific binding	4/714	22/11615	0.0427501	0.302165
MF	GO:0001948	glycoprotein binding	4/714	22/11615	0.0427501	0.302165
CC	GO:0030057	desmosome	3/730	14/12686	0.0429271	0.283601
CC	GO:0030667	secretory granule membrane	5/730	34/12686	0.0433743	0.283601
BP	GO:0051101	regulation of DNA binding	9/719	80/12277	0.0436663	0.19749
BP	GO:0072028	nephron morphogenesis	7/719	56/12277	0.0439511	0.198534
BP	GO:0002700	regulation of production of molecular mediator of immune response	8/719	68/12277	0.044331	0.198545
BP	GO:0046631	alpha-beta T cell activation	8/719	68/12277	0.044331	0.198545
BP	GO:0002755	MyD88-dependent toll-like receptor signaling pathway	3/719	14/12277	0.0448691	0.198545
BP	GO:0010460	positive regulation of heart rate	3/719	14/12277	0.0448691	0.198545
BP	GO:0010613	positive regulation of cardiac muscle hypertrophy	3/719	14/12277	0.0448691	0.198545
BP	GO:0014742	positive regulation of muscle hypertrophy	3/719	14/12277	0.0448691	0.198545
BP	GO:0032735	positive regulation of interleukin-12 production	3/719	14/12277	0.0448691	0.198545
BP	GO:0032892	positive regulation of organic acid transport	3/719	14/12277	0.0448691	0.198545
BP	GO:0043304	regulation of mast cell degranulation	3/719	14/12277	0.0448691	0.198545
BP	GO:0045932	negative regulation of muscle contraction	3/719	14/12277	0.0448691	0.198545
BP	GO:0045987	positive regulation of smooth muscle contraction	3/719	14/12277	0.0448691	0.198545
BP	GO:0048002	antigen processing and presentation of peptide antigen	3/719	14/12277	0.0448691	0.198545
BP	GO:0048557	embryonic digestive tract morphogenesis	3/719	14/12277	0.0448691	0.198545
BP	GO:0050857	positive regulation of antigen receptor-mediated signaling pathway	3/719	14/12277	0.0448691	0.198545
BP	GO:0060039	pericardium development	3/719	14/12277	0.0448691	0.198545
BP	GO:0070229	negative regulation of lymphocyte apoptotic process	3/719	14/12277	0.0448691	0.198545
BP	GO:0072234	metanephric nephron tubule development	3/719	14/12277	0.0448691	0.198545
BP	GO:0051100	negative regulation of binding	10/719	93/12277	0.0451026	0.199338
BP	GO:0030098	lymphocyte differentiation	17/719	186/12277	0.0455152	0.200921
BP	GO:0008016	regulation of heart contraction	11/719	106/12277	0.0457483	0.201708
BP	GO:0006942	regulation of striated muscle contraction	6/719	45/12277	0.0459778	0.20181
BP	GO:0035050	embryonic heart tube development	6/719	45/12277	0.0459778	0.20181
BP	GO:1903391	regulation of adherens junction organization	6/719	45/12277	0.0459778	0.20181
BP	GO:0046777	protein autophosphorylation	15/719	159/12277	0.0460321	0.20181
BP	GO:0003229	ventricular cardiac muscle tissue development	5/719	34/12277	0.0462094	0.20181
BP	GO:0007589	body fluid secretion	5/719	34/12277	0.0462094	0.20181
BP	GO:0032642	regulation of chemokine production	5/719	34/12277	0.0462094	0.20181
BP	GO:0045661	regulation of myoblast differentiation	5/719	34/12277	0.0462094	0.20181
MF	GO:0051117	ATPase binding	6/714	43/11615	0.046278	0.323426
BP	GO:0030856	regulation of epithelial cell differentiation	9/719	81/12277	0.0466907	0.203671
BP	GO:0061333	renal tubule morphogenesis	7/719	57/12277	0.047685	0.207762
BP	GO:0008360	regulation of cell shape	10/719	94/12277	0.0479488	0.208665
CC	GO:0030054	cell junction	37/730	485/12686	0.048086	0.308476
BP	GO:0010517	regulation of phospholipase activity	4/719	24/12277	0.0486878	0.210637
BP	GO:0033628	regulation of cell adhesion mediated by integrin	4/719	24/12277	0.0486878	0.210637
BP	GO:0061384	heart trabecula morphogenesis	4/719	24/12277	0.0486878	0.210637
BP	GO:0071300	cellular response to retinoic acid	4/719	24/12277	0.0486878	0.210637
BP	GO:2001258	negative regulation of cation channel activity	4/719	24/12277	0.0486878	0.210637
BP	GO:0048545	response to steroid hormone	16/719	174/12277	0.0489718	0.211618
BP	GO:0090101	negative regulation of transmembrane receptor protein serine/threonine kinase signaling pathway	9/719	82/12277	0.0498513	0.215166

## Sheet: HTBC12 vs HDLC12
Table S4 Gene Ontology (GO) assignment for unique diferentially expressed gene between HTBC12 and HDLC12 after comparison with normoxia
Category	GOID	Description	GeneRatio	BgRatio	pvalue	padj
BP	GO:0007156	homophilic cell adhesion via plasma membrane adhesion molecules	13/209	132/12277	3.77e-07	0.000743767
BP	GO:0098742	cell-cell adhesion via plasma-membrane adhesion molecules	13/209	169/12277	6.19e-06	0.00609847
CC	GO:0031012	extracellular matrix	15/205	245/12686	1.04e-05	0.00229025
BP	GO:0030198	extracellular matrix organization	12/209	179/12277	5.55e-05	0.0288788
BP	GO:0043062	extracellular structure organization	12/209	180/12277	5.86e-05	0.0288788
BP	GO:0042742	defense response to bacterium	8/209	94/12277	0.000195953	0.0772445
BP	GO:0035082	axoneme assembly	5/209	38/12277	0.00043305	0.142257
MF	GO:0005201	extracellular matrix structural constituent	6/200	58/11615	0.000464686	0.097706
MF	GO:0030169	low-density lipoprotein particle binding	3/200	10/11615	0.000552011	0.097706
BP	GO:0050829	defense response to Gram-negative bacterium	4/209	23/12277	0.000560509	0.157823
CC	GO:0030141	secretory granule	8/205	123/12686	0.000853808	0.0939188
MF	GO:0071813	lipoprotein particle binding	3/200	13/11615	0.00126636	0.1051
MF	GO:0071814	protein-lipid complex binding	3/200	13/11615	0.00126636	0.1051
MF	GO:0038024	cargo receptor activity	5/200	49/11615	0.00148446	0.1051
MF	GO:0005184	neuropeptide hormone activity	3/200	18/11615	0.00339113	0.200076
BP	GO:0001578	microtubule bundle formation	5/209	60/12277	0.00348353	0.782088
BP	GO:0003341	cilium movement	4/209	39/12277	0.00421071	0.782088
BP	GO:0021602	cranial nerve morphogenesis	3/209	20/12277	0.00447704	0.782088
BP	GO:0044458	motile cilium assembly	3/209	20/12277	0.00447704	0.782088
BP	GO:0001539	cilium or flagellum-dependent cell motility	3/209	21/12277	0.00515837	0.782088
BP	GO:0060285	cilium-dependent cell motility	3/209	21/12277	0.00515837	0.782088
MF	GO:0001530	lipopolysaccharide binding	3/200	21/11615	0.00532156	0.253406
MF	GO:0005518	collagen binding	4/200	42/11615	0.00572669	0.253406
CC	GO:0005578	proteinaceous extracellular matrix	5/205	71/12686	0.00576407	0.269047
CC	GO:0005581	collagen trimer	4/205	45/12686	0.00587953	0.269047
BP	GO:0009617	response to bacterium	11/209	267/12277	0.00604234	0.801471
CC	GO:0044420	extracellular matrix component	5/205	72/12686	0.00611471	0.269047
BP	GO:0098609	cell-cell adhesion	16/209	467/12277	0.00620937	0.801471
BP	GO:0072376	protein activation cascade	4/209	44/12277	0.00650611	0.801471
MF	GO:0032403	protein complex binding	15/200	428/11615	0.00715812	0.281553
CC	GO:0099503	secretory vesicle	9/205	215/12686	0.00826563	0.303073
BP	GO:0050432	catecholamine secretion	3/209	26/12277	0.00947492	0.937055
BP	GO:0050433	regulation of catecholamine secretion	3/209	26/12277	0.00947492	0.937055
BP	GO:0050830	defense response to Gram-positive bacterium	3/209	26/12277	0.00947492	0.937055
BP	GO:0015844	monoamine transport	4/209	49/12277	0.00950842	0.937055
MF	GO:0046915	transition metal ion transmembrane transporter activity	3/200	27/11615	0.010852	0.384159
BP	GO:0030449	regulation of complement activation	2/209	10/12277	0.0118626	0.96427
BP	GO:0042533	tumor necrosis factor biosynthetic process	2/209	10/12277	0.0118626	0.96427
BP	GO:0042534	regulation of tumor necrosis factor biosynthetic process	2/209	10/12277	0.0118626	0.96427
BP	GO:0006959	humoral immune response	5/209	82/12277	0.0129019	0.96427
MF	GO:0005539	glycosaminoglycan binding	6/200	114/11615	0.0138881	0.446943
BP	GO:0061756	leukocyte adhesion to vascular endothelial cell	2/209	11/12277	0.0143376	0.96427
BP	GO:0070168	negative regulation of biomineral tissue development	2/209	11/12277	0.0143376	0.96427
BP	GO:0071712	ER-associated misfolded protein catabolic process	2/209	11/12277	0.0143376	0.96427
BP	GO:2000257	regulation of protein activation cascade	2/209	11/12277	0.0143376	0.96427
BP	GO:0098542	defense response to other organism	8/209	188/12277	0.0151693	0.96427
CC	GO:0098644	complex of collagen trimers	2/205	12/12686	0.015417	0.484534
MF	GO:0008378	galactosyltransferase activity	3/200	31/11615	0.0158612	0.467906
CC	GO:0043034	costamere	2/205	13/12686	0.0180282	0.495776
BP	GO:0010828	positive regulation of glucose transport	3/209	34/12277	0.019749	0.96427
BP	GO:0002043	blood vessel endothelial cell proliferation involved in sprouting angiogenesis	2/209	13/12277	0.0198846	0.96427
BP	GO:0010560	positive regulation of glycoprotein biosynthetic process	2/209	13/12277	0.0198846	0.96427
BP	GO:0035094	response to nicotine	2/209	13/12277	0.0198846	0.96427
BP	GO:0060294	cilium movement involved in cell motility	2/209	13/12277	0.0198846	0.96427
BP	GO:1901380	negative regulation of potassium ion transmembrane transport	2/209	13/12277	0.0198846	0.96427
BP	GO:0007600	sensory perception	10/209	279/12277	0.0211946	0.96427
CC	GO:0030863	cortical cytoskeleton	4/205	66/12686	0.0219089	0.535551
BP	GO:0033622	integrin activation	2/209	14/12277	0.0229418	0.96427
BP	GO:1903020	positive regulation of glycoprotein metabolic process	2/209	14/12277	0.0229418	0.96427
BP	GO:0051937	catecholamine transport	3/209	36/12277	0.0229898	0.96427
MF	GO:0005385	zinc ion transmembrane transporter activity	2/200	14/11615	0.0234317	0.592487
MF	GO:0009881	photoreceptor activity	2/200	14/11615	0.0234317	0.592487
BP	GO:0006898	receptor-mediated endocytosis	7/209	167/12277	0.024159	0.96427
BP	GO:0014812	muscle cell migration	3/209	37/12277	0.024712	0.96427
BP	GO:0021545	cranial nerve development	3/209	37/12277	0.024712	0.96427
BP	GO:0030199	collagen fibril organization	3/209	37/12277	0.024712	0.96427
MF	GO:0004896	cytokine receptor activity	4/200	65/11615	0.0255516	0.603017
BP	GO:0018149	peptide cross-linking	2/209	15/12277	0.0261786	0.96427
BP	GO:0045745	positive regulation of G-protein coupled receptor protein signaling pathway	2/209	15/12277	0.0261786	0.96427
BP	GO:0061548	ganglion development	2/209	15/12277	0.0261786	0.96427
BP	GO:0071577	zinc II ion transmembrane transport	2/209	15/12277	0.0261786	0.96427
BP	GO:0006956	complement activation	3/209	38/12277	0.026502	0.96427
BP	GO:0043388	positive regulation of DNA binding	3/209	38/12277	0.026502	0.96427
BP	GO:0050918	positive chemotaxis	3/209	39/12277	0.0283596	0.96427
BP	GO:0055002	striated muscle cell development	5/209	101/12277	0.0289917	0.96427
BP	GO:0043267	negative regulation of potassium ion transport	2/209	16/12277	0.0295881	0.96427
BP	GO:0061844	antimicrobial humoral immune response mediated by antimicrobial peptide	2/209	16/12277	0.0295881	0.96427
BP	GO:2000679	positive regulation of transcription regulatory region DNA binding	2/209	16/12277	0.0295881	0.96427
MF	GO:0016755	transferase activity, transferring amino-acyl groups	2/200	16/11615	0.0302126	0.608849
MF	GO:0033764	steroid dehydrogenase activity, acting on the CH-OH group of donors, NAD or NADP as acceptor	2/200	16/11615	0.0302126	0.608849
BP	GO:1904063	negative regulation of cation transmembrane transport	3/209	40/12277	0.0302847	0.96427
MF	GO:0005178	integrin binding	4/200	69/11615	0.0309584	0.608849
BP	GO:0030282	bone mineralization	4/209	70/12277	0.031288	0.96427
BP	GO:0055076	transition metal ion homeostasis	4/209	70/12277	0.031288	0.96427
BP	GO:0051952	regulation of amine transport	3/209	41/12277	0.0322769	0.96427
BP	GO:0071218	cellular response to misfolded protein	2/209	17/12277	0.0331635	0.96427
BP	GO:0090103	cochlea morphogenesis	2/209	17/12277	0.0331635	0.96427
BP	GO:0060271	cilium assembly	8/209	220/12277	0.0346498	0.96427
BP	GO:0006954	inflammatory response	9/209	261/12277	0.0346879	0.96427
BP	GO:0034766	negative regulation of ion transmembrane transport	3/209	43/12277	0.0364618	0.96427
BP	GO:0002437	inflammatory response to antigenic stimulus	2/209	18/12277	0.0368982	0.96427
BP	GO:0002673	regulation of acute inflammatory response	2/209	18/12277	0.0368982	0.96427
BP	GO:0006882	cellular zinc ion homeostasis	2/209	18/12277	0.0368982	0.96427
BP	GO:0045123	cellular extravasation	2/209	18/12277	0.0368982	0.96427
BP	GO:0051788	response to misfolded protein	2/209	18/12277	0.0368982	0.96427
BP	GO:0055069	zinc ion homeostasis	2/209	18/12277	0.0368982	0.96427
MF	GO:0005179	hormone activity	4/200	73/11615	0.03699	0.689182
CC	GO:0097223	sperm part	4/205	78/12686	0.0374093	0.753409
BP	GO:0055001	muscle cell development	5/209	110/12277	0.0397119	0.96427
BP	GO:0002920	regulation of humoral immune response	2/209	19/12277	0.0407859	0.96427
BP	GO:0015701	bicarbonate transport	2/209	19/12277	0.0407859	0.96427
BP	GO:0032098	regulation of appetite	2/209	19/12277	0.0407859	0.96427
CC	GO:0005865	striated muscle thin filament	2/205	20/12686	0.0407946	0.753409
BP	GO:0015837	amine transport	3/209	45/12277	0.0409113	0.96427
CC	GO:0031514	motile cilium	4/205	82/12686	0.0436783	0.753409
BP	GO:0043207	response to external biotic stimulus	12/209	405/12277	0.0443818	0.96427
CC	GO:0097729	9+2 motile cilium	3/205	49/12686	0.0445196	0.753409
BP	GO:0006829	zinc II ion transport	2/209	20/12277	0.0448202	0.96427
BP	GO:0014046	dopamine secretion	2/209	20/12277	0.0448202	0.96427
BP	GO:0014059	regulation of dopamine secretion	2/209	20/12277	0.0448202	0.96427
BP	GO:0050909	sensory perception of taste	2/209	20/12277	0.0448202	0.96427
MF	GO:0001664	G-protein coupled receptor binding	6/200	150/11615	0.0451497	0.70406
BP	GO:0051291	protein heterooligomerization	3/209	47/12277	0.0456216	0.96427
MF	GO:0005540	hyaluronic acid binding	2/200	20/11615	0.045744	0.70406
MF	GO:0008307	structural constituent of muscle	2/200	20/11615	0.045744	0.70406
MF	GO:0016229	steroid dehydrogenase activity	2/200	20/11615	0.045744	0.70406
BP	GO:0034763	negative regulation of transmembrane transport	3/209	48/12277	0.0480732	0.96427
CC	GO:0036379	myofilament	2/205	22/12686	0.0485704	0.76325
BP	GO:0006515	misfolded or incompletely synthesized protein catabolic process	2/209	21/12277	0.0489951	0.96427
BP	GO:0042738	exogenous drug catabolic process	2/209	21/12277	0.0489951	0.96427
MF	GO:0008201	heparin binding	4/200	80/11615	0.0490617	0.707986
BP	GO:0044782	cilium organization	8/209	237/12277	0.0499294	0.96427
MF	GO:0004012	phospholipid-translocating ATPase activity	2/200	21/11615	0.049999	0.707986

## Sheet: HTBC18 vs HDLC18
Table S4 Gene Ontology (GO) assignment for unique diferentially expressed gene between HTBC18 and HDLC18 after comparison with normoxia
Category	GOID	Description	GeneRatio	BgRatio	pvalue	padj
CC	GO:0005771	multivesicular body	3/109	25/12686	0.00123664	0.157053
MF	GO:0016798	hydrolase activity, acting on glycosyl bonds	5/101	99/11615	0.00168728	0.361078
BP	GO:0035108	limb morphogenesis	5/106	115/12277	0.0031597	0.572366
BP	GO:0000920	cell separation after cytokinesis	2/106	10/12277	0.00317631	0.572366
BP	GO:1990403	embryonic brain development	2/106	10/12277	0.00317631	0.572366
BP	GO:0035107	appendage morphogenesis	5/106	116/12277	0.00327975	0.572366
CC	GO:0000815	ESCRT III complex	2/109	12/12686	0.00456413	0.289822
BP	GO:0050852	T cell receptor signaling pathway	4/106	78/12277	0.00459007	0.572366
BP	GO:0032727	positive regulation of interferon-alpha production	2/106	12/12277	0.00460641	0.572366
MF	GO:0004553	hydrolase activity, hydrolyzing O-glycosyl compounds	4/101	80/11615	0.00513962	0.549939
BP	GO:1901136	carbohydrate derivative catabolic process	4/106	81/12277	0.00524946	0.572366
BP	GO:0001573	ganglioside metabolic process	2/106	13/12277	0.00541339	0.572366
BP	GO:0032647	regulation of interferon-alpha production	2/106	13/12277	0.00541339	0.572366
BP	GO:0032607	interferon-alpha production	2/106	14/12277	0.0062802	0.572366
BP	GO:0032728	positive regulation of interferon-beta production	2/106	15/12277	0.00720578	0.572366
BP	GO:0046479	glycosphingolipid catabolic process	2/106	15/12277	0.00720578	0.572366
BP	GO:0060173	limb development	5/106	140/12277	0.00725017	0.572366
BP	GO:0048736	appendage development	5/106	141/12277	0.00746622	0.572366
BP	GO:0010574	regulation of vascular endothelial growth factor production	2/106	16/12277	0.00818906	0.572366
BP	GO:0019377	glycolipid catabolic process	2/106	16/12277	0.00818906	0.572366
BP	GO:0046514	ceramide catabolic process	2/106	17/12277	0.00922899	0.572366
BP	GO:0030326	embryonic limb morphogenesis	4/106	97/12277	0.00984625	0.572366
BP	GO:0035113	embryonic appendage morphogenesis	4/106	98/12277	0.0101985	0.572366
BP	GO:0002437	inflammatory response to antigenic stimulus	2/106	18/12277	0.0103245	0.572366
BP	GO:0002673	regulation of acute inflammatory response	2/106	18/12277	0.0103245	0.572366
BP	GO:0010573	vascular endothelial growth factor production	2/106	18/12277	0.0103245	0.572366
BP	GO:0070207	protein homotrimerization	2/106	18/12277	0.0103245	0.572366
BP	GO:0032098	regulation of appetite	2/106	19/12277	0.0114747	0.572366
MF	GO:0005540	hyaluronic acid binding	2/101	20/11615	0.012846	0.635759
CC	GO:0098552	side of membrane	7/109	295/12686	0.0135954	0.472547
BP	GO:0002253	activation of immune response	6/106	232/12277	0.0152023	0.572366
BP	GO:0045324	late endosome to vacuole transport	2/106	22/12277	0.0152428	0.572366
BP	GO:0071542	dopaminergic neuron differentiation	2/106	22/12277	0.0152428	0.572366
BP	GO:0006826	iron ion transport	2/106	23/12277	0.0166015	0.572366
BP	GO:0030149	sphingolipid catabolic process	2/106	23/12277	0.0166015	0.572366
BP	GO:0032677	regulation of interleukin-8 production	2/106	23/12277	0.0166015	0.572366
BP	GO:0032722	positive regulation of chemokine production	2/106	23/12277	0.0166015	0.572366
BP	GO:0050851	antigen receptor-mediated signaling pathway	4/106	114/12277	0.0169758	0.572366
BP	GO:0042476	odontogenesis	3/106	64/12277	0.0178126	0.572366
BP	GO:0032509	endosome transport via multivesicular body sorting pathway	2/106	24/12277	0.0180098	0.572366
BP	GO:0032648	regulation of interferon-beta production	2/106	24/12277	0.0180098	0.572366
BP	GO:0032720	negative regulation of tumor necrosis factor production	2/106	24/12277	0.0180098	0.572366
BP	GO:0045471	response to ethanol	2/106	24/12277	0.0180098	0.572366
BP	GO:1903556	negative regulation of tumor necrosis factor superfamily cytokine production	2/106	24/12277	0.0180098	0.572366
BP	GO:0032675	regulation of interleukin-6 production	3/106	65/12277	0.0185597	0.572366
BP	GO:0043473	pigmentation	3/106	65/12277	0.0185597	0.572366
CC	GO:0036452	ESCRT complex	2/109	25/12686	0.0192943	0.472547
BP	GO:0032481	positive regulation of type I interferon production	2/106	25/12277	0.0194669	0.572366
BP	GO:0032608	interferon-beta production	2/106	25/12277	0.0194669	0.572366
BP	GO:0033059	cellular pigmentation	2/106	25/12277	0.0194669	0.572366
BP	GO:0007519	skeletal muscle tissue development	4/106	119/12277	0.0195561	0.572366
BP	GO:0046466	membrane lipid catabolic process	2/106	26/12277	0.0209718	0.572366
BP	GO:0070206	protein trimerization	2/106	26/12277	0.0209718	0.572366
BP	GO:0032635	interleukin-6 production	3/106	69/12277	0.0217203	0.572366
BP	GO:0002429	immune response-activating cell surface receptor signaling pathway	4/106	123/12277	0.021786	0.572366
BP	GO:0060538	skeletal muscle organ development	4/106	123/12277	0.021786	0.572366
CC	GO:0042470	melanosome	2/109	27/12686	0.022325	0.472547
CC	GO:0048770	pigment granule	2/109	27/12686	0.022325	0.472547
BP	GO:0009311	oligosaccharide metabolic process	2/106	27/12277	0.0225237	0.572366
BP	GO:0035116	embryonic hindlimb morphogenesis	2/106	27/12277	0.0225237	0.572366
BP	GO:0032637	interleukin-8 production	2/106	28/12277	0.0241215	0.590923
BP	GO:0002768	immune response-regulating cell surface receptor signaling pathway	4/106	127/12277	0.0241658	0.590923
MF	GO:0005179	hormone activity	3/101	73/11615	0.0255992	0.635759
BP	GO:0006879	cellular iron ion homeostasis	2/106	29/12277	0.0257645	0.592956
BP	GO:0035176	social behavior	2/106	29/12277	0.0257645	0.592956
BP	GO:0051703	intraspecies interaction between organisms	2/106	29/12277	0.0257645	0.592956
MF	GO:0005231	excitatory extracellular ligand-gated ion channel activity	2/101	29/11615	0.0260969	0.635759
CC	GO:0030133	transport vesicle	5/109	195/12686	0.0263775	0.478563
BP	GO:0002757	immune response-activating signal transduction	5/106	195/12277	0.026829	0.592956
BP	GO:0007156	homophilic cell adhesion via plasma membrane adhesion molecules	4/106	132/12277	0.0273545	0.592956
BP	GO:0006687	glycosphingolipid metabolic process	2/106	30/12277	0.0274517	0.592956
BP	GO:0031076	embryonic camera-type eye development	2/106	30/12277	0.0274517	0.592956
BP	GO:0002764	immune response-regulating signaling pathway	5/106	200/12277	0.0294898	0.60942
BP	GO:0002526	acute inflammatory response	2/106	33/12277	0.0327699	0.60942
BP	GO:0021983	pituitary gland development	2/106	33/12277	0.0327699	0.60942
BP	GO:0035137	hindlimb morphogenesis	2/106	33/12277	0.0327699	0.60942
BP	GO:0044724	single-organism carbohydrate catabolic process	3/106	82/12277	0.0338971	0.60942
BP	GO:0032642	regulation of chemokine production	2/106	34/12277	0.0346254	0.60942
CC	GO:0099503	secretory vesicle	5/109	215/12686	0.0378233	0.591027
BP	GO:0016052	carbohydrate catabolic process	3/106	86/12277	0.0382248	0.60942
BP	GO:0048568	embryonic organ development	6/106	289/12277	0.0390227	0.60942
BP	GO:0051607	defense response to virus	3/106	89/12277	0.0416469	0.60942
BP	GO:0031349	positive regulation of defense response	4/106	151/12277	0.0416853	0.60942
MF	GO:0001664	G-protein coupled receptor binding	4/101	150/11615	0.0416877	0.635759
CC	GO:0000152	nuclear ubiquitin ligase complex	2/109	38/12686	0.042076	0.591027
BP	GO:0030901	midbrain development	2/106	38/12277	0.0424393	0.60942
BP	GO:0032479	regulation of type I interferon production	2/106	38/12277	0.0424393	0.60942
BP	GO:0032602	chemokine production	2/106	38/12277	0.0424393	0.60942
BP	GO:0010469	regulation of receptor activity	6/106	296/12277	0.0430141	0.60942
BP	GO:1903037	regulation of leukocyte cell-cell adhesion	4/106	153/12277	0.0433999	0.60942
BP	GO:1903039	positive regulation of leukocyte cell-cell adhesion	3/106	91/12277	0.0440114	0.60942
BP	GO:0048701	embryonic cranial skeleton morphogenesis	2/106	39/12277	0.0444867	0.60942
BP	GO:2000243	positive regulation of reproductive process	2/106	39/12277	0.0444867	0.60942
BP	GO:0032606	type I interferon production	2/106	40/12277	0.0465701	0.60942
BP	GO:0019915	lipid storage	2/106	41/12277	0.0486888	0.60942
BP	GO:0032755	positive regulation of interleukin-6 production	2/106	41/12277	0.0486888	0.60942
BP	GO:0050729	positive regulation of inflammatory response	2/106	41/12277	0.0486888	0.60942
BP	GO:0098609	cell-cell adhesion	8/106	467/12277	0.0488152	0.60942
MF	GO:0008083	growth factor activity	3/101	95/11615	0.0497586	0.635759
BP	GO:0002684	positive regulation of immune system process	8/106	469/12277	0.0498288	0.60942
