# Supplementary material for: Varied hypoxia adaptation patterns of embryonic brain at different development stages between Tibetan and Dwarf laying chickens
Source: BMC Genomics. 2023 Jun 21;24:342. doi: 10.1186/s12864-023-09457-4 (PMC10286358; doi:10.1186/s12864-023-09457-4)
Supplement: Supplementary file 7 — Supplementary Material 7: Table S7. GO assignment for diferentially expressed gene between between normoxia and hypoxia in TBCs and DLCs respectively [file 12864_2023_9457_MOESM7_ESM.xlsx]

## Sheet: HTBC8 VS NTBC8
Table S5 Gene Ontology (GO) assignment for diferentially expressed gene between HTBC8 and NTBC8
Category	GOID	Description	GeneRatio	BgRatio	pvalue	padj
MF	GO:0016684	oxidoreductase activity, acting on peroxide as acceptor	3/40	40/11659	0.000338497	0.0392657
BP	GO:0032653	regulation of interleukin-10 production	2/40	17/12302	0.00135936	0.373269
BP	GO:0032613	interleukin-10 production	2/40	19/12302	0.00170219	0.373269
MF	GO:0004601	peroxidase activity	2/40	33/11659	0.00566598	0.16438
MF	GO:0020037	heme binding	3/40	111/11659	0.00642388	0.16438
BP	GO:0006979	response to oxidative stress	4/40	231/12302	0.00651799	0.373269
MF	GO:0046906	tetrapyrrole binding	3/40	115/11659	0.00708337	0.16438
MF	GO:0004715	non-membrane spanning protein tyrosine kinase activity	2/40	37/11659	0.00708536	0.16438
BP	GO:0072593	reactive oxygen species metabolic process	3/40	140/12302	0.0104808	0.373269
MF	GO:0016209	antioxidant activity	2/40	50/11659	0.0126721	0.244957
BP	GO:0098869	cellular oxidant detoxification	2/40	61/12302	0.0167162	0.373269
BP	GO:1990748	cellular detoxification	2/40	62/12302	0.0172383	0.373269
BP	GO:0098754	detoxification	2/40	63/12302	0.0177672	0.373269
BP	GO:0006612	protein targeting to membrane	2/40	64/12302	0.0183031	0.373269
BP	GO:0007173	epidermal growth factor receptor signaling pathway	2/40	66/12302	0.0193951	0.373269
BP	GO:0038127	ERBB signaling pathway	2/40	74/12302	0.0240284	0.373269
BP	GO:0002757	immune response-activating signal transduction	3/40	194/12302	0.0248821	0.373269
BP	GO:0002221	pattern recognition receptor signaling pathway	2/40	78/12302	0.0264989	0.373269
BP	GO:0002758	innate immune response-activating signal transduction	2/40	78/12302	0.0264989	0.373269
BP	GO:0002764	immune response-regulating signaling pathway	3/40	199/12302	0.0265704	0.373269
BP	GO:0001819	positive regulation of cytokine production	3/40	200/12302	0.0269153	0.373269
BP	GO:0015671	oxygen transport	1/40	10/12302	0.0320549	0.373269
BP	GO:0032634	interleukin-5 production	1/40	10/12302	0.0320549	0.373269
BP	GO:0032674	regulation of interleukin-5 production	1/40	10/12302	0.0320549	0.373269
BP	GO:0032731	positive regulation of interleukin-1 beta production	1/40	10/12302	0.0320549	0.373269
BP	GO:0032733	positive regulation of interleukin-10 production	1/40	10/12302	0.0320549	0.373269
BP	GO:1990253	cellular response to leucine starvation	1/40	10/12302	0.0320549	0.373269
BP	GO:0009636	response to toxic substance	2/40	88/12302	0.0331007	0.373269
BP	GO:0002218	activation of innate immune response	2/40	89/12302	0.0337931	0.373269
MF	GO:0003841	1-acylglycerol-3-phosphate O-acyltransferase activity	1/40	10/11659	0.0337962	0.244957
MF	GO:0005344	oxygen transporter activity	1/40	10/11659	0.0337962	0.244957
CC	GO:0101031	chaperone complex	1/41	11/12722	0.0348981	0.424567
BP	GO:0006654	phosphatidic acid biosynthetic process	1/40	11/12302	0.0352048	0.373269
BP	GO:0032753	positive regulation of interleukin-4 production	1/40	11/12302	0.0352048	0.373269
BP	GO:0034331	cell junction maintenance	1/40	11/12302	0.0352048	0.373269
BP	GO:0036035	osteoclast development	1/40	11/12302	0.0352048	0.373269
BP	GO:0043201	response to leucine	1/40	11/12302	0.0352048	0.373269
BP	GO:0071233	cellular response to leucine	1/40	11/12302	0.0352048	0.373269
MF	GO:0051010	microtubule plus-end binding	1/40	11/11659	0.037114	0.244957
CC	GO:0017119	Golgi transport complex	1/41	12/12722	0.0380111	0.424567
CC	GO:0035102	PRC1 complex	1/41	12/12722	0.0380111	0.424567
BP	GO:0032732	positive regulation of interleukin-1 production	1/40	12/12302	0.0383446	0.373269
BP	GO:0035589	G-protein coupled purinergic nucleotide receptor signaling pathway	1/40	12/12302	0.0383446	0.373269
BP	GO:0070307	lens fiber cell development	1/40	12/12302	0.0383446	0.373269
BP	GO:0018108	peptidyl-tyrosine phosphorylation	3/40	230/12302	0.0383824	0.373269
BP	GO:0032874	positive regulation of stress-activated MAPK cascade	2/40	96/12302	0.038797	0.373269
BP	GO:0002253	activation of immune response	3/40	231/12302	0.0388017	0.373269
BP	GO:0070304	positive regulation of stress-activated protein kinase signaling cascade	2/40	97/12302	0.0395338	0.373269
BP	GO:0018212	peptidyl-tyrosine modification	3/40	233/12302	0.0396473	0.373269
MF	GO:0001608	G-protein coupled nucleotide receptor activity	1/40	12/11659	0.0404206	0.244957
MF	GO:0035374	chondroitin sulfate binding	1/40	12/11659	0.0404206	0.244957
MF	GO:0042171	lysophosphatidic acid acyltransferase activity	1/40	12/11659	0.0404206	0.244957
MF	GO:0045028	G-protein coupled purinergic nucleotide receptor activity	1/40	12/11659	0.0404206	0.244957
MF	GO:0050664	oxidoreductase activity, acting on NAD(P)H, oxygen as acceptor	1/40	12/11659	0.0404206	0.244957
MF	GO:0071617	lysophospholipid acyltransferase activity	1/40	12/11659	0.0404206	0.244957
CC	GO:0001518	voltage-gated sodium channel complex	1/41	13/12722	0.0411143	0.424567
CC	GO:0042575	DNA polymerase complex	1/41	13/12722	0.0411143	0.424567
BP	GO:0006271	DNA strand elongation involved in DNA replication	1/40	13/12302	0.0414745	0.373269
BP	GO:0032211	negative regulation of telomere maintenance via telomerase	1/40	13/12302	0.0414745	0.373269
BP	GO:0046473	phosphatidic acid metabolic process	1/40	13/12302	0.0414745	0.373269
BP	GO:0000302	response to reactive oxygen species	2/40	102/12302	0.0432971	0.373269
MF	GO:0016411	acylglycerol O-acyltransferase activity	1/40	13/11659	0.0437161	0.244957
BP	GO:0015669	gas transport	1/40	14/12302	0.0445944	0.373269
BP	GO:0032495	response to muramyl dipeptide	1/40	14/12302	0.0445944	0.373269
BP	GO:0032673	regulation of interleukin-4 production	1/40	14/12302	0.0445944	0.373269
BP	GO:0036065	fucosylation	1/40	14/12302	0.0445944	0.373269
BP	GO:0090286	cytoskeletal anchoring at nuclear membrane	1/40	14/12302	0.0445944	0.373269
BP	GO:1900745	positive regulation of p38MAPK cascade	1/40	14/12302	0.0445944	0.373269
MF	GO:0019825	oxygen binding	1/40	14/11659	0.0470006	0.244957
MF	GO:0043495	protein anchor	1/40	14/11659	0.0470006	0.244957
CC	GO:0034992	microtubule organizing center attachment site	1/41	15/12722	0.0472914	0.424567
CC	GO:0034993	LINC complex	1/41	15/12722	0.0472914	0.424567
BP	GO:0030952	establishment or maintenance of cytoskeleton polarity	1/40	15/12302	0.0477045	0.373269
BP	GO:0035162	embryonic hemopoiesis	1/40	15/12302	0.0477045	0.373269
BP	GO:0035518	histone H2A monoubiquitination	1/40	15/12302	0.0477045	0.373269
BP	GO:0042403	thyroid hormone metabolic process	1/40	15/12302	0.0477045	0.373269
BP	GO:0071276	cellular response to cadmium ion	1/40	15/12302	0.0477045	0.373269
BP	GO:1904262	negative regulation of TORC1 signaling	1/40	15/12302	0.0477045	0.373269
MF	GO:0043177	organic acid binding	2/40	103/11659	0.0485111	0.244957

## Sheet: HTBC12 VS NTBC12
Table S5 Gene Ontology (GO) assignment for diferentially expressed gene between HTBC12 and NTBC12
Category	GOID	Description	GeneRatio	BgRatio	pvalue	padj
BP	GO:0007156	homophilic cell adhesion via plasma membrane adhesion molecules	6/65	136/12372	7.66395e-05	0.0486661
BP	GO:0098742	cell-cell adhesion via plasma-membrane adhesion molecules	6/65	173/12372	0.000285993	0.0908029
BP	GO:0071496	cellular response to external stimulus	5/65	156/12372	0.00134285	0.284238
CC	GO:0042571	immunoglobulin complex, circulating	2/68	11/12821	0.00147815	0.0791147
MF	GO:0035374	chondroitin sulfate binding	2/66	12/11706	0.00199245	0.0974996
MF	GO:0031406	carboxylic acid binding	4/66	96/11706	0.00207549	0.0974996
CC	GO:0019814	immunoglobulin complex	2/68	13/12821	0.00208197	0.0791147
MF	GO:0043177	organic acid binding	4/66	103/11706	0.00268228	0.0974996
MF	GO:0034987	immunoglobulin receptor binding	2/66	14/11706	0.00272726	0.0974996
BP	GO:0031669	cellular response to nutrient levels	4/65	114/12372	0.00300471	0.424133
MF	GO:0003823	antigen binding	2/66	16/11706	0.00357035	0.102112
BP	GO:0006958	complement activation, classical pathway	2/65	18/12372	0.00393887	0.424133
BP	GO:0006910	phagocytosis, recognition	2/65	19/12372	0.00438741	0.424133
BP	GO:0031668	cellular response to extracellular stimulus	4/65	129/12372	0.00467548	0.424133
BP	GO:0002455	humoral immune response mediated by circulating immunoglobulin	2/65	23/12372	0.0064042	0.481141
BP	GO:0031667	response to nutrient levels	4/65	169/12372	0.0119208	0.481141
BP	GO:0006911	phagocytosis, engulfment	2/65	32/12372	0.0121802	0.481141
MF	GO:0016831	carboxy-lyase activity	2/66	32/11706	0.0139268	0.331922
BP	GO:0071229	cellular response to acid chemical	3/65	98/12372	0.0147697	0.481141
CC	GO:0009897	external side of plasma membrane	4/68	180/12821	0.0152392	0.386061
BP	GO:0034198	cellular response to amino acid starvation	2/65	36/12372	0.0152642	0.481141
BP	GO:0046173	polyol biosynthetic process	2/65	36/12372	0.0152642	0.481141
BP	GO:0009991	response to extracellular stimulus	4/65	184/12372	0.0158511	0.481141
BP	GO:0006956	complement activation	2/65	37/12372	0.0160824	0.481141
BP	GO:0009267	cellular response to starvation	3/65	103/12372	0.0168595	0.481141
BP	GO:0099024	plasma membrane invagination	2/65	38/12372	0.016919	0.481141
BP	GO:0015849	organic acid transport	4/65	190/12372	0.0176267	0.481141
BP	GO:0046942	carboxylic acid transport	4/65	190/12372	0.0176267	0.481141
MF	GO:0001102	RNA polymerase II activating transcription factor binding	2/66	37/11706	0.018366	0.375191
BP	GO:0010324	membrane invagination	2/65	42/12372	0.0204454	0.481141
BP	GO:0032007	negative regulation of TOR signaling	2/65	42/12372	0.0204454	0.481141
BP	GO:0050853	B cell receptor signaling pathway	2/65	42/12372	0.0204454	0.481141
BP	GO:0042594	response to starvation	3/65	111/12372	0.0205312	0.481141
CC	GO:0098552	side of membrane	5/68	298/12821	0.020786	0.394935
MF	GO:0048306	calcium-dependent protein binding	2/66	40/11706	0.0212787	0.380357
BP	GO:1901655	cellular response to ketone	2/65	43/12372	0.0213711	0.481141
BP	GO:0050851	antigen receptor-mediated signaling pathway	3/65	116/12372	0.0230323	0.481141
BP	GO:0072376	protein activation cascade	2/65	45/12372	0.0232737	0.481141
BP	GO:0002429	immune response-activating cell surface receptor signaling pathway	3/65	125/12372	0.0279346	0.481141
MF	GO:0016830	carbon-carbon lyase activity	2/66	47/11706	0.0287579	0.456932
BP	GO:0002768	immune response-regulating cell surface receptor signaling pathway	3/65	129/12372	0.0302783	0.481141
BP	GO:0001101	response to acid chemical	3/65	133/12372	0.032723	0.481141
BP	GO:0006473	protein acetylation	3/65	140/12372	0.0372428	0.481141
BP	GO:0098609	cell-cell adhesion	6/65	475/12372	0.0380641	0.481141
BP	GO:0050871	positive regulation of B cell activation	2/65	59/12372	0.0383871	0.481141
MF	GO:0005544	calcium-dependent phospholipid binding	2/66	56/11706	0.0396699	0.506063
MF	GO:0033613	activating transcription factor binding	2/66	57/11706	0.0409659	0.506063
BP	GO:0016064	immunoglobulin mediated immune response	2/65	62/12372	0.0420042	0.481141
BP	GO:0019724	B cell mediated immunity	2/65	62/12372	0.0420042	0.481141
BP	GO:0019751	polyol metabolic process	2/65	62/12372	0.0420042	0.481141
BP	GO:1901654	response to ketone	2/65	66/12372	0.0470173	0.481141

## Sheet: HTBC18 VS NTBC18
		Table S5 Gene Ontology (GO) assignment for diferentially expressed gene between HTBC18 and NTBC18
Category	GOID	Description	GeneRatio	BgRatio	pvalue	padj
BP	GO:0042742	defense response to bacterium	7/71	92/12354	9.10063e-07	0.000311935
BP	GO:0098542	defense response to other organism	9/71	185/12354	1.04391e-06	0.000311935
BP	GO:0061844	antimicrobial humoral immune response mediated by antimicrobial peptide	4/71	15/12354	1.30335e-06	0.000311935
BP	GO:0019730	antimicrobial humoral response	4/71	23/12354	8.16639e-06	0.00140114
BP	GO:0050829	defense response to Gram-negative bacterium	4/71	24/12354	9.75724e-06	0.00140114
MF	GO:0042056	chemoattractant activity	4/74	23/11695	1.19394e-05	0.00204164
BP	GO:0050918	positive chemotaxis	4/71	38/12354	6.37879e-05	0.00763328
MF	GO:0048020	CCR chemokine receptor binding	3/74	17/11695	0.000155166	0.0132667
MF	GO:0001530	lipopolysaccharide binding	3/74	21/11695	0.000298015	0.0169868
BP	GO:0050830	defense response to Gram-positive bacterium	3/71	25/12354	0.000382094	0.039192
BP	GO:0051707	response to other organism	9/71	407/12354	0.000510735	0.0422147
BP	GO:0043207	response to external biotic stimulus	9/71	409/12354	0.000529154	0.0422147
MF	GO:0042379	chemokine receptor binding	3/74	27/11695	0.000637787	0.0272654
BP	GO:0009607	response to biotic stimulus	9/71	424/12354	0.000685493	0.0492184
BP	GO:0009617	response to bacterium	7/71	270/12354	0.000888538	0.0579973
BP	GO:0006959	humoral immune response	4/71	79/12354	0.00108759	0.0650742
BP	GO:0031640	killing of cells of other organism	2/71	10/12354	0.00142247	0.0729526
BP	GO:0044364	disruption of cells of other organism	2/71	10/12354	0.00142247	0.0729526
BP	GO:0060326	cell chemotaxis	5/71	163/12354	0.00242816	0.116228
MF	GO:0017017	MAP kinase tyrosine/serine/threonine phosphatase activity	2/74	12/11695	0.00250211	0.0839314
MF	GO:0033549	MAP kinase phosphatase activity	2/74	13/11695	0.00294496	0.0839314
BP	GO:0035821	modification of morphology or physiology of other organism	3/71	51/12354	0.00310926	0.129958
BP	GO:0000188	inactivation of MAPK activity	2/71	15/12354	0.00325801	0.129958
BP	GO:0009620	response to fungus	2/71	15/12354	0.00325801	0.129958
BP	GO:0009072	aromatic amino acid family metabolic process	2/71	20/12354	0.00578715	0.218693
CC	GO:0030141	secretory granule	4/77	126/12810	0.00694731	0.744688
BP	GO:0045087	innate immune response	5/71	252/12354	0.0148248	0.53221
MF	GO:0001664	G-protein coupled receptor binding	4/74	150/11695	0.0149528	0.365275
BP	GO:0051785	positive regulation of nuclear division	2/71	42/12354	0.0241817	0.661967
BP	GO:0043407	negative regulation of MAP kinase activity	2/71	44/12354	0.0263748	0.661967
BP	GO:0001906	cell killing	2/71	45/12354	0.0275005	0.661967
MF	GO:0008138	protein tyrosine/serine/threonine phosphatase activity	2/74	44/11695	0.031489	0.638076
BP	GO:0030593	neutrophil chemotaxis	2/71	52/12354	0.0359025	0.661967
BP	GO:0048477	oogenesis	2/71	52/12354	0.0359025	0.661967
BP	GO:0030216	keratinocyte differentiation	2/71	54/12354	0.0384635	0.661967
BP	GO:0018958	phenol-containing compound metabolic process	2/71	55/12354	0.0397695	0.661967
CC	GO:0099503	secretory vesicle	4/77	217/12810	0.0415716	0.744688
BP	GO:0007156	homophilic cell adhesion via plasma membrane adhesion molecules	3/71	134/12354	0.0418148	0.661967
BP	GO:1990266	neutrophil migration	2/71	58/12354	0.0437871	0.661967
BP	GO:0007281	germ cell development	3/71	140/12354	0.0465991	0.661967
BP	GO:0071621	granulocyte chemotaxis	2/71	62/12354	0.0493674	0.661967

## Sheet: HDLC8 VS NDLC8
Table S5 Gene Ontology (GO) assignment for diferentially expressed gene between HDLC8 and NDLC8
Category	GOID	Description	GeneRatio	BgRatio	pvalue	padj
CC	GO:0031012	extracellular matrix	76/774	245/12746	3.04395e-34	9.10142e-32
BP	GO:0001568	blood vessel development	82/767	411/12314	9.27378e-22	3.39884e-18
BP	GO:0001944	vasculature development	83/767	431/12314	5.59934e-21	1.02608e-17
CC	GO:0005581	collagen trimer	26/774	45/12746	1.25995e-20	1.88362e-18
BP	GO:0072358	cardiovascular system development	83/767	438/12314	1.6388e-20	2.00207e-17
BP	GO:0030198	extracellular matrix organization	49/767	178/12314	1.9014e-19	1.74215e-16
BP	GO:0043062	extracellular structure organization	49/767	179/12314	2.46688e-19	1.80823e-16
CC	GO:0005578	proteinaceous extracellular matrix	30/774	71/12746	1.6296e-18	1.62417e-16
CC	GO:0044420	extracellular matrix component	29/774	72/12746	2.96032e-17	2.21284e-15
BP	GO:0048514	blood vessel morphogenesis	66/767	350/12314	2.27754e-16	1.3912e-13
MF	GO:0005201	extracellular matrix structural constituent	26/752	58/11653	2.29222e-16	1.37075e-13
MF	GO:0019838	growth factor binding	33/752	99/11653	8.94946e-16	2.67589e-13
BP	GO:0040017	positive regulation of locomotion	60/767	307/12314	1.01393e-15	5.30865e-13
BP	GO:2000147	positive regulation of cell motility	57/767	289/12314	3.58614e-15	1.6429e-12
BP	GO:0030335	positive regulation of cell migration	56/767	282/12314	4.63978e-15	1.80641e-12
BP	GO:0051272	positive regulation of cellular component movement	57/767	291/12314	4.92881e-15	1.80641e-12
BP	GO:0001525	angiogenesis	56/767	284/12314	6.39751e-15	2.13153e-12
MF	GO:0005518	collagen binding	21/752	42/11653	1.1427e-14	2.27779e-12
BP	GO:0001501	skeletal system development	60/767	332/12314	4.14493e-14	1.26593e-11
BP	GO:1901342	regulation of vasculature development	41/767	173/12314	5.03423e-14	1.41927e-11
CC	GO:0009986	cell surface	69/774	435/12746	1.13192e-13	6.76885e-12
BP	GO:0045765	regulation of angiogenesis	37/767	157/12314	1.05717e-12	2.76752e-10
CC	GO:0005604	basement membrane	21/774	53/12746	1.0816e-12	5.38998e-11
MF	GO:0005539	glycosaminoglycan binding	30/752	114/11653	1.79456e-11	2.68286e-09
CC	GO:0043235	receptor complex	50/774	292/12746	1.88643e-11	8.05775e-10
BP	GO:0042060	wound healing	40/767	201/12314	3.87091e-11	9.45793e-09
BP	GO:0031589	cell-substrate adhesion	39/767	203/12314	2.05626e-10	4.71012e-08
BP	GO:0006954	inflammatory response	45/767	260/12314	3.06823e-10	6.24748e-08
BP	GO:0030155	regulation of cell adhesion	58/767	387/12314	3.06834e-10	6.24748e-08
BP	GO:0045785	positive regulation of cell adhesion	39/767	209/12314	5.04189e-10	9.72555e-08
BP	GO:0043542	endothelial cell migration	29/767	126/12314	5.54967e-10	1.01698e-07
CC	GO:0009897	external side of plasma membrane	35/774	180/12746	6.49285e-10	2.4267e-08
BP	GO:0048568	embryonic organ development	47/767	295/12314	2.10916e-09	3.68099e-07
BP	GO:0006935	chemotaxis	53/767	356/12314	2.34319e-09	3.90355e-07
BP	GO:0042330	taxis	53/767	357/12314	2.59211e-09	4.13046e-07
BP	GO:0010631	epithelial cell migration	33/767	172/12314	5.32933e-09	8.13834e-07
BP	GO:0032103	positive regulation of response to external stimulus	28/767	132/12314	7.76364e-09	1.13529e-06
BP	GO:0009611	response to wounding	42/767	258/12314	8.05388e-09	1.13529e-06
BP	GO:0090132	epithelium migration	33/767	175/12314	8.36982e-09	1.13613e-06
BP	GO:0048705	skeletal system morphogenesis	33/767	177/12314	1.1234e-08	1.41975e-06
BP	GO:0090130	tissue migration	33/767	177/12314	1.1234e-08	1.41975e-06
CC	GO:0098552	side of membrane	45/774	298/12746	1.19413e-08	3.96717e-07
MF	GO:0019955	cytokine binding	21/752	78/11653	1.25957e-08	1.50645e-06
BP	GO:0060326	cell chemotaxis	31/767	162/12314	1.65539e-08	2.02234e-06
BP	GO:0007507	heart development	53/767	377/12314	1.76847e-08	2.09079e-06
BP	GO:0015669	gas transport	9/767	14/12314	2.03292e-08	2.32833e-06
BP	GO:0010594	regulation of endothelial cell migration	23/767	98/12314	2.28737e-08	2.54037e-06
BP	GO:0032101	regulation of response to external stimulus	54/767	391/12314	2.40093e-08	2.58806e-06
BP	GO:0048562	embryonic organ morphogenesis	36/767	211/12314	2.75853e-08	2.80988e-06
BP	GO:0001667	ameboidal-type cell migration	41/767	259/12314	2.76004e-08	2.80988e-06
BP	GO:0060348	bone development	29/767	150/12314	3.78448e-08	3.74868e-06
BP	GO:0001816	cytokine production	50/767	355/12314	4.26839e-08	4.11675e-06
BP	GO:0010632	regulation of epithelial cell migration	27/767	134/12314	4.52626e-08	4.25353e-06
BP	GO:0098602	single organism cell adhesion	48/767	340/12314	7.43619e-08	6.81341e-06
BP	GO:0010811	positive regulation of cell-substrate adhesion	19/767	74/12314	8.21104e-08	7.24973e-06
BP	GO:0019221	cytokine-mediated signaling pathway	36/767	220/12314	8.30801e-08	7.24973e-06
MF	GO:0032403	protein complex binding	57/752	428/11653	1.16888e-07	1.16498e-05
BP	GO:0035295	tube development	54/767	410/12314	1.20405e-07	1.02624e-05
BP	GO:0051216	cartilage development	27/767	142/12314	1.59252e-07	1.32367e-05
BP	GO:0070848	response to growth factor	53/767	403/12314	1.65937e-07	1.32367e-05
BP	GO:0048598	embryonic morphogenesis	54/767	414/12314	1.66135e-07	1.32367e-05
BP	GO:0001817	regulation of cytokine production	44/767	309/12314	2.04724e-07	1.59641e-05
BP	GO:1901343	negative regulation of vasculature development	18/767	71/12314	2.21595e-07	1.69197e-05
BP	GO:0097529	myeloid leukocyte migration	22/767	103/12314	2.74559e-07	2.05359e-05
BP	GO:0048762	mesenchymal cell differentiation	29/767	166/12314	3.70359e-07	2.71473e-05
MF	GO:0004896	cytokine receptor activity	17/752	64/11653	3.80537e-07	3.25087e-05
BP	GO:0071363	cellular response to growth factor stimulus	51/767	392/12314	4.00015e-07	2.81721e-05
BP	GO:1904018	positive regulation of vasculature development	21/767	97/12314	4.02514e-07	2.81721e-05
BP	GO:0060485	mesenchyme development	32/767	195/12314	4.074e-07	2.81721e-05
BP	GO:0061448	connective tissue development	30/767	177/12314	4.59838e-07	3.12093e-05
BP	GO:0010817	regulation of hormone levels	39/767	266/12314	4.74976e-07	3.16507e-05
BP	GO:0016525	negative regulation of angiogenesis	16/767	61/12314	6.31719e-07	4.06791e-05
BP	GO:0048729	tissue morphogenesis	52/767	409/12314	6.32663e-07	4.06791e-05
BP	GO:0072001	renal system development	31/767	190/12314	7.02733e-07	4.44055e-05
BP	GO:0010810	regulation of cell-substrate adhesion	24/767	126/12314	7.47626e-07	4.64415e-05
BP	GO:0001819	positive regulation of cytokine production	32/767	201/12314	8.17334e-07	4.99255e-05
BP	GO:0003007	heart morphogenesis	30/767	182/12314	8.48915e-07	5.10045e-05
BP	GO:0098609	cell-cell adhesion	57/767	471/12314	9.30807e-07	5.50227e-05
BP	GO:0050886	endocrine process	16/767	63/12314	1.01483e-06	5.8115e-05
BP	GO:2000181	negative regulation of blood vessel morphogenesis	16/767	63/12314	1.01483e-06	5.8115e-05
BP	GO:0002684	positive regulation of immune system process	57/767	474/12314	1.1434e-06	6.44699e-05
BP	GO:0048659	smooth muscle cell proliferation	16/767	64/12314	1.27596e-06	7.08547e-05
BP	GO:0007423	sensory organ development	49/767	385/12314	1.30003e-06	7.11137e-05
BP	GO:0043207	response to external biotic stimulus	51/767	408/12314	1.35735e-06	7.13583e-05
BP	GO:0014812	muscle cell migration	12/767	37/12314	1.36291e-06	7.13583e-05
BP	GO:0030199	collagen fibril organization	12/767	37/12314	1.36291e-06	7.13583e-05
BP	GO:0030282	bone mineralization	17/767	72/12314	1.42047e-06	7.33245e-05
BP	GO:0010469	regulation of receptor activity	40/767	290/12314	1.67923e-06	8.51972e-05
BP	GO:0009617	response to bacterium	38/767	269/12314	1.69697e-06	8.51972e-05
BP	GO:0043534	blood vessel endothelial cell migration	17/767	73/12314	1.7459e-06	8.64693e-05
BP	GO:0050878	regulation of body fluid levels	27/767	160/12314	1.87322e-06	9.06606e-05
BP	GO:0035924	cellular response to vascular endothelial growth factor stimulus	12/767	38/12314	1.88e-06	9.06606e-05
BP	GO:0048010	vascular endothelial growth factor receptor signaling pathway	11/767	32/12314	1.96299e-06	9.3051e-05
BP	GO:0048704	embryonic skeletal system morphogenesis	16/767	66/12314	1.98681e-06	9.3051e-05
BP	GO:0003203	endocardial cushion morphogenesis	9/767	21/12314	2.00574e-06	9.3051e-05
BP	GO:0030574	collagen catabolic process	7/767	12/12314	2.12766e-06	9.55561e-05
BP	GO:0018108	peptidyl-tyrosine phosphorylation	34/767	230/12314	2.13242e-06	9.55561e-05
BP	GO:0045766	positive regulation of angiogenesis	19/767	90/12314	2.13795e-06	9.55561e-05
BP	GO:0001655	urogenital system development	33/767	220/12314	2.16684e-06	9.56803e-05
BP	GO:0007169	transmembrane receptor protein tyrosine kinase signaling pathway	48/767	382/12314	2.40548e-06	0.000104953
MF	GO:0008201	heparin binding	18/752	80/11653	2.45514e-06	0.000183522
BP	GO:0031214	biomineral tissue development	19/767	91/12314	2.54722e-06	0.000109225
BP	GO:0050918	positive chemotaxis	12/767	39/12314	2.563e-06	0.000109225
BP	GO:0002040	sprouting angiogenesis	17/767	75/12314	2.60572e-06	0.000109741
BP	GO:0038084	vascular endothelial growth factor signaling pathway	10/767	27/12314	2.64679e-06	0.000109741
BP	GO:0051707	response to other organism	50/767	406/12314	2.66492e-06	0.000109741
BP	GO:0018212	peptidyl-tyrosine modification	34/767	233/12314	2.86721e-06	0.000116759
BP	GO:0032963	collagen metabolic process	12/767	40/12314	3.4558e-06	0.000137669
BP	GO:0044259	multicellular organismal macromolecule metabolic process	12/767	40/12314	3.4558e-06	0.000137669
BP	GO:0051291	protein heterooligomerization	13/767	47/12314	3.73447e-06	0.00014717
BP	GO:0009607	response to biotic stimulus	51/767	423/12314	3.93276e-06	0.000153336
BP	GO:0061061	muscle structure development	47/767	378/12314	4.10045e-06	0.000158191
BP	GO:0048660	regulation of smooth muscle cell proliferation	15/767	62/12314	4.25609e-06	0.000162485
BP	GO:0044243	multicellular organismal catabolic process	7/767	13/12314	4.36189e-06	0.000164808
MF	GO:0005178	integrin binding	16/752	68/11653	4.76916e-06	0.000316884
BP	GO:0032722	positive regulation of chemokine production	9/767	23/12314	4.97924e-06	0.000184788
BP	GO:0007596	blood coagulation	19/767	95/12314	4.99155e-06	0.000184788
BP	GO:0010634	positive regulation of epithelial cell migration	18/767	87/12314	5.34073e-06	0.000193859
BP	GO:0048661	positive regulation of smooth muscle cell proliferation	11/767	35/12314	5.34235e-06	0.000193859
MF	GO:0061134	peptidase regulator activity	22/752	118/11653	5.48605e-06	0.000328066
BP	GO:0007599	hemostasis	19/767	96/12314	5.86673e-06	0.0002108
BP	GO:0033002	muscle cell proliferation	20/767	105/12314	6.19357e-06	0.000220383
BP	GO:0016337	single organismal cell-cell adhesion	39/767	295/12314	6.40705e-06	0.000225787
BP	GO:0010595	positive regulation of endothelial cell migration	15/767	64/12314	6.49134e-06	0.000226579
BP	GO:0050920	regulation of chemotaxis	22/767	124/12314	7.2448e-06	0.000250493
BP	GO:0043535	regulation of blood vessel endothelial cell migration	14/767	57/12314	7.33969e-06	0.000251401
BP	GO:0008217	regulation of blood pressure	18/767	89/12314	7.48142e-06	0.000253884
BP	GO:0090596	sensory organ morphogenesis	29/767	192/12314	7.74249e-06	0.000260332
BP	GO:0050817	coagulation	19/767	98/12314	8.04351e-06	0.000267995
BP	GO:0001516	prostaglandin biosynthetic process	7/767	14/12314	8.25482e-06	0.000270124
BP	GO:0046457	prostanoid biosynthetic process	7/767	14/12314	8.25482e-06	0.000270124
BP	GO:0001503	ossification	32/767	224/12314	8.7849e-06	0.000284926
MF	GO:0005126	cytokine receptor binding	24/752	140/11653	9.44828e-06	0.00049973
BP	GO:0030595	leukocyte chemotaxis	21/767	117/12314	9.66134e-06	0.000300036
BP	GO:0015671	oxygen transport	6/767	10/12314	9.68676e-06	0.000300036
BP	GO:0043252	sodium-independent organic anion transport	6/767	10/12314	9.68676e-06	0.000300036
BP	GO:0072012	glomerulus vasculature development	6/767	10/12314	9.68676e-06	0.000300036
BP	GO:0050921	positive regulation of chemotaxis	15/767	66/12314	9.71669e-06	0.000300036
BP	GO:0050727	regulation of inflammatory response	24/767	145/12314	9.74195e-06	0.000300036
MF	GO:0005520	insulin-like growth factor binding	9/752	24/11653	1.0028e-05	0.00049973
BP	GO:0001822	kidney development	27/767	175/12314	1.06388e-05	0.000324928
BP	GO:0070374	positive regulation of ERK1 and ERK2 cascade	24/767	146/12314	1.09865e-05	0.000327357
BP	GO:0003197	endocardial cushion development	10/767	31/12314	1.10757e-05	0.000327357
BP	GO:0060317	cardiac epithelial to mesenchymal transition	10/767	31/12314	1.10757e-05	0.000327357
BP	GO:0072132	mesenchyme morphogenesis	10/767	31/12314	1.10757e-05	0.000327357
BP	GO:0070371	ERK1 and ERK2 cascade	29/767	196/12314	1.16369e-05	0.000341193
BP	GO:0070372	regulation of ERK1 and ERK2 cascade	28/767	186/12314	1.18022e-05	0.000343294
MF	GO:0005344	oxygen transporter activity	6/752	10/11653	1.18811e-05	0.000507494
MF	GO:0015347	sodium-independent organic anion transmembrane transporter activity	6/752	10/11653	1.18811e-05	0.000507494
BP	GO:0035987	endodermal cell differentiation	10/767	32/12314	1.52178e-05	0.000436608
BP	GO:0050673	epithelial cell proliferation	32/767	230/12314	1.52485e-05	0.000436608
BP	GO:0002062	chondrocyte differentiation	17/767	85/12314	1.55863e-05	0.00044282
BP	GO:0035115	embryonic forelimb morphogenesis	9/767	26/12314	1.60678e-05	0.000446124
BP	GO:0046456	icosanoid biosynthetic process	9/767	26/12314	1.60678e-05	0.000446124
BP	GO:1901570	fatty acid derivative biosynthetic process	9/767	26/12314	1.60678e-05	0.000446124
BP	GO:0071345	cellular response to cytokine stimulus	48/767	410/12314	1.67023e-05	0.000460256
MF	GO:0001530	lipopolysaccharide binding	8/752	20/11653	1.819e-05	0.00067985
MF	GO:0005540	hyaluronic acid binding	8/752	20/11653	1.819e-05	0.00067985
BP	GO:0048017	inositol lipid-mediated signaling	18/767	95/12314	1.9269e-05	0.000527021
BP	GO:0042445	hormone metabolic process	19/767	104/12314	1.95946e-05	0.000528318
BP	GO:0034754	cellular hormone metabolic process	13/767	54/12314	1.96047e-05	0.000528318
BP	GO:0035589	G-protein coupled purinergic nucleotide receptor signaling pathway	6/767	11/12314	2.01865e-05	0.000536112
BP	GO:0042573	retinoic acid metabolic process	6/767	11/12314	2.01865e-05	0.000536112
BP	GO:0060443	mammary gland morphogenesis	10/767	33/12314	2.06255e-05	0.000543832
BP	GO:0008284	positive regulation of cell proliferation	55/767	497/12314	2.11053e-05	0.000552506
BP	GO:0048566	embryonic digestive tract development	9/767	27/12314	2.27783e-05	0.000592074
BP	GO:0002274	myeloid leukocyte activation	16/767	79/12314	2.33893e-05	0.000603674
MF	GO:0043177	organic acid binding	19/752	102/11653	2.397e-05	0.000777718
BP	GO:0035239	tube morphogenesis	33/767	246/12314	2.42075e-05	0.000618558
BP	GO:0018149	peptide cross-linking	7/767	16/12314	2.46411e-05	0.000618558
BP	GO:0042744	hydrogen peroxide catabolic process	7/767	16/12314	2.46411e-05	0.000618558
BP	GO:0050926	regulation of positive chemotaxis	7/767	16/12314	2.46411e-05	0.000618558
MF	GO:0001608	G-protein coupled nucleotide receptor activity	6/752	11/11653	2.47101e-05	0.000777718
MF	GO:0045028	G-protein coupled purinergic nucleotide receptor activity	6/752	11/11653	2.47101e-05	0.000777718
BP	GO:0048706	embryonic skeletal system development	17/767	88/12314	2.50969e-05	0.000621487
BP	GO:0055123	digestive system development	17/767	88/12314	2.50969e-05	0.000621487
CC	GO:0032432	actin filament bundle	12/774	49/12746	2.64626e-05	0.000687417
CC	GO:0008305	integrin complex	8/774	22/12746	2.65726e-05	0.000687417
BP	GO:0048565	digestive tract development	16/767	80/12314	2.75758e-05	0.000669964
BP	GO:0060349	bone morphogenesis	16/767	80/12314	2.75758e-05	0.000669964
BP	GO:0001706	endoderm formation	10/767	34/12314	2.76029e-05	0.000669964
MF	GO:0005125	cytokine activity	17/752	86/11653	2.87361e-05	0.000847874
BP	GO:0001936	regulation of endothelial cell proliferation	15/767	72/12314	2.94789e-05	0.000710789
BP	GO:0070167	regulation of biomineral tissue development	13/767	56/12314	2.97793e-05	0.000713341
BP	GO:0042476	odontogenesis	14/767	64/12314	3.03823e-05	0.00072306
MF	GO:0008083	growth factor activity	18/752	95/11653	3.07584e-05	0.000847874
MF	GO:0019199	transmembrane receptor protein kinase activity	15/752	70/11653	3.11927e-05	0.000847874
BP	GO:0090049	regulation of cell migration involved in sprouting angiogenesis	9/767	28/12314	3.1726e-05	0.000750165
CC	GO:0098644	complex of collagen trimers	6/774	12/12746	3.31198e-05	0.000687417
BP	GO:0044236	multicellular organism metabolic process	12/767	49/12314	3.39577e-05	0.000797789
CC	GO:0045121	membrane raft	21/774	130/12746	3.47621e-05	0.000687417
BP	GO:0034097	response to cytokine	50/767	446/12314	3.57403e-05	0.000834321
BP	GO:0050729	positive regulation of inflammatory response	11/767	42/12314	3.6688e-05	0.000851023
CC	GO:0001725	stress fiber	11/774	43/12746	3.69255e-05	0.000687417
CC	GO:0097517	contractile actin filament bundle	11/774	43/12746	3.69255e-05	0.000687417
BP	GO:0061437	renal system vasculature development	6/767	12/12314	3.82453e-05	0.000876057
BP	GO:0061440	kidney vasculature development	6/767	12/12314	3.82453e-05	0.000876057
CC	GO:0098636	protein complex involved in cell adhesion	8/774	23/12746	3.85874e-05	0.000687417
CC	GO:0098857	membrane microdomain	21/774	131/12746	3.90839e-05	0.000687417
BP	GO:0090287	regulation of cellular response to growth factor stimulus	27/767	188/12314	3.96397e-05	0.000896886
BP	GO:0042474	middle ear morphogenesis	7/767	17/12314	3.96441e-05	0.000896886
BP	GO:0001775	cell activation	51/767	462/12314	4.50069e-05	0.00101196
BP	GO:0042742	defense response to bacterium	17/767	92/12314	4.56378e-05	0.00101989
BP	GO:0090092	regulation of transmembrane receptor protein serine/threonine kinase signaling pathway	25/767	169/12314	4.61589e-05	0.00102138
BP	GO:0006636	unsaturated fatty acid biosynthetic process	8/767	23/12314	4.62617e-05	0.00102138
MF	GO:0050839	cell adhesion molecule binding	22/752	135/11653	4.93347e-05	0.0012827
BP	GO:0042692	muscle cell differentiation	32/767	244/12314	5.0202e-05	0.00110174
BP	GO:0003151	outflow tract morphogenesis	12/767	51/12314	5.2076e-05	0.00112934
BP	GO:0060389	pathway-restricted SMAD protein phosphorylation	12/767	51/12314	5.2076e-05	0.00112934
BP	GO:0072006	nephron development	17/767	93/12314	5.26692e-05	0.00113549
MF	GO:0030414	peptidase inhibitor activity	18/752	99/11653	5.45497e-05	0.0013592
BP	GO:0048754	branching morphogenesis of an epithelial tube	19/767	112/12314	5.71296e-05	0.00122444
BP	GO:0002548	monocyte chemotaxis	9/767	30/12314	5.87099e-05	0.001251
BP	GO:0001935	endothelial cell proliferation	16/767	85/12314	6.00929e-05	0.00127307
BP	GO:0048015	phosphatidylinositol-mediated signaling	17/767	94/12314	6.06405e-05	0.00127728
BP	GO:0035590	purinergic nucleotide receptor signaling pathway	7/767	18/12314	6.13976e-05	0.00128584
BP	GO:0060986	endocrine hormone secretion	10/767	37/12314	6.18266e-05	0.00128747
MF	GO:0061135	endopeptidase regulator activity	18/752	100/11653	6.25962e-05	0.00148416
BP	GO:0007178	transmembrane receptor protein serine/threonine kinase signaling pathway	31/767	236/12314	6.35726e-05	0.00131297
BP	GO:0044057	regulation of system process	32/767	247/12314	6.37678e-05	0.00131297
MF	GO:0008237	metallopeptidase activity	23/752	147/11653	6.45287e-05	0.00148416
BP	GO:0014033	neural crest cell differentiation	15/767	77/12314	6.72644e-05	0.00136958
BP	GO:0090100	positive regulation of transmembrane receptor protein serine/threonine kinase signaling pathway	15/767	77/12314	6.72644e-05	0.00136958
BP	GO:0048732	gland development	34/767	270/12314	6.78353e-05	0.00137357
BP	GO:0010466	negative regulation of peptidase activity	21/767	133/12314	7.06434e-05	0.00142257
MF	GO:0038024	cargo receptor activity	12/752	51/11653	7.32262e-05	0.00162183
BP	GO:0008285	negative regulation of cell proliferation	42/767	363/12314	7.35189e-05	0.00147239
BP	GO:0006869	lipid transport	30/767	227/12314	7.41937e-05	0.00147783
BP	GO:1904888	cranial skeletal system development	12/767	53/12314	7.8005e-05	0.00153727
BP	GO:0003416	endochondral bone growth	9/767	31/12314	7.81967e-05	0.00153727
BP	GO:0010862	positive regulation of pathway-restricted SMAD protein phosphorylation	10/767	38/12314	7.92752e-05	0.00153727
BP	GO:0032602	chemokine production	10/767	38/12314	7.92752e-05	0.00153727
BP	GO:0071674	mononuclear cell migration	10/767	38/12314	7.92752e-05	0.00153727
BP	GO:0070663	regulation of leukocyte proliferation	19/767	115/12314	8.27595e-05	0.00159639
MF	GO:0042056	chemoattractant activity	8/752	24/11653	8.42529e-05	0.0017994
BP	GO:0010876	lipid localization	32/767	251/12314	8.69953e-05	0.00166931
BP	GO:0014909	smooth muscle cell migration	8/767	25/12314	9.12808e-05	0.00174242
BP	GO:0060021	palate development	13/767	62/12314	9.25487e-05	0.00175747
BP	GO:0014066	regulation of phosphatidylinositol 3-kinase signaling	12/767	54/12314	9.46908e-05	0.00178887
BP	GO:0050865	regulation of cell activation	34/767	275/12314	9.78863e-05	0.00183976
BP	GO:0006690	icosanoid metabolic process	10/767	39/12314	0.000100729	0.00187397
BP	GO:1901568	fatty acid derivative metabolic process	10/767	39/12314	0.000100729	0.00187397
BP	GO:0014032	neural crest cell development	14/767	71/12314	0.000101812	0.00188454
BP	GO:0098868	bone growth	9/767	32/12314	0.000102841	0.00189129
BP	GO:0043583	ear development	24/767	167/12314	0.000103724	0.00189129
BP	GO:0050900	leukocyte migration	24/767	167/12314	0.000103724	0.00189129
BP	GO:0060537	muscle tissue development	33/767	265/12314	0.000107407	0.00194874
BP	GO:0050776	regulation of immune response	43/767	382/12314	0.000113965	0.00205754
BP	GO:0035108	limb morphogenesis	19/767	118/12314	0.000118074	0.00212129
BP	GO:0007160	cell-matrix adhesion	20/767	128/12314	0.000121	0.00216324
MF	GO:0004866	endopeptidase inhibitor activity	17/752	96/11653	0.000122602	0.00252813
BP	GO:0001704	formation of primary germ layer	15/767	81/12314	0.00012304	0.00218904
BP	GO:0070206	protein trimerization	8/767	26/12314	0.000124709	0.00219739
BP	GO:1905207	regulation of cardiocyte differentiation	8/767	26/12314	0.000124709	0.00219739
BP	GO:0035265	organ growth	18/767	109/12314	0.000127152	0.00222972
BP	GO:0045596	negative regulation of cell differentiation	45/767	408/12314	0.000128124	0.00223607
BP	GO:0035107	appendage morphogenesis	19/767	119/12314	0.000132494	0.00230137
BP	GO:0006692	prostanoid metabolic process	7/767	20/12314	0.000133988	0.0023016
BP	GO:0006693	prostaglandin metabolic process	7/767	20/12314	0.000133988	0.0023016
BP	GO:0030326	embryonic limb morphogenesis	17/767	100/12314	0.000134818	0.0023016
BP	GO:0010951	negative regulation of endopeptidase activity	20/767	129/12314	0.000135019	0.0023016
MF	GO:0019825	oxygen binding	6/752	14/11653	0.000135754	0.00270602
BP	GO:0030500	regulation of bone mineralization	11/767	48/12314	0.000137427	0.0023318
BP	GO:0032944	regulation of mononuclear cell proliferation	18/767	110/12314	0.000143377	0.00241044
BP	GO:0050670	regulation of lymphocyte proliferation	18/767	110/12314	0.000143377	0.00241044
BP	GO:0007369	gastrulation	19/767	120/12314	0.000148441	0.00248418
CC	GO:0043292	contractile fiber	19/774	123/12746	0.000149561	0.00248437
BP	GO:0035113	embryonic appendage morphogenesis	17/767	101/12314	0.000152899	0.00253771
BP	GO:0002009	morphogenesis of an epithelium	37/767	316/12314	0.000153024	0.00253771
BP	GO:0014068	positive regulation of phosphatidylinositol 3-kinase signaling	10/767	41/12314	0.000158584	0.00260632
BP	GO:1903670	regulation of sprouting angiogenesis	10/767	41/12314	0.000158584	0.00260632
BP	GO:0003206	cardiac chamber morphogenesis	16/767	92/12314	0.000160069	0.00261899
CC	GO:0042641	actomyosin	11/774	50/12746	0.000162391	0.00255551
BP	GO:0001570	vasculogenesis	11/767	49/12314	0.000167378	0.0027064
BP	GO:0030278	regulation of ossification	20/767	131/12314	0.000167417	0.0027064
BP	GO:0035116	embryonic hindlimb morphogenesis	8/767	27/12314	0.000167627	0.0027064
MF	GO:0005160	transforming growth factor beta receptor binding	10/752	40/11653	0.000169665	0.00327289
BP	GO:0032642	regulation of chemokine production	9/767	34/12314	0.000171856	0.00273848
BP	GO:0035136	forelimb morphogenesis	9/767	34/12314	0.000171856	0.00273848
BP	GO:0090183	regulation of kidney development	9/767	34/12314	0.000171856	0.00273848
BP	GO:0007204	positive regulation of cytosolic calcium ion concentration	23/767	162/12314	0.000172763	0.00274103
CC	GO:0098589	membrane region	23/774	166/12746	0.000172937	0.0025854
BP	GO:0003272	endocardial cushion formation	6/767	15/12314	0.000176175	0.00277116
BP	GO:0050927	positive regulation of positive chemotaxis	6/767	15/12314	0.000176175	0.00277116
BP	GO:0032274	gonadotropin secretion	5/767	10/12314	0.000179226	0.00277157
BP	GO:0050930	induction of positive chemotaxis	5/767	10/12314	0.000179226	0.00277157
BP	GO:1904738	vascular associated smooth muscle cell migration	5/767	10/12314	0.000179226	0.00277157
BP	GO:1904752	regulation of vascular associated smooth muscle cell migration	5/767	10/12314	0.000179226	0.00277157
MF	GO:0004867	serine-type endopeptidase inhibitor activity	11/752	48/11653	0.000187464	0.00350324
BP	GO:0014031	mesenchymal cell development	14/767	75/12314	0.000188093	0.00289647
BP	GO:0002688	regulation of leukocyte chemotaxis	12/767	58/12314	0.000195679	0.00300068
BP	GO:0045321	leukocyte activation	44/767	404/12314	0.000201834	0.00307854
BP	GO:0001938	positive regulation of endothelial cell proliferation	11/767	50/12314	0.00020269	0.00307854
BP	GO:0098542	defense response to other organism	25/767	185/12314	0.000203276	0.00307854
BP	GO:0060562	epithelial tube morphogenesis	28/767	218/12314	0.000208269	0.00314117
MF	GO:0030545	receptor regulator activity	10/752	41/11653	0.000211593	0.00355398
BP	GO:0001656	metanephros development	13/767	67/12314	0.000211819	0.00318162
MF	GO:0033612	receptor serine/threonine kinase binding	5/752	10/11653	0.000211838	0.00355398
MF	GO:0070696	transmembrane receptor protein serine/threonine kinase binding	5/752	10/11653	0.000211838	0.00355398
MF	GO:0030547	receptor inhibitor activity	6/752	15/11653	0.000213952	0.00355398
BP	GO:0048864	stem cell development	14/767	76/12314	0.000217603	0.00325516
BP	GO:0048048	embryonic eye morphogenesis	8/767	28/12314	0.000221987	0.0032985
BP	GO:0002250	adaptive immune response	21/767	144/12314	0.0002241	0.0032985
BP	GO:0048863	stem cell differentiation	21/767	144/12314	0.0002241	0.0032985
BP	GO:0060173	limb development	21/767	144/12314	0.0002241	0.0032985
MF	GO:0050840	extracellular matrix binding	9/752	34/11653	0.000224257	0.0035918
MF	GO:0004714	transmembrane receptor protein tyrosine kinase activity	12/752	57/11653	0.000228242	0.0035918
BP	GO:0007162	negative regulation of cell adhesion	22/767	155/12314	0.000238302	0.0034935
BP	GO:0002690	positive regulation of leukocyte chemotaxis	10/767	43/12314	0.000242167	0.0035287
BP	GO:0040008	regulation of growth	41/767	371/12314	0.000242628	0.0035287
BP	GO:0048736	appendage development	21/767	145/12314	0.000247069	0.00357908
BP	GO:0043009	chordate embryonic development	45/767	421/12314	0.000261724	0.00377645
BP	GO:0014910	regulation of smooth muscle cell migration	7/767	22/12314	0.000264142	0.00378157
BP	GO:0050829	defense response to Gram-negative bacterium	7/767	22/12314	0.000264142	0.00378157
BP	GO:0003433	chondrocyte development involved in endochondral bone morphogenesis	6/767	16/12314	0.000267095	0.00380896
BP	GO:0010463	mesenchymal cell proliferation	9/767	36/12314	0.000275692	0.00390119
BP	GO:0033559	unsaturated fatty acid metabolic process	9/767	36/12314	0.000275692	0.00390119
CC	GO:0005614	interstitial matrix	5/774	11/12746	0.000276841	0.00394168
BP	GO:0001666	response to hypoxia	18/767	116/12314	0.000284435	0.00400943
BP	GO:0009792	embryo development ending in birth or egg hatching	46/767	435/12314	0.000286054	0.00401682
BP	GO:0001523	retinoid metabolic process	8/767	29/12314	0.00028999	0.00405654
BP	GO:0001763	morphogenesis of a branching structure	21/767	147/12314	0.000299284	0.00417063
BP	GO:0061138	morphogenesis of a branching epithelium	20/767	137/12314	0.000309187	0.00429231
BP	GO:0002825	regulation of T-helper 1 type immune response	5/767	11/12314	0.000311759	0.00429547
BP	GO:0090185	negative regulation of kidney development	5/767	11/12314	0.000311759	0.00429547
BP	GO:0036293	response to decreased oxygen levels	18/767	117/12314	0.000317049	0.004352
MF	GO:0001968	fibronectin binding	6/752	16/11653	0.000323731	0.00496388
BP	GO:0032946	positive regulation of mononuclear cell proliferation	13/767	70/12314	0.000333402	0.00454245
BP	GO:0050671	positive regulation of lymphocyte proliferation	13/767	70/12314	0.000333402	0.00454245
BP	GO:0001654	eye development	30/767	247/12314	0.000336785	0.00457155
BP	GO:0002042	cell migration involved in sprouting angiogenesis	9/767	37/12314	0.000344434	0.00464099
BP	GO:0032835	glomerulus development	9/767	37/12314	0.000344434	0.00464099
BP	GO:0007492	endoderm development	11/767	53/12314	0.000348619	0.00465871
BP	GO:0030593	neutrophil chemotaxis	11/767	53/12314	0.000348619	0.00465871
BP	GO:0002694	regulation of leukocyte activation	31/767	259/12314	0.000349562	0.00465871
BP	GO:0042743	hydrogen peroxide metabolic process	7/767	23/12314	0.000359465	0.00477333
BP	GO:0071715	icosanoid transport	8/767	30/12314	0.000374092	0.00493183
BP	GO:1901571	fatty acid derivative transport	8/767	30/12314	0.000374092	0.00493183
BP	GO:0001837	epithelial to mesenchymal transition	16/767	99/12314	0.000381827	0.00498997
BP	GO:0015718	monocarboxylic acid transport	16/767	99/12314	0.000381827	0.00498997
BP	GO:0016049	cell growth	32/767	272/12314	0.00038468	0.00498997
BP	GO:0060993	kidney morphogenesis	13/767	71/12314	0.00038531	0.00498997
BP	GO:0097530	granulocyte migration	13/767	71/12314	0.00038531	0.00498997
BP	GO:0003148	outflow tract septum morphogenesis	6/767	17/12314	0.000391159	0.00504276
BP	GO:0003205	cardiac chamber development	18/767	119/12314	0.000392138	0.00504276
CC	GO:0045178	basal part of cell	8/774	31/12746	0.000402388	0.00546882
BP	GO:0031347	regulation of defense response	32/767	273/12314	0.000410585	0.00526152
BP	GO:0060411	cardiac septum morphogenesis	11/767	54/12314	0.000413578	0.00527082
BP	GO:0003013	circulatory system process	30/767	250/12314	0.000414187	0.00527082
BP	GO:0050679	positive regulation of epithelial cell proliferation	16/767	100/12314	0.000428876	0.00543886
BP	GO:2000027	regulation of organ morphogenesis	18/767	120/12314	0.000435144	0.00549932
BP	GO:0071621	granulocyte chemotaxis	12/767	63/12314	0.000439675	0.00553749
BP	GO:0061326	renal tubule development	13/767	72/12314	0.000443929	0.00557192
MF	GO:0004713	protein tyrosine kinase activity	17/752	107/11653	0.000469108	0.00673708
MF	GO:0001614	purinergic nucleotide receptor activity	6/752	17/11653	0.000473173	0.00673708
MF	GO:0016502	nucleotide receptor activity	6/752	17/11653	0.000473173	0.00673708
BP	GO:0010718	positive regulation of epithelial to mesenchymal transition	8/767	31/12314	0.000477012	0.00590625
BP	GO:0016101	diterpenoid metabolic process	8/767	31/12314	0.000477012	0.00590625
BP	GO:1904705	regulation of vascular smooth muscle cell proliferation	8/767	31/12314	0.000477012	0.00590625
BP	GO:1990874	vascular smooth muscle cell proliferation	8/767	31/12314	0.000477012	0.00590625
BP	GO:0002460	adaptive immune response based on somatic recombination of immune receptors built from immunoglobulin superfamily domains	18/767	121/12314	0.00048217	0.00595001
CC	GO:0098797	plasma membrane protein complex	23/774	178/12746	0.000483392	0.00628409
BP	GO:0015721	bile acid and bile salt transport	5/767	12/12314	0.000507125	0.00623696
BP	GO:0070661	leukocyte proliferation	21/767	153/12314	0.000518192	0.00635175
BP	GO:0060393	regulation of pathway-restricted SMAD protein phosphorylation	10/767	47/12314	0.000521637	0.00636549
BP	GO:0048701	embryonic cranial skeleton morphogenesis	9/767	39/12314	0.000524523	0.00636549
BP	GO:0071695	anatomical structure maturation	9/767	39/12314	0.000524523	0.00636549
BP	GO:0050678	regulation of epithelial cell proliferation	24/767	186/12314	0.000539173	0.00650023
BP	GO:0051271	negative regulation of cellular component movement	24/767	186/12314	0.000539173	0.00650023
BP	GO:0043408	regulation of MAPK cascade	48/767	473/12314	0.000544348	0.0065411
BP	GO:0030947	regulation of vascular endothelial growth factor receptor signaling pathway	6/767	18/12314	0.000556039	0.00661651
BP	GO:0061217	regulation of mesonephros development	6/767	18/12314	0.000556039	0.00661651
BP	GO:1905209	positive regulation of cardiocyte differentiation	6/767	18/12314	0.000556039	0.00661651
BP	GO:0045667	regulation of osteoblast differentiation	14/767	83/12314	0.00055883	0.0066282
BP	GO:0008015	blood circulation	29/767	243/12314	0.000562164	0.00664623
BP	GO:0070665	positive regulation of leukocyte proliferation	13/767	74/12314	0.000584069	0.006883
BP	GO:0042471	ear morphogenesis	15/767	93/12314	0.000588239	0.00690992
BP	GO:0050873	brown fat cell differentiation	8/767	32/12314	0.000601736	0.00704589
CC	GO:0042383	sarcolemma	12/774	67/12746	0.000628753	0.00783322
BP	GO:2000826	regulation of heart morphogenesis	7/767	25/12314	0.000631803	0.00737439
BP	GO:0050866	negative regulation of cell activation	15/767	94/12314	0.000660558	0.00768553
MF	GO:0004222	metalloendopeptidase activity	15/752	91/11653	0.000669053	0.00930451
BP	GO:0072028	nephron morphogenesis	11/767	57/12314	0.000672175	0.00779595
CC	GO:0030016	myofibril	17/774	117/12746	0.000679128	0.00812237
BP	GO:0022407	regulation of cell-cell adhesion	26/767	212/12314	0.000707212	0.00817644
BP	GO:0002685	regulation of leukocyte migration	14/767	85/12314	0.000715355	0.00824457
BP	GO:0001558	regulation of cell growth	27/767	224/12314	0.000737478	0.0084729
BP	GO:0003044	regulation of systemic arterial blood pressure mediated by a chemical signal	8/767	33/12314	0.000751517	0.00850096
BP	GO:0006721	terpenoid metabolic process	8/767	33/12314	0.000751517	0.00850096
BP	GO:0042116	macrophage activation	8/767	33/12314	0.000751517	0.00850096
BP	GO:0060351	cartilage development involved in endochondral bone morphogenesis	8/767	33/12314	0.000751517	0.00850096
BP	GO:0070169	positive regulation of biomineral tissue development	8/767	33/12314	0.000751517	0.00850096
BP	GO:0043537	negative regulation of blood vessel endothelial cell migration	6/767	19/12314	0.000770206	0.00865891
BP	GO:0061037	negative regulation of cartilage development	6/767	19/12314	0.000770206	0.00865891
BP	GO:0048799	animal organ maturation	5/767	13/12314	0.000782023	0.00873022
BP	GO:0090025	regulation of monocyte chemotaxis	5/767	13/12314	0.000782023	0.00873022
BP	GO:0061333	renal tubule morphogenesis	11/767	58/12314	0.000783695	0.00873022
BP	GO:0040013	negative regulation of locomotion	24/767	191/12314	0.000791583	0.00879137
BP	GO:0050778	positive regulation of immune response	35/767	320/12314	0.000815411	0.00900982
BP	GO:0003417	growth plate cartilage development	7/767	26/12314	0.000818627	0.00900982
BP	GO:0019730	antimicrobial humoral response	7/767	26/12314	0.000818627	0.00900982
CC	GO:0098802	plasma membrane receptor complex	17/774	119/12746	0.000826409	0.00950371
BP	GO:0002696	positive regulation of leukocyte activation	21/767	159/12314	0.000864826	0.0094862
BP	GO:0070482	response to oxygen levels	18/767	127/12314	0.000867088	0.0094862
BP	GO:0007229	integrin-mediated signaling pathway	10/767	50/12314	0.00087371	0.0095302
MF	GO:1901681	sulfur compound binding	18/752	123/11653	0.000886999	0.011693
BP	GO:0072080	nephron tubule development	12/767	68/12314	0.000901624	0.0098055
BP	GO:1990266	neutrophil migration	11/767	59/12314	0.000910137	0.00986879
BP	GO:0051259	protein oligomerization	32/767	286/12314	0.000918334	0.0099283
MF	GO:0050431	transforming growth factor beta binding	5/752	13/11653	0.000919017	0.011693
MF	GO:0071813	lipoprotein particle binding	5/752	13/11653	0.000919017	0.011693
MF	GO:0071814	protein-lipid complex binding	5/752	13/11653	0.000919017	0.011693
MF	GO:0004601	peroxidase activity	8/752	33/11653	0.000947441	0.0118035
BP	GO:0052547	regulation of peptidase activity	27/767	228/12314	0.000967037	0.0104241
MF	GO:0016209	antioxidant activity	10/752	49/11653	0.000970711	0.0118466
BP	GO:0003279	cardiac septum development	13/767	78/12314	0.000978101	0.0104817
BP	GO:0072009	nephron epithelium development	13/767	78/12314	0.000978101	0.0104817
BP	GO:0030855	epithelial cell differentiation	37/767	348/12314	0.000992199	0.0106018
CC	GO:0045177	apical part of cell	22/774	176/12746	0.000995678	0.01096
BP	GO:0035051	cardiocyte differentiation	14/767	88/12314	0.00101873	0.010828
BP	GO:0001818	negative regulation of cytokine production	16/767	108/12314	0.00101928	0.010828
CC	GO:0016324	apical plasma membrane	18/774	132/12746	0.00102635	0.01096
BP	GO:0003014	renal system process	10/767	51/12314	0.00102727	0.01085
BP	GO:0003073	regulation of systemic arterial blood pressure	10/767	51/12314	0.00102727	0.01085
BP	GO:0035588	G-protein coupled purinergic receptor signaling pathway	6/767	20/12314	0.00104287	0.0109831
BP	GO:0035587	purinergic receptor signaling pathway	7/767	27/12314	0.00104648	0.0109895
BP	GO:0034446	substrate adhesion-dependent cell spreading	11/767	60/12314	0.00105299	0.0109949
BP	GO:0098869	cellular oxidant detoxification	11/767	60/12314	0.00105299	0.0109949
BP	GO:0050867	positive regulation of cell activation	21/767	162/12314	0.00110298	0.0114842
BP	GO:0034109	homotypic cell-cell adhesion	8/767	35/12314	0.00114059	0.011763
BP	GO:0035137	hindlimb morphogenesis	8/767	35/12314	0.00114059	0.011763
BP	GO:0043536	positive regulation of blood vessel endothelial cell migration	8/767	35/12314	0.00114059	0.011763
BP	GO:0030323	respiratory tube development	18/767	130/12314	0.0011426	0.011763
BP	GO:0007517	muscle organ development	26/767	219/12314	0.00114758	0.0117812
BP	GO:0060541	respiratory system development	19/767	141/12314	0.00117512	0.0120302
BP	GO:0021700	developmental maturation	21/767	163/12314	0.00119397	0.0121891
BP	GO:1990748	cellular detoxification	11/767	61/12314	0.00121384	0.0123576
BP	GO:0022409	positive regulation of cell-cell adhesion	16/767	110/12314	0.00124493	0.0126199
BP	GO:0014065	phosphatidylinositol 3-kinase signaling	13/767	80/12314	0.0012465	0.0126199
BP	GO:0051480	regulation of cytosolic calcium ion concentration	23/767	186/12314	0.00125529	0.0126739
BP	GO:0044283	small molecule biosynthetic process	34/767	316/12314	0.00127801	0.0128336
BP	GO:0009914	hormone transport	22/767	175/12314	0.00127811	0.0128336
CC	GO:0044449	contractile fiber part	16/774	113/12746	0.00127996	0.0131969
BP	GO:0032309	icosanoid secretion	7/767	28/12314	0.00132131	0.0132311
BP	GO:0030168	platelet activation	9/767	44/12314	0.00132692	0.0132511
BP	GO:0098754	detoxification	11/767	62/12314	0.00139436	0.013814
BP	GO:0002687	positive regulation of leukocyte migration	10/767	53/12314	0.00140074	0.013814
BP	GO:0042733	embryonic digit morphogenesis	10/767	53/12314	0.00140074	0.013814
BP	GO:0060350	endochondral bone morphogenesis	10/767	53/12314	0.00140074	0.013814
BP	GO:0030879	mammary gland development	13/767	81/12314	0.00140213	0.013814
BP	GO:0072073	kidney epithelium development	15/767	101/12314	0.00141073	0.0138615
BP	GO:0045995	regulation of embryonic development	14/767	91/12314	0.00142358	0.0139132
BP	GO:0048771	tissue remodeling	14/767	91/12314	0.00142358	0.0139132
BP	GO:0051145	smooth muscle cell differentiation	9/767	45/12314	0.0015687	0.0152906
MF	GO:0005179	hormone activity	12/752	70/11653	0.00158893	0.0190036
BP	GO:0016053	organic acid biosynthetic process	22/767	178/12314	0.00159583	0.0154728
BP	GO:0046394	carboxylic acid biosynthetic process	22/767	178/12314	0.00159583	0.0154728
CC	GO:0099080	supramolecular complex	47/774	497/12746	0.00162599	0.0156829
CC	GO:0099081	supramolecular polymer	47/774	497/12746	0.00162599	0.0156829
BP	GO:0043410	positive regulation of MAPK cascade	35/767	333/12314	0.00163907	0.0157019
BP	GO:0042481	regulation of odontogenesis	5/767	15/12314	0.00164366	0.0157019
BP	GO:0048557	embryonic digestive tract morphogenesis	5/767	15/12314	0.00164366	0.0157019
BP	GO:0090050	positive regulation of cell migration involved in sprouting angiogenesis	5/767	15/12314	0.00164366	0.0157019
BP	GO:0010596	negative regulation of endothelial cell migration	7/767	29/12314	0.00164945	0.0157019
BP	GO:0030501	positive regulation of bone mineralization	7/767	29/12314	0.00164945	0.0157019
BP	GO:0048286	lung alveolus development	7/767	29/12314	0.00164945	0.0157019
MF	GO:0035586	purinergic receptor activity	6/752	21/11653	0.0016611	0.0191026
MF	GO:1901618	organic hydroxy compound transmembrane transporter activity	6/752	21/11653	0.0016611	0.0191026
BP	GO:0002063	chondrocyte development	8/767	37/12314	0.0016755	0.0158675
BP	GO:0046427	positive regulation of JAK-STAT cascade	8/767	37/12314	0.0016755	0.0158675
BP	GO:0001649	osteoblast differentiation	17/767	124/12314	0.0017287	0.0163291
BP	GO:0014706	striated muscle tissue development	28/767	249/12314	0.00173513	0.0163477
BP	GO:1903039	positive regulation of leukocyte cell-cell adhesion	14/767	93/12314	0.00176195	0.0165579
BP	GO:0050801	ion homeostasis	45/767	461/12314	0.00177067	0.0165972
CC	GO:0015629	actin cytoskeleton	36/774	356/12746	0.00180185	0.0168361
BP	GO:0003413	chondrocyte differentiation involved in endochondral bone morphogenesis	6/767	22/12314	0.00180384	0.0167369
BP	GO:0030851	granulocyte differentiation	6/767	22/12314	0.00180384	0.0167369
BP	GO:0071675	regulation of mononuclear cell migration	6/767	22/12314	0.00180384	0.0167369
BP	GO:1901890	positive regulation of cell junction assembly	6/767	22/12314	0.00180384	0.0167369
BP	GO:0006939	smooth muscle contraction	11/767	64/12314	0.00182155	0.0168586
BP	GO:0072078	nephron tubule morphogenesis	10/767	55/12314	0.0018777	0.0173344
BP	GO:0043010	camera-type eye development	25/767	215/12314	0.00189323	0.0174339
BP	GO:0048592	eye morphogenesis	15/767	104/12314	0.00190258	0.0174761
BP	GO:0015849	organic acid transport	23/767	192/12314	0.00191744	0.0175248
BP	GO:0046942	carboxylic acid transport	23/767	192/12314	0.00191744	0.0175248
BP	GO:0045834	positive regulation of lipid metabolic process	12/767	74/12314	0.0019301	0.0175965
BP	GO:0033627	cell adhesion mediated by integrin	8/767	38/12314	0.00200851	0.0182208
BP	GO:1904894	positive regulation of STAT cascade	8/767	38/12314	0.00200851	0.0182208
BP	GO:0031076	embryonic camera-type eye development	7/767	30/12314	0.00203761	0.0183937
BP	GO:0034113	heterotypic cell-cell adhesion	7/767	30/12314	0.00203761	0.0183937
BP	GO:2000146	negative regulation of cell motility	20/767	159/12314	0.00206742	0.0186127
BP	GO:0032675	regulation of interleukin-6 production	11/767	65/12314	0.00207203	0.0186127
MF	GO:0008028	monocarboxylic acid transmembrane transporter activity	8/752	37/11653	0.00209557	0.0236444
BP	GO:0072088	nephron epithelium morphogenesis	10/767	56/12314	0.00216107	0.0193494
BP	GO:0022408	negative regulation of cell-cell adhesion	14/767	95/12314	0.00216459	0.0193494
BP	GO:0001823	mesonephros development	12/767	75/12314	0.00217067	0.0193565
BP	GO:0030324	lung development	17/767	127/12314	0.00224365	0.0197895
BP	GO:0022617	extracellular matrix disassembly	5/767	16/12314	0.00226938	0.0197895
BP	GO:0042088	T-helper 1 type immune response	5/767	16/12314	0.00226938	0.0197895
BP	GO:0043567	regulation of insulin-like growth factor receptor signaling pathway	5/767	16/12314	0.00226938	0.0197895
BP	GO:0090189	regulation of branching involved in ureteric bud morphogenesis	5/767	16/12314	0.00226938	0.0197895
BP	GO:0032720	negative regulation of tumor necrosis factor production	6/767	23/12314	0.00231362	0.0197895
BP	GO:0050482	arachidonic acid secretion	6/767	23/12314	0.00231362	0.0197895
BP	GO:0085029	extracellular matrix assembly	6/767	23/12314	0.00231362	0.0197895
BP	GO:1903556	negative regulation of tumor necrosis factor superfamily cytokine production	6/767	23/12314	0.00231362	0.0197895
BP	GO:1903963	arachidonate transport	6/767	23/12314	0.00231362	0.0197895
BP	GO:0010935	regulation of macrophage cytokine production	4/767	10/12314	0.00231642	0.0197895
BP	GO:0042574	retinal metabolic process	4/767	10/12314	0.00231642	0.0197895
BP	GO:0043931	ossification involved in bone maturation	4/767	10/12314	0.00231642	0.0197895
BP	GO:0070977	bone maturation	4/767	10/12314	0.00231642	0.0197895
BP	GO:0071677	positive regulation of mononuclear cell migration	4/767	10/12314	0.00231642	0.0197895
BP	GO:0072224	metanephric glomerulus development	4/767	10/12314	0.00231642	0.0197895
BP	GO:1900115	extracellular regulation of signal transduction	4/767	10/12314	0.00231642	0.0197895
BP	GO:1900116	extracellular negative regulation of signal transduction	4/767	10/12314	0.00231642	0.0197895
BP	GO:0045778	positive regulation of ossification	11/767	66/12314	0.00234978	0.0200278
CC	GO:0099512	supramolecular fiber	46/774	493/12746	0.00236581	0.0214356
MF	GO:0020037	heme binding	16/752	113/11653	0.00237513	0.0263024
BP	GO:0002695	negative regulation of leukocyte activation	13/767	86/12314	0.00244232	0.0207682
CC	GO:0044853	plasma membrane raft	9/774	49/12746	0.00245328	0.0215745
BP	GO:0032680	regulation of tumor necrosis factor production	10/767	57/12314	0.00247786	0.0209248
BP	GO:0045445	myoblast differentiation	10/767	57/12314	0.00247786	0.0209248
BP	GO:1903555	regulation of tumor necrosis factor superfamily cytokine production	10/767	57/12314	0.00247786	0.0209248
BP	GO:0042475	odontogenesis of dentin-containing tooth	9/767	48/12314	0.00251217	0.0210689
BP	GO:0072171	mesonephric tubule morphogenesis	9/767	48/12314	0.00251217	0.0210689
BP	GO:1902106	negative regulation of leukocyte differentiation	9/767	48/12314	0.00251217	0.0210689
BP	GO:0071396	cellular response to lipid	31/767	292/12314	0.00252608	0.0211372
MF	GO:0030169	low-density lipoprotein particle binding	4/752	10/11653	0.00263912	0.0273408
MF	GO:0031005	filamin binding	4/752	10/11653	0.00263912	0.0273408
MF	GO:0043236	laminin binding	5/752	16/11653	0.00265179	0.0273408
MF	GO:0048020	CCR chemokine receptor binding	5/752	16/11653	0.00265179	0.0273408
BP	GO:0050730	regulation of peptidyl-tyrosine phosphorylation	18/767	140/12314	0.00265731	0.0221342
BP	GO:0072593	reactive oxygen species metabolic process	18/767	140/12314	0.00265731	0.0221342
BP	GO:0048589	developmental growth	42/767	432/12314	0.00267478	0.0222292
BP	GO:0022612	gland morphogenesis	13/767	87/12314	0.00271196	0.0224872
BP	GO:0007200	phospholipase C-activating G-protein coupled receptor signaling pathway	10/767	58/12314	0.00283081	0.023367
BP	GO:0046887	positive regulation of hormone secretion	10/767	58/12314	0.00283081	0.023367
BP	GO:0003012	muscle system process	23/767	198/12314	0.00285669	0.0235276
BP	GO:0048738	cardiac muscle tissue development	17/767	130/12314	0.00288103	0.0236749
BP	GO:0035270	endocrine system development	14/767	98/12314	0.0029088	0.0237615
BP	GO:0071229	cellular response to acid chemical	14/767	98/12314	0.0029088	0.0237615
BP	GO:0042698	ovulation cycle	9/767	49/12314	0.00291102	0.0237615
BP	GO:0019932	second-messenger-mediated signaling	20/767	164/12314	0.00298381	0.0243015
MF	GO:0005198	structural molecule activity	48/752	496/11653	0.00304635	0.0308766
BP	GO:0007184	SMAD protein import into nucleus	5/767	17/12314	0.00305197	0.0246376
BP	GO:0060390	regulation of SMAD protein import into nucleus	5/767	17/12314	0.00305197	0.0246376
BP	GO:0060536	cartilage morphogenesis	5/767	17/12314	0.00305197	0.0246376
BP	GO:0060571	morphogenesis of an epithelial fold	5/767	17/12314	0.00305197	0.0246376
BP	GO:0009952	anterior/posterior pattern specification	18/767	142/12314	0.00310569	0.0249408
BP	GO:0051251	positive regulation of lymphocyte activation	18/767	142/12314	0.00310569	0.0249408
BP	GO:0007389	pattern specification process	31/767	296/12314	0.00310995	0.0249408
BP	GO:0050731	positive regulation of peptidyl-tyrosine phosphorylation	14/767	99/12314	0.00319914	0.0255702
BP	GO:0002252	immune effector process	32/767	309/12314	0.00320238	0.0255702
BP	GO:0032640	tumor necrosis factor production	10/767	59/12314	0.00322279	0.0256215
BP	GO:0071706	tumor necrosis factor superfamily cytokine production	10/767	59/12314	0.00322279	0.0256215
BP	GO:0050870	positive regulation of T cell activation	13/767	89/12314	0.00332433	0.0262813
BP	GO:0001658	branching involved in ureteric bud morphogenesis	8/767	41/12314	0.00332729	0.0262813
BP	GO:0032755	positive regulation of interleukin-6 production	8/767	41/12314	0.00332729	0.0262813
CC	GO:0030017	sarcomere	14/774	102/12746	0.00336517	0.0287481
BP	GO:0001657	ureteric bud development	11/767	69/12314	0.0033683	0.026491
BP	GO:0032635	interleukin-6 production	11/767	69/12314	0.0033683	0.026491
MF	GO:0046906	tetrapyrrole binding	16/752	117/11653	0.00339375	0.0338243
BP	GO:0097435	supramolecular fiber organization	45/767	477/12314	0.00341521	0.026768
BP	GO:0003198	epithelial to mesenchymal transition involved in endocardial cushion formation	4/767	11/12314	0.00346195	0.026768
BP	GO:0042104	positive regulation of activated T cell proliferation	4/767	11/12314	0.00346195	0.026768
BP	GO:0072111	cell proliferation involved in kidney development	4/767	11/12314	0.00346195	0.026768
BP	GO:0072189	ureter development	4/767	11/12314	0.00346195	0.026768
BP	GO:0090051	negative regulation of cell migration involved in sprouting angiogenesis	4/767	11/12314	0.00346195	0.026768
BP	GO:0097094	craniofacial suture morphogenesis	4/767	11/12314	0.00346195	0.026768
BP	GO:2000353	positive regulation of endothelial cell apoptotic process	4/767	11/12314	0.00346195	0.026768
MF	GO:0016684	oxidoreductase activity, acting on peroxide as acceptor	8/752	40/11653	0.00351781	0.0344861
BP	GO:0045216	cell-cell junction organization	19/767	155/12314	0.0035371	0.0272915
BP	GO:0032943	mononuclear cell proliferation	18/767	144/12314	0.00361528	0.0277778
BP	GO:0046651	lymphocyte proliferation	18/767	144/12314	0.00361528	0.0277778
MF	GO:0008238	exopeptidase activity	12/752	77/11653	0.00363289	0.0350398
BP	GO:0048662	negative regulation of smooth muscle cell proliferation	6/767	25/12314	0.00364873	0.0279177
BP	GO:1903053	regulation of extracellular matrix organization	6/767	25/12314	0.00364873	0.0279177
BP	GO:0055080	cation homeostasis	40/767	414/12314	0.00372397	0.0284341
BP	GO:0051046	regulation of secretion	37/767	376/12314	0.00382532	0.0291472
BP	GO:0072330	monocarboxylic acid biosynthetic process	14/767	101/12314	0.00385101	0.029212
BP	GO:0033993	response to lipid	38/767	389/12314	0.0038529	0.029212
BP	GO:0042089	cytokine biosynthetic process	9/767	51/12314	0.00385773	0.029212
BP	GO:0060688	regulation of morphogenesis of a branching structure	8/767	42/12314	0.00389062	0.0293397
BP	GO:0070098	chemokine-mediated signaling pathway	8/767	42/12314	0.00389062	0.0293397
MF	GO:0042287	MHC protein binding	4/752	11/11653	0.00393703	0.0373706
BP	GO:0034330	cell junction organization	20/767	168/12314	0.00394238	0.0295989
BP	GO:0046879	hormone secretion	20/767	168/12314	0.00394238	0.0295989
BP	GO:2000021	regulation of ion homeostasis	15/767	112/12314	0.00394921	0.0295989
BP	GO:0003418	growth plate cartilage chondrocyte differentiation	5/767	18/12314	0.00401194	0.0298857
BP	GO:0045992	negative regulation of embryonic development	5/767	18/12314	0.00401194	0.0298857
BP	GO:0072202	cell differentiation involved in metanephros development	5/767	18/12314	0.00401194	0.0298857
BP	GO:0016064	immunoglobulin mediated immune response	10/767	61/12314	0.00413575	0.0306832
BP	GO:0019724	B cell mediated immunity	10/767	61/12314	0.00413575	0.0306832
BP	GO:0051147	regulation of muscle cell differentiation	14/767	102/12314	0.0042153	0.0311543
BP	GO:0072163	mesonephric epithelium development	11/767	71/12314	0.00422475	0.0311543
BP	GO:0072164	mesonephric tubule development	11/767	71/12314	0.00422475	0.0311543
BP	GO:0055074	calcium ion homeostasis	28/767	265/12314	0.00425619	0.0313231
BP	GO:0042107	cytokine metabolic process	9/767	52/12314	0.00441354	0.0324161
BP	GO:0050663	cytokine secretion	13/767	92/12314	0.0044493	0.0326134
BP	GO:0001990	regulation of systemic arterial blood pressure by hormone	6/767	26/12314	0.00449776	0.0327972
BP	GO:1903672	positive regulation of sprouting angiogenesis	6/767	26/12314	0.00449776	0.0327972
BP	GO:0002443	leukocyte mediated immunity	18/767	147/12314	0.00450804	0.0327972
BP	GO:0007159	leukocyte cell-cell adhesion	20/767	170/12314	0.00451018	0.0327972
BP	GO:0051148	negative regulation of muscle cell differentiation	8/767	43/12314	0.0045248	0.0328384
BP	GO:0090257	regulation of muscle system process	14/767	103/12314	0.00460706	0.0333693
BP	GO:0010565	regulation of cellular ketone metabolic process	10/767	62/12314	0.00466294	0.0337074
MF	GO:0005501	retinoid binding	5/752	18/11653	0.0046704	0.0429677
MF	GO:0019840	isoprenoid binding	5/752	18/11653	0.0046704	0.0429677
BP	GO:0008360	regulation of cell shape	13/767	93/12314	0.004886	0.0348801
BP	GO:0003414	chondrocyte morphogenesis involved in endochondral bone morphogenesis	4/767	12/12314	0.00493936	0.0348801
BP	GO:0003429	growth plate cartilage chondrocyte morphogenesis	4/767	12/12314	0.00493936	0.0348801
BP	GO:0010934	macrophage cytokine production	4/767	12/12314	0.00493936	0.0348801
BP	GO:0014912	negative regulation of smooth muscle cell migration	4/767	12/12314	0.00493936	0.0348801
BP	GO:0023019	signal transduction involved in regulation of gene expression	4/767	12/12314	0.00493936	0.0348801
BP	GO:0032660	regulation of interleukin-17 production	4/767	12/12314	0.00493936	0.0348801
BP	GO:0060572	morphogenesis of an epithelial bud	4/767	12/12314	0.00493936	0.0348801
BP	GO:0060973	cell migration involved in heart development	4/767	12/12314	0.00493936	0.0348801
BP	GO:0090171	chondrocyte morphogenesis	4/767	12/12314	0.00493936	0.0348801
BP	GO:0098801	regulation of renal system process	4/767	12/12314	0.00493936	0.0348801
BP	GO:1901213	regulation of transcription from RNA polymerase II promoter involved in heart development	4/767	12/12314	0.00493936	0.0348801
BP	GO:0098771	inorganic ion homeostasis	40/767	421/12314	0.00496388	0.0349858
BP	GO:0090288	negative regulation of cellular response to growth factor stimulus	14/767	104/12314	0.00502775	0.0353145
BP	GO:0015908	fatty acid transport	9/767	53/12314	0.00502979	0.0353145
BP	GO:0043270	positive regulation of ion transport	16/767	126/12314	0.00504981	0.0353873
BP	GO:0045923	positive regulation of fatty acid metabolic process	5/767	19/12314	0.0051697	0.0360894
BP	GO:0048745	smooth muscle tissue development	5/767	19/12314	0.0051697	0.0360894
BP	GO:0044070	regulation of anion transport	8/767	44/12314	0.00523544	0.0364789
BP	GO:0046660	female sex differentiation	11/767	73/12314	0.00524609	0.0364837
MF	GO:0042379	chemokine receptor binding	6/752	26/11653	0.00534698	0.0484469
BP	GO:0002790	peptide secretion	30/767	295/12314	0.00549504	0.0381398
BP	GO:0001701	in utero embryonic development	25/767	233/12314	0.00550503	0.0381398
MF	GO:0008235	metalloexopeptidase activity	8/752	43/11653	0.00559281	0.0499179
BP	GO:0001755	neural crest cell migration	9/767	54/12314	0.00571073	0.0394902
BP	GO:0045861	negative regulation of proteolysis	21/767	186/12314	0.00591213	0.040806
BP	GO:0043491	protein kinase B signaling	14/767	106/12314	0.00596204	0.0410731
BP	GO:0051146	striated muscle cell differentiation	19/767	163/12314	0.00613034	0.0421533
BP	GO:0051050	positive regulation of transport	43/767	466/12314	0.00614446	0.0421712
BP	GO:0030336	negative regulation of cell migration	18/767	152/12314	0.00639423	0.0438035
BP	GO:0007219	Notch signaling pathway	15/767	118/12314	0.00644913	0.0440971
BP	GO:0002697	regulation of immune effector process	19/767	164/12314	0.00654265	0.0445057
BP	GO:0006936	muscle contraction	19/767	164/12314	0.00654265	0.0445057
BP	GO:0060037	pharyngeal system development	5/767	20/12314	0.00654531	0.0445057
BP	GO:0055065	metal ion homeostasis	35/767	363/12314	0.00661782	0.0449154
BP	GO:0051047	positive regulation of secretion	20/767	176/12314	0.00663256	0.0449322
BP	GO:0002043	blood vessel endothelial cell proliferation involved in sprouting angiogenesis	4/767	13/12314	0.00678707	0.0453089
BP	GO:0003422	growth plate cartilage morphogenesis	4/767	13/12314	0.00678707	0.0453089
BP	GO:0014829	vascular smooth muscle contraction	4/767	13/12314	0.00678707	0.0453089
BP	GO:0090136	epithelial cell-cell adhesion	4/767	13/12314	0.00678707	0.0453089
BP	GO:1900746	regulation of vascular endothelial growth factor signaling pathway	4/767	13/12314	0.00678707	0.0453089
BP	GO:1902547	regulation of cellular response to vascular endothelial growth factor stimulus	4/767	13/12314	0.00678707	0.0453089
BP	GO:1904706	negative regulation of vascular smooth muscle cell proliferation	4/767	13/12314	0.00678707	0.0453089
BP	GO:1905331	negative regulation of morphogenesis of an epithelium	4/767	13/12314	0.00678707	0.0453089
BP	GO:0031349	positive regulation of defense response	18/767	153/12314	0.00683926	0.0455743
BP	GO:0042102	positive regulation of T cell proliferation	8/767	46/12314	0.00690902	0.0459556
BP	GO:0002683	negative regulation of immune system process	24/767	225/12314	0.00692774	0.0459967
BP	GO:1905330	regulation of morphogenesis of an epithelium	11/767	76/12314	0.00713314	0.0472748
CC	GO:0005901	caveola	7/774	38/12746	0.00716203	0.0594847
BP	GO:0031016	pancreas development	9/767	56/12314	0.007284	0.0481875
BP	GO:1903037	regulation of leukocyte cell-cell adhesion	18/767	154/12314	0.00730908	0.0482662
MF	GO:0001664	G-protein coupled receptor binding	18/752	149/11653	0.00741257	0.065187
BP	GO:0009636	response to toxic substance	12/767	87/12314	0.00746501	0.0491189
BP	GO:1901861	regulation of muscle tissue development	12/767	87/12314	0.00746501	0.0491189
MF	GO:0031406	carboxylic acid binding	13/752	95/11653	0.00781	0.0676866
BP	GO:0030099	myeloid cell differentiation	23/767	215/12314	0.0078257	0.0514
BP	GO:0046890	regulation of lipid biosynthetic process	11/767	77/12314	0.00786776	0.0514118
BP	GO:0022602	ovulation cycle process	8/767	47/12314	0.0078836	0.0514118
BP	GO:0048645	animal organ formation	8/767	47/12314	0.0078836	0.0514118
BP	GO:0060675	ureteric bud morphogenesis	8/767	47/12314	0.0078836	0.0514118
BP	GO:0006809	nitric oxide biosynthetic process	6/767	29/12314	0.00791551	0.0515281
BP	GO:0017015	regulation of transforming growth factor beta receptor signaling pathway	10/767	67/12314	0.00813721	0.0526885
BP	GO:0061041	regulation of wound healing	10/767	67/12314	0.00813721	0.0526885
BP	GO:0045428	regulation of nitric oxide biosynthetic process	5/767	21/12314	0.00815825	0.0526885
BP	GO:0086005	ventricular cardiac muscle cell action potential	5/767	21/12314	0.00815825	0.0526885
BP	GO:0008277	regulation of G-protein coupled receptor protein signaling pathway	9/767	57/12314	0.00818515	0.0526885
BP	GO:0015909	long-chain fatty acid transport	7/767	38/12314	0.0081944	0.0526885
BP	GO:0060324	face development	7/767	38/12314	0.0081944	0.0526885
BP	GO:0048469	cell maturation	13/767	99/12314	0.00827983	0.0531446
BP	GO:0001101	response to acid chemical	16/767	133/12314	0.0084674	0.0542535
BP	GO:0048608	reproductive structure development	26/767	254/12314	0.0085979	0.0549936
BP	GO:0071407	cellular response to organic cyclic compound	30/767	305/12314	0.00871831	0.0556665
BP	GO:0030509	BMP signaling pathway	14/767	111/12314	0.00891386	0.0567328
BP	GO:0060395	SMAD protein signal transduction	8/767	48/12314	0.00895789	0.0567328
BP	GO:0002699	positive regulation of immune effector process	13/767	100/12314	0.00899215	0.0567328
BP	GO:0006909	phagocytosis	13/767	100/12314	0.00899215	0.0567328
BP	GO:0034764	positive regulation of transmembrane transport	10/767	68/12314	0.00902368	0.0567328
BP	GO:1903844	regulation of cellular response to transforming growth factor beta stimulus	10/767	68/12314	0.00902368	0.0567328
CC	GO:0014704	intercalated disc	5/774	22/12746	0.00903338	0.0729994
BP	GO:0008207	C21-steroid hormone metabolic process	4/767	14/12314	0.00904009	0.0567328
BP	GO:0032620	interleukin-17 production	4/767	14/12314	0.00904009	0.0567328
BP	GO:0033622	integrin activation	4/767	14/12314	0.00904009	0.0567328
BP	GO:1903671	negative regulation of sprouting angiogenesis	4/767	14/12314	0.00904009	0.0567328
MF	GO:0003705	transcription factor activity, RNA polymerase II distal enhancer sequence-specific binding	9/752	56/11653	0.00909623	0.0777078
BP	GO:0006940	regulation of smooth muscle contraction	6/767	30/12314	0.00938498	0.0583972
BP	GO:0035850	epithelial cell differentiation involved in kidney development	6/767	30/12314	0.00938498	0.0583972
BP	GO:0045668	negative regulation of osteoblast differentiation	6/767	30/12314	0.00938498	0.0583972
BP	GO:0046209	nitric oxide metabolic process	6/767	30/12314	0.00938498	0.0583972
BP	GO:2000351	regulation of endothelial cell apoptotic process	6/767	30/12314	0.00938498	0.0583972
MF	GO:0001948	glycoprotein binding	5/752	21/11653	0.00944437	0.0785221
MF	GO:0005319	lipid transporter activity	14/752	108/11653	0.00945417	0.0785221
BP	GO:0007260	tyrosine phosphorylation of STAT protein	7/767	39/12314	0.00946379	0.0586883
BP	GO:0030888	regulation of B cell proliferation	7/767	39/12314	0.00946379	0.0586883
BP	GO:0042129	regulation of T cell proliferation	11/767	79/12314	0.00951232	0.0588896
BP	GO:0006874	cellular calcium ion homeostasis	26/767	257/12314	0.00994194	0.0613421
BP	GO:0061458	reproductive system development	26/767	257/12314	0.00994194	0.0613421
BP	GO:0048009	insulin-like growth factor receptor signaling pathway	5/767	22/12314	0.0100272	0.0616605
BP	GO:0060421	positive regulation of heart growth	5/767	22/12314	0.0100272	0.0616605
BP	GO:0045669	positive regulation of osteoblast differentiation	8/767	49/12314	0.0101378	0.062236
MF	GO:0019957	C-C chemokine binding	4/752	14/11653	0.0102251	0.0837618
BP	GO:0050777	negative regulation of immune response	9/767	59/12314	0.0102388	0.0627514
BP	GO:0002793	positive regulation of peptide secretion	14/767	113/12314	0.010376	0.0634856
BP	GO:0051048	negative regulation of secretion	13/767	102/12314	0.0105603	0.0645059
BP	GO:0048839	inner ear development	17/767	148/12314	0.0106061	0.0645703
BP	GO:0071559	response to transforming growth factor beta	17/767	148/12314	0.0106061	0.0645703
BP	GO:0006873	cellular ion homeostasis	35/767	375/12314	0.0107307	0.0652207
BP	GO:0010633	negative regulation of epithelial cell migration	7/767	40/12314	0.0108711	0.0656385
BP	GO:0030193	regulation of blood coagulation	7/767	40/12314	0.0108711	0.0656385
BP	GO:0043500	muscle adaptation	7/767	40/12314	0.0108711	0.0656385
BP	GO:1900046	regulation of hemostasis	7/767	40/12314	0.0108711	0.0656385
BP	GO:0052548	regulation of endopeptidase activity	22/767	209/12314	0.0109628	0.0660834
BP	GO:0001960	negative regulation of cytokine-mediated signaling pathway	6/767	31/12314	0.0110391	0.0664341
BP	GO:0043588	skin development	16/767	137/12314	0.011126	0.066847
MF	GO:0005044	scavenger receptor activity	7/752	39/11653	0.0113751	0.0919227
BP	GO:0061035	regulation of cartilage development	8/767	50/12314	0.0114291	0.0685559
BP	GO:0001759	organ induction	4/767	15/12314	0.0117297	0.069226
BP	GO:0010575	positive regulation of vascular endothelial growth factor production	4/767	15/12314	0.0117297	0.069226
BP	GO:0032331	negative regulation of chondrocyte differentiation	4/767	15/12314	0.0117297	0.069226
BP	GO:0033006	regulation of mast cell activation involved in immune response	4/767	15/12314	0.0117297	0.069226
BP	GO:0034110	regulation of homotypic cell-cell adhesion	4/767	15/12314	0.0117297	0.069226
BP	GO:0045662	negative regulation of myoblast differentiation	4/767	15/12314	0.0117297	0.069226
BP	GO:0045745	positive regulation of G-protein coupled receptor protein signaling pathway	4/767	15/12314	0.0117297	0.069226
BP	GO:0090022	regulation of neutrophil chemotaxis	4/767	15/12314	0.0117297	0.069226
BP	GO:1904037	positive regulation of epithelial cell apoptotic process	4/767	15/12314	0.0117297	0.069226
BP	GO:1905314	semi-lunar valve development	4/767	15/12314	0.0117297	0.069226
BP	GO:0048588	developmental cell growth	16/767	138/12314	0.0118838	0.0700227
BP	GO:0019216	regulation of lipid metabolic process	20/767	186/12314	0.0119304	0.0701844
BP	GO:0007179	transforming growth factor beta receptor signaling pathway	14/767	115/12314	0.0120195	0.0705955
BP	GO:0048638	regulation of developmental growth	22/767	211/12314	0.012168	0.0706854
BP	GO:0002253	activation of immune response	24/767	236/12314	0.0121687	0.0706854
BP	GO:0002886	regulation of myeloid leukocyte mediated immunity	5/767	23/12314	0.0121699	0.0706854
BP	GO:0007566	embryo implantation	5/767	23/12314	0.0121699	0.0706854
BP	GO:0032677	regulation of interleukin-8 production	5/767	23/12314	0.0121699	0.0706854
BP	GO:0090184	positive regulation of kidney development	5/767	23/12314	0.0121699	0.0706854
BP	GO:1903793	positive regulation of anion transport	5/767	23/12314	0.0121699	0.0706854
BP	GO:0072507	divalent inorganic cation homeostasis	28/767	287/12314	0.0122209	0.0708696
BP	GO:0032787	monocarboxylic acid metabolic process	30/767	313/12314	0.0123002	0.0712165
BP	GO:0042310	vasoconstriction	7/767	41/12314	0.0124242	0.071581
BP	GO:0097756	negative regulation of blood vessel diameter	7/767	41/12314	0.0124242	0.071581
BP	GO:2000242	negative regulation of reproductive process	7/767	41/12314	0.0124242	0.071581
BP	GO:0006959	humoral immune response	11/767	82/12314	0.0124608	0.071581
BP	GO:0034332	adherens junction organization	11/767	82/12314	0.0124608	0.071581
BP	GO:0030003	cellular cation homeostasis	34/767	366/12314	0.0126047	0.0722943
CC	GO:0005925	focal adhesion	13/774	107/12746	0.0127093	0.100002
BP	GO:0002698	negative regulation of immune effector process	8/767	51/12314	0.0128377	0.0732383
BP	GO:0032370	positive regulation of lipid transport	6/767	32/12314	0.0128891	0.0732383
BP	GO:0042246	tissue regeneration	6/767	32/12314	0.0128891	0.0732383
BP	GO:0043502	regulation of muscle adaptation	6/767	32/12314	0.0128891	0.0732383
BP	GO:0046622	positive regulation of organ growth	6/767	32/12314	0.0128891	0.0732383
BP	GO:0072210	metanephric nephron development	6/767	32/12314	0.0128891	0.0732383
BP	GO:0032846	positive regulation of homeostatic process	14/767	116/12314	0.0129138	0.0732648
BP	GO:0048534	hematopoietic or lymphoid organ development	43/767	488/12314	0.0132328	0.0749585
MF	GO:0004602	glutathione peroxidase activity	4/752	15/11653	0.0132436	0.104206
MF	GO:0016493	C-C chemokine receptor activity	4/752	15/11653	0.0132436	0.104206
BP	GO:0033674	positive regulation of kinase activity	32/767	341/12314	0.0132748	0.0750805
BP	GO:0015711	organic anion transport	28/767	289/12314	0.0133275	0.0752624
BP	GO:0003002	regionalization	24/767	238/12314	0.0133979	0.0755435
BP	GO:1903532	positive regulation of secretion by cell	18/767	164/12314	0.0135929	0.0765256
BP	GO:0071772	response to BMP	14/767	117/12314	0.0138588	0.0777831
BP	GO:0071773	cellular response to BMP stimulus	14/767	117/12314	0.0138588	0.0777831
CC	GO:0070062	extracellular exosome	8/774	53/12746	0.013934	0.106827
BP	GO:0006720	isoprenoid metabolic process	8/767	52/12314	0.0143694	0.0802003
BP	GO:0043086	negative regulation of catalytic activity	38/767	423/12314	0.0144247	0.0802003
BP	GO:0002762	negative regulation of myeloid leukocyte differentiation	5/767	24/12314	0.0146028	0.0802003
BP	GO:0014743	regulation of muscle hypertrophy	5/767	24/12314	0.0146028	0.0802003
BP	GO:0030857	negative regulation of epithelial cell differentiation	5/767	24/12314	0.0146028	0.0802003
BP	GO:0043030	regulation of macrophage activation	5/767	24/12314	0.0146028	0.0802003
BP	GO:0045576	mast cell activation	5/767	24/12314	0.0146028	0.0802003
BP	GO:0045684	positive regulation of epidermis development	5/767	24/12314	0.0146028	0.0802003
BP	GO:0060325	face morphogenesis	5/767	24/12314	0.0146028	0.0802003
BP	GO:0090303	positive regulation of wound healing	5/767	24/12314	0.0146028	0.0802003
CC	GO:0005924	cell-substrate adherens junction	13/774	109/12746	0.0146938	0.108306
MF	GO:0030246	carbohydrate binding	14/752	114/11653	0.0148473	0.115308
CC	GO:0031674	I band	10/774	75/12746	0.0148513	0.108306
BP	GO:0003181	atrioventricular valve morphogenesis	4/767	16/12314	0.0148831	0.0802003
BP	GO:0010543	regulation of platelet activation	4/767	16/12314	0.0148831	0.0802003
BP	GO:0010574	regulation of vascular endothelial growth factor production	4/767	16/12314	0.0148831	0.0802003
BP	GO:0032459	regulation of protein oligomerization	4/767	16/12314	0.0148831	0.0802003
BP	GO:0032757	positive regulation of interleukin-8 production	4/767	16/12314	0.0148831	0.0802003
BP	GO:0042572	retinol metabolic process	4/767	16/12314	0.0148831	0.0802003
BP	GO:0046006	regulation of activated T cell proliferation	4/767	16/12314	0.0148831	0.0802003
BP	GO:0060445	branching involved in salivary gland morphogenesis	4/767	16/12314	0.0148831	0.0802003
BP	GO:0061311	cell surface receptor signaling pathway involved in heart development	4/767	16/12314	0.0148831	0.0802003
BP	GO:0071470	cellular response to osmotic stress	4/767	16/12314	0.0148831	0.0802003
BP	GO:0071634	regulation of transforming growth factor beta production	4/767	16/12314	0.0148831	0.0802003
BP	GO:1903010	regulation of bone development	4/767	16/12314	0.0148831	0.0802003
BP	GO:2000679	positive regulation of transcription regulatory region DNA binding	4/767	16/12314	0.0148831	0.0802003
BP	GO:0002526	acute inflammatory response	6/767	33/12314	0.0149459	0.0802003
BP	GO:0031018	endocrine pancreas development	6/767	33/12314	0.0149459	0.0802003
BP	GO:0048546	digestive tract morphogenesis	6/767	33/12314	0.0149459	0.0802003
BP	GO:0060761	negative regulation of response to cytokine stimulus	6/767	33/12314	0.0149459	0.0802003
BP	GO:0072577	endothelial cell apoptotic process	6/767	33/12314	0.0149459	0.0802003
BP	GO:2000677	regulation of transcription regulatory region DNA binding	6/767	33/12314	0.0149459	0.0802003
BP	GO:2001057	reactive nitrogen species metabolic process	6/767	33/12314	0.0149459	0.0802003
BP	GO:0007548	sex differentiation	17/767	154/12314	0.0153442	0.0822172
BP	GO:0051346	negative regulation of hydrolase activity	24/767	241/12314	0.0154259	0.0825343
BP	GO:0034767	positive regulation of ion transmembrane transport	9/767	63/12314	0.0154776	0.0825699
BP	GO:0046425	regulation of JAK-STAT cascade	9/767	63/12314	0.0154776	0.0825699
BP	GO:0002791	regulation of peptide secretion	22/767	216/12314	0.015648	0.0833576
CC	GO:0005771	multivesicular body	5/774	25/12746	0.0156824	0.111644
BP	GO:0030512	negative regulation of transforming growth factor beta receptor signaling pathway	7/767	43/12314	0.0159988	0.0848562
BP	GO:0050818	regulation of coagulation	7/767	43/12314	0.0159988	0.0848562
BP	GO:1905954	positive regulation of lipid localization	7/767	43/12314	0.0159988	0.0848562
BP	GO:0002764	immune response-regulating signaling pathway	21/767	204/12314	0.0160722	0.0851225
MF	GO:0001637	G-protein coupled chemoattractant receptor activity	4/752	16/11653	0.0167742	0.125387
MF	GO:0004950	chemokine receptor activity	4/752	16/11653	0.0167742	0.125387
MF	GO:0043394	proteoglycan binding	4/752	16/11653	0.0167742	0.125387
BP	GO:0035296	regulation of tube diameter	9/767	64/12314	0.017049	0.0899059
BP	GO:0097746	regulation of blood vessel diameter	9/767	64/12314	0.017049	0.0899059
BP	GO:1904892	regulation of STAT cascade	9/767	64/12314	0.017049	0.0899059
BP	GO:0003170	heart valve development	6/767	34/12314	0.0172198	0.0902776
BP	GO:0045661	regulation of myoblast differentiation	6/767	34/12314	0.0172198	0.0902776
BP	GO:0060976	coronary vasculature development	6/767	34/12314	0.0172198	0.0902776
BP	GO:0061383	trabecula morphogenesis	6/767	34/12314	0.0172198	0.0902776
BP	GO:0051249	regulation of lymphocyte activation	22/767	218/12314	0.0172427	0.0902776
BP	GO:0030225	macrophage differentiation	5/767	25/12314	0.0173413	0.0904067
BP	GO:0032355	response to estradiol	5/767	25/12314	0.0173413	0.0904067
BP	GO:0050830	defense response to Gram-positive bacterium	5/767	25/12314	0.0173413	0.0904067
BP	GO:0051098	regulation of binding	23/767	231/12314	0.0175038	0.0911242
MF	GO:0017147	Wnt-protein binding	6/752	33/11653	0.0175353	0.129458
BP	GO:0007565	female pregnancy	8/767	54/12314	0.0178244	0.0923995
BP	GO:0034333	adherens junction assembly	8/767	54/12314	0.0178244	0.0923995
BP	GO:0046717	acid secretion	8/767	54/12314	0.0178244	0.0923995
BP	GO:0043407	negative regulation of MAP kinase activity	7/767	44/12314	0.0180351	0.0932281
BP	GO:1903845	negative regulation of cellular response to transforming growth factor beta stimulus	7/767	44/12314	0.0180351	0.0932281
BP	GO:0060560	developmental growth involved in morphogenesis	17/767	157/12314	0.0182609	0.0942622
CC	GO:0005921	gap junction	5/774	26/12746	0.0184712	0.128439
BP	GO:0032870	cellular response to hormone stimulus	33/767	363/12314	0.0184788	0.0945524
BP	GO:0044058	regulation of digestive system process	4/767	17/12314	0.0185235	0.0945524
BP	GO:0046633	alpha-beta T cell proliferation	4/767	17/12314	0.0185235	0.0945524
BP	GO:0061844	antimicrobial humoral immune response mediated by antimicrobial peptide	4/767	17/12314	0.0185235	0.0945524
BP	GO:0071392	cellular response to estradiol stimulus	4/767	17/12314	0.0185235	0.0945524
BP	GO:0071604	transforming growth factor beta production	4/767	17/12314	0.0185235	0.0945524
BP	GO:1902622	regulation of neutrophil migration	4/767	17/12314	0.0185235	0.0945524
BP	GO:2000725	regulation of cardiac muscle cell differentiation	4/767	17/12314	0.0185235	0.0945524
MF	GO:0004930	G-protein coupled receptor activity	33/752	351/11653	0.0187672	0.13653
BP	GO:0071356	cellular response to tumor necrosis factor	11/767	87/12314	0.0188533	0.0961018
MF	GO:0008289	lipid binding	42/752	469/11653	0.0189498	0.13653
BP	GO:0016331	morphogenesis of embryonic epithelium	13/767	110/12314	0.0190481	0.09696
BP	GO:0043269	regulation of ion transport	33/767	364/12314	0.0191576	0.0973821
CC	GO:0030055	cell-substrate junction	13/774	113/12746	0.0193639	0.128874
CC	GO:0030018	Z disc	9/774	67/12746	0.0193958	0.128874
BP	GO:0015850	organic hydroxy compound transport	16/767	146/12314	0.0195013	0.0989921
BP	GO:0003229	ventricular cardiac muscle tissue development	6/767	35/12314	0.0197205	0.0995531
BP	GO:0014896	muscle hypertrophy	6/767	35/12314	0.0197205	0.0995531
BP	GO:0014897	striated muscle hypertrophy	6/767	35/12314	0.0197205	0.0995531
BP	GO:0042509	regulation of tyrosine phosphorylation of STAT protein	6/767	35/12314	0.0197205	0.0995531
BP	GO:1903706	regulation of hemopoiesis	20/767	196/12314	0.0201576	0.10162
BP	GO:0072376	protein activation cascade	7/767	45/12314	0.0202469	0.101742
BP	GO:0010676	positive regulation of cellular carbohydrate metabolic process	5/767	26/12314	0.0203993	0.101742
BP	GO:0019229	regulation of vasoconstriction	5/767	26/12314	0.0203993	0.101742
BP	GO:0051482	positive regulation of cytosolic calcium ion concentration involved in phospholipase C-activating G-protein coupled signaling pathway	5/767	26/12314	0.0203993	0.101742
BP	GO:1901654	response to ketone	9/767	66/12314	0.020536	0.101742
MF	GO:0004857	enzyme inhibitor activity	21/752	202/11653	0.0206625	0.146617
BP	GO:1903707	negative regulation of hemopoiesis	10/767	77/12314	0.0206723	0.101742
BP	GO:0003094	glomerular filtration	3/767	10/12314	0.0207648	0.101742
BP	GO:0010804	negative regulation of tumor necrosis factor-mediated signaling pathway	3/767	10/12314	0.0207648	0.101742
BP	GO:0019369	arachidonic acid metabolic process	3/767	10/12314	0.0207648	0.101742
BP	GO:0030852	regulation of granulocyte differentiation	3/767	10/12314	0.0207648	0.101742
BP	GO:0032634	interleukin-5 production	3/767	10/12314	0.0207648	0.101742
BP	GO:0032674	regulation of interleukin-5 production	3/767	10/12314	0.0207648	0.101742
BP	GO:0042635	positive regulation of hair cycle	3/767	10/12314	0.0207648	0.101742
BP	GO:0043584	nose development	3/767	10/12314	0.0207648	0.101742
BP	GO:0051451	myoblast migration	3/767	10/12314	0.0207648	0.101742
BP	GO:0060788	ectodermal placode formation	3/767	10/12314	0.0207648	0.101742
BP	GO:0061081	positive regulation of myeloid leukocyte cytokine production involved in immune response	3/767	10/12314	0.0207648	0.101742
BP	GO:0070293	renal absorption	3/767	10/12314	0.0207648	0.101742
BP	GO:0071697	ectodermal placode morphogenesis	3/767	10/12314	0.0207648	0.101742
BP	GO:1904385	cellular response to angiotensin	3/767	10/12314	0.0207648	0.101742
BP	GO:2000191	regulation of fatty acid transport	3/767	10/12314	0.0207648	0.101742
MF	GO:0016755	transferase activity, transferring amino-acyl groups	4/752	17/11653	0.0208402	0.146617
CC	GO:0005922	connexin complex	4/774	18/12746	0.0208473	0.135507
BP	GO:0009725	response to hormone	37/767	421/12314	0.0212755	0.104105
BP	GO:0002449	lymphocyte mediated immunity	13/767	112/12314	0.0218066	0.106561
BP	GO:0008643	carbohydrate transport	11/767	89/12314	0.0219951	0.107339
BP	GO:0014070	response to organic cyclic compound	36/767	409/12314	0.022414	0.108465
BP	GO:0050707	regulation of cytokine secretion	10/767	78/12314	0.0224388	0.108465
BP	GO:0048806	genitalia development	6/767	36/12314	0.0224571	0.108465
BP	GO:1903524	positive regulation of blood circulation	6/767	36/12314	0.0224571	0.108465
BP	GO:0003006	developmental process involved in reproduction	34/767	382/12314	0.0224771	0.108465
BP	GO:0042035	regulation of cytokine biosynthetic process	7/767	46/12314	0.0226409	0.108465
BP	GO:0002673	regulation of acute inflammatory response	4/767	18/12314	0.0226697	0.108465
BP	GO:0003171	atrioventricular valve development	4/767	18/12314	0.0226697	0.108465
BP	GO:0010573	vascular endothelial growth factor production	4/767	18/12314	0.0226697	0.108465
BP	GO:0010907	positive regulation of glucose metabolic process	4/767	18/12314	0.0226697	0.108465
BP	GO:0033003	regulation of mast cell activation	4/767	18/12314	0.0226697	0.108465
BP	GO:0051894	positive regulation of focal adhesion assembly	4/767	18/12314	0.0226697	0.108465
BP	GO:0060602	branch elongation of an epithelium	4/767	18/12314	0.0226697	0.108465
BP	GO:0072243	metanephric nephron epithelium development	4/767	18/12314	0.0226697	0.108465
BP	GO:1904707	positive regulation of vascular smooth muscle cell proliferation	4/767	18/12314	0.0226697	0.108465
BP	GO:0072503	cellular divalent inorganic cation homeostasis	26/767	276/12314	0.0229207	0.109523
MF	GO:0030674	protein binding, bridging	9/752	65/11653	0.0229916	0.159872
CC	GO:0070161	anchoring junction	20/774	204/12746	0.0233107	0.148296
BP	GO:0002757	immune response-activating signal transduction	20/767	199/12314	0.023331	0.111339
BP	GO:1902105	regulation of leukocyte differentiation	15/767	137/12314	0.0233975	0.111511
MF	GO:0004180	carboxypeptidase activity	5/752	26/11653	0.0234003	0.160844
BP	GO:0046883	regulation of hormone secretion	14/767	125/12314	0.0234585	0.111656
BP	GO:0003401	axis elongation	5/767	27/12314	0.0237892	0.112355
BP	GO:0010470	regulation of gastrulation	5/767	27/12314	0.0237892	0.112355
BP	GO:0030513	positive regulation of BMP signaling pathway	5/767	27/12314	0.0237892	0.112355
BP	GO:0030890	positive regulation of B cell proliferation	5/767	27/12314	0.0237892	0.112355
BP	GO:0031663	lipopolysaccharide-mediated signaling pathway	5/767	27/12314	0.0237892	0.112355
BP	GO:0042531	positive regulation of tyrosine phosphorylation of STAT protein	5/767	27/12314	0.0237892	0.112355
BP	GO:0042472	inner ear morphogenesis	10/767	79/12314	0.0243122	0.114677
BP	GO:0032844	regulation of homeostatic process	24/767	252/12314	0.0250207	0.117867
CC	GO:0034707	chloride channel complex	4/774	19/12746	0.0251694	0.155006
BP	GO:0030279	negative regulation of ossification	7/767	47/12314	0.0252234	0.118518
BP	GO:0070252	actin-mediated cell contraction	7/767	47/12314	0.0252234	0.118518
CC	GO:1903561	extracellular vesicle	8/774	59/12746	0.0254024	0.155006
BP	GO:0002444	myeloid leukocyte mediated immunity	6/767	37/12314	0.0254382	0.119069
BP	GO:0002718	regulation of cytokine production involved in immune response	6/767	37/12314	0.0254382	0.119069
BP	GO:0034103	regulation of tissue remodeling	6/767	37/12314	0.0254382	0.119069
MF	GO:0004181	metallocarboxypeptidase activity	4/752	18/11653	0.0254602	0.171069
MF	GO:0019956	chemokine binding	4/752	18/11653	0.0254602	0.171069
BP	GO:0002262	myeloid cell homeostasis	11/767	91/12314	0.0255046	0.119227
BP	GO:0006875	cellular metal ion homeostasis	29/767	319/12314	0.0260195	0.12148
BP	GO:0030097	hemopoiesis	39/767	455/12314	0.0262245	0.122281
BP	GO:0008645	hexose transport	10/767	80/12314	0.0262956	0.122457
BP	GO:0008585	female gonad development	8/767	58/12314	0.0264505	0.122555
BP	GO:0010717	regulation of epithelial to mesenchymal transition	8/767	58/12314	0.0264505	0.122555
BP	GO:0010827	regulation of glucose transport	8/767	58/12314	0.0264505	0.122555
BP	GO:0010906	regulation of glucose metabolic process	8/767	58/12314	0.0264505	0.122555
BP	GO:0002822	regulation of adaptive immune response based on somatic recombination of immune receptors built from immunoglobulin superfamily domains	9/767	69/12314	0.0266886	0.122561
BP	GO:0050728	negative regulation of inflammatory response	9/767	69/12314	0.0266886	0.122561
BP	GO:0002828	regulation of type 2 immune response	3/767	11/12314	0.0272533	0.122561
BP	GO:0031953	negative regulation of protein autophosphorylation	3/767	11/12314	0.0272533	0.122561
BP	GO:0032570	response to progesterone	3/767	11/12314	0.0272533	0.122561
BP	GO:0034505	tooth mineralization	3/767	11/12314	0.0272533	0.122561
BP	GO:0048672	positive regulation of collateral sprouting	3/767	11/12314	0.0272533	0.122561
BP	GO:0060601	lateral sprouting from an epithelium	3/767	11/12314	0.0272533	0.122561
BP	GO:0061307	cardiac neural crest cell differentiation involved in heart development	3/767	11/12314	0.0272533	0.122561
BP	GO:0061308	cardiac neural crest cell development involved in heart development	3/767	11/12314	0.0272533	0.122561
BP	GO:0061756	leukocyte adhesion to vascular endothelial cell	3/767	11/12314	0.0272533	0.122561
BP	GO:0071696	ectodermal placode development	3/767	11/12314	0.0272533	0.122561
BP	GO:0090023	positive regulation of neutrophil chemotaxis	3/767	11/12314	0.0272533	0.122561
BP	GO:0097205	renal filtration	3/767	11/12314	0.0272533	0.122561
BP	GO:0098911	regulation of ventricular cardiac muscle cell action potential	3/767	11/12314	0.0272533	0.122561
BP	GO:1903959	regulation of anion transmembrane transport	3/767	11/12314	0.0272533	0.122561
BP	GO:1990776	response to angiotensin	3/767	11/12314	0.0272533	0.122561
BP	GO:2000251	positive regulation of actin cytoskeleton reorganization	3/767	11/12314	0.0272533	0.122561
BP	GO:2000727	positive regulation of cardiac muscle cell differentiation	3/767	11/12314	0.0272533	0.122561
BP	GO:0030539	male genitalia development	4/767	19/12314	0.0273363	0.122561
BP	GO:0048333	mesodermal cell differentiation	4/767	19/12314	0.0273363	0.122561
BP	GO:0061082	myeloid leukocyte cytokine production	4/767	19/12314	0.0273363	0.122561
BP	GO:2000249	regulation of actin cytoskeleton reorganization	4/767	19/12314	0.0273363	0.122561
BP	GO:0034612	response to tumor necrosis factor	11/767	92/12314	0.0274039	0.122561
BP	GO:0001569	branching involved in blood vessel morphogenesis	5/767	28/12314	0.0275218	0.122561
BP	GO:0003156	regulation of animal organ formation	5/767	28/12314	0.0275218	0.122561
BP	GO:0032637	interleukin-8 production	5/767	28/12314	0.0275218	0.122561
BP	GO:0042108	positive regulation of cytokine biosynthetic process	5/767	28/12314	0.0275218	0.122561
BP	GO:0043627	response to estrogen	5/767	28/12314	0.0275218	0.122561
BP	GO:0055025	positive regulation of cardiac muscle tissue development	5/767	28/12314	0.0275218	0.122561
BP	GO:1903036	positive regulation of response to wounding	5/767	28/12314	0.0275218	0.122561
BP	GO:1903426	regulation of reactive oxygen species biosynthetic process	5/767	28/12314	0.0275218	0.122561
BP	GO:1901863	positive regulation of muscle tissue development	7/767	48/12314	0.0280005	0.124541
MF	GO:0046943	carboxylic acid transmembrane transporter activity	13/752	112/11653	0.0280921	0.186656
BP	GO:0002573	myeloid leukocyte differentiation	13/767	116/12314	0.0282011	0.125281
BP	GO:0006820	anion transport	34/767	389/12314	0.0283739	0.125825
BP	GO:0030856	regulation of epithelial cell differentiation	10/767	81/12314	0.0283922	0.125825
BP	GO:0033209	tumor necrosis factor-mediated signaling pathway	6/767	38/12314	0.0286714	0.126756
BP	GO:0061005	cell differentiation involved in kidney development	6/767	38/12314	0.0286714	0.126756
BP	GO:0032102	negative regulation of response to external stimulus	18/767	178/12314	0.0287383	0.126899
BP	GO:0007259	JAK-STAT cascade	9/767	70/12314	0.0290009	0.127751
BP	GO:0050880	regulation of blood vessel size	9/767	70/12314	0.0290009	0.127751
BP	GO:0051100	negative regulation of binding	11/767	93/12314	0.0294031	0.129366
MF	GO:0033293	monocarboxylic acid binding	6/752	37/11653	0.0296261	0.190176
BP	GO:0050714	positive regulation of protein secretion	12/767	105/12314	0.0298936	0.131367
MF	GO:0004089	carbonate dehydratase activity	3/752	11/11653	0.029894	0.190176
MF	GO:0008253	5'-nucleotidase activity	3/752	11/11653	0.029894	0.190176
MF	GO:0016805	dipeptidase activity	3/752	11/11653	0.029894	0.190176
BP	GO:0015749	monosaccharide transport	10/767	82/12314	0.0306049	0.134011
BP	GO:0016202	regulation of striated muscle tissue development	10/767	82/12314	0.0306049	0.134011
BP	GO:0043123	positive regulation of I-kappaB kinase/NF-kappaB signaling	10/767	82/12314	0.0306049	0.134011
MF	GO:0016504	peptidase activator activity	4/752	19/11653	0.0306477	0.192919
BP	GO:0045621	positive regulation of lymphocyte differentiation	7/767	49/12314	0.0309776	0.135481
BP	GO:0045165	cell fate commitment	17/767	167/12314	0.0311261	0.135968
MF	GO:0008233	peptidase activity	39/752	445/11653	0.0311761	0.194201
BP	GO:0035150	regulation of tube size	9/767	71/12314	0.03145	0.137056
BP	GO:0097696	STAT cascade	9/767	71/12314	0.03145	0.137056
BP	GO:0003179	heart valve morphogenesis	5/767	29/12314	0.0316064	0.137248
BP	GO:0006970	response to osmotic stress	5/767	29/12314	0.0316064	0.137248
BP	GO:0071260	cellular response to mechanical stimulus	5/767	29/12314	0.0316064	0.137248
BP	GO:0002027	regulation of heart rate	8/767	60/12314	0.0317001	0.137492
BP	GO:0019722	calcium-mediated signaling	13/767	118/12314	0.0318681	0.138057
MF	GO:0005342	organic acid transmembrane transporter activity	13/752	114/11653	0.0318919	0.196612
BP	GO:0055082	cellular chemical homeostasis	37/767	434/12314	0.0319821	0.138388
BP	GO:0050764	regulation of phagocytosis	6/767	39/12314	0.0321637	0.138846
BP	GO:1904035	regulation of epithelial cell apoptotic process	6/767	39/12314	0.0321637	0.138846
CC	GO:0043034	costamere	3/774	12/12746	0.0324931	0.194309
BP	GO:0032964	collagen biosynthetic process	4/767	20/12314	0.0325341	0.138971
BP	GO:0035929	steroid hormone secretion	4/767	20/12314	0.0325341	0.138971
BP	GO:0043171	peptide catabolic process	4/767	20/12314	0.0325341	0.138971
BP	GO:0045823	positive regulation of heart contraction	4/767	20/12314	0.0325341	0.138971
BP	GO:0045933	positive regulation of muscle contraction	4/767	20/12314	0.0325341	0.138971
BP	GO:0048384	retinoic acid receptor signaling pathway	4/767	20/12314	0.0325341	0.138971
BP	GO:0050798	activated T cell proliferation	4/767	20/12314	0.0325341	0.138971
BP	GO:0055023	positive regulation of cardiac muscle tissue growth	4/767	20/12314	0.0325341	0.138971
BP	GO:2000107	negative regulation of leukocyte apoptotic process	4/767	20/12314	0.0325341	0.138971
BP	GO:0050863	regulation of T cell activation	15/767	143/12314	0.0327818	0.139704
BP	GO:0071560	cellular response to transforming growth factor beta stimulus	15/767	143/12314	0.0327818	0.139704
BP	GO:0090101	negative regulation of transmembrane receptor protein serine/threonine kinase signaling pathway	10/767	83/12314	0.0329366	0.140201
BP	GO:0010675	regulation of cellular carbohydrate metabolic process	9/767	72/12314	0.0340391	0.14399
BP	GO:0051250	negative regulation of lymphocyte activation	9/767	72/12314	0.0340391	0.14399
BP	GO:0009306	protein secretion	25/767	273/12314	0.0341331	0.14399
BP	GO:0007586	digestion	7/767	50/12314	0.0341599	0.14399
BP	GO:1901888	regulation of cell junction assembly	7/767	50/12314	0.0341599	0.14399
BP	GO:0001942	hair follicle development	8/767	61/12314	0.0345744	0.14399
BP	GO:0046545	development of primary female sexual characteristics	8/767	61/12314	0.0345744	0.14399
BP	GO:0048644	muscle organ morphogenesis	8/767	61/12314	0.0345744	0.14399
BP	GO:0045926	negative regulation of growth	15/767	144/12314	0.0345799	0.14399
BP	GO:0002701	negative regulation of production of molecular mediator of immune response	3/767	12/12314	0.0346913	0.14399
BP	GO:0014821	phasic smooth muscle contraction	3/767	12/12314	0.0346913	0.14399
BP	GO:0030540	female genitalia development	3/767	12/12314	0.0346913	0.14399
BP	GO:0032689	negative regulation of interferon-gamma production	3/767	12/12314	0.0346913	0.14399
BP	GO:0032816	positive regulation of natural killer cell activation	3/767	12/12314	0.0346913	0.14399
BP	GO:0042092	type 2 immune response	3/767	12/12314	0.0346913	0.14399
BP	GO:0043032	positive regulation of macrophage activation	3/767	12/12314	0.0346913	0.14399
BP	GO:0046885	regulation of hormone biosynthetic process	3/767	12/12314	0.0346913	0.14399
BP	GO:0071624	positive regulation of granulocyte chemotaxis	3/767	12/12314	0.0346913	0.14399
BP	GO:1901223	negative regulation of NIK/NF-kappaB signaling	3/767	12/12314	0.0346913	0.14399
BP	GO:1902624	positive regulation of neutrophil migration	3/767	12/12314	0.0346913	0.14399
BP	GO:2000515	negative regulation of CD4-positive, alpha-beta T cell activation	3/767	12/12314	0.0346913	0.14399
BP	GO:2000696	regulation of epithelial cell differentiation involved in kidney development	3/767	12/12314	0.0346913	0.14399
BP	GO:0003018	vascular process in circulatory system	10/767	84/12314	0.03539	0.146559
BP	GO:0048634	regulation of muscle organ development	10/767	84/12314	0.03539	0.146559
BP	GO:0032649	regulation of interferon-gamma production	6/767	40/12314	0.0359213	0.148423
BP	GO:0060419	heart growth	6/767	40/12314	0.0359213	0.148423
CC	GO:0043230	extracellular organelle	8/774	63/12746	0.0359683	0.210873
BP	GO:0060323	head morphogenesis	5/767	30/12314	0.0360507	0.148791
BP	GO:0048639	positive regulation of developmental growth	12/767	108/12314	0.0361358	0.148806
BP	GO:0055001	muscle cell development	12/767	108/12314	0.0361358	0.148806
BP	GO:0035282	segmentation	9/767	73/12314	0.0367716	0.151255
BP	GO:0002824	positive regulation of adaptive immune response based on somatic recombination of immune receptors built from immunoglobulin superfamily domains	7/767	51/12314	0.0375521	0.154119
BP	GO:0042100	B cell proliferation	7/767	51/12314	0.0375521	0.154119
BP	GO:1903038	negative regulation of leukocyte cell-cell adhesion	8/767	62/12314	0.0376202	0.154226
BP	GO:0098742	cell-cell adhesion via plasma-membrane adhesion molecules	17/767	171/12314	0.0378157	0.154854
BP	GO:0006897	endocytosis	31/767	357/12314	0.0378846	0.154958
BP	GO:0002703	regulation of leukocyte mediated immunity	10/767	85/12314	0.0379678	0.154958
BP	GO:1903034	regulation of response to wounding	10/767	85/12314	0.0379678	0.154958
BP	GO:0001974	blood vessel remodeling	4/767	21/12314	0.0382696	0.155091
BP	GO:0002279	mast cell activation involved in immune response	4/767	21/12314	0.0382696	0.155091
BP	GO:0002448	mast cell mediated immunity	4/767	21/12314	0.0382696	0.155091
BP	GO:0010737	protein kinase A signaling	4/767	21/12314	0.0382696	0.155091
BP	GO:0032715	negative regulation of interleukin-6 production	4/767	21/12314	0.0382696	0.155091
BP	GO:0071622	regulation of granulocyte chemotaxis	4/767	21/12314	0.0382696	0.155091
BP	GO:0030036	actin cytoskeleton organization	40/767	482/12314	0.0382967	0.155091
BP	GO:1903530	regulation of secretion by cell	30/767	344/12314	0.0387024	0.156561
BP	GO:0022604	regulation of cell morphogenesis	27/767	304/12314	0.0396862	0.160364
BP	GO:0046579	positive regulation of Ras protein signal transduction	6/767	41/12314	0.0399493	0.160839
BP	GO:0070664	negative regulation of leukocyte proliferation	6/767	41/12314	0.0399493	0.160839
BP	GO:1903409	reactive oxygen species biosynthetic process	6/767	41/12314	0.0399493	0.160839
BP	GO:0046649	lymphocyte activation	30/767	345/12314	0.0399794	0.160839
BP	GO:0045619	regulation of lymphocyte differentiation	10/767	86/12314	0.0406723	0.162423
BP	GO:0022404	molting cycle process	8/767	63/12314	0.0408409	0.162423
BP	GO:0022405	hair cycle process	8/767	63/12314	0.0408409	0.162423
BP	GO:0030048	actin filament-based movement	8/767	63/12314	0.0408409	0.162423
BP	GO:0098773	skin epidermis development	8/767	63/12314	0.0408409	0.162423
BP	GO:0002275	myeloid cell activation involved in immune response	5/767	31/12314	0.0408607	0.162423
BP	GO:0032612	interleukin-1 production	5/767	31/12314	0.0408607	0.162423
BP	GO:0032760	positive regulation of tumor necrosis factor production	5/767	31/12314	0.0408607	0.162423
BP	GO:0060412	ventricular septum morphogenesis	5/767	31/12314	0.0408607	0.162423
BP	GO:0060420	regulation of heart growth	5/767	31/12314	0.0408607	0.162423
BP	GO:1903557	positive regulation of tumor necrosis factor superfamily cytokine production	5/767	31/12314	0.0408607	0.162423
BP	GO:0042098	T cell proliferation	11/767	98/12314	0.0409797	0.16272
MF	GO:0005507	copper ion binding	6/752	40/11653	0.0416075	0.251326
MF	GO:0048029	monosaccharide binding	6/752	40/11653	0.0416075	0.251326
BP	GO:0034762	regulation of transmembrane transport	24/767	265/12314	0.0416518	0.16521
BP	GO:0045444	fat cell differentiation	15/767	148/12314	0.0424908	0.167542
BP	GO:0002819	regulation of adaptive immune response	9/767	75/12314	0.042678	0.167542
BP	GO:0015758	glucose transport	9/767	75/12314	0.042678	0.167542
BP	GO:1901699	cellular response to nitrogen compound	31/767	361/12314	0.0429903	0.167542
BP	GO:0006833	water transport	3/767	13/12314	0.0430625	0.167542
BP	GO:0008211	glucocorticoid metabolic process	3/767	13/12314	0.0430625	0.167542
BP	GO:0010894	negative regulation of steroid biosynthetic process	3/767	13/12314	0.0430625	0.167542
BP	GO:0018158	protein oxidation	3/767	13/12314	0.0430625	0.167542
BP	GO:0032814	regulation of natural killer cell activation	3/767	13/12314	0.0430625	0.167542
BP	GO:0034114	regulation of heterotypic cell-cell adhesion	3/767	13/12314	0.0430625	0.167542
BP	GO:0045429	positive regulation of nitric oxide biosynthetic process	3/767	13/12314	0.0430625	0.167542
BP	GO:0045671	negative regulation of osteoclast differentiation	3/767	13/12314	0.0430625	0.167542
BP	GO:0045939	negative regulation of steroid metabolic process	3/767	13/12314	0.0430625	0.167542
BP	GO:0072215	regulation of metanephros development	3/767	13/12314	0.0430625	0.167542
BP	GO:0090190	positive regulation of branching involved in ureteric bud morphogenesis	3/767	13/12314	0.0430625	0.167542
BP	GO:1902230	negative regulation of intrinsic apoptotic signaling pathway in response to DNA damage	3/767	13/12314	0.0430625	0.167542
BP	GO:1904407	positive regulation of nitric oxide metabolic process	3/767	13/12314	0.0430625	0.167542
BP	GO:2000738	positive regulation of stem cell differentiation	3/767	13/12314	0.0430625	0.167542
BP	GO:0055002	striated muscle cell development	11/767	99/12314	0.0436266	0.169556
BP	GO:0034329	cell junction assembly	14/767	136/12314	0.0437834	0.169955
BP	GO:0045087	innate immune response	23/767	253/12314	0.0438219	0.169955
BP	GO:0006081	cellular aldehyde metabolic process	6/767	42/12314	0.0442524	0.171132
BP	GO:0090087	regulation of peptide transport	31/767	362/12314	0.0443434	0.171132
BP	GO:0032890	regulation of organic acid transport	4/767	22/12314	0.0445456	0.171132
BP	GO:0045581	negative regulation of T cell differentiation	4/767	22/12314	0.0445456	0.171132
BP	GO:0048596	embryonic camera-type eye morphogenesis	4/767	22/12314	0.0445456	0.171132
BP	GO:0060603	mammary gland duct morphogenesis	4/767	22/12314	0.0445456	0.171132
BP	GO:0071709	membrane assembly	4/767	22/12314	0.0445456	0.171132
BP	GO:0072207	metanephric epithelium development	4/767	22/12314	0.0445456	0.171132
BP	GO:1903393	positive regulation of adherens junction organization	4/767	22/12314	0.0445456	0.171132
BP	GO:0071417	cellular response to organonitrogen compound	26/767	294/12314	0.0448225	0.172015
BP	GO:0002821	positive regulation of adaptive immune response	7/767	53/12314	0.0449822	0.172087
BP	GO:0051897	positive regulation of protein kinase B signaling	7/767	53/12314	0.0449822	0.172087
BP	GO:1904019	epithelial cell apoptotic process	7/767	53/12314	0.0449822	0.172087
BP	GO:0048545	response to steroid hormone	17/767	175/12314	0.0454941	0.173864
BP	GO:0006633	fatty acid biosynthetic process	9/767	76/12314	0.0458574	0.174888
BP	GO:0034101	erythrocyte homeostasis	9/767	76/12314	0.0458574	0.174888
BP	GO:0001954	positive regulation of cell-matrix adhesion	5/767	32/12314	0.0460406	0.175222
BP	GO:0086002	cardiac muscle cell action potential involved in contraction	5/767	32/12314	0.0460406	0.175222
MF	GO:0004177	aminopeptidase activity	5/752	31/11653	0.0464554	0.270706
MF	GO:0004675	transmembrane receptor protein serine/threonine kinase activity	3/752	13/11653	0.0470793	0.270706
MF	GO:0005024	transforming growth factor beta-activated receptor activity	3/752	13/11653	0.0470793	0.270706
MF	GO:0008252	nucleotidase activity	3/752	13/11653	0.0470793	0.270706
MF	GO:0015026	coreceptor activity	3/752	13/11653	0.0470793	0.270706
BP	GO:0051051	negative regulation of transport	23/767	255/12314	0.047182	0.17938
BP	GO:0050708	regulation of protein secretion	19/767	202/12314	0.0473927	0.179994
BP	GO:0001889	liver development	8/767	65/12314	0.0478196	0.181427
BP	GO:0019218	regulation of steroid metabolic process	6/767	43/12314	0.048834	0.184132
BP	GO:0032233	positive regulation of actin filament bundle assembly	6/767	43/12314	0.048834	0.184132
BP	GO:0032410	negative regulation of transporter activity	6/767	43/12314	0.048834	0.184132
BP	GO:0055024	regulation of cardiac muscle tissue development	6/767	43/12314	0.048834	0.184132
BP	GO:0061515	myeloid cell development	6/767	43/12314	0.048834	0.184132
BP	GO:0090277	positive regulation of peptide hormone secretion	6/767	43/12314	0.048834	0.184132
BP	GO:0051347	positive regulation of transferase activity	33/767	393/12314	0.0489548	0.184398
BP	GO:0051153	regulation of striated muscle cell differentiation	7/767	54/12314	0.0490269	0.18448
CC	GO:0002102	podosome	3/774	14/12746	0.0491367	0.267125
CC	GO:0030057	desmosome	3/774	14/12746	0.0491367	0.267125
CC	GO:0034358	plasma lipoprotein particle	3/774	14/12746	0.0491367	0.267125
CC	GO:1990777	lipoprotein particle	3/774	14/12746	0.0491367	0.267125
BP	GO:0006937	regulation of muscle contraction	9/767	77/12314	0.0491908	0.184907
MF	GO:0001205	transcriptional activator activity, RNA polymerase II distal enhancer sequence-specific binding	4/752	22/11653	0.0496839	0.282962

## Sheet: HDLC12 VS NDLC12
Table S5 Gene Ontology (GO) assignment for diferentially expressed gene between HDLC12 and NDLC12
Category	GOID	Description	GeneRatio	BgRatio	pvalue	padj
BP	GO:0042742	defense response to bacterium	9/51	93/12379	1.20592e-10	5.99342e-08
BP	GO:0050829	defense response to Gram-negative bacterium	5/51	24/12379	3.88893e-08	8.98382e-06
BP	GO:0098542	defense response to other organism	9/51	185/12379	5.42283e-08	8.98382e-06
BP	GO:0009617	response to bacterium	10/51	270/12379	1.19859e-07	1.48925e-05
MF	GO:0001530	lipopolysaccharide binding	4/49	21/11723	1.5301e-06	0.000168311
BP	GO:0019730	antimicrobial humoral response	4/51	23/12379	2.13569e-06	0.000212288
BP	GO:0050830	defense response to Gram-positive bacterium	4/51	26/12379	3.57298e-06	0.000295962
BP	GO:0051707	response to other organism	10/51	405/12379	4.83648e-06	0.000313878
BP	GO:0043207	response to external biotic stimulus	10/51	407/12379	5.05237e-06	0.000313878
BP	GO:0009607	response to biotic stimulus	10/51	422/12379	6.95631e-06	0.000384143
BP	GO:0050918	positive chemotaxis	4/51	38/12379	1.70099e-05	0.000845394
BP	GO:0061844	antimicrobial humoral immune response mediated by antimicrobial peptide	3/51	15/12379	2.89485e-05	0.00130794
MF	GO:0048020	CCR chemokine receptor binding	3/49	17/11723	4.47847e-05	0.00246316
MF	GO:0042056	chemoattractant activity	3/49	23/11723	0.000114597	0.0042019
CC	GO:0030141	secretory granule	5/50	128/12823	0.000135478	0.0116511
MF	GO:0042379	chemokine receptor binding	3/49	26/11723	0.000166762	0.00458597
BP	GO:0006959	humoral immune response	4/51	80/12379	0.000320874	0.0132895
CC	GO:0098552	side of membrane	6/50	303/12823	0.00109782	0.0451281
BP	GO:0051457	maintenance of protein location in nucleus	2/51	14/12379	0.00146721	0.0560927
CC	GO:0099503	secretory vesicle	5/50	219/12823	0.00157424	0.0451281
CC	GO:0031234	extrinsic component of cytoplasmic side of plasma membrane	3/50	69/12823	0.00243905	0.0524396
MF	GO:0008289	lipid binding	7/49	474/11723	0.00333071	0.0732756
BP	GO:0045087	innate immune response	5/51	255/12379	0.0038692	0.137357
BP	GO:0060326	cell chemotaxis	4/51	163/12379	0.00447561	0.148292
BP	GO:0072595	maintenance of protein localization in organelle	2/51	26/12379	0.00507724	0.157712
BP	GO:0042531	positive regulation of tyrosine phosphorylation of STAT protein	2/51	28/12379	0.0058743	0.16811
BP	GO:0007600	sensory perception	5/51	284/12379	0.00608851	0.16811
BP	GO:0048771	tissue remodeling	3/51	95/12379	0.00698704	0.182766
MF	GO:0019842	vitamin binding	3/49	95/11723	0.00725513	0.133011
CC	GO:0019897	extrinsic component of plasma membrane	3/50	104/12823	0.00770641	0.116385
CC	GO:0009898	cytoplasmic side of plasma membrane	3/50	106/12823	0.00811989	0.116385
BP	GO:0042509	regulation of tyrosine phosphorylation of STAT protein	2/51	36/12379	0.00958732	0.238245
BP	GO:0045453	bone resorption	2/51	37/12379	0.0101087	0.239238
CC	GO:0005758	mitochondrial intermembrane space	2/50	40/12823	0.0105747	0.116899
BP	GO:0046427	positive regulation of JAK-STAT cascade	2/51	38/12379	0.0106424	0.240421
CC	GO:0098562	cytoplasmic side of membrane	3/50	118/12823	0.0108743	0.116899
BP	GO:1904894	positive regulation of STAT cascade	2/51	39/12379	0.0111883	0.241765
BP	GO:0007260	tyrosine phosphorylation of STAT protein	2/51	40/12379	0.0117464	0.243249
CC	GO:0031970	organelle envelope lumen	2/50	48/12823	0.0149932	0.143269
BP	GO:0006935	chemotaxis	5/51	357/12379	0.0153843	0.297329
BP	GO:0042330	taxis	5/51	358/12379	0.0155544	0.297329
BP	GO:0035821	modification of morphology or physiology of other organism	2/51	51/12379	0.0186572	0.34343
MF	GO:0043178	alcohol binding	2/49	53/11723	0.0205952	0.288419
BP	GO:0030203	glycosaminoglycan metabolic process	2/51	54/12379	0.0207768	0.368789
MF	GO:0005126	cytokine receptor binding	3/49	141/11723	0.0209759	0.288419
BP	GO:0007606	sensory perception of chemical stimulus	2/51	56/12379	0.0222433	0.381203
BP	GO:0046849	bone remodeling	2/51	58/12379	0.0237514	0.393482
MF	GO:0001664	G-protein coupled receptor binding	3/49	149/11723	0.0242152	0.295963
BP	GO:0046425	regulation of JAK-STAT cascade	2/51	63/12379	0.0276996	0.411615
BP	GO:1904892	regulation of STAT cascade	2/51	64/12379	0.0285189	0.411615
BP	GO:0006022	aminoglycan metabolic process	2/51	65/12379	0.0293479	0.411615
BP	GO:0032507	maintenance of protein location in cell	2/51	66/12379	0.0301866	0.411615
BP	GO:0007259	JAK-STAT cascade	2/51	70/12379	0.0336354	0.411615
CC	GO:0019898	extrinsic component of membrane	3/50	183/12823	0.0343463	0.256449
BP	GO:0045185	maintenance of protein location	2/51	71/12379	0.0345207	0.411615
BP	GO:0097696	STAT cascade	2/51	71/12379	0.0345207	0.411615
CC	GO:0009897	external side of plasma membrane	3/50	185/12823	0.035301	0.256449
CC	GO:0005819	spindle	3/50	186/12823	0.0357835	0.256449
BP	GO:0009713	catechol-containing compound biosynthetic process	1/51	10/12379	0.0404578	0.411615
BP	GO:0015671	oxygen transport	1/51	10/12379	0.0404578	0.411615
BP	GO:0016584	nucleosome positioning	1/51	10/12379	0.0404578	0.411615
BP	GO:0031640	killing of cells of other organism	1/51	10/12379	0.0404578	0.411615
BP	GO:0042133	neurotransmitter metabolic process	1/51	10/12379	0.0404578	0.411615
BP	GO:0042423	catecholamine biosynthetic process	1/51	10/12379	0.0404578	0.411615
BP	GO:0044364	disruption of cells of other organism	1/51	10/12379	0.0404578	0.411615
BP	GO:0071679	commissural neuron axon guidance	1/51	10/12379	0.0404578	0.411615
MF	GO:0005344	oxygen transporter activity	1/49	10/11723	0.0410361	0.319651
BP	GO:0050778	positive regulation of immune response	4/51	319/12379	0.0419437	0.411615
MF	GO:0004497	monooxygenase activity	2/49	78/11723	0.0420263	0.319651
BP	GO:0050852	T cell receptor signaling pathway	2/51	80/12379	0.0428867	0.411615
BP	GO:0051651	maintenance of location in cell	2/51	80/12379	0.0428867	0.411615
BP	GO:0048871	multicellular organismal homeostasis	3/51	191/12379	0.0438716	0.411615
BP	GO:0031936	negative regulation of chromatin silencing	1/51	11/12379	0.0444142	0.411615
MF	GO:0051010	microtubule plus-end binding	1/49	11/11723	0.0450479	0.319651
MF	GO:0005200	structural constituent of cytoskeleton	2/49	83/11723	0.0470049	0.319651
BP	GO:0002757	immune response-activating signal transduction	3/51	198/12379	0.0479419	0.411615
BP	GO:0003414	chondrocyte morphogenesis involved in endochondral bone morphogenesis	1/51	12/12379	0.0483546	0.411615
BP	GO:0003429	growth plate cartilage chondrocyte morphogenesis	1/51	12/12379	0.0483546	0.411615
BP	GO:0006026	aminoglycan catabolic process	1/51	12/12379	0.0483546	0.411615
BP	GO:0030212	hyaluronan metabolic process	1/51	12/12379	0.0483546	0.411615
BP	GO:0034104	negative regulation of tissue remodeling	1/51	12/12379	0.0483546	0.411615
BP	GO:0090171	chondrocyte morphogenesis	1/51	12/12379	0.0483546	0.411615
CC	GO:0001518	voltage-gated sodium channel complex	1/50	13/12823	0.0495437	0.327751

## Sheet: HDLC18 VS NDLC18
Table S7 Gene Ontology (GO) assignment for diferentially expressed gene between HDLC18 and NDLC18
Category	GOID	Description	GeneRatio	BgRatio	pvalue	padj
MF	GO:0001664	G-protein coupled receptor binding	7/72	156/11697	4.67e-05	0.0100474
MF	GO:0071855	neuropeptide receptor binding	3/72	17/11697	0.000142942	0.0153663
BP	GO:0050953	sensory perception of light stimulus	5/78	94/12373	0.00030991	0.200194
BP	GO:0007602	phototransduction	3/78	22/12373	0.000340466	0.200194
BP	GO:0009583	detection of light stimulus	3/78	31/12373	0.000954046	0.373986
MF	GO:0005179	hormone activity	4/72	72/11697	0.000990087	0.0709562
BP	GO:0007601	visual perception	4/78	90/12373	0.00247787	0.57897
BP	GO:0002437	inflammatory response to antigenic stimulus	2/78	17/12373	0.00501833	0.57897
BP	GO:0031016	pancreas development	3/78	56/12373	0.00525582	0.57897
BP	GO:0032098	regulation of appetite	2/78	19/12373	0.0062586	0.57897
BP	GO:0042593	glucose homeostasis	4/78	122/12373	0.00732218	0.57897
BP	GO:0033500	carbohydrate homeostasis	4/78	123/12373	0.00753272	0.57897
MF	GO:0004364	glutathione transferase activity	2/72	22/11697	0.00797091	0.428436
BP	GO:0009582	detection of abiotic stimulus	3/78	67/12373	0.00864517	0.57897
BP	GO:0009581	detection of external stimulus	3/78	68/12373	0.00900371	0.57897
BP	GO:0009749	response to glucose	3/78	68/12373	0.00900371	0.57897
BP	GO:0043277	apoptotic cell clearance	2/78	23/12373	0.00911031	0.57897
BP	GO:0009746	response to hexose	3/78	69/12373	0.00937087	0.57897
BP	GO:0034284	response to monosaccharide	3/78	69/12373	0.00937087	0.57897
BP	GO:0007156	homophilic cell adhesion via plasma membrane adhesion molecules	4/78	134/12373	0.0101165	0.57897
BP	GO:0010469	regulation of receptor activity	6/78	302/12373	0.0118877	0.57897
BP	GO:0009743	response to carbohydrate	3/78	77/12373	0.0126229	0.57897
MF	GO:0001786	phosphatidylserine binding	2/72	28/11697	0.0127372	0.456415
MF	GO:1990841	promoter-specific chromatin binding	2/72	28/11697	0.0127372	0.456415
BP	GO:0009584	detection of visible light	2/78	28/12373	0.0133379	0.57897
BP	GO:0030522	intracellular receptor signaling pathway	4/78	155/12373	0.0165119	0.57897
BP	GO:0031018	endocrine pancreas development	2/78	33/12373	0.0182571	0.57897
BP	GO:0002526	acute inflammatory response	2/78	34/12373	0.0193199	0.57897
BP	GO:0009314	response to radiation	5/78	246/12373	0.0194426	0.57897
BP	GO:0002444	myeloid leukocyte mediated immunity	2/78	36/12373	0.0215214	0.57897
BP	GO:0006801	superoxide metabolic process	2/78	36/12373	0.0215214	0.57897
BP	GO:0098742	cell-cell adhesion via plasma-membrane adhesion molecules	4/78	171/12373	0.022779	0.57897
BP	GO:0009416	response to light stimulus	4/78	174/12373	0.024095	0.57897
BP	GO:0071478	cellular response to radiation	3/78	101/12373	0.0258399	0.57897
BP	GO:0010817	regulation of hormone levels	5/78	268/12373	0.0269315	0.57897
BP	GO:0002066	columnar/cuboidal epithelial cell development	2/78	41/12373	0.0274525	0.57897
MF	GO:0072341	modified amino acid binding	2/72	43/11697	0.0286818	0.500923
CC	GO:0043025	neuronal cell body	4/83	180/12823	0.0292748	0.620942
BP	GO:0007600	sensory perception	5/78	277/12373	0.0304617	0.57897
BP	GO:0072376	protein activation cascade	2/78	44/12373	0.0312904	0.57897
CC	GO:0009898	cytoplasmic side of plasma membrane	3/83	106/12823	0.0313247	0.620942
MF	GO:0046943	carboxylic acid transmembrane transporter activity	3/72	113/11697	0.0323569	0.500923
MF	GO:0015179	L-amino acid transmembrane transporter activity	2/72	46/11697	0.0324898	0.500923
MF	GO:0005342	organic acid transmembrane transporter activity	3/72	115/11697	0.0338285	0.500923
BP	GO:0051606	detection of stimulus	3/78	114/12373	0.0351968	0.57897
BP	GO:0015807	L-amino acid transport	2/78	48/12373	0.0367151	0.57897
MF	GO:0016765	transferase activity, transferring alkyl or aryl (other than methyl) groups	2/72	50/11697	0.0378564	0.500923
BP	GO:0002708	positive regulation of lymphocyte mediated immunity	2/78	49/12373	0.0381241	0.57897
BP	GO:0008306	associative learning	2/78	50/12373	0.0395535	0.57897
CC	GO:0098562	cytoplasmic side of membrane	3/83	118/12823	0.0410359	0.620942
BP	GO:0046883	regulation of hormone secretion	3/78	126/12373	0.0451837	0.57897
BP	GO:0042107	cytokine metabolic process	2/78	54/12373	0.0454699	0.57897
BP	GO:0030316	osteoclast differentiation	2/78	55/12373	0.0469972	0.57897
BP	GO:0034754	cellular hormone metabolic process	2/78	55/12373	0.0469972	0.57897
CC	GO:0044297	cell body	4/83	212/12823	0.048586	0.620942
