# Supplementary material for: Varied hypoxia adaptation patterns of embryonic brain at different development stages between Tibetan and Dwarf laying chickens
Source: BMC Genomics. 2023 Jun 21;24:342. doi: 10.1186/s12864-023-09457-4 (PMC10286358; doi:10.1186/s12864-023-09457-4)
Supplement: Supplementary file 8 — Supplementary Material 8: Table S8. GO assignment for diferentially expressed gene in three different incubation stages in TBCs [file 12864_2023_9457_MOESM8_ESM.xlsx]

## Sheet: NTBC12 VSNTBC8
		Table S8 GO assignment for diferentially expressed gene between NTBC12 and NTBC8
Category	GOID	Description	GeneRatio	BgRatio	pvalue	padj
CC	GO:0031012	extracellular matrix	86/1700	245/12817	1.31306e-18	5.86936e-16
BP	GO:0007268	chemical synaptic transmission	111/1648	377/12371	6.4254e-17	8.76276e-14
BP	GO:0098916	anterograde trans-synaptic signaling	111/1648	377/12371	6.4254e-17	8.76276e-14
BP	GO:0099537	trans-synaptic signaling	112/1648	382/12371	6.49763e-17	8.76276e-14
BP	GO:0099536	synaptic signaling	112/1648	383/12371	8.02267e-17	8.76276e-14
BP	GO:0001568	blood vessel development	112/1648	413/12371	2.78459e-14	2.43317e-11
BP	GO:0001944	vasculature development	115/1648	433/12371	5.99371e-14	4.36442e-11
BP	GO:0072358	cardiovascular system development	116/1648	440/12371	8.07348e-14	5.039e-11
CC	GO:0009986	cell surface	115/1700	437/12817	9.16325e-14	1.42318e-11
CC	GO:0043235	receptor complex	87/1700	294/12817	9.55154e-14	1.42318e-11
BP	GO:0007187	G-protein coupled receptor signaling pathway, coupled to cyclic nucleotide second messenger	57/1648	157/12371	2.06841e-13	1.12961e-10
CC	GO:0098590	plasma membrane region	121/1700	488/12817	1.81131e-12	2.02414e-10
CC	GO:0005581	collagen trimer	26/1700	45/12817	2.47636e-12	2.21386e-10
BP	GO:0043269	regulation of ion transport	97/1648	366/12371	6.8596e-12	3.32995e-09
MF	GO:0030594	neurotransmitter receptor activity	37/1607	84/11725	1.04478e-11	8.44181e-09
BP	GO:0048514	blood vessel morphogenesis	93/1648	352/12371	2.27389e-11	9.93461e-09
BP	GO:0010469	regulation of receptor activity	83/1648	302/12371	3.20877e-11	1.27446e-08
BP	GO:0008284	positive regulation of cell proliferation	118/1648	497/12371	8.93101e-11	3.1572e-08
BP	GO:0035295	tube development	102/1648	409/12371	9.39428e-11	3.1572e-08
BP	GO:0007188	adenylate cyclase-modulating G-protein coupled receptor signaling pathway	49/1648	143/12371	1.10119e-10	3.43651e-08
BP	GO:0034765	regulation of ion transmembrane transport	72/1648	255/12371	1.75615e-10	5.11508e-08
MF	GO:0004930	G-protein coupled receptor activity	92/1607	351/11725	2.11852e-10	8.55882e-08
BP	GO:0006935	chemotaxis	91/1648	359/12371	4.03366e-10	1.10144e-07
BP	GO:0042330	taxis	91/1648	360/12371	4.71183e-10	1.21094e-07
BP	GO:0034762	regulation of transmembrane transport	73/1648	267/12371	6.46344e-10	1.56882e-07
BP	GO:0030198	extracellular matrix organization	55/1648	179/12371	8.84727e-10	2.03441e-07
BP	GO:0043062	extracellular structure organization	55/1648	180/12371	1.11192e-09	2.429e-07
MF	GO:0008227	G-protein coupled amine receptor activity	20/1607	35/11725	2.0246e-09	5.45293e-07
CC	GO:0044456	synapse part	104/1700	447/12817	3.21747e-09	2.39702e-07
BP	GO:0040017	positive regulation of locomotion	78/1648	309/12371	8.95372e-09	1.8628e-06
BP	GO:0060326	cell chemotaxis	50/1648	166/12371	1.07365e-08	2.13216e-06
CC	GO:0036477	somatodendritic compartment	86/1700	356/12817	1.21099e-08	7.73303e-07
BP	GO:0001525	angiogenesis	73/1648	285/12371	1.39233e-08	2.64483e-06
BP	GO:0007270	neuron-neuron synaptic transmission	37/1648	107/12371	1.57736e-08	2.87145e-06
BP	GO:0030335	positive regulation of cell migration	72/1648	283/12371	2.36368e-08	4.13077e-06
BP	GO:0050679	positive regulation of epithelial cell proliferation	35/1648	100/12371	2.69827e-08	4.53414e-06
BP	GO:2000147	positive regulation of cell motility	73/1648	291/12371	3.54156e-08	5.73076e-06
BP	GO:0019233	sensory perception of pain	20/1648	41/12371	4.54602e-08	6.97555e-06
BP	GO:0002040	sprouting angiogenesis	29/1648	76/12371	4.72656e-08	6.97555e-06
BP	GO:0051272	positive regulation of cellular component movement	73/1648	293/12371	4.7898e-08	6.97555e-06
BP	GO:0061326	renal tubule development	28/1648	72/12371	4.97437e-08	7.01065e-06
BP	GO:0072080	nephron tubule development	27/1648	68/12371	5.14471e-08	7.02414e-06
MF	GO:0022836	gated channel activity	74/1607	293/11725	6.7975e-08	1.37309e-05
BP	GO:0050804	modulation of synaptic transmission	54/1648	195/12371	6.85392e-08	9.07417e-06
CC	GO:0097060	synaptic membrane	43/1700	142/12817	8.50244e-08	4.75074e-06
BP	GO:0001655	urogenital system development	58/1648	218/12371	1.04978e-07	1.34897e-05
BP	GO:0007610	behavior	86/1648	372/12371	1.22607e-07	1.51113e-05
BP	GO:0072001	renal system development	52/1648	188/12371	1.24515e-07	1.51113e-05
BP	GO:1901342	regulation of vasculature development	49/1648	173/12371	1.29006e-07	1.52331e-05
CC	GO:0005578	proteinaceous extracellular matrix	27/1700	71/12817	1.35984e-07	6.75388e-06
BP	GO:0050920	regulation of chemotaxis	39/1648	125/12371	1.56303e-07	1.79707e-05
MF	GO:0015267	channel activity	91/1607	392/11725	1.57942e-07	2.02837e-05
MF	GO:0022803	passive transmembrane transporter activity	91/1607	392/11725	1.57942e-07	2.02837e-05
BP	GO:0072006	nephron development	32/1648	93/12371	1.6616e-07	1.86142e-05
BP	GO:0007189	adenylate cyclase-activating G-protein coupled receptor signaling pathway	31/1648	89/12371	1.88658e-07	2.06062e-05
CC	GO:0034702	ion channel complex	55/1700	207/12817	2.0449e-07	8.78959e-06
MF	GO:0005216	ion channel activity	87/1607	372/11725	2.10103e-07	2.02837e-05
CC	GO:0045211	postsynaptic membrane	35/1700	108/12817	2.16299e-07	8.78959e-06
MF	GO:0005244	voltage-gated ion channel activity	47/1607	162/11725	2.45524e-07	2.02837e-05
MF	GO:0022832	voltage-gated channel activity	47/1607	162/11725	2.45524e-07	2.02837e-05
MF	GO:0022838	substrate-specific channel activity	88/1607	379/11725	2.51035e-07	2.02837e-05
BP	GO:0061061	muscle structure development	87/1648	384/12371	2.66705e-07	2.84203e-05
BP	GO:0007389	pattern specification process	70/1648	291/12371	3.83676e-07	3.99114e-05
CC	GO:0030425	dendrite	62/1700	249/12817	4.33255e-07	1.61388e-05
MF	GO:0046873	metal ion transmembrane transporter activity	82/1607	350/11725	4.35098e-07	3.19599e-05
BP	GO:0007169	transmembrane receptor protein tyrosine kinase signaling pathway	86/1648	383/12371	4.69193e-07	4.76721e-05
BP	GO:1904018	positive regulation of vasculature development	32/1648	97/12371	4.95725e-07	4.86526e-05
BP	GO:0006813	potassium ion transport	47/1648	170/12371	5.04226e-07	4.86526e-05
BP	GO:0015844	monoamine transport	21/1648	50/12371	5.1225e-07	4.86526e-05
BP	GO:0009952	anterior/posterior pattern specification	40/1648	136/12371	6.21894e-07	5.78096e-05
MF	GO:0019838	growth factor binding	33/1607	100/11725	6.30649e-07	4.24637e-05
BP	GO:0015850	organic hydroxy compound transport	42/1648	146/12371	6.36119e-07	5.79001e-05
BP	GO:0043410	positive regulation of MAPK cascade	77/1648	336/12371	8.09482e-07	7.2176e-05
MF	GO:0005201	extracellular matrix structural constituent	23/1607	58/11725	8.51523e-07	5.29254e-05
BP	GO:0001822	kidney development	47/1648	173/12371	8.74365e-07	7.6402e-05
BP	GO:0060541	respiratory system development	40/1648	138/12371	9.4346e-07	7.99699e-05
BP	GO:0006939	smooth muscle contraction	24/1648	64/12371	9.75783e-07	7.99699e-05
BP	GO:0007272	ensheathment of neurons	27/1648	77/12371	9.88412e-07	7.99699e-05
BP	GO:0008366	axon ensheathment	27/1648	77/12371	9.88412e-07	7.99699e-05
BP	GO:0001504	neurotransmitter uptake	10/1648	14/12371	1.03051e-06	8.18599e-05
BP	GO:0001936	regulation of endothelial cell proliferation	26/1648	73/12371	1.10958e-06	8.53454e-05
BP	GO:0019226	transmission of nerve impulse	20/1648	48/12371	1.11346e-06	8.53454e-05
BP	GO:0070374	positive regulation of ERK1 and ERK2 cascade	42/1648	149/12371	1.15322e-06	8.68692e-05
CC	GO:1902495	transmembrane transporter complex	57/1700	229/12817	1.26856e-06	4.36189e-05
BP	GO:0072009	nephron epithelium development	27/1648	78/12371	1.32182e-06	9.7882e-05
BP	GO:0003002	regionalization	58/1648	234/12371	1.35759e-06	9.8855e-05
BP	GO:0021510	spinal cord development	26/1648	74/12371	1.49599e-06	0.000107147
BP	GO:0003013	circulatory system process	61/1648	252/12371	1.70546e-06	0.000119583
BP	GO:0008217	regulation of blood pressure	29/1648	88/12371	1.72436e-06	0.000119583
CC	GO:0005882	intermediate filament	28/1700	84/12817	1.8434e-06	5.8857e-05
MF	GO:0015079	potassium ion transmembrane transporter activity	39/1607	133/11725	1.89867e-06	0.00010958
BP	GO:0014821	phasic smooth muscle contraction	9/1648	12/12371	1.94909e-06	0.000132564
BP	GO:0045765	regulation of angiogenesis	43/1648	157/12371	2.00037e-06	0.000132564
BP	GO:0042552	myelination	26/1648	75/12371	2.00257e-06	0.000132564
BP	GO:0043542	endothelial cell migration	37/1648	127/12371	2.08687e-06	0.000136082
BP	GO:0035924	cellular response to vascular endothelial growth factor stimulus	17/1648	38/12371	2.16781e-06	0.000139282
BP	GO:0098664	G-protein coupled serotonin receptor signaling pathway	13/1648	24/12371	2.36949e-06	0.000150034
MF	GO:0005539	glycosaminoglycan binding	35/1607	115/11725	2.47847e-06	0.000133507
BP	GO:0007215	glutamate receptor signaling pathway	24/1648	67/12371	2.53613e-06	0.000158291
BP	GO:0035296	regulation of tube diameter	23/1648	63/12371	2.80741e-06	0.000170355
BP	GO:0097746	regulation of blood vessel diameter	23/1648	63/12371	2.80741e-06	0.000170355
CC	GO:0044420	extracellular matrix component	25/1700	72/12817	2.80953e-06	8.37241e-05
BP	GO:0008015	blood circulation	59/1648	245/12371	2.99725e-06	0.000179383
CC	GO:1990351	transporter complex	57/1700	235/12817	3.04465e-06	8.50598e-05
MF	GO:0004993	G-protein coupled serotonin receptor activity	13/1607	24/11725	3.27905e-06	0.000165592
BP	GO:0001935	endothelial cell proliferation	28/1648	86/12371	3.38915e-06	0.000200097
CC	GO:0034703	cation channel complex	44/1700	166/12817	3.53221e-06	9.28764e-05
MF	GO:0005518	collagen binding	18/1607	42/11725	3.54041e-06	0.000168274
BP	GO:0007423	sensory organ development	83/1648	384/12371	3.73034e-06	0.000217305
CC	GO:0032590	dendrite membrane	13/1700	25/12817	4.12979e-06	0.000102556
BP	GO:0050673	epithelial cell proliferation	56/1648	231/12371	4.27946e-06	0.000243712
BP	GO:0007210	serotonin receptor signaling pathway	13/1648	25/12371	4.3347e-06	0.000243712
BP	GO:0097529	myeloid leukocyte migration	32/1648	106/12371	4.38016e-06	0.000243712
BP	GO:0060322	head development	93/1648	445/12371	4.40679e-06	0.000243712
MF	GO:0005249	voltage-gated potassium channel activity	28/1607	85/11725	4.56542e-06	0.000204937
BP	GO:0007218	neuropeptide signaling pathway	26/1648	78/12371	4.61234e-06	0.000251892
BP	GO:0030900	forebrain development	60/1648	254/12371	4.78618e-06	0.000256204
BP	GO:0043408	regulation of MAPK cascade	98/1648	476/12371	4.80859e-06	0.000256204
BP	GO:0048167	regulation of synaptic plasticity	31/1648	102/12371	5.27252e-06	0.000276566
BP	GO:0070372	regulation of ERK1 and ERK2 cascade	48/1648	189/12371	5.31736e-06	0.000276566
BP	GO:0030323	respiratory tube development	36/1648	127/12371	5.71402e-06	0.000293701
MF	GO:0099589	serotonin receptor activity	13/1607	25/11725	5.97495e-06	0.000254093
BP	GO:0015718	monocarboxylic acid transport	30/1648	98/12371	6.33402e-06	0.000321783
MF	GO:0005179	hormone activity	25/1607	73/11725	6.72879e-06	0.000271843
BP	GO:0044708	single-organism behavior	62/1648	268/12371	6.84681e-06	0.000343836
BP	GO:0050921	positive regulation of chemotaxis	23/1648	66/12371	6.9769e-06	0.000345907
BP	GO:0071363	cellular response to growth factor stimulus	84/1648	396/12371	7.04639e-06	0.000345907
BP	GO:0031589	cell-substrate adhesion	50/1648	202/12371	7.43679e-06	0.000361015
BP	GO:0042310	vasoconstriction	17/1648	41/12371	7.68849e-06	0.000363791
BP	GO:0097756	negative regulation of blood vessel diameter	17/1648	41/12371	7.68849e-06	0.000363791
BP	GO:0071900	regulation of protein serine/threonine kinase activity	69/1648	309/12371	7.74378e-06	0.000363791
BP	GO:0050767	regulation of neurogenesis	100/1648	494/12371	8.23591e-06	0.000379174
BP	GO:0007600	sensory perception	64/1648	281/12371	8.39786e-06	0.000379174
BP	GO:0071804	cellular potassium ion transport	42/1648	160/12371	8.43083e-06	0.000379174
BP	GO:0071805	potassium ion transmembrane transport	42/1648	160/12371	8.43083e-06	0.000379174
BP	GO:0030324	lung development	35/1648	124/12371	8.50516e-06	0.000379174
CC	GO:0098794	postsynapse	62/1700	271/12817	8.74448e-06	0.000205725
BP	GO:0061333	renal tubule morphogenesis	21/1648	58/12371	8.77219e-06	0.000380673
BP	GO:0015672	monovalent inorganic cation transport	75/1648	345/12371	8.78165e-06	0.000380673
BP	GO:0042391	regulation of membrane potential	62/1648	270/12371	8.80019e-06	0.000380673
BP	GO:0007214	gamma-aminobutyric acid signaling pathway	12/1648	23/12371	9.78527e-06	0.000419136
BP	GO:0048565	digestive tract development	26/1648	81/12371	1.00397e-05	0.000424609
BP	GO:0072507	divalent inorganic cation homeostasis	66/1648	294/12371	1.01074e-05	0.000424609
BP	GO:0030595	leukocyte chemotaxis	34/1648	120/12371	1.04078e-05	0.000433063
BP	GO:0035282	segmentation	24/1648	72/12371	1.06286e-05	0.000435109
BP	GO:0070371	ERK1 and ERK2 cascade	49/1648	199/12371	1.06561e-05	0.000435109
MF	GO:0022824	transmitter-gated ion channel activity	20/1607	53/11725	1.06801e-05	0.000392252
MF	GO:0022835	transmitter-gated channel activity	20/1607	53/11725	1.06801e-05	0.000392252
BP	GO:0021515	cell differentiation in spinal cord	17/1648	42/12371	1.13233e-05	0.000458069
BP	GO:0043010	camera-type eye development	52/1648	216/12371	1.14958e-05	0.000458436
BP	GO:0006820	anion transport	82/1648	389/12371	1.15611e-05	0.000458436
BP	GO:0070848	response to growth factor	85/1648	407/12371	1.16471e-05	0.000458436
MF	GO:0005267	potassium channel activity	32/1607	108/11725	1.22563e-05	0.000424571
BP	GO:0007420	brain development	86/1648	414/12371	1.28348e-05	0.000500672
MF	GO:0015276	ligand-gated ion channel activity	36/1607	128/11725	1.31365e-05	0.000424571
MF	GO:0022834	ligand-gated channel activity	36/1607	128/11725	1.31365e-05	0.000424571
BP	GO:0035239	tube morphogenesis	57/1648	245/12371	1.33135e-05	0.00051475
BP	GO:0021516	dorsal spinal cord development	10/1648	17/12371	1.36535e-05	0.000521465
BP	GO:0043524	negative regulation of neuron apoptotic process	27/1648	87/12371	1.37259e-05	0.000521465
BP	GO:0010817	regulation of hormone levels	61/1648	268/12371	1.38612e-05	0.000522066
MF	GO:0015077	monovalent inorganic cation transmembrane transporter activity	66/1607	289/11725	1.40757e-05	0.000432615
CC	GO:0032589	neuron projection membrane	14/1700	31/12817	1.4367e-05	0.000321102
MF	GO:0005261	cation channel activity	64/1607	278/11725	1.44562e-05	0.000432615
BP	GO:0001938	positive regulation of endothelial cell proliferation	19/1648	51/12371	1.45426e-05	0.000543049
BP	GO:0021537	telencephalon development	43/1648	169/12371	1.53806e-05	0.000569473
MF	GO:1901618	organic hydroxy compound transmembrane transporter activity	11/1607	20/11725	1.58119e-05	0.000456285
BP	GO:0050801	ion homeostasis	95/1648	471/12371	1.61155e-05	0.000587871
BP	GO:0050880	regulation of blood vessel size	23/1648	69/12371	1.61466e-05	0.000587871
CC	GO:0009897	external side of plasma membrane	45/1700	181/12817	1.67037e-05	0.00035555
BP	GO:0001501	skeletal system development	71/1648	328/12371	1.76304e-05	0.000636588
BP	GO:0045165	cell fate commitment	43/1648	170/12371	1.79835e-05	0.000644017
BP	GO:0015696	ammonium transport	22/1648	65/12371	1.86882e-05	0.000657817
BP	GO:0051480	regulation of cytosolic calcium ion concentration	47/1648	192/12371	1.88527e-05	0.000657817
BP	GO:0051147	regulation of muscle cell differentiation	30/1648	103/12371	1.88626e-05	0.000657817
BP	GO:0001505	regulation of neurotransmitter levels	32/1648	113/12371	1.89711e-05	0.000657817
BP	GO:0006954	inflammatory response	60/1648	265/12371	1.92498e-05	0.000662225
BP	GO:0001654	eye development	57/1648	248/12371	1.94631e-05	0.000664329
BP	GO:0050678	regulation of epithelial cell proliferation	46/1648	187/12371	2.01662e-05	0.000682992
CC	GO:0098802	plasma membrane receptor complex	33/1700	119/12817	2.08558e-05	0.000423753
BP	GO:0035150	regulation of tube size	23/1648	70/12371	2.10504e-05	0.000703437
BP	GO:0010001	glial cell differentiation	36/1648	134/12371	2.10919e-05	0.000703437
BP	GO:0055123	digestive system development	27/1648	89/12371	2.17494e-05	0.000719872
BP	GO:0042063	gliogenesis	42/1648	166/12371	2.22465e-05	0.000729427
BP	GO:0055074	calcium ion homeostasis	61/1648	272/12371	2.2372e-05	0.000729427
BP	GO:0006836	neurotransmitter transport	33/1648	119/12371	2.27454e-05	0.000736108
BP	GO:0010594	regulation of endothelial cell migration	29/1648	99/12371	2.29422e-05	0.000737019
BP	GO:0071674	mononuclear cell migration	16/1648	40/12371	2.44333e-05	0.000773818
BP	GO:0010631	epithelial cell migration	43/1648	172/12371	2.4442e-05	0.000773818
BP	GO:0050806	positive regulation of synaptic transmission	25/1648	80/12371	2.48074e-05	0.000777717
BP	GO:0044057	regulation of system process	57/1648	250/12371	2.49211e-05	0.000777717
BP	GO:0045766	positive regulation of angiogenesis	27/1648	90/12371	2.71802e-05	0.000838636
BP	GO:0060993	kidney morphogenesis	23/1648	71/12371	2.72571e-05	0.000838636
BP	GO:0072073	kidney epithelium development	29/1648	100/12371	2.82596e-05	0.000862177
BP	GO:0021782	glial cell development	21/1648	62/12371	2.84169e-05	0.000862177
BP	GO:0098810	neurotransmitter reuptake	8/1648	12/12371	2.93241e-05	0.000883567
CC	GO:0042383	sarcolemma	22/1700	67/12817	2.99468e-05	0.00058201
BP	GO:0018108	peptidyl-tyrosine phosphorylation	53/1648	229/12371	3.07818e-05	0.000921135
BP	GO:0042060	wound healing	49/1648	207/12371	3.26589e-05	0.000970659
MF	GO:0019199	transmembrane receptor protein kinase activity	23/1607	70/11725	3.33243e-05	0.000887442
BP	GO:0048771	tissue remodeling	28/1648	96/12371	3.4416e-05	0.00101491
MF	GO:0008028	monocarboxylic acid transmembrane transporter activity	15/1607	36/11725	3.45615e-05	0.000887442
BP	GO:0043523	regulation of neuron apoptotic process	30/1648	106/12371	3.46124e-05	0.00101491
MF	GO:0099095	ligand-gated anion channel activity	10/1607	18/11725	3.48228e-05	0.000887442
BP	GO:0048546	digestive tract morphogenesis	14/1648	33/12371	3.59373e-05	0.00104242
MF	GO:0043176	amine binding	8/1607	12/11725	3.62445e-05	0.000887442
MF	GO:0051378	serotonin binding	8/1607	12/11725	3.62445e-05	0.000887442
BP	GO:0051937	catecholamine transport	15/1648	37/12371	3.62662e-05	0.00104242
BP	GO:0099601	regulation of neurotransmitter receptor activity	15/1648	37/12371	3.62662e-05	0.00104242
BP	GO:0090132	epithelium migration	43/1648	175/12371	3.81808e-05	0.00109027
BP	GO:0032103	positive regulation of response to external stimulus	35/1648	133/12371	4.3756e-05	0.00124136
BP	GO:0032101	regulation of response to external stimulus	81/1648	397/12371	4.43525e-05	0.00125017
BP	GO:0018212	peptidyl-tyrosine modification	53/1648	232/12371	4.47926e-05	0.00125448
BP	GO:0007193	adenylate cyclase-inhibiting G-protein coupled receptor signaling pathway	17/1648	46/12371	4.59838e-05	0.00127964
CC	GO:0031253	cell projection membrane	38/1700	150/12817	4.75716e-05	0.000886022
MF	GO:0022890	inorganic cation transmembrane transporter activity	90/1607	441/11725	4.89969e-05	0.0011644
BP	GO:0003018	vascular process in circulatory system	25/1648	83/12371	4.95094e-05	0.00136413
BP	GO:0072078	nephron tubule morphogenesis	19/1648	55/12371	4.96445e-05	0.00136413
BP	GO:0090130	tissue migration	43/1648	177/12371	5.09322e-05	0.00139077
BP	GO:0001649	osteoblast differentiation	33/1648	124/12371	5.62305e-05	0.00152591
BP	GO:0061053	somite development	23/1648	74/12371	5.69342e-05	0.00153547
BP	GO:0021953	central nervous system neuron differentiation	36/1648	140/12371	5.81183e-05	0.00155778
BP	GO:0007626	locomotory behavior	38/1648	151/12371	6.08886e-05	0.00161678
BP	GO:0072012	glomerulus vasculature development	7/1648	10/12371	6.10593e-05	0.00161678
BP	GO:0001667	ameboidal-type cell migration	57/1648	258/12371	6.39896e-05	0.00168416
BP	GO:0001756	somitogenesis	19/1648	56/12371	6.58525e-05	0.00171256
BP	GO:0072088	nephron epithelium morphogenesis	19/1648	56/12371	6.58525e-05	0.00171256
BP	GO:0043405	regulation of MAP kinase activity	45/1648	190/12371	6.64992e-05	0.00171914
BP	GO:0030540	female genitalia development	8/1648	13/12371	6.73121e-05	0.00172624
BP	GO:0007204	positive regulation of cytosolic calcium ion concentration	41/1648	168/12371	6.75639e-05	0.00172624
MF	GO:0022843	voltage-gated cation channel activity	33/1607	122/11725	6.96077e-05	0.00160694
CC	GO:0030424	axon	58/1700	266/12817	7.27147e-05	0.00130014
BP	GO:0038084	vascular endothelial growth factor signaling pathway	12/1648	27/12371	7.51391e-05	0.00189759
BP	GO:0048566	embryonic digestive tract development	12/1648	27/12371	7.51391e-05	0.00189759
BP	GO:0072503	cellular divalent inorganic cation homeostasis	61/1648	283/12371	7.66538e-05	0.00192471
MF	GO:0005237	inhibitory extracellular ligand-gated ion channel activity	9/1607	16/11725	7.68698e-05	0.0017253
BP	GO:0007517	muscle organ development	50/1648	220/12371	8.35844e-05	0.00208674
CC	GO:0098793	presynapse	50/1700	221/12817	8.49184e-05	0.00145994
MF	GO:0008083	growth factor activity	28/1607	98/11725	8.58948e-05	0.00187576
BP	GO:0042692	muscle cell differentiation	55/1648	249/12371	8.59089e-05	0.00210465
BP	GO:0048663	neuron fate commitment	19/1648	57/12371	8.65786e-05	0.00210465
BP	GO:0072028	nephron morphogenesis	19/1648	57/12371	8.65786e-05	0.00210465
BP	GO:0015849	organic acid transport	45/1648	192/12371	8.67101e-05	0.00210465
BP	GO:0046942	carboxylic acid transport	45/1648	192/12371	8.67101e-05	0.00210465
CC	GO:0044297	cell body	48/1700	210/12817	8.94989e-05	0.00146331
BP	GO:0050900	leukocyte migration	41/1648	170/12371	8.97522e-05	0.00216645
BP	GO:0048732	gland development	58/1648	267/12371	9.10364e-05	0.00218537
BP	GO:0030879	mammary gland development	24/1648	81/12371	9.29364e-05	0.00221879
CC	GO:0098552	side of membrane	63/1700	298/12817	9.46125e-05	0.00146331
CC	GO:0005604	basement membrane	18/1700	53/12817	9.49351e-05	0.00146331
BP	GO:0061448	connective tissue development	42/1648	176/12371	9.57303e-05	0.00226311
BP	GO:0060021	palate development	20/1648	62/12371	9.58285e-05	0.00226311
BP	GO:0060537	muscle tissue development	58/1648	268/12371	0.000101441	0.00238278
CC	GO:0030054	cell junction	94/1700	489/12817	0.000102962	0.00153413
BP	GO:0048754	branching morphogenesis of an epithelial tube	30/1648	112/12371	0.000105836	0.00247271
BP	GO:0030857	negative regulation of epithelial cell differentiation	11/1648	24/12371	0.00010678	0.0024815
BP	GO:0006821	chloride transport	23/1648	77/12371	0.000112725	0.00260581
BP	GO:0055065	metal ion homeostasis	75/1648	371/12371	0.000114571	0.00263452
BP	GO:0002548	monocyte chemotaxis	13/1648	32/12371	0.000116931	0.0026608
BP	GO:0048010	vascular endothelial growth factor receptor signaling pathway	13/1648	32/12371	0.000116931	0.0026608
BP	GO:0007219	Notch signaling pathway	31/1648	118/12371	0.000120983	0.00273873
BP	GO:0006874	cellular calcium ion homeostasis	57/1648	264/12371	0.000123989	0.00279231
CC	GO:0019897	extrinsic component of plasma membrane	28/1700	103/12817	0.00012524	0.00180588
MF	GO:0004714	transmembrane receptor protein tyrosine kinase activity	19/1607	57/11725	0.000127199	0.00270466
BP	GO:0003012	muscle system process	46/1648	201/12371	0.000132986	0.00297957
BP	GO:0001503	ossification	50/1648	224/12371	0.000134634	0.0030011
MF	GO:0008528	G-protein coupled peptide receptor activity	33/1607	126/11725	0.000137192	0.00284235
BP	GO:0015812	gamma-aminobutyric acid transport	8/1648	14/12371	0.000138697	0.00307597
MF	GO:0005184	neuropeptide hormone activity	9/1607	17/11725	0.000143497	0.00289864
CC	GO:0045111	intermediate filament cytoskeleton	29/1700	109/12817	0.000144609	0.00202001
BP	GO:1904062	regulation of cation transmembrane transport	40/1648	168/12371	0.000146339	0.00322907
BP	GO:0015721	bile acid and bile salt transport	7/1648	11/12371	0.000148533	0.00323835
BP	GO:0021692	cerebellar Purkinje cell layer morphogenesis	7/1648	11/12371	0.000148533	0.00323835
BP	GO:0031644	regulation of neurological system process	10/1648	21/12371	0.000148984	0.00323835
BP	GO:0071902	positive regulation of protein serine/threonine kinase activity	43/1648	185/12371	0.000150463	0.00325433
BP	GO:0051216	cartilage development	35/1648	141/12371	0.000156633	0.00337008
BP	GO:0090596	sensory organ morphogenesis	44/1648	191/12371	0.000157358	0.00337008
BP	GO:0048592	eye morphogenesis	28/1648	104/12371	0.00016134	0.00343851
MF	GO:0005230	extracellular ligand-gated ion channel activity	22/1607	72/11725	0.000165625	0.00326403
BP	GO:0060041	retina development in camera-type eye	26/1648	94/12371	0.000169997	0.00360542
MF	GO:0043027	cysteine-type endopeptidase inhibitor activity involved in apoptotic process	8/1607	14/11725	0.000170136	0.00327309
BP	GO:0035637	multicellular organismal signaling	25/1648	89/12371	0.0001726	0.00361355
BP	GO:0048593	camera-type eye morphogenesis	23/1648	79/12371	0.000172963	0.00361355
BP	GO:0048168	regulation of neuronal synaptic plasticity	12/1648	29/12371	0.000173492	0.00361355
BP	GO:0060078	regulation of postsynaptic membrane potential	24/1648	84/12371	0.000173688	0.00361355
BP	GO:0015837	amine transport	16/1648	46/12371	0.00017585	0.00361882
BP	GO:0043406	positive regulation of MAP kinase activity	30/1648	115/12371	0.000177083	0.00361882
BP	GO:0006814	sodium ion transport	33/1648	131/12371	0.000177255	0.00361882
BP	GO:0032412	regulation of ion transmembrane transporter activity	33/1648	131/12371	0.000177255	0.00361882
BP	GO:0060840	artery development	19/1648	60/12371	0.000187226	0.00380461
BP	GO:0033674	positive regulation of kinase activity	69/1648	340/12371	0.000188167	0.00380602
MF	GO:0016917	GABA receptor activity	10/1607	21/11725	0.000189601	0.00356274
BP	GO:0022898	regulation of transmembrane transporter activity	34/1648	137/12371	0.000194025	0.00390644
BP	GO:0050731	positive regulation of peptidyl-tyrosine phosphorylation	27/1648	100/12371	0.000199203	0.0039744
BP	GO:0051952	regulation of amine transport	15/1648	42/12371	0.00019922	0.0039744
BP	GO:0007618	mating	9/1648	18/12371	0.000202196	0.00397925
BP	GO:0061217	regulation of mesonephros development	9/1648	18/12371	0.000202196	0.00397925
BP	GO:0072079	nephron tubule formation	9/1648	18/12371	0.000202196	0.00397925
BP	GO:0009611	response to wounding	56/1648	263/12371	0.000207558	0.00406647
BP	GO:0032409	regulation of transporter activity	35/1648	143/12371	0.000210397	0.00410367
BP	GO:0045859	regulation of protein kinase activity	91/1648	478/12371	0.000216796	0.00420969
BP	GO:0050918	positive chemotaxis	14/1648	38/12371	0.000221822	0.00428824
BP	GO:0048729	tissue morphogenesis	80/1648	410/12371	0.000230764	0.00444144
CC	GO:0008328	ionotropic glutamate receptor complex	13/1700	34/12817	0.000231112	0.00295497
CC	GO:1902710	GABA receptor complex	10/1700	22/12817	0.000232149	0.00295497
CC	GO:0008076	voltage-gated potassium channel complex	20/1700	66/12817	0.000235725	0.00295497
BP	GO:0043583	ear development	39/1648	166/12371	0.000236622	0.00451442
BP	GO:0048762	mesenchymal cell differentiation	39/1648	166/12371	0.000236622	0.00451442
CC	GO:0043025	neuronal cell body	41/1700	178/12817	0.000237984	0.00295497
BP	GO:0071675	regulation of mononuclear cell migration	10/1648	22/12371	0.000240661	0.00456298
BP	GO:0055080	cation homeostasis	82/1648	423/12371	0.000241256	0.00456298
BP	GO:0090287	regulation of cellular response to growth factor stimulus	43/1648	189/12371	0.000248671	0.00468295
BP	GO:0045596	negative regulation of cell differentiation	80/1648	411/12371	0.000250099	0.00468963
MF	GO:0004890	GABA-A receptor activity	9/1607	18/11725	0.000252171	0.00463078
BP	GO:0015872	dopamine transport	12/1648	30/12371	0.000254351	0.00474097
BP	GO:0045860	positive regulation of protein kinase activity	64/1648	313/12371	0.000255104	0.00474097
BP	GO:0051932	synaptic transmission, GABAergic	11/1648	26/12371	0.000256093	0.00474097
BP	GO:0007067	mitotic nuclear division	49/1648	224/12371	0.000260421	0.00480076
BP	GO:0048844	artery morphogenesis	15/1648	43/12371	0.000268659	0.0049318
CC	GO:0045121	membrane raft	32/1700	129/12817	0.000275962	0.00333392
BP	GO:0098771	inorganic ion homeostasis	83/1648	431/12371	0.000276849	0.00506089
BP	GO:0010632	regulation of epithelial cell migration	33/1648	134/12371	0.000278936	0.0050778
BP	GO:0051962	positive regulation of nervous system development	60/1648	290/12371	0.000283658	0.00514233
MF	GO:0001653	peptide receptor activity	34/1607	136/11725	0.000286757	0.00514887
MF	GO:0015370	solute:sodium symporter activity	14/1607	38/11725	0.000299937	0.00526847
BP	GO:0072171	mesonephric tubule morphogenesis	16/1648	48/12371	0.000308103	0.0055624
MF	GO:0004713	protein tyrosine kinase activity	28/1607	105/11725	0.000310238	0.00533346
BP	GO:0001656	metanephros development	20/1648	67/12371	0.000312026	0.00561004
BP	GO:0061437	renal system vasculature development	7/1648	12/12371	0.000315426	0.00562488
BP	GO:0061440	kidney vasculature development	7/1648	12/12371	0.000315426	0.00562488
CC	GO:0098857	membrane microdomain	32/1700	130/12817	0.000320388	0.00370698
CC	GO:0098878	neurotransmitter receptor complex	13/1700	35/12817	0.000323427	0.00370698
MF	GO:0050839	cell adhesion molecule binding	34/1607	137/11725	0.000332176	0.00549243
MF	GO:0098960	postsynaptic neurotransmitter receptor activity	12/1607	30/11725	0.00033308	0.00549243
BP	GO:0048661	positive regulation of smooth muscle cell proliferation	13/1648	35/12371	0.000337557	0.00599478
BP	GO:0001963	synaptic transmission, dopaminergic	9/1648	19/12371	0.000338913	0.00599478
BP	GO:0071229	cellular response to acid chemical	26/1648	98/12371	0.000350507	0.00617486
BP	GO:2000021	regulation of ion homeostasis	29/1648	114/12371	0.000357509	0.00623114
BP	GO:0051145	smooth muscle cell differentiation	15/1648	44/12371	0.000357981	0.00623114
BP	GO:0051148	negative regulation of muscle cell differentiation	15/1648	44/12371	0.000357981	0.00623114
CC	GO:0034705	potassium channel complex	21/1700	73/12817	0.000368689	0.00407436
MF	GO:0005254	chloride channel activity	17/1607	52/11725	0.000369669	0.00597385
BP	GO:0048839	inner ear development	35/1648	147/12371	0.000369767	0.00641077
CC	GO:0099513	polymeric cytoskeletal fiber	73/1700	374/12817	0.000373711	0.00407436
BP	GO:0001659	temperature homeostasis	10/1648	23/12371	0.000375229	0.00645424
BP	GO:0090184	positive regulation of kidney development	10/1648	23/12371	0.000375229	0.00645424
MF	GO:0022851	GABA-gated chloride ion channel activity	7/1607	12/11725	0.000377664	0.00598339
BP	GO:0051046	regulation of secretion	74/1648	379/12371	0.000382609	0.00655536
BP	GO:0031099	regeneration	20/1648	68/12371	0.000387507	0.00661335
MF	GO:0008201	heparin binding	23/1607	81/11725	0.000394069	0.00612322
BP	GO:0007611	learning or memory	34/1648	142/12371	0.000398868	0.00677834
BP	GO:0051347	positive regulation of transferase activity	76/1648	392/12371	0.000400278	0.00677834
BP	GO:0060688	regulation of morphogenesis of a branching structure	14/1648	40/12371	0.000411019	0.00693337
MF	GO:0005540	hyaluronic acid binding	9/1607	19/11725	0.000421084	0.00641954
BP	GO:0008360	regulation of cell shape	25/1648	94/12371	0.000433806	0.00728961
BP	GO:1901215	negative regulation of neuron death	28/1648	110/12371	0.000443308	0.00742075
BP	GO:0002688	regulation of leukocyte chemotaxis	18/1648	59/12371	0.000457832	0.00757341
BP	GO:0001759	organ induction	8/1648	16/12371	0.000463867	0.00757341
BP	GO:0010543	regulation of platelet activation	8/1648	16/12371	0.000463867	0.00757341
BP	GO:0035767	endothelial cell chemotaxis	8/1648	16/12371	0.000463867	0.00757341
BP	GO:0050926	regulation of positive chemotaxis	8/1648	16/12371	0.000463867	0.00757341
BP	GO:0090189	regulation of branching involved in ureteric bud morphogenesis	8/1648	16/12371	0.000463867	0.00757341
BP	GO:0048806	genitalia development	13/1648	36/12371	0.000464563	0.00757341
BP	GO:0048659	smooth muscle cell proliferation	19/1648	64/12371	0.000472001	0.00766606
BP	GO:0030155	regulation of cell adhesion	75/1648	388/12371	0.000477539	0.00771004
BP	GO:0010811	positive regulation of cell-substrate adhesion	21/1648	74/12371	0.000478238	0.00771004
BP	GO:0060562	epithelial tube morphogenesis	47/1648	218/12371	0.000485328	0.00779558
BP	GO:0002790	peptide secretion	60/1648	296/12371	0.000496073	0.00793898
MF	GO:0000982	transcription factor activity, RNA polymerase II core promoter proximal region sequence-specific binding	64/1607	312/11725	0.000504364	0.00754678
BP	GO:0045216	cell-cell junction organization	36/1648	155/12371	0.000508776	0.00811257
BP	GO:0002028	regulation of sodium ion transport	16/1648	50/12371	0.000518524	0.00817846
BP	GO:0003073	regulation of systemic arterial blood pressure	16/1648	50/12371	0.000518524	0.00817846
BP	GO:0098657	import into cell	16/1648	50/12371	0.000518524	0.00817846
BP	GO:1901214	regulation of neuron death	34/1648	144/12371	0.000523996	0.00823503
BP	GO:0001658	branching involved in ureteric bud morphogenesis	14/1648	41/12371	0.000548508	0.00858937
BP	GO:0010720	positive regulation of cell development	57/1648	279/12371	0.00055355	0.00863735
BP	GO:0002062	chondrocyte differentiation	23/1648	85/12371	0.000555907	0.00864327
BP	GO:0023061	signal release	52/1648	249/12371	0.000557937	0.00864407
MF	GO:0071855	neuropeptide receptor binding	8/1607	16/11725	0.000564761	0.00829686
BP	GO:0010092	specification of animal organ identity	10/1648	24/12371	0.000566979	0.00875312
BP	GO:0007088	regulation of mitotic nuclear division	31/1648	128/12371	0.000572646	0.00880947
BP	GO:0010595	positive regulation of endothelial cell migration	19/1648	65/12371	0.000584946	0.00896711
BP	GO:0001763	morphogenesis of a branching structure	34/1648	145/12371	0.000598696	0.00914582
BP	GO:0007617	mating behavior	7/1648	13/12371	0.000604892	0.0091763
BP	GO:0090025	regulation of monocyte chemotaxis	7/1648	13/12371	0.000604892	0.0091763
BP	GO:0060538	skeletal muscle organ development	30/1648	123/12371	0.000614984	0.00929711
BP	GO:0051783	regulation of nuclear division	35/1648	151/12371	0.000628627	0.00942356
BP	GO:0014812	muscle cell migration	13/1648	37/12371	0.000629819	0.00942356
BP	GO:2000179	positive regulation of neural precursor cell proliferation	13/1648	37/12371	0.000629819	0.00942356
BP	GO:0048705	skeletal system morphogenesis	39/1648	174/12371	0.000644804	0.00961484
BP	GO:0048589	developmental growth	81/1648	430/12371	0.000660245	0.00981159
BP	GO:0002685	regulation of leukocyte migration	23/1648	86/12371	0.000664877	0.00981368
BP	GO:2001257	regulation of cation channel activity	23/1648	86/12371	0.000664877	0.00981368
MF	GO:0015081	sodium ion transmembrane transporter activity	29/1607	115/11725	0.000668521	0.00950365
MF	GO:0043028	cysteine-type endopeptidase regulator activity involved in apoptotic process	9/1607	20/11725	0.000673013	0.00950365
BP	GO:0050890	cognition	37/1648	163/12371	0.000681613	0.0100036
BP	GO:0061351	neural precursor cell proliferation	26/1648	102/12371	0.000682325	0.0100036
BP	GO:0030856	regulation of epithelial cell differentiation	22/1648	81/12371	0.000687415	0.0100445
BP	GO:0070167	regulation of biomineral tissue development	17/1648	56/12371	0.00069591	0.0101348
MF	GO:0019955	cytokine binding	22/1607	79/11725	0.000699669	0.00950365
MF	GO:0099529	neurotransmitter receptor activity involved in regulation of postsynaptic membrane potential	11/1607	28/11725	0.000705717	0.00950365
MF	GO:1904315	transmitter-gated ion channel activity involved in regulation of postsynaptic membrane potential	11/1607	28/11725	0.000705717	0.00950365
BP	GO:0060443	mammary gland morphogenesis	12/1648	33/12371	0.000710809	0.0101868
BP	GO:0070169	positive regulation of biomineral tissue development	12/1648	33/12371	0.000710809	0.0101868
BP	GO:1900449	regulation of glutamate receptor signaling pathway	12/1648	33/12371	0.000710809	0.0101868
BP	GO:0001708	cell fate specification	18/1648	61/12371	0.000714204	0.0101868
BP	GO:1902476	chloride transmembrane transport	18/1648	61/12371	0.000714204	0.0101868
BP	GO:0048568	embryonic organ development	59/1648	294/12371	0.000715298	0.0101868
BP	GO:0043584	nose development	6/1648	10/12371	0.000719565	0.0101868
BP	GO:0072070	loop of Henle development	6/1648	10/12371	0.000719565	0.0101868
BP	GO:0045778	positive regulation of ossification	19/1648	66/12371	0.000720469	0.0101868
MF	GO:0050431	transforming growth factor beta binding	7/1607	13/11725	0.000721576	0.00955793
BP	GO:1903670	regulation of sprouting angiogenesis	14/1648	42/12371	0.000723153	0.0101918
BP	GO:0055082	cellular chemical homeostasis	83/1648	444/12371	0.00072561	0.0101935
BP	GO:0014706	striated muscle tissue development	52/1648	252/12371	0.000746382	0.0104517
BP	GO:0021700	developmental maturation	37/1648	164/12371	0.000769688	0.0107437
MF	GO:0032403	protein complex binding	83/1607	433/11725	0.000780067	0.010166
BP	GO:0051149	positive regulation of muscle cell differentiation	15/1648	47/12371	0.000793228	0.0110019
BP	GO:0060675	ureteric bud morphogenesis	15/1648	47/12371	0.000793228	0.0110019
CC	GO:0005901	caveola	13/1700	38/12817	0.000808089	0.008456
CC	GO:1902711	GABA-A receptor complex	9/1700	21/12817	0.00081344	0.008456
BP	GO:0032355	response to estradiol	10/1648	25/12371	0.000833077	0.0114818
BP	GO:1905207	regulation of cardiocyte differentiation	10/1648	25/12371	0.000833077	0.0114818
BP	GO:0003254	regulation of membrane depolarization	9/1648	21/12371	0.000839784	0.0115378
MF	GO:0005178	integrin binding	20/1607	70/11725	0.000845873	0.0108487
BP	GO:0006875	cellular metal ion homeostasis	64/1648	327/12371	0.000864424	0.0117744
BP	GO:0019932	second-messenger-mediated signaling	37/1648	165/12371	0.000867641	0.0117744
BP	GO:0051402	neuron apoptotic process	31/1648	131/12371	0.000868715	0.0117744
BP	GO:0007043	cell-cell junction assembly	20/1648	72/12371	0.000870363	0.0117744
BP	GO:0045445	myoblast differentiation	17/1648	57/12371	0.000870484	0.0117744
BP	GO:0048660	regulation of smooth muscle cell proliferation	18/1648	62/12371	0.000883074	0.0119079
BP	GO:1903530	regulation of secretion by cell	67/1648	346/12371	0.000889824	0.011962
CC	GO:0099503	secretory vesicle	46/1700	219/12817	0.000910777	0.00925267
BP	GO:0010810	regulation of cell-substrate adhesion	30/1648	126/12371	0.000939065	0.0125852
MF	GO:0005242	inward rectifier potassium channel activity	8/1607	17/11725	0.000939218	0.0118576
CC	GO:0098797	plasma membrane protein complex	39/1700	178/12817	0.000944029	0.00937735
MF	GO:0045296	cadherin binding	14/1607	42/11725	0.000962808	0.0119684
BP	GO:0045661	regulation of myoblast differentiation	12/1648	34/12371	0.000966881	0.012879
BP	GO:0090183	regulation of kidney development	12/1648	34/12371	0.000966881	0.012879
CC	GO:0031225	anchored component of membrane	15/1700	48/12817	0.000969384	0.00941989
BP	GO:0001101	response to acid chemical	31/1648	132/12371	0.000993538	0.0131938
MF	GO:0015294	solute:cation symporter activity	20/1607	71/11725	0.00102854	0.0125918
BP	GO:0051259	protein oligomerization	57/1648	286/12371	0.00103643	0.0137217
BP	GO:0007631	feeding behavior	16/1648	53/12371	0.00105862	0.0139645
BP	GO:0001975	response to amphetamine	7/1648	14/12371	0.00107109	0.0139645
BP	GO:0014075	response to amine	7/1648	14/12371	0.00107109	0.0139645
BP	GO:0015669	gas transport	7/1648	14/12371	0.00107109	0.0139645
BP	GO:0060485	mesenchyme development	42/1648	196/12371	0.00107112	0.0139645
BP	GO:0001657	ureteric bud development	19/1648	68/12371	0.00107394	0.0139645
BP	GO:0008277	regulation of G-protein coupled receptor protein signaling pathway	17/1648	58/12371	0.00108104	0.014015
BP	GO:0035850	epithelial cell differentiation involved in kidney development	11/1648	30/12371	0.00108925	0.0140797
BP	GO:0050769	positive regulation of neurogenesis	50/1648	244/12371	0.00109608	0.0140956
BP	GO:0006936	muscle contraction	37/1648	167/12371	0.00109693	0.0140956
BP	GO:0098609	cell-cell adhesion	87/1648	476/12371	0.00112445	0.0144068
BP	GO:0019229	regulation of vasoconstriction	10/1648	26/12371	0.00119369	0.0152492
BP	GO:0030168	platelet activation	14/1648	44/12371	0.00121537	0.0154809
CC	GO:0032281	AMPA glutamate receptor complex	9/1700	22/12817	0.00121587	0.0115637
BP	GO:0034330	cell junction organization	37/1648	168/12371	0.00123031	0.015527
BP	GO:0014002	astrocyte development	8/1648	18/12371	0.00123199	0.015527
BP	GO:1904707	positive regulation of vascular smooth muscle cell proliferation	8/1648	18/12371	0.00123199	0.015527
BP	GO:0071241	cellular response to inorganic substance	24/1648	95/12371	0.0012332	0.015527
MF	GO:0015108	chloride transmembrane transporter activity	19/1607	67/11725	0.00124618	0.0150285
BP	GO:0001823	mesonephros development	20/1648	74/12371	0.00126359	0.0158638
MF	GO:0030414	peptidase inhibitor activity	25/1607	98/11725	0.00127769	0.0151819
BP	GO:0010463	mesenchymal cell proliferation	12/1648	35/12371	0.00129522	0.0161681
BP	GO:0051341	regulation of oxidoreductase activity	12/1648	35/12371	0.00129522	0.0161681
BP	GO:0035051	cardiocyte differentiation	23/1648	90/12371	0.00130701	0.0162687
BP	GO:0035249	synaptic transmission, glutamatergic	17/1648	59/12371	0.00133329	0.0165487
BP	GO:0050954	sensory perception of mechanical stimulus	25/1648	101/12371	0.00134964	0.0167042
MF	GO:0070405	ammonium ion binding	15/1607	48/11725	0.00136072	0.0159342
CC	GO:0005614	interstitial matrix	6/1700	11/12817	0.00137262	0.0127825
BP	GO:0007379	segment specification	6/1648	11/12371	0.0014048	0.0170488
BP	GO:0021527	spinal cord association neuron differentiation	6/1648	11/12371	0.0014048	0.0170488
BP	GO:0022010	central nervous system myelination	6/1648	11/12371	0.0014048	0.0170488
BP	GO:0032291	axon ensheathment in central nervous system	6/1648	11/12371	0.0014048	0.0170488
BP	GO:0042573	retinoic acid metabolic process	6/1648	11/12371	0.0014048	0.0170488
BP	GO:0048672	positive regulation of collateral sprouting	6/1648	11/12371	0.0014048	0.0170488
BP	GO:0071071	regulation of phospholipid biosynthetic process	6/1648	11/12371	0.0014048	0.0170488
BP	GO:0001704	formation of primary germ layer	21/1648	80/12371	0.00144818	0.0175266
BP	GO:0015711	organic anion transport	57/1648	290/12371	0.00145547	0.0175564
BP	GO:0043491	protein kinase B signaling	26/1648	107/12371	0.00145868	0.0175564
BP	GO:0061138	morphogenesis of a branching epithelium	31/1648	135/12371	0.00146652	0.0176023
MF	GO:0015293	symporter activity	21/1607	78/11725	0.00146902	0.0167368
BP	GO:0060317	cardiac epithelial to mesenchymal transition	11/1648	31/12371	0.00148753	0.0176996
BP	GO:1904705	regulation of vascular smooth muscle cell proliferation	11/1648	31/12371	0.00148753	0.0176996
BP	GO:1990874	vascular smooth muscle cell proliferation	11/1648	31/12371	0.00148753	0.0176996
MF	GO:0004869	cysteine-type endopeptidase inhibitor activity	10/1607	26/11725	0.00149059	0.0167368
BP	GO:0045664	regulation of neuron differentiation	74/1648	397/12371	0.00149083	0.0176996
MF	GO:0061135	endopeptidase regulator activity	25/1607	99/11725	0.00149139	0.0167368
BP	GO:0050878	regulation of body fluid levels	36/1648	164/12371	0.00151145	0.0178957
BP	GO:0031214	biomineral tissue development	23/1648	91/12371	0.00153299	0.0181017
MF	GO:0004364	glutathione transferase activity	9/1607	22/11725	0.00154128	0.0170597
BP	GO:0009914	hormone transport	38/1648	176/12371	0.00156426	0.0183415
BP	GO:0072163	mesonephric epithelium development	19/1648	70/12371	0.00156589	0.0183415
BP	GO:0072164	mesonephric tubule development	19/1648	70/12371	0.00156589	0.0183415
BP	GO:0048704	embryonic skeletal system morphogenesis	18/1648	65/12371	0.00160811	0.0186786
BP	GO:0007229	integrin-mediated signaling pathway	15/1648	50/12371	0.00161177	0.0186786
BP	GO:0008306	associative learning	15/1648	50/12371	0.00161177	0.0186786
BP	GO:0021872	forebrain generation of neurons	15/1648	50/12371	0.00161177	0.0186786
BP	GO:0007200	phospholipase C-activating G-protein coupled receptor signaling pathway	17/1648	60/12371	0.00163355	0.0188196
BP	GO:0048709	oligodendrocyte differentiation	17/1648	60/12371	0.00163355	0.0188196
MF	GO:1901338	catecholamine binding	6/1607	11/11725	0.0016357	0.0178601
BP	GO:0051153	regulation of striated muscle cell differentiation	16/1648	55/12371	0.00163686	0.0188196
BP	GO:0007519	skeletal muscle tissue development	28/1648	119/12371	0.00165256	0.0189502
BP	GO:0001508	action potential	21/1648	81/12371	0.00171444	0.0196084
BP	GO:0070997	neuron death	37/1648	171/12371	0.00171911	0.0196105
CC	GO:0099572	postsynaptic specialization	31/1700	137/12817	0.00175791	0.0160364
BP	GO:0007178	transmembrane receptor protein serine/threonine kinase signaling pathway	48/1648	237/12371	0.00175969	0.0200211
BP	GO:0021514	ventral spinal cord interneuron differentiation	7/1648	15/12371	0.00177859	0.0200792
BP	GO:0043552	positive regulation of phosphatidylinositol 3-kinase activity	7/1648	15/12371	0.00177859	0.0200792
BP	GO:0050927	positive regulation of positive chemotaxis	7/1648	15/12371	0.00177859	0.0200792
BP	GO:0009954	proximal/distal pattern formation	9/1648	23/12371	0.00181984	0.0203869
BP	GO:1903727	positive regulation of phospholipid metabolic process	9/1648	23/12371	0.00181984	0.0203869
BP	GO:1905332	positive regulation of morphogenesis of an epithelium	9/1648	23/12371	0.00181984	0.0203869
MF	GO:0004866	endopeptidase inhibitor activity	24/1607	95/11725	0.00182465	0.0196576
BP	GO:1901343	negative regulation of vasculature development	19/1648	71/12371	0.00187612	0.0209168
BP	GO:0007156	homophilic cell adhesion via plasma membrane adhesion molecules	31/1648	137/12371	0.00188081	0.0209168
BP	GO:0051154	negative regulation of striated muscle cell differentiation	8/1648	19/12371	0.00188151	0.0209168
BP	GO:0000070	mitotic sister chromatid segregation	28/1648	120/12371	0.00188755	0.0209308
BP	GO:0030003	cellular cation homeostasis	70/1648	375/12371	0.0018987	0.0210011
BP	GO:0010634	positive regulation of epithelial cell migration	22/1648	87/12371	0.00190677	0.021037
CC	GO:0031256	leading edge membrane	21/1700	82/12817	0.00191652	0.0162189
CC	GO:0014069	postsynaptic density	30/1700	132/12817	0.00192304	0.0162189
CC	GO:0032279	asymmetric synapse	30/1700	132/12817	0.00192304	0.0162189
CC	GO:0098984	neuron to neuron synapse	30/1700	132/12817	0.00192304	0.0162189
BP	GO:0051899	membrane depolarization	14/1648	46/12371	0.00196097	0.0214724
BP	GO:0060291	long-term synaptic potentiation	14/1648	46/12371	0.00196097	0.0214724
BP	GO:1901863	positive regulation of muscle tissue development	14/1648	46/12371	0.00196097	0.0214724
BP	GO:0031623	receptor internalization	17/1648	61/12371	0.00198875	0.0217089
BP	GO:0003044	regulation of systemic arterial blood pressure mediated by a chemical signal	11/1648	32/12371	0.00199748	0.0217089
BP	GO:0072210	metanephric nephron development	11/1648	32/12371	0.00199748	0.0217089
MF	GO:0015291	secondary active transmembrane transporter activity	34/1607	151/11725	0.00206805	0.0219866
MF	GO:0099094	ligand-gated cation channel activity	20/1607	75/11725	0.00213513	0.022405
MF	GO:0005253	anion channel activity	18/1607	65/11725	0.00221935	0.0227821
MF	GO:0042056	chemoattractant activity	9/1607	23/11725	0.00222745	0.0227821
BP	GO:0071248	cellular response to metal ion	22/1648	88/12371	0.00222919	0.024049
BP	GO:0030199	collagen fibril organization	12/1648	37/12371	0.00222931	0.024049
BP	GO:0032835	glomerulus development	12/1648	37/12371	0.00222931	0.024049
BP	GO:0006816	calcium ion transport	50/1648	252/12371	0.00224873	0.0241987
MF	GO:0005328	neurotransmitter:sodium symporter activity	8/1607	19/11725	0.00226542	0.0228807
BP	GO:0006873	cellular ion homeostasis	71/1648	384/12371	0.00228036	0.0244788
BP	GO:0003156	regulation of animal organ formation	10/1648	28/12371	0.00229435	0.0245086
BP	GO:0021772	olfactory bulb development	10/1648	28/12371	0.00229435	0.0245086
BP	GO:0001775	cell activation	84/1648	468/12371	0.00232139	0.0246837
BP	GO:0030072	peptide hormone secretion	30/1648	133/12371	0.00232204	0.0246837
BP	GO:0048598	embryonic morphogenesis	75/1648	410/12371	0.00233924	0.0248062
BP	GO:0051146	striated muscle cell differentiation	36/1648	168/12371	0.00234573	0.0248148
BP	GO:0051588	regulation of neurotransmitter transport	13/1648	42/12371	0.00237766	0.0250918
BP	GO:1903706	regulation of hemopoiesis	41/1648	198/12371	0.00240222	0.0252479
BP	GO:0042445	hormone metabolic process	25/1648	105/12371	0.00240402	0.0252479
MF	GO:0030545	receptor regulator activity	13/1607	41/11725	0.00241683	0.0241086
BP	GO:0009266	response to temperature stimulus	23/1648	94/12371	0.00242162	0.0253719
BP	GO:0008593	regulation of Notch signaling pathway	16/1648	57/12371	0.00245919	0.0256402
BP	GO:0097305	response to alcohol	16/1648	57/12371	0.00245919	0.0256402
BP	GO:0002313	mature B cell differentiation involved in immune response	6/1648	12/12371	0.00249418	0.0256402
BP	GO:0003414	chondrocyte morphogenesis involved in endochondral bone morphogenesis	6/1648	12/12371	0.00249418	0.0256402
BP	GO:0003429	growth plate cartilage chondrocyte morphogenesis	6/1648	12/12371	0.00249418	0.0256402
BP	GO:0030574	collagen catabolic process	6/1648	12/12371	0.00249418	0.0256402
BP	GO:0071880	adenylate cyclase-activating adrenergic receptor signaling pathway	6/1648	12/12371	0.00249418	0.0256402
BP	GO:0090171	chondrocyte morphogenesis	6/1648	12/12371	0.00249418	0.0256402
BP	GO:1901698	response to nitrogen compound	83/1648	463/12371	0.00254502	0.0261013
BP	GO:0060325	face morphogenesis	9/1648	24/12371	0.00257156	0.0263119
BP	GO:0007612	learning	22/1648	89/12371	0.00259661	0.0264841
MF	GO:0008509	anion transmembrane transporter activity	46/1607	223/11725	0.00260354	0.0256544
BP	GO:0046879	hormone secretion	36/1648	169/12371	0.00260777	0.0264841
BP	GO:0090092	regulation of transmembrane receptor protein serine/threonine kinase signaling pathway	36/1648	169/12371	0.00260777	0.0264841
BP	GO:0010243	response to organonitrogen compound	71/1648	386/12371	0.00261264	0.0264841
CC	GO:0005911	cell-cell junction	51/1700	261/12817	0.00261318	0.0216313
CC	GO:0016342	catenin complex	8/1700	20/12817	0.00269748	0.0219232
BP	GO:0016339	calcium-dependent cell-cell adhesion via plasma membrane cell adhesion molecules	8/1648	20/12371	0.00277336	0.0277273
BP	GO:0030318	melanocyte differentiation	8/1648	20/12371	0.00277336	0.0277273
BP	GO:0032768	regulation of monooxygenase activity	8/1648	20/12371	0.00277336	0.0277273
BP	GO:0035909	aorta morphogenesis	8/1648	20/12371	0.00277336	0.0277273
BP	GO:0097150	neuronal stem cell population maintenance	8/1648	20/12371	0.00277336	0.0277273
BP	GO:2000311	regulation of AMPA receptor activity	8/1648	20/12371	0.00277336	0.0277273
BP	GO:0003433	chondrocyte development involved in endochondral bone morphogenesis	7/1648	16/12371	0.00280115	0.0277511
BP	GO:0021533	cell differentiation in hindbrain	7/1648	16/12371	0.00280115	0.0277511
BP	GO:0034694	response to prostaglandin	7/1648	16/12371	0.00280115	0.0277511
BP	GO:0060581	cell fate commitment involved in pattern specification	7/1648	16/12371	0.00280115	0.0277511
BP	GO:0010035	response to inorganic substance	45/1648	224/12371	0.00283267	0.0279998
MF	GO:0008066	glutamate receptor activity	10/1607	28/11725	0.00284366	0.0276828
BP	GO:0002042	cell migration involved in sprouting angiogenesis	12/1648	38/12371	0.00286961	0.0280477
BP	GO:0046427	positive regulation of JAK-STAT cascade	12/1648	38/12371	0.00286961	0.0280477
BP	GO:0060324	face development	12/1648	38/12371	0.00286961	0.0280477
BP	GO:0061005	cell differentiation involved in kidney development	12/1648	38/12371	0.00286961	0.0280477
BP	GO:1904894	positive regulation of STAT cascade	12/1648	38/12371	0.00286961	0.0280477
BP	GO:0050886	endocrine process	17/1648	63/12371	0.00289484	0.0282312
BP	GO:0072089	stem cell proliferation	20/1648	79/12371	0.00295586	0.0287621
CC	GO:0098589	membrane region	35/1700	165/12817	0.0029737	0.0237365
BP	GO:0002690	positive regulation of leukocyte chemotaxis	13/1648	43/12371	0.00299953	0.0289848
BP	GO:0045995	regulation of embryonic development	22/1648	90/12371	0.00301383	0.0289848
BP	GO:0099531	presynaptic process involved in chemical synaptic transmission	22/1648	90/12371	0.00301383	0.0289848
BP	GO:0045665	negative regulation of neuron differentiation	31/1648	141/12371	0.00301856	0.0289848
BP	GO:0048736	appendage development	31/1648	141/12371	0.00301856	0.0289848
BP	GO:0050730	regulation of peptidyl-tyrosine phosphorylation	31/1648	141/12371	0.00301856	0.0289848
BP	GO:0002687	positive regulation of leukocyte migration	15/1648	53/12371	0.00304021	0.0290014
BP	GO:1903725	regulation of phospholipid metabolic process	15/1648	53/12371	0.00304021	0.0290014
BP	GO:1904888	cranial skeletal system development	15/1648	53/12371	0.00304021	0.0290014
MF	GO:0001077	transcriptional activator activity, RNA polymerase II core promoter proximal region sequence-specific binding	43/1607	207/11725	0.00307466	0.0295753
BP	GO:0021988	olfactory lobe development	10/1648	29/12371	0.00308974	0.0292188
BP	GO:0030501	positive regulation of bone mineralization	10/1648	29/12371	0.00308974	0.0292188
BP	GO:0051781	positive regulation of cell division	10/1648	29/12371	0.00308974	0.0292188
BP	GO:0090049	regulation of cell migration involved in sprouting angiogenesis	10/1648	29/12371	0.00308974	0.0292188
BP	GO:0043534	blood vessel endothelial cell migration	19/1648	74/12371	0.00313398	0.0295731
MF	GO:0005326	neurotransmitter transporter activity	9/1607	24/11725	0.00313591	0.0298096
MF	GO:0005544	calcium-dependent phospholipid binding	16/1607	57/11725	0.00328961	0.030907
BP	GO:0034329	cell junction assembly	30/1648	136/12371	0.003313	0.0311951
BP	GO:0019722	calcium-mediated signaling	27/1648	119/12371	0.00342873	0.0322153
BP	GO:0015698	inorganic anion transport	28/1648	125/12371	0.00354017	0.0330653
BP	GO:0048871	multicellular organismal homeostasis	39/1648	190/12371	0.00354485	0.0330653
BP	GO:0014909	smooth muscle cell migration	9/1648	25/12371	0.00354946	0.0330653
BP	GO:0031128	developmental induction	9/1648	25/12371	0.00354946	0.0330653
BP	GO:0002009	morphogenesis of an epithelium	59/1648	314/12371	0.00355926	0.033086
BP	GO:0046887	positive regulation of hormone secretion	16/1648	59/12371	0.00359849	0.0333796
BP	GO:0097435	supramolecular fiber organization	85/1648	482/12371	0.00363261	0.0335837
BP	GO:0007405	neuroblast proliferation	12/1648	39/12371	0.00365124	0.0335837
BP	GO:0021517	ventral spinal cord development	12/1648	39/12371	0.00365124	0.0335837
BP	GO:0050922	negative regulation of chemotaxis	12/1648	39/12371	0.00365124	0.0335837
CC	GO:0045177	apical part of cell	37/1700	179/12817	0.00365303	0.0286474
BP	GO:0046717	acid secretion	15/1648	54/12371	0.00370132	0.0339016
BP	GO:0051897	positive regulation of protein kinase B signaling	15/1648	54/12371	0.00370132	0.0339016
BP	GO:0051896	regulation of protein kinase B signaling	21/1648	86/12371	0.00375348	0.0341969
BP	GO:1901861	regulation of muscle tissue development	21/1648	86/12371	0.00375348	0.0341969
BP	GO:0045669	positive regulation of osteoblast differentiation	14/1648	49/12371	0.00375704	0.0341969
BP	GO:0060348	bone development	32/1648	149/12371	0.00383107	0.0347982
CC	GO:0098839	postsynaptic density membrane	8/1700	21/12817	0.0038569	0.0297247
BP	GO:0001974	blood vessel remodeling	8/1648	21/12371	0.00396326	0.035702
BP	GO:0002448	mast cell mediated immunity	8/1648	21/12371	0.00396326	0.035702
BP	GO:0021680	cerebellar Purkinje cell layer development	8/1648	21/12371	0.00396326	0.035702
BP	GO:0021871	forebrain regionalization	8/1648	21/12371	0.00396326	0.035702
MF	GO:0061134	peptidase regulator activity	27/1607	117/11725	0.00396909	0.0368624
BP	GO:0046883	regulation of hormone secretion	28/1648	126/12371	0.00398722	0.035844
BP	GO:0050663	cytokine secretion	22/1648	92/12371	0.0040185	0.036051
BP	GO:0060323	head morphogenesis	10/1648	30/12371	0.00408999	0.0363074
BP	GO:0003422	growth plate cartilage morphogenesis	6/1648	13/12371	0.00411357	0.0363074
BP	GO:0014829	vascular smooth muscle contraction	6/1648	13/12371	0.00411357	0.0363074
BP	GO:0044243	multicellular organismal catabolic process	6/1648	13/12371	0.00411357	0.0363074
BP	GO:0045663	positive regulation of myoblast differentiation	6/1648	13/12371	0.00411357	0.0363074
BP	GO:0060579	ventral spinal cord interneuron fate commitment	6/1648	13/12371	0.00411357	0.0363074
BP	GO:0090190	positive regulation of branching involved in ureteric bud morphogenesis	6/1648	13/12371	0.00411357	0.0363074
BP	GO:2001026	regulation of endothelial cell chemotaxis	6/1648	13/12371	0.00411357	0.0363074
BP	GO:0010038	response to metal ion	30/1648	138/12371	0.00415656	0.0365393
BP	GO:1902105	regulation of leukocyte differentiation	30/1648	138/12371	0.00415656	0.0365393
BP	GO:0007271	synaptic transmission, cholinergic	7/1648	17/12371	0.00421994	0.0368002
BP	GO:0019098	reproductive behavior	7/1648	17/12371	0.00421994	0.0368002
BP	GO:0060536	cartilage morphogenesis	7/1648	17/12371	0.00421994	0.0368002
BP	GO:2000725	regulation of cardiac muscle cell differentiation	7/1648	17/12371	0.00421994	0.0368002
CC	GO:0070161	anchoring junction	41/1700	205/12817	0.00427301	0.0323735
BP	GO:0010959	regulation of metal ion transport	39/1648	192/12371	0.00427769	0.0372296
BP	GO:0051271	negative regulation of cellular component movement	38/1648	186/12371	0.00430219	0.0373683
MF	GO:0050840	extracellular matrix binding	11/1607	34/11725	0.00430229	0.0395029
BP	GO:0048706	embryonic skeletal system development	21/1648	87/12371	0.00434108	0.0376313
BP	GO:0007507	heart development	69/1648	381/12371	0.00438193	0.0379102
BP	GO:0010107	potassium ion import	11/1648	35/12371	0.00442505	0.0379824
BP	GO:0035904	aorta development	11/1648	35/12371	0.00442505	0.0379824
BP	GO:0060042	retina morphogenesis in camera-type eye	11/1648	35/12371	0.00442505	0.0379824
BP	GO:0061098	positive regulation of protein tyrosine kinase activity	11/1648	35/12371	0.00442505	0.0379824
BP	GO:0033002	muscle cell proliferation	24/1648	104/12371	0.00446008	0.0381903
BP	GO:0014066	regulation of phosphatidylinositol 3-kinase signaling	15/1648	55/12371	0.00447549	0.0381903
BP	GO:0034754	cellular hormone metabolic process	15/1648	55/12371	0.00447549	0.0381903
BP	GO:0010466	negative regulation of peptidase activity	29/1648	133/12371	0.00457056	0.0389255
BP	GO:0048332	mesoderm morphogenesis	14/1648	50/12371	0.00459132	0.0389976
BP	GO:0007498	mesoderm development	18/1648	71/12371	0.00459688	0.0389976
BP	GO:0034332	adherens junction organization	20/1648	82/12371	0.0046783	0.0396114
BP	GO:0035107	appendage morphogenesis	26/1648	116/12371	0.00479137	0.0402236
BP	GO:0001990	regulation of systemic arterial blood pressure by hormone	9/1648	26/12371	0.00479664	0.0402236
BP	GO:0010464	regulation of mesenchymal cell proliferation	9/1648	26/12371	0.00479664	0.0402236
BP	GO:0048665	neuron fate specification	9/1648	26/12371	0.00479664	0.0402236
BP	GO:0070542	response to fatty acid	9/1648	26/12371	0.00479664	0.0402236
BP	GO:0043270	positive regulation of ion transport	28/1648	128/12371	0.00502496	0.0420576
BP	GO:0008285	negative regulation of cell proliferation	66/1648	364/12371	0.00510051	0.0426083
BP	GO:0016525	negative regulation of angiogenesis	16/1648	61/12371	0.00513942	0.0427698
BP	GO:2000177	regulation of neural precursor cell proliferation	16/1648	61/12371	0.00513942	0.0427698
BP	GO:0060173	limb development	30/1648	140/12371	0.00517459	0.0429806
BP	GO:0045667	regulation of osteoblast differentiation	20/1648	83/12371	0.00541007	0.0448512
BP	GO:0048009	insulin-like growth factor receptor signaling pathway	8/1648	22/12371	0.00551108	0.0455159
BP	GO:0051150	regulation of smooth muscle cell differentiation	8/1648	22/12371	0.00551108	0.0455159
BP	GO:0048469	cell maturation	23/1648	100/12371	0.005535	0.0456272
BP	GO:1902305	regulation of sodium ion transmembrane transport	11/1648	36/12371	0.00561942	0.04618
BP	GO:0010951	negative regulation of endopeptidase activity	28/1648	129/12371	0.00562321	0.04618
BP	GO:0048645	animal organ formation	13/1648	46/12371	0.00569545	0.0465981
BP	GO:0048708	astrocyte differentiation	13/1648	46/12371	0.00569545	0.0465981
MF	GO:0042562	hormone binding	16/1607	60/11725	0.0057041	0.0517855
BP	GO:0002274	myeloid leukocyte activation	19/1648	78/12371	0.00583602	0.0470963
BP	GO:0014823	response to activity	5/1648	10/12371	0.00587491	0.0470963
BP	GO:0015671	oxygen transport	5/1648	10/12371	0.00587491	0.0470963
BP	GO:0040034	regulation of development, heterochronic	5/1648	10/12371	0.00587491	0.0470963
BP	GO:0043252	sodium-independent organic anion transport	5/1648	10/12371	0.00587491	0.0470963
BP	GO:0048505	regulation of timing of cell differentiation	5/1648	10/12371	0.00587491	0.0470963
BP	GO:0050930	induction of positive chemotaxis	5/1648	10/12371	0.00587491	0.0470963
BP	GO:0051354	negative regulation of oxidoreductase activity	5/1648	10/12371	0.00587491	0.0470963
BP	GO:0072172	mesonephric tubule formation	5/1648	10/12371	0.00587491	0.0470963
BP	GO:1902932	positive regulation of alcohol biosynthetic process	5/1648	10/12371	0.00587491	0.0470963
BP	GO:2000257	regulation of protein activation cascade	5/1648	10/12371	0.00587491	0.0470963
BP	GO:0016337	single organismal cell-cell adhesion	55/1648	296/12371	0.00604264	0.0483522
BP	GO:0008344	adult locomotory behavior	16/1648	62/12371	0.00609002	0.0484496
BP	GO:0098602	single organism cell adhesion	62/1648	341/12371	0.00611105	0.0484496
BP	GO:0003418	growth plate cartilage chondrocyte differentiation	7/1648	18/12371	0.00612136	0.0484496
BP	GO:0030947	regulation of vascular endothelial growth factor receptor signaling pathway	7/1648	18/12371	0.00612136	0.0484496
BP	GO:0048246	macrophage chemotaxis	7/1648	18/12371	0.00612136	0.0484496
BP	GO:0090218	positive regulation of lipid kinase activity	7/1648	18/12371	0.00612136	0.0484496
CC	GO:0099634	postsynaptic specialization membrane	9/1700	27/12817	0.00617955	0.0460377
BP	GO:0051260	protein homooligomerization	38/1648	190/12371	0.00620609	0.0490315
BP	GO:0045747	positive regulation of Notch signaling pathway	9/1648	27/12371	0.00635893	0.0497182
BP	GO:0050432	catecholamine secretion	9/1648	27/12371	0.00635893	0.0497182
BP	GO:0050433	regulation of catecholamine secretion	9/1648	27/12371	0.00635893	0.0497182
BP	GO:1903672	positive regulation of sprouting angiogenesis	9/1648	27/12371	0.00635893	0.0497182
BP	GO:0002043	blood vessel endothelial cell proliferation involved in sprouting angiogenesis	6/1648	14/12371	0.00639543	0.0497182
BP	GO:0007616	long-term memory	6/1648	14/12371	0.00639543	0.0497182
BP	GO:0034695	response to prostaglandin E	6/1648	14/12371	0.00639543	0.0497182
BP	GO:0048169	regulation of long-term neuronal synaptic plasticity	6/1648	14/12371	0.00639543	0.0497182
BP	GO:0061213	positive regulation of mesonephros development	6/1648	14/12371	0.00639543	0.0497182
MF	GO:0015464	acetylcholine receptor activity	8/1607	22/11725	0.00656335	0.056588
CC	GO:0043209	myelin sheath	29/1700	137/12817	0.00665283	0.0487511
MF	GO:0005344	oxygen transporter activity	5/1607	10/11725	0.0066533	0.056588
MF	GO:0008301	DNA binding, bending	5/1607	10/11725	0.0066533	0.056588
MF	GO:0015347	sodium-independent organic anion transmembrane transporter activity	5/1607	10/11725	0.0066533	0.056588
MF	GO:0016594	glycine binding	5/1607	10/11725	0.0066533	0.056588
MF	GO:0019215	intermediate filament binding	5/1607	10/11725	0.0066533	0.056588
BP	GO:0007422	peripheral nervous system development	14/1648	52/12371	0.00670755	0.052052
BP	GO:0045598	regulation of fat cell differentiation	19/1648	79/12371	0.00674807	0.0520889
BP	GO:0060349	bone morphogenesis	19/1648	79/12371	0.00674807	0.0520889
BP	GO:2000377	regulation of reactive oxygen species metabolic process	19/1648	79/12371	0.00674807	0.0520889
MF	GO:0004497	monooxygenase activity	19/1607	77/11725	0.00683413	0.0575206
BP	GO:0035136	forelimb morphogenesis	10/1648	32/12371	0.00684369	0.0525485
BP	GO:0045103	intermediate filament-based process	10/1648	32/12371	0.00684369	0.0525485
BP	GO:0072132	mesenchyme morphogenesis	10/1648	32/12371	0.00684369	0.0525485
BP	GO:0050818	regulation of coagulation	13/1648	47/12371	0.00693392	0.0531479
BP	GO:0030278	regulation of ossification	28/1648	131/12371	0.0069986	0.0535497
BP	GO:0051966	regulation of synaptic transmission, glutamatergic	11/1648	37/12371	0.0070537	0.0537004
BP	GO:0055024	regulation of cardiac muscle tissue development	12/1648	42/12371	0.00706414	0.0537004
BP	GO:0060359	response to ammonium ion	12/1648	42/12371	0.00706414	0.0537004
BP	GO:0048562	embryonic organ morphogenesis	41/1648	210/12371	0.00706745	0.0537004
BP	GO:0050817	coagulation	23/1648	102/12371	0.00711992	0.0540051
MF	GO:0008146	sulfotransferase activity	14/1607	51/11725	0.00716585	0.0585258
MF	GO:0016638	oxidoreductase activity, acting on the CH-NH2 group of donors	7/1607	18/11725	0.00717086	0.0585258
MF	GO:0048018	receptor agonist activity	7/1607	18/11725	0.00717086	0.0585258
BP	GO:2000181	negative regulation of blood vessel morphogenesis	16/1648	63/12371	0.00717774	0.0542572
BP	GO:0032844	regulation of homeostatic process	48/1648	254/12371	0.007178	0.0542572
BP	GO:0045834	positive regulation of lipid metabolic process	18/1648	74/12371	0.00728729	0.0548934
BP	GO:1902107	positive regulation of leukocyte differentiation	18/1648	74/12371	0.00728729	0.0548934
MF	GO:0042277	peptide binding	33/1607	157/11725	0.0073056	0.0590292
BP	GO:0035265	organ growth	24/1648	108/12371	0.0073247	0.0550802
MF	GO:0033218	amide binding	36/1607	175/11725	0.00747711	0.0598169
BP	GO:0021696	cerebellar cortex morphogenesis	8/1648	23/12371	0.00747974	0.0561495
BP	GO:0045666	positive regulation of neuron differentiation	37/1648	186/12371	0.00749346	0.056156
BP	GO:0007613	memory	15/1648	58/12371	0.00761603	0.0568794
BP	GO:0046849	bone remodeling	15/1648	58/12371	0.00761603	0.0568794
MF	GO:0022804	active transmembrane transporter activity	48/1607	248/11725	0.00767914	0.0608308
BP	GO:0009306	protein secretion	51/1648	274/12371	0.00771744	0.0575384
BP	GO:1903708	positive regulation of hemopoiesis	22/1648	97/12371	0.007799	0.0580474
CC	GO:0070382	exocytic vesicle	24/1700	109/12817	0.00782275	0.0563995
BP	GO:0043393	regulation of protein binding	29/1648	138/12371	0.00782563	0.0581465
BP	GO:0045580	regulation of T cell differentiation	17/1648	69/12371	0.00784595	0.0581986
BP	GO:0019221	cytokine-mediated signaling pathway	43/1648	224/12371	0.00800497	0.0592179
BP	GO:0046632	alpha-beta T cell differentiation	14/1648	53/12371	0.00802404	0.0592179
BP	GO:0060389	pathway-restricted SMAD protein phosphorylation	14/1648	53/12371	0.00802404	0.0592179
CC	GO:0005912	adherens junction	39/1700	200/12817	0.00805995	0.0571873
BP	GO:0021543	pallium development	24/1648	109/12371	0.00823823	0.0606962
BP	GO:1903036	positive regulation of response to wounding	9/1648	28/12371	0.00828426	0.0609325
BP	GO:0001707	mesoderm formation	13/1648	48/12371	0.00837636	0.0614032
BP	GO:0030500	regulation of bone mineralization	13/1648	48/12371	0.00837636	0.0614032
BP	GO:0035108	limb morphogenesis	25/1648	115/12371	0.00839241	0.0614178
CC	GO:0034707	chloride channel complex	7/1700	19/12817	0.0083939	0.0586262
MF	GO:0044325	ion channel binding	18/1607	73/11725	0.00840259	0.0659155
BP	GO:0034097	response to cytokine	78/1648	451/12371	0.00846346	0.0618342
BP	GO:0032098	regulation of appetite	7/1648	19/12371	0.0085946	0.0622065
BP	GO:0043537	negative regulation of blood vessel endothelial cell migration	7/1648	19/12371	0.0085946	0.0622065
BP	GO:0048333	mesodermal cell differentiation	7/1648	19/12371	0.0085946	0.0622065
BP	GO:0045844	positive regulation of striated muscle tissue development	12/1648	43/12371	0.00863754	0.0622065
BP	GO:0048636	positive regulation of muscle organ development	12/1648	43/12371	0.00863754	0.0622065
BP	GO:0001706	endoderm formation	10/1648	33/12371	0.00867103	0.0622065
BP	GO:0006721	terpenoid metabolic process	10/1648	33/12371	0.00867103	0.0622065
BP	GO:0008542	visual learning	10/1648	33/12371	0.00867103	0.0622065
BP	GO:0035137	hindlimb morphogenesis	10/1648	33/12371	0.00867103	0.0622065
BP	GO:0042246	tissue regeneration	10/1648	33/12371	0.00867103	0.0622065
BP	GO:2000649	regulation of sodium ion transmembrane transporter activity	10/1648	33/12371	0.00867103	0.0622065
MF	GO:0016538	cyclin-dependent protein serine/threonine kinase regulator activity	11/1607	37/11725	0.0087209	0.0676572
BP	GO:0034103	regulation of tissue remodeling	11/1648	38/12371	0.00875833	0.0627297
MF	GO:0005160	transforming growth factor beta receptor binding	12/1607	42/11725	0.00884072	0.0676572
MF	GO:0005251	delayed rectifier potassium channel activity	8/1607	23/11725	0.00887582	0.0676572
CC	GO:0016324	apical plasma membrane	28/1700	134/12817	0.00905427	0.0622655
BP	GO:0002521	leukocyte differentiation	52/1648	283/12371	0.00926211	0.0658436
BP	GO:0050768	negative regulation of neurogenesis	34/1648	170/12371	0.0092686	0.0658436
CC	GO:0005913	cell-cell adherens junction	16/1700	65/12817	0.00943469	0.0638986
BP	GO:0002335	mature B cell differentiation	6/1648	15/12371	0.00947332	0.0658436
BP	GO:0010575	positive regulation of vascular endothelial growth factor production	6/1648	15/12371	0.00947332	0.0658436
BP	GO:0035162	embryonic hemopoiesis	6/1648	15/12371	0.00947332	0.0658436
BP	GO:0045662	negative regulation of myoblast differentiation	6/1648	15/12371	0.00947332	0.0658436
BP	GO:0045907	positive regulation of vasoconstriction	6/1648	15/12371	0.00947332	0.0658436
BP	GO:0048557	embryonic digestive tract morphogenesis	6/1648	15/12371	0.00947332	0.0658436
BP	GO:0050999	regulation of nitric-oxide synthase activity	6/1648	15/12371	0.00947332	0.0658436
BP	GO:0071276	cellular response to cadmium ion	6/1648	15/12371	0.00947332	0.0658436
BP	GO:0071379	cellular response to prostaglandin stimulus	6/1648	15/12371	0.00947332	0.0658436
BP	GO:0071875	adrenergic receptor signaling pathway	6/1648	15/12371	0.00947332	0.0658436
BP	GO:0072087	renal vesicle development	6/1648	15/12371	0.00947332	0.0658436
BP	GO:0097028	dendritic cell differentiation	6/1648	15/12371	0.00947332	0.0658436
BP	GO:0000819	sister chromatid segregation	31/1648	152/12371	0.00950962	0.0658436
BP	GO:0072593	reactive oxygen species metabolic process	29/1648	140/12371	0.00957679	0.0658436
BP	GO:0003198	epithelial to mesenchymal transition involved in endocardial cushion formation	5/1648	11/12371	0.00959999	0.0658436
BP	GO:0006828	manganese ion transport	5/1648	11/12371	0.00959999	0.0658436
BP	GO:0010043	response to zinc ion	5/1648	11/12371	0.00959999	0.0658436
BP	GO:0010863	positive regulation of phospholipase C activity	5/1648	11/12371	0.00959999	0.0658436
BP	GO:0032288	myelin assembly	5/1648	11/12371	0.00959999	0.0658436
BP	GO:0048172	regulation of short-term neuronal synaptic plasticity	5/1648	11/12371	0.00959999	0.0658436
BP	GO:0048484	enteric nervous system development	5/1648	11/12371	0.00959999	0.0658436
BP	GO:0072283	metanephric renal vesicle morphogenesis	5/1648	11/12371	0.00959999	0.0658436
BP	GO:0097094	craniofacial suture morphogenesis	5/1648	11/12371	0.00959999	0.0658436
BP	GO:0097205	renal filtration	5/1648	11/12371	0.00959999	0.0658436
BP	GO:2000727	positive regulation of cardiac muscle cell differentiation	5/1648	11/12371	0.00959999	0.0658436
BP	GO:0070838	divalent metal ion transport	53/1648	290/12371	0.00963714	0.0658915
BP	GO:0072511	divalent inorganic cation transport	53/1648	290/12371	0.00963714	0.0658915
MF	GO:0004857	enzyme inhibitor activity	40/1607	202/11725	0.00966381	0.0729753
CC	GO:0044853	plasma membrane raft	13/1700	49/12817	0.00969859	0.0647055
BP	GO:0098661	inorganic anion transmembrane transport	18/1648	76/12371	0.00970117	0.0662256
BP	GO:0014003	oligodendrocyte development	8/1648	24/12371	0.00993383	0.0673499
BP	GO:0035115	embryonic forelimb morphogenesis	8/1648	24/12371	0.00993383	0.0673499
BP	GO:0045576	mast cell activation	8/1648	24/12371	0.00993383	0.0673499
BP	GO:0071398	cellular response to fatty acid	8/1648	24/12371	0.00993383	0.0673499
BP	GO:0001837	epithelial to mesenchymal transition	22/1648	99/12371	0.00995835	0.0673499
BP	GO:0007596	blood coagulation	22/1648	99/12371	0.00995835	0.0673499
BP	GO:0050905	neuromuscular process	19/1648	82/12371	0.0101987	0.068869
BP	GO:1903532	positive regulation of secretion by cell	33/1648	165/12371	0.0102518	0.0691207
MF	GO:0015103	inorganic anion transmembrane transporter activity	21/1607	91/11725	0.010284	0.0769392
MF	GO:0008238	exopeptidase activity	19/1607	80/11725	0.0104471	0.077443
BP	GO:0030193	regulation of blood coagulation	12/1648	44/12371	0.0104712	0.0702746
BP	GO:0043154	negative regulation of cysteine-type endopeptidase activity involved in apoptotic process	12/1648	44/12371	0.0104712	0.0702746
BP	GO:1900046	regulation of hemostasis	12/1648	44/12371	0.0104712	0.0702746
BP	GO:0045444	fat cell differentiation	30/1648	147/12371	0.010518	0.0704522
BP	GO:0061041	regulation of wound healing	17/1648	71/12371	0.0105299	0.0704522
BP	GO:0001523	retinoid metabolic process	9/1648	29/12371	0.0106218	0.0706341
BP	GO:0006809	nitric oxide biosynthetic process	9/1648	29/12371	0.0106218	0.0706341
BP	GO:0010596	negative regulation of endothelial cell migration	9/1648	29/12371	0.0106218	0.0706341
BP	GO:0090102	cochlea development	9/1648	29/12371	0.0106218	0.0706341
BP	GO:0035710	CD4-positive, alpha-beta T cell activation	11/1648	39/12371	0.0107647	0.0713671
BP	GO:0045600	positive regulation of fat cell differentiation	11/1648	39/12371	0.0107647	0.0713671
BP	GO:0045785	positive regulation of cell adhesion	40/1648	209/12371	0.0107838	0.0713855
MF	GO:0008195	phosphatidate phosphatase activity	5/1607	11/11725	0.0108346	0.0777618
MF	GO:0070679	inositol 1,4,5 trisphosphate binding	5/1607	11/11725	0.0108346	0.0777618
BP	GO:0043551	regulation of phosphatidylinositol 3-kinase activity	10/1648	34/12371	0.0108501	0.0717154
MF	GO:0016641	oxidoreductase activity, acting on the CH-NH2 group of donors, oxygen as acceptor	6/1607	15/11725	0.0108751	0.0777618
MF	GO:0017080	sodium channel regulator activity	6/1607	15/11725	0.0108751	0.0777618
BP	GO:0007599	hemostasis	22/1648	100/12371	0.011206	0.07374
BP	GO:0030534	adult behavior	22/1648	100/12371	0.011206	0.07374
BP	GO:0098656	anion transmembrane transport	33/1648	166/12371	0.011207	0.07374
BP	GO:0070588	calcium ion transmembrane transport	38/1648	197/12371	0.0112308	0.0737855
BP	GO:0044706	multi-multicellular organism process	16/1648	66/12371	0.011401	0.0746788
BP	GO:1904029	regulation of cyclin-dependent protein kinase activity	16/1648	66/12371	0.011401	0.0746788
BP	GO:0051050	positive regulation of transport	80/1648	470/12371	0.0114318	0.0747686
BP	GO:0048634	regulation of muscle organ development	19/1648	83/12371	0.0116204	0.0757959
BP	GO:0007369	gastrulation	25/1648	118/12371	0.011645	0.0757959
BP	GO:0032147	activation of protein kinase activity	36/1648	185/12371	0.0116576	0.0757959
BP	GO:0048638	regulation of developmental growth	40/1648	210/12371	0.0116582	0.0757959
BP	GO:0043171	peptide catabolic process	7/1648	20/12371	0.0117291	0.0759178
BP	GO:0043303	mast cell degranulation	7/1648	20/12371	0.0117291	0.0759178
BP	GO:1905517	macrophage migration	7/1648	20/12371	0.0117291	0.0759178
MF	GO:0005520	insulin-like growth factor binding	8/1607	24/11725	0.0117458	0.0825269
MF	GO:0030546	receptor activator activity	8/1607	24/11725	0.0117458	0.0825269
BP	GO:0022604	regulation of cell morphogenesis	55/1648	306/12371	0.0117932	0.0761333
BP	GO:0007346	regulation of mitotic cell cycle	59/1648	332/12371	0.0117973	0.0761333
MF	GO:0019887	protein kinase regulator activity	25/1607	115/11725	0.0118549	0.0825759
BP	GO:1903034	regulation of response to wounding	20/1648	89/12371	0.0120198	0.077455
BP	GO:0030282	bone mineralization	17/1648	72/12371	0.0121206	0.0779897
CC	GO:0031594	neuromuscular junction	12/1700	45/12817	0.012187	0.0801117
BP	GO:0002791	regulation of peptide secretion	41/1648	217/12371	0.0123014	0.0790363
BP	GO:0050707	regulation of cytokine secretion	18/1648	78/12371	0.0127144	0.0815703
BP	GO:0048639	positive regulation of developmental growth	23/1648	107/12371	0.0127505	0.0816816
MF	GO:0001664	G-protein coupled receptor binding	31/1607	151/11725	0.0127641	0.0881489
BP	GO:0003338	metanephros morphogenesis	8/1648	25/12371	0.0129382	0.0824011
BP	GO:0009948	anterior/posterior axis specification	8/1648	25/12371	0.0129382	0.0824011
BP	GO:0030225	macrophage differentiation	8/1648	25/12371	0.0129382	0.0824011
BP	GO:0051180	vitamin transport	8/1648	25/12371	0.0129382	0.0824011
CC	GO:0008021	synaptic vesicle	20/1700	90/12817	0.0129868	0.0829298
CC	GO:0016323	basolateral plasma membrane	20/1700	90/12817	0.0129868	0.0829298
BP	GO:0010171	body morphogenesis	11/1648	40/12371	0.0131047	0.083163
MF	GO:0001228	transcriptional activator activity, RNA polymerase II transcription regulatory region sequence-specific binding	54/1607	293/11725	0.0131185	0.0898286
BP	GO:0009187	cyclic nucleotide metabolic process	14/1648	56/12371	0.0132283	0.083163
BP	GO:0018958	phenol-containing compound metabolic process	14/1648	56/12371	0.0132283	0.083163
BP	GO:0007632	visual behavior	10/1648	35/12371	0.0134201	0.083163
BP	GO:0014896	muscle hypertrophy	10/1648	35/12371	0.0134201	0.083163
BP	GO:0014897	striated muscle hypertrophy	10/1648	35/12371	0.0134201	0.083163
BP	GO:0045604	regulation of epidermal cell differentiation	10/1648	35/12371	0.0134201	0.083163
BP	GO:0006940	regulation of smooth muscle contraction	9/1648	30/12371	0.0134211	0.083163
BP	GO:0040019	positive regulation of embryonic development	9/1648	30/12371	0.0134211	0.083163
BP	GO:0044331	cell-cell adhesion mediated by cadherin	9/1648	30/12371	0.0134211	0.083163
BP	GO:0046209	nitric oxide metabolic process	9/1648	30/12371	0.0134211	0.083163
BP	GO:0010574	regulation of vascular endothelial growth factor production	6/1648	16/12371	0.0134766	0.083163
BP	GO:0010955	negative regulation of protein processing	6/1648	16/12371	0.0134766	0.083163
BP	GO:0032148	activation of protein kinase B activity	6/1648	16/12371	0.0134766	0.083163
BP	GO:0042744	hydrogen peroxide catabolic process	6/1648	16/12371	0.0134766	0.083163
BP	GO:0043567	regulation of insulin-like growth factor receptor signaling pathway	6/1648	16/12371	0.0134766	0.083163
BP	GO:0045109	intermediate filament organization	6/1648	16/12371	0.0134766	0.083163
BP	GO:0060571	morphogenesis of an epithelial fold	6/1648	16/12371	0.0134766	0.083163
BP	GO:0061311	cell surface receptor signaling pathway involved in heart development	6/1648	16/12371	0.0134766	0.083163
BP	GO:0090050	positive regulation of cell migration involved in sprouting angiogenesis	6/1648	16/12371	0.0134766	0.083163
BP	GO:1902895	positive regulation of pri-miRNA transcription from RNA polymerase II promoter	6/1648	16/12371	0.0134766	0.083163
BP	GO:1903318	negative regulation of protein maturation	6/1648	16/12371	0.0134766	0.083163
MF	GO:0005343	organic acid:sodium symporter activity	7/1607	20/11725	0.0136429	0.0926344
BP	GO:0060560	developmental growth involved in morphogenesis	31/1648	156/12371	0.013726	0.0845826
BP	GO:0048017	inositol lipid-mediated signaling	21/1648	96/12371	0.0138649	0.0853181
BP	GO:0035725	sodium ion transmembrane transport	22/1648	102/12371	0.0140764	0.0864974
BP	GO:0003151	outflow tract morphogenesis	13/1648	51/12371	0.0141469	0.0868087
BP	GO:0002252	immune effector process	55/1648	309/12371	0.0142183	0.0870267
BP	GO:0030217	T cell differentiation	27/1648	132/12371	0.0142549	0.0870267
BP	GO:0042493	response to drug	27/1648	132/12371	0.0142549	0.0870267
BP	GO:0098742	cell-cell adhesion via plasma-membrane adhesion molecules	34/1648	175/12371	0.0142621	0.0870267
CC	GO:0019898	extrinsic component of membrane	35/1700	182/12817	0.0142871	0.089488
BP	GO:0002793	positive regulation of peptide secretion	24/1648	114/12371	0.0143003	0.0871382
CC	GO:0098644	complex of collagen trimers	5/1700	12/12817	0.0144142	0.089488
BP	GO:0010758	regulation of macrophage chemotaxis	5/1648	12/12371	0.0146756	0.0888055
BP	GO:0010934	macrophage cytokine production	5/1648	12/12371	0.0146756	0.0888055
BP	GO:0021978	telencephalon regionalization	5/1648	12/12371	0.0146756	0.0888055
BP	GO:0060572	morphogenesis of an epithelial bud	5/1648	12/12371	0.0146756	0.0888055
BP	GO:0060573	cell fate specification involved in pattern specification	5/1648	12/12371	0.0146756	0.0888055
BP	GO:0071345	cellular response to cytokine stimulus	71/1648	415/12371	0.0147461	0.089109
MF	GO:0000978	RNA polymerase II core promoter proximal region sequence-specific DNA binding	60/1607	333/11725	0.0147776	0.0994249
BP	GO:0030855	epithelial cell differentiation	61/1648	349/12371	0.0148515	0.089622
MF	GO:1901681	sulfur compound binding	26/1607	123/11725	0.0148891	0.0994249
BP	GO:2000117	negative regulation of cysteine-type endopeptidase activity	12/1648	46/12371	0.0150256	0.0905474
BP	GO:0040008	regulation of growth	64/1648	369/12371	0.0150504	0.0905721
BP	GO:1905114	cell surface receptor signaling pathway involved in cell-cell signaling	62/1648	356/12371	0.0152095	0.0914034
BP	GO:0045321	leukocyte activation	70/1648	409/12371	0.0152558	0.0915557
BP	GO:0050803	regulation of synapse structure or activity	20/1648	91/12371	0.0152844	0.0916013
MF	GO:0001968	fibronectin binding	6/1607	16/11725	0.0154171	0.102107
BP	GO:0002279	mast cell activation involved in immune response	7/1648	21/12371	0.015612	0.0933092
BP	GO:0051353	positive regulation of oxidoreductase activity	7/1648	21/12371	0.015612	0.0933092
BP	GO:0007160	cell-matrix adhesion	26/1648	127/12371	0.0157849	0.0942134
BP	GO:0016051	carbohydrate biosynthetic process	25/1648	121/12371	0.0158449	0.0944345
BP	GO:0000187	activation of MAPK activity	17/1648	74/12371	0.0158652	0.0944345
MF	GO:0008376	acetylgalactosaminyltransferase activity	9/1607	30/11725	0.0160131	0.104425
MF	GO:0017022	myosin binding	11/1607	40/11725	0.0160256	0.104425
BP	GO:0000280	nuclear division	56/1648	318/12371	0.0164968	0.0980167
BP	GO:0010676	positive regulation of cellular carbohydrate metabolic process	8/1648	26/12371	0.0165567	0.0980167
BP	GO:0050931	pigment cell differentiation	8/1648	26/12371	0.0165567	0.0980167
BP	GO:0055025	positive regulation of cardiac muscle tissue development	8/1648	26/12371	0.0165567	0.0980167
BP	GO:0030336	negative regulation of cell migration	30/1648	152/12371	0.0165959	0.0980323
BP	GO:0043200	response to amino acid	13/1648	52/12371	0.0166267	0.0980323
BP	GO:0060350	endochondral bone morphogenesis	13/1648	52/12371	0.0166267	0.0980323
BP	GO:0010718	positive regulation of epithelial to mesenchymal transition	9/1648	31/12371	0.0167315	0.0981205
BP	GO:0016101	diterpenoid metabolic process	9/1648	31/12371	0.0167315	0.0981205
BP	GO:0030261	chromosome condensation	9/1648	31/12371	0.0167315	0.0981205
BP	GO:0045104	intermediate filament cytoskeleton organization	9/1648	31/12371	0.0167315	0.0981205
BP	GO:0014902	myotube differentiation	16/1648	69/12371	0.0173695	0.101472
BP	GO:0046631	alpha-beta T cell activation	16/1648	69/12371	0.0173695	0.101472
BP	GO:0090276	regulation of peptide hormone secretion	21/1648	98/12371	0.0173726	0.101472
BP	GO:0045055	regulated exocytosis	24/1648	116/12371	0.017548	0.10236
BP	GO:0035914	skeletal muscle cell differentiation	14/1648	58/12371	0.0179368	0.104349
BP	GO:0043535	regulation of blood vessel endothelial cell migration	14/1648	58/12371	0.0179368	0.104349
CC	GO:0016010	dystrophin-associated glycoprotein complex	6/1700	17/12817	0.0181579	0.109684
CC	GO:0090665	glycoprotein complex	6/1700	17/12817	0.0181579	0.109684
BP	GO:0051047	positive regulation of secretion	34/1648	178/12371	0.0181797	0.105621
BP	GO:0002684	positive regulation of immune system process	79/1648	473/12371	0.0184143	0.106498
BP	GO:0006921	cellular component disassembly involved in execution phase of apoptosis	6/1648	17/12371	0.0185257	0.106498
BP	GO:0030325	adrenal gland development	6/1648	17/12371	0.0185257	0.106498
BP	GO:0042474	middle ear morphogenesis	6/1648	17/12371	0.0185257	0.106498
BP	GO:0048670	regulation of collateral sprouting	6/1648	17/12371	0.0185257	0.106498
BP	GO:0071392	cellular response to estradiol stimulus	6/1648	17/12371	0.0185257	0.106498
BP	GO:1905209	positive regulation of cardiocyte differentiation	6/1648	17/12371	0.0185257	0.106498
MF	GO:0008188	neuropeptide receptor activity	12/1607	46/11725	0.0185309	0.119784
BP	GO:0014065	phosphatidylinositol 3-kinase signaling	18/1648	81/12371	0.018564	0.106498
BP	GO:0016202	regulation of striated muscle tissue development	18/1648	81/12371	0.018564	0.106498
BP	GO:0006898	receptor-mediated endocytosis	33/1648	172/12371	0.0185744	0.106498
BP	GO:0040013	negative regulation of locomotion	36/1648	191/12371	0.0187528	0.10738
BP	GO:0014068	positive regulation of phosphatidylinositol 3-kinase signaling	11/1648	42/12371	0.0189141	0.108021
BP	GO:0021879	forebrain neuron differentiation	11/1648	42/12371	0.0189141	0.108021
BP	GO:0050807	regulation of synapse organization	19/1648	87/12371	0.018945	0.108026
BP	GO:0042476	odontogenesis	15/1648	64/12371	0.0189892	0.108026
BP	GO:0051963	regulation of synapse assembly	15/1648	64/12371	0.0189892	0.108026
BP	GO:1903522	regulation of blood circulation	26/1648	129/12371	0.0190911	0.108464
BP	GO:0019216	regulation of lipid metabolic process	35/1648	185/12371	0.0192079	0.108986
CC	GO:0000779	condensed chromosome, centromeric region	10/1700	37/12817	0.0193428	0.115283
BP	GO:0002573	myeloid leukocyte differentiation	24/1648	117/12371	0.0193762	0.109656
BP	GO:2000027	regulation of organ morphogenesis	24/1648	117/12371	0.0193762	0.109656
MF	GO:0005342	organic acid transmembrane transporter activity	24/1607	114/11725	0.0196741	0.126164
BP	GO:0002063	chondrocyte development	10/1648	37/12371	0.0198894	0.112125
BP	GO:0006023	aminoglycan biosynthetic process	10/1648	37/12371	0.0198894	0.112125
BP	GO:0045453	bone resorption	10/1648	37/12371	0.0198894	0.112125
BP	GO:1901699	cellular response to nitrogen compound	62/1648	361/12371	0.0200243	0.11274
MF	GO:0019207	kinase regulator activity	28/1607	138/11725	0.0200769	0.127734
CC	GO:0005871	kinesin complex	12/1700	48/12817	0.0203005	0.119399
BP	GO:0002686	negative regulation of leukocyte migration	7/1648	22/12371	0.0203258	0.113851
BP	GO:0003413	chondrocyte differentiation involved in endochondral bone morphogenesis	7/1648	22/12371	0.0203258	0.113851
BP	GO:0014910	regulation of smooth muscle cell migration	7/1648	22/12371	0.0203258	0.113851
BP	GO:0045581	negative regulation of T cell differentiation	7/1648	22/12371	0.0203258	0.113851
BP	GO:0051155	positive regulation of striated muscle cell differentiation	9/1648	32/12371	0.0206006	0.115095
BP	GO:0097306	cellular response to alcohol	9/1648	32/12371	0.0206006	0.115095
MF	GO:1990782	protein tyrosine kinase binding	13/1607	52/11725	0.0206771	0.130524
BP	GO:0001816	cytokine production	61/1648	355/12371	0.0207173	0.115599
BP	GO:0035116	embryonic hindlimb morphogenesis	8/1648	27/12371	0.0208505	0.115812
BP	GO:0038083	peptidyl-tyrosine autophosphorylation	8/1648	27/12371	0.0208505	0.115812
BP	GO:0009798	axis specification	12/1648	48/12371	0.0209411	0.115812
BP	GO:0033555	multicellular organismal response to stress	12/1648	48/12371	0.0209411	0.115812
BP	GO:0042475	odontogenesis of dentin-containing tooth	12/1648	48/12371	0.0209411	0.115812
BP	GO:0055006	cardiac cell development	12/1648	48/12371	0.0209411	0.115812
BP	GO:0071277	cellular response to calcium ion	12/1648	48/12371	0.0209411	0.115812
MF	GO:0005112	Notch binding	6/1607	17/11725	0.0211203	0.132289
BP	GO:0007213	G-protein coupled acetylcholine receptor signaling pathway	5/1648	13/12371	0.0212768	0.115908
BP	GO:0007216	G-protein coupled glutamate receptor signaling pathway	5/1648	13/12371	0.0212768	0.115908
BP	GO:0019934	cGMP-mediated signaling	5/1648	13/12371	0.0212768	0.115908
BP	GO:0042220	response to cocaine	5/1648	13/12371	0.0212768	0.115908
BP	GO:0048799	animal organ maturation	5/1648	13/12371	0.0212768	0.115908
BP	GO:0071380	cellular response to prostaglandin E stimulus	5/1648	13/12371	0.0212768	0.115908
BP	GO:1900274	regulation of phospholipase C activity	5/1648	13/12371	0.0212768	0.115908
BP	GO:1900746	regulation of vascular endothelial growth factor signaling pathway	5/1648	13/12371	0.0212768	0.115908
BP	GO:1901213	regulation of transcription from RNA polymerase II promoter involved in heart development	5/1648	13/12371	0.0212768	0.115908
BP	GO:1902547	regulation of cellular response to vascular endothelial growth factor stimulus	5/1648	13/12371	0.0212768	0.115908
BP	GO:1904666	regulation of ubiquitin protein ligase activity	5/1648	13/12371	0.0212768	0.115908
BP	GO:1905521	regulation of macrophage migration	5/1648	13/12371	0.0212768	0.115908
BP	GO:0061564	axon development	55/1648	316/12371	0.0214936	0.116944
BP	GO:0072376	protein activation cascade	11/1648	43/12371	0.0224467	0.121977
BP	GO:0051098	regulation of binding	42/1648	232/12371	0.0226247	0.122792
BP	GO:0051961	negative regulation of nervous system development	34/1648	181/12371	0.0229125	0.124199
BP	GO:0021987	cerebral cortex development	17/1648	77/12371	0.0230919	0.125017
BP	GO:0007162	negative regulation of cell adhesion	30/1648	156/12371	0.0232473	0.125702
MF	GO:0000987	core promoter proximal region sequence-specific DNA binding	60/1607	341/11725	0.0233444	0.142611
MF	GO:0001159	core promoter proximal region DNA binding	60/1607	341/11725	0.0233444	0.142611
MF	GO:0016709	oxidoreductase activity, acting on paired donors, with incorporation or reduction of molecular oxygen, NAD(P)H as one donor, and incorporation of one atom of oxygen	7/1607	22/11725	0.0234777	0.142611
MF	GO:0043177	organic acid binding	22/1607	104/11725	0.0235393	0.142611
BP	GO:0055001	muscle cell development	23/1648	113/12371	0.0236818	0.127893
MF	GO:0003688	DNA replication origin binding	5/1607	13/11725	0.0238511	0.142611
MF	GO:0015296	anion:cation symporter activity	10/1607	37/11725	0.0238551	0.142611
BP	GO:0021695	cerebellar cortex development	10/1648	38/12371	0.0238648	0.128591
BP	GO:0048015	phosphatidylinositol-mediated signaling	20/1648	95/12371	0.0238698	0.128591
MF	GO:0004896	cytokine receptor activity	15/1607	64/11725	0.0240038	0.142611
BP	GO:0045787	positive regulation of cell cycle	40/1648	220/12371	0.0240198	0.129239
BP	GO:0016049	cell growth	48/1648	272/12371	0.0240999	0.129511
BP	GO:0001819	positive regulation of cytokine production	37/1648	201/12371	0.024459	0.130883
BP	GO:0050715	positive regulation of cytokine secretion	12/1648	49/12371	0.0244751	0.130883
BP	GO:0052652	cyclic purine nucleotide metabolic process	12/1648	49/12371	0.0244751	0.130883
BP	GO:0060393	regulation of pathway-restricted SMAD protein phosphorylation	12/1648	49/12371	0.0244751	0.130883
BP	GO:0048588	developmental cell growth	27/1648	138/12371	0.0246301	0.130953
BP	GO:0001945	lymph vessel development	6/1648	18/12371	0.0247279	0.130953
BP	GO:0001964	startle response	6/1648	18/12371	0.0247279	0.130953
BP	GO:0010573	vascular endothelial growth factor production	6/1648	18/12371	0.0247279	0.130953
BP	GO:0021697	cerebellar cortex formation	6/1648	18/12371	0.0247279	0.130953
BP	GO:0035640	exploration behavior	6/1648	18/12371	0.0247279	0.130953
BP	GO:0035886	vascular smooth muscle cell differentiation	6/1648	18/12371	0.0247279	0.130953
BP	GO:0046636	negative regulation of alpha-beta T cell activation	6/1648	18/12371	0.0247279	0.130953
BP	GO:0043271	negative regulation of ion transport	15/1648	66/12371	0.0247812	0.131076
BP	GO:0002526	acute inflammatory response	9/1648	33/12371	0.0250742	0.131828
BP	GO:0030517	negative regulation of axon extension	9/1648	33/12371	0.0250742	0.131828
BP	GO:0043367	CD4-positive, alpha-beta T cell differentiation	9/1648	33/12371	0.0250742	0.131828
BP	GO:0045913	positive regulation of carbohydrate metabolic process	9/1648	33/12371	0.0250742	0.131828
BP	GO:2001057	reactive nitrogen species metabolic process	9/1648	33/12371	0.0250742	0.131828
CC	GO:0051233	spindle midzone	7/1700	23/12817	0.0253926	0.147409
BP	GO:0009792	embryo development ending in birth or egg hatching	72/1648	433/12371	0.0258149	0.134913
BP	GO:0030098	lymphocyte differentiation	35/1648	189/12371	0.0258586	0.134913
BP	GO:0014015	positive regulation of gliogenesis	8/1648	28/12371	0.0258771	0.134913
BP	GO:0021587	cerebellum morphogenesis	8/1648	28/12371	0.0258771	0.134913
BP	GO:0042531	positive regulation of tyrosine phosphorylation of STAT protein	8/1648	28/12371	0.0258771	0.134913
BP	GO:0046850	regulation of bone remodeling	8/1648	28/12371	0.0258771	0.134913
BP	GO:0086009	membrane repolarization	8/1648	28/12371	0.0258771	0.134913
BP	GO:0021511	spinal cord patterning	7/1648	23/12371	0.025946	0.13495
BP	GO:0048668	collateral sprouting	7/1648	23/12371	0.025946	0.13495
BP	GO:0051928	positive regulation of calcium ion transport	13/1648	55/12371	0.026052	0.13534
MF	GO:0005516	calmodulin binding	17/1607	76/11725	0.0262665	0.154915
BP	GO:0043009	chordate embryonic development	70/1648	420/12371	0.026411	0.13686
BP	GO:0034637	cellular carbohydrate biosynthetic process	11/1648	44/12371	0.0264385	0.13686
BP	GO:0090277	positive regulation of peptide hormone secretion	11/1648	44/12371	0.0264385	0.13686
BP	GO:0052547	regulation of peptidase activity	41/1648	228/12371	0.0265941	0.137502
BP	GO:0010721	negative regulation of cell development	36/1648	196/12371	0.026995	0.13941
BP	GO:0002027	regulation of heart rate	14/1648	61/12371	0.027249	0.140556
BP	GO:0071417	cellular response to organonitrogen compound	51/1648	294/12371	0.0275374	0.141876
MF	GO:0042923	neuropeptide binding	6/1607	18/11725	0.0280951	0.163315
MF	GO:1905030	voltage-gated ion channel activity involved in regulation of postsynaptic membrane potential	6/1607	18/11725	0.0280951	0.163315
BP	GO:0099565	chemical synaptic transmission, postsynaptic	15/1648	67/12371	0.0281287	0.144752
BP	GO:0070613	regulation of protein processing	10/1648	39/12371	0.0283821	0.145261
BP	GO:0071695	anatomical structure maturation	10/1648	39/12371	0.0283821	0.145261
BP	GO:1903317	regulation of protein maturation	10/1648	39/12371	0.0283821	0.145261
BP	GO:0009190	cyclic nucleotide biosynthetic process	12/1648	50/12371	0.0284271	0.145261
BP	GO:0061035	regulation of cartilage development	12/1648	50/12371	0.0284271	0.145261
BP	GO:1902106	negative regulation of leukocyte differentiation	12/1648	50/12371	0.0284271	0.145261
BP	GO:0003007	heart morphogenesis	34/1648	184/12371	0.0285653	0.145797
BP	GO:0002263	cell activation involved in immune response	23/1648	115/12371	0.0286015	0.145811
BP	GO:1905330	regulation of morphogenesis of an epithelium	16/1648	73/12371	0.0287441	0.146367
MF	GO:0046943	carboxylic acid transmembrane transporter activity	23/1607	112/11725	0.0288966	0.166775
CC	GO:0030141	secretory granule	25/1700	128/12817	0.0289554	0.164354
BP	GO:0009725	response to hormone	70/1648	422/12371	0.029009	0.147544
CC	GO:0045095	keratin filament	5/1700	14/12817	0.0290469	0.164354
BP	GO:0051592	response to calcium ion	17/1648	79/12371	0.0291397	0.148036
BP	GO:0007269	neurotransmitter secretion	18/1648	85/12371	0.0293527	0.148773
BP	GO:0099643	signal release from synapse	18/1648	85/12371	0.0293527	0.148773
BP	GO:2000146	negative regulation of cell motility	30/1648	159/12371	0.0294807	0.14888
BP	GO:0043304	regulation of mast cell degranulation	5/1648	14/12371	0.0295443	0.14888
BP	GO:0045987	positive regulation of smooth muscle contraction	5/1648	14/12371	0.0295443	0.14888
BP	GO:0072077	renal vesicle morphogenesis	5/1648	14/12371	0.0295443	0.14888
BP	GO:1903671	negative regulation of sprouting angiogenesis	5/1648	14/12371	0.0295443	0.14888
BP	GO:0043588	skin development	26/1648	134/12371	0.0297479	0.149733
BP	GO:0007589	body fluid secretion	9/1648	34/12371	0.0301948	0.151634
BP	GO:0030858	positive regulation of epithelial cell differentiation	9/1648	34/12371	0.0301948	0.151634
BP	GO:0045861	negative regulation of proteolysis	34/1648	185/12371	0.0306723	0.153855
CC	GO:0031234	extrinsic component of cytoplasmic side of plasma membrane	15/1700	68/12817	0.0307403	0.171761
BP	GO:0003407	neural retina development	11/1648	45/12371	0.0309184	0.154647
BP	GO:0045639	positive regulation of myeloid cell differentiation	11/1648	45/12371	0.0309184	0.154647
BP	GO:0090066	regulation of anatomical structure size	54/1648	316/12371	0.0309365	0.154647
BP	GO:0000079	regulation of cyclin-dependent protein serine/threonine kinase activity	14/1648	62/12371	0.0310291	0.154933
BP	GO:0051924	regulation of calcium ion transport	23/1648	116/12371	0.0313352	0.156283
BP	GO:0021575	hindbrain morphogenesis	8/1648	29/12371	0.0316886	0.157685
BP	GO:2000816	negative regulation of mitotic sister chromatid separation	8/1648	29/12371	0.0316886	0.157685
MF	GO:0046906	tetrapyrrole binding	24/1607	119/11725	0.031704	0.18168
BP	GO:0030509	BMP signaling pathway	22/1648	110/12371	0.0317695	0.157874
BP	GO:0055007	cardiac muscle cell differentiation	15/1648	68/12371	0.0317988	0.157874
CC	GO:0030315	T-tubule	7/1700	24/12817	0.0318614	0.175827
BP	GO:0001817	regulation of cytokine production	53/1648	310/12371	0.0320288	0.157942
BP	GO:0055002	striated muscle cell development	21/1648	104/12371	0.0321366	0.157942
BP	GO:0007274	neuromuscular synaptic transmission	6/1648	19/12371	0.0321741	0.157942
BP	GO:0032941	secretion by tissue	6/1648	19/12371	0.0321741	0.157942
BP	GO:0035235	ionotropic glutamate receptor signaling pathway	6/1648	19/12371	0.0321741	0.157942
BP	GO:0046686	response to cadmium ion	6/1648	19/12371	0.0321741	0.157942
BP	GO:0060004	reflex	6/1648	19/12371	0.0321741	0.157942
BP	GO:0061037	negative regulation of cartilage development	6/1648	19/12371	0.0321741	0.157942
BP	GO:0061082	myeloid leukocyte cytokine production	6/1648	19/12371	0.0321741	0.157942
BP	GO:1902930	regulation of alcohol biosynthetic process	6/1648	19/12371	0.0321741	0.157942
BP	GO:0035113	embryonic appendage morphogenesis	20/1648	98/12371	0.0324209	0.15845
BP	GO:0002287	alpha-beta T cell activation involved in immune response	7/1648	24/12371	0.0325392	0.15845
BP	GO:0002292	T cell differentiation involved in immune response	7/1648	24/12371	0.0325392	0.15845
BP	GO:0002293	alpha-beta T cell differentiation involved in immune response	7/1648	24/12371	0.0325392	0.15845
BP	GO:0045471	response to ethanol	7/1648	24/12371	0.0325392	0.15845
BP	GO:0090303	positive regulation of wound healing	7/1648	24/12371	0.0325392	0.15845
BP	GO:2000826	regulation of heart morphogenesis	7/1648	24/12371	0.0325392	0.15845
BP	GO:0007605	sensory perception of sound	19/1648	92/12371	0.0326039	0.15845
BP	GO:0034612	response to tumor necrosis factor	19/1648	92/12371	0.0326039	0.15845
BP	GO:0045619	regulation of lymphocyte differentiation	18/1648	86/12371	0.0326632	0.158562
BP	GO:0007492	endoderm development	12/1648	51/12371	0.032821	0.159151
BP	GO:0010876	lipid localization	44/1648	251/12371	0.032907	0.159391
MF	GO:0019825	oxygen binding	5/1607	14/11725	0.0330086	0.187824
BP	GO:0002689	negative regulation of leukocyte chemotaxis	4/1648	10/12371	0.0338833	0.16056
BP	GO:0003094	glomerular filtration	4/1648	10/12371	0.0338833	0.16056
BP	GO:0003177	pulmonary valve development	4/1648	10/12371	0.0338833	0.16056
BP	GO:0006706	steroid catabolic process	4/1648	10/12371	0.0338833	0.16056
BP	GO:0010935	regulation of macrophage cytokine production	4/1648	10/12371	0.0338833	0.16056
BP	GO:0021521	ventral spinal cord interneuron specification	4/1648	10/12371	0.0338833	0.16056
BP	GO:0031649	heat generation	4/1648	10/12371	0.0338833	0.16056
BP	GO:0036336	dendritic cell migration	4/1648	10/12371	0.0338833	0.16056
BP	GO:0038065	collagen-activated signaling pathway	4/1648	10/12371	0.0338833	0.16056
BP	GO:0042693	muscle cell fate commitment	4/1648	10/12371	0.0338833	0.16056
BP	GO:0043217	myelin maintenance	4/1648	10/12371	0.0338833	0.16056
BP	GO:0043931	ossification involved in bone maturation	4/1648	10/12371	0.0338833	0.16056
BP	GO:0045780	positive regulation of bone resorption	4/1648	10/12371	0.0338833	0.16056
BP	GO:0046852	positive regulation of bone remodeling	4/1648	10/12371	0.0338833	0.16056
BP	GO:0048148	behavioral response to cocaine	4/1648	10/12371	0.0338833	0.16056
BP	GO:0051882	mitochondrial depolarization	4/1648	10/12371	0.0338833	0.16056
BP	GO:0051900	regulation of mitochondrial depolarization	4/1648	10/12371	0.0338833	0.16056
BP	GO:0070977	bone maturation	4/1648	10/12371	0.0338833	0.16056
BP	GO:0071677	positive regulation of mononuclear cell migration	4/1648	10/12371	0.0338833	0.16056
BP	GO:2000310	regulation of NMDA receptor activity	4/1648	10/12371	0.0338833	0.16056
BP	GO:0014013	regulation of gliogenesis	13/1648	57/12371	0.0342081	0.16165
BP	GO:0032091	negative regulation of protein binding	13/1648	57/12371	0.0342081	0.16165
BP	GO:0071772	response to BMP	23/1648	117/12371	0.0342614	0.16165
BP	GO:0071773	cellular response to BMP stimulus	23/1648	117/12371	0.0342614	0.16165
BP	GO:0002366	leukocyte activation involved in immune response	22/1648	111/12371	0.034817	0.164094
MF	GO:0016782	transferase activity, transferring sulfur-containing groups	15/1607	67/11725	0.0351725	0.198737
BP	GO:0009953	dorsal/ventral pattern formation	15/1648	69/12371	0.0358069	0.168578
MF	GO:0008237	metallopeptidase activity	29/1607	151/11725	0.0358279	0.201035
BP	GO:0035050	embryonic heart tube development	11/1648	46/12371	0.0359133	0.168767
BP	GO:0003170	heart valve development	9/1648	35/12371	0.0360015	0.168767
BP	GO:0006956	complement activation	9/1648	35/12371	0.0360015	0.168767
BP	GO:0048066	developmental pigmentation	9/1648	35/12371	0.0360015	0.168767
BP	GO:0070665	positive regulation of leukocyte proliferation	16/1648	75/12371	0.0361615	0.169335
BP	GO:0006865	amino acid transport	18/1648	87/12371	0.0362418	0.169348
BP	GO:0071356	cellular response to tumor necrosis factor	18/1648	87/12371	0.0362418	0.169348
MF	GO:0004180	carboxypeptidase activity	8/1607	29/11725	0.036816	0.203153
BP	GO:0048863	stem cell differentiation	27/1648	143/12371	0.0370996	0.172986
BP	GO:0090068	positive regulation of cell cycle process	27/1648	143/12371	0.0370996	0.172986
MF	GO:0033612	receptor serine/threonine kinase binding	4/1607	10/11725	0.0372112	0.203153
MF	GO:0042165	neurotransmitter binding	4/1607	10/11725	0.0372112	0.203153
MF	GO:0070696	transmembrane receptor protein serine/threonine kinase binding	4/1607	10/11725	0.0372112	0.203153
BP	GO:0007586	digestion	12/1648	52/12371	0.0376793	0.175502
MF	GO:0020037	heme binding	23/1607	115/11725	0.0380538	0.206359
BP	GO:0003179	heart valve morphogenesis	8/1648	30/12371	0.0383313	0.17797
BP	GO:0003416	endochondral bone growth	8/1648	30/12371	0.0383313	0.17797
BP	GO:0010830	regulation of myotube differentiation	8/1648	30/12371	0.0383313	0.17797
BP	GO:0048285	organelle fission	58/1648	347/12371	0.0383932	0.178068
CC	GO:0000780	condensed nuclear chromosome, centromeric region	5/1700	15/12817	0.0389325	0.211894
BP	GO:0043550	regulation of lipid kinase activity	10/1648	41/12371	0.0391726	0.180317
BP	GO:0045582	positive regulation of T cell differentiation	10/1648	41/12371	0.0391726	0.180317
CC	GO:0031526	brush border membrane	7/1700	25/12817	0.039345	0.211894
BP	GO:0003272	endocardial cushion formation	5/1648	15/12371	0.0395797	0.180317
BP	GO:0007205	protein kinase C-activating G-protein coupled receptor signaling pathway	5/1648	15/12371	0.0395797	0.180317
BP	GO:0010842	retina layer formation	5/1648	15/12371	0.0395797	0.180317
BP	GO:0033006	regulation of mast cell activation involved in immune response	5/1648	15/12371	0.0395797	0.180317
BP	GO:0034110	regulation of homotypic cell-cell adhesion	5/1648	15/12371	0.0395797	0.180317
BP	GO:0045606	positive regulation of epidermal cell differentiation	5/1648	15/12371	0.0395797	0.180317
BP	GO:0045777	positive regulation of blood pressure	5/1648	15/12371	0.0395797	0.180317
BP	GO:0048265	response to pain	5/1648	15/12371	0.0395797	0.180317
BP	GO:0050974	detection of mechanical stimulus involved in sensory perception	5/1648	15/12371	0.0395797	0.180317
BP	GO:0051954	positive regulation of amine transport	5/1648	15/12371	0.0395797	0.180317
BP	GO:0060749	mammary gland alveolus development	5/1648	15/12371	0.0395797	0.180317
BP	GO:0061377	mammary gland lobule development	5/1648	15/12371	0.0395797	0.180317
BP	GO:0070528	protein kinase C signaling	5/1648	15/12371	0.0395797	0.180317
BP	GO:0071634	regulation of transforming growth factor beta production	5/1648	15/12371	0.0395797	0.180317
BP	GO:1900120	regulation of receptor binding	5/1648	15/12371	0.0395797	0.180317
BP	GO:0030902	hindbrain development	19/1648	94/12371	0.0397426	0.18087
BP	GO:0009636	response to toxic substance	18/1648	88/12371	0.0400994	0.18202
BP	GO:0001937	negative regulation of endothelial cell proliferation	7/1648	25/12371	0.0401618	0.18202
BP	GO:0003417	growth plate cartilage development	7/1648	25/12371	0.0401618	0.18202
BP	GO:0048662	negative regulation of smooth muscle cell proliferation	7/1648	25/12371	0.0401618	0.18202
BP	GO:0002053	positive regulation of mesenchymal cell proliferation	6/1648	20/12371	0.0409362	0.184192
BP	GO:0002090	regulation of receptor internalization	6/1648	20/12371	0.0409362	0.184192
BP	GO:0021846	cell proliferation in forebrain	6/1648	20/12371	0.0409362	0.184192
BP	GO:0032633	interleukin-4 production	6/1648	20/12371	0.0409362	0.184192
BP	GO:0043403	skeletal muscle tissue regeneration	6/1648	20/12371	0.0409362	0.184192
BP	GO:0072273	metanephric nephron morphogenesis	6/1648	20/12371	0.0409362	0.184192
BP	GO:2000249	regulation of actin cytoskeleton reorganization	6/1648	20/12371	0.0409362	0.184192
BP	GO:0006835	dicarboxylic acid transport	11/1648	47/12371	0.0414479	0.186111
BP	GO:0048747	muscle fiber development	11/1648	47/12371	0.0414479	0.186111
BP	GO:0052548	regulation of endopeptidase activity	37/1648	209/12371	0.0415727	0.18648
CC	GO:0044306	neuron projection terminus	12/1700	53/12817	0.041816	0.222521
MF	GO:0001540	beta-amyloid binding	9/1607	35/11725	0.0422047	0.227343
BP	GO:0001947	heart looping	9/1648	36/12371	0.0425286	0.190376
BP	GO:0042509	regulation of tyrosine phosphorylation of STAT protein	9/1648	36/12371	0.0425286	0.190376
BP	GO:0010942	positive regulation of cell death	55/1648	329/12371	0.0427093	0.19099
MF	GO:0008235	metalloexopeptidase activity	11/1607	46/11725	0.0429877	0.230027
BP	GO:0061097	regulation of protein tyrosine kinase activity	13/1648	59/12371	0.0440486	0.196777
MF	GO:0004983	neuropeptide Y receptor activity	5/1607	15/11725	0.0440754	0.232764
MF	GO:0019957	C-C chemokine binding	5/1607	15/11725	0.0440754	0.232764
CC	GO:0001725	stress fiber	10/1700	42/12817	0.0443675	0.230608
CC	GO:0097517	contractile actin filament bundle	10/1700	42/12817	0.0443675	0.230608
BP	GO:0006022	aminoglycan metabolic process	14/1648	65/12371	0.0446425	0.199023
BP	GO:0071621	granulocyte chemotaxis	14/1648	65/12371	0.0446425	0.199023
BP	GO:0046890	regulation of lipid biosynthetic process	16/1648	77/12371	0.0448782	0.19987
BP	GO:0043279	response to alkaloid	10/1648	42/12371	0.0455033	0.202448
BP	GO:0048738	cardiac muscle tissue development	25/1648	133/12371	0.0456376	0.202726
BP	GO:0033048	negative regulation of mitotic sister chromatid segregation	8/1648	31/12371	0.0458443	0.202726
BP	GO:0035987	endodermal cell differentiation	8/1648	31/12371	0.0458443	0.202726
BP	GO:0046058	cAMP metabolic process	8/1648	31/12371	0.0458443	0.202726
BP	GO:0050873	brown fat cell differentiation	8/1648	31/12371	0.0458443	0.202726
BP	GO:0098868	bone growth	8/1648	31/12371	0.0458443	0.202726
MF	GO:0016849	phosphorus-oxygen lyase activity	7/1607	25/11725	0.0459152	0.239352
MF	GO:0035254	glutamate receptor binding	7/1607	25/11725	0.0459152	0.239352
BP	GO:0014070	response to organic cyclic compound	67/1648	412/12371	0.0461196	0.203738
BP	GO:0016485	protein processing	24/1648	127/12371	0.0468399	0.206502
BP	GO:0070482	response to oxygen levels	24/1648	127/12371	0.0468399	0.206502
CC	GO:0000796	condensin complex	4/1700	11/12817	0.0471018	0.239256
CC	GO:0044298	cell body membrane	4/1700	11/12817	0.0471018	0.239256
MF	GO:0003705	transcription factor activity, RNA polymerase II distal enhancer sequence-specific binding	13/1607	58/11725	0.0473581	0.245291
BP	GO:0003208	cardiac ventricle morphogenesis	11/1648	48/12371	0.0475446	0.206595
BP	GO:0045621	positive regulation of lymphocyte differentiation	11/1648	48/12371	0.0475446	0.206595
BP	GO:0001973	adenosine receptor signaling pathway	4/1648	11/12371	0.0477595	0.206595
BP	GO:0007100	mitotic centrosome separation	4/1648	11/12371	0.0477595	0.206595
BP	GO:0007191	adenylate cyclase-activating dopamine receptor signaling pathway	4/1648	11/12371	0.0477595	0.206595
BP	GO:0010939	regulation of necrotic cell death	4/1648	11/12371	0.0477595	0.206595
BP	GO:0014009	glial cell proliferation	4/1648	11/12371	0.0477595	0.206595
BP	GO:0030204	chondroitin sulfate metabolic process	4/1648	11/12371	0.0477595	0.206595
BP	GO:0032570	response to progesterone	4/1648	11/12371	0.0477595	0.206595
BP	GO:0045683	negative regulation of epidermis development	4/1648	11/12371	0.0477595	0.206595
BP	GO:0048385	regulation of retinoic acid receptor signaling pathway	4/1648	11/12371	0.0477595	0.206595
BP	GO:0051299	centrosome separation	4/1648	11/12371	0.0477595	0.206595
BP	GO:0060219	camera-type eye photoreceptor cell differentiation	4/1648	11/12371	0.0477595	0.206595
BP	GO:0060601	lateral sprouting from an epithelium	4/1648	11/12371	0.0477595	0.206595
BP	GO:0072111	cell proliferation involved in kidney development	4/1648	11/12371	0.0477595	0.206595
BP	GO:0072189	ureter development	4/1648	11/12371	0.0477595	0.206595
BP	GO:0090051	negative regulation of cell migration involved in sprouting angiogenesis	4/1648	11/12371	0.0477595	0.206595
BP	GO:0090185	negative regulation of kidney development	4/1648	11/12371	0.0477595	0.206595
BP	GO:0090330	regulation of platelet aggregation	4/1648	11/12371	0.0477595	0.206595
BP	GO:0051302	regulation of cell division	18/1648	90/12371	0.0486916	0.209072
BP	GO:0001953	negative regulation of cell-matrix adhesion	7/1648	26/12371	0.0488584	0.209072
BP	GO:0002763	positive regulation of myeloid leukocyte differentiation	7/1648	26/12371	0.0488584	0.209072
BP	GO:0003401	axis elongation	7/1648	26/12371	0.0488584	0.209072
BP	GO:0007212	dopamine receptor signaling pathway	7/1648	26/12371	0.0488584	0.209072
BP	GO:0007628	adult walking behavior	7/1648	26/12371	0.0488584	0.209072
BP	GO:0046456	icosanoid biosynthetic process	7/1648	26/12371	0.0488584	0.209072
BP	GO:0061614	pri-miRNA transcription from RNA polymerase II promoter	7/1648	26/12371	0.0488584	0.209072
BP	GO:0090278	negative regulation of peptide hormone secretion	7/1648	26/12371	0.0488584	0.209072
BP	GO:1901216	positive regulation of neuron death	7/1648	26/12371	0.0488584	0.209072
BP	GO:1901570	fatty acid derivative biosynthetic process	7/1648	26/12371	0.0488584	0.209072
BP	GO:0090279	regulation of calcium ion import	13/1648	60/12371	0.0496439	0.211428
MF	GO:0005109	frizzled binding	9/1607	36/11725	0.0496846	0.254334
MF	GO:0015085	calcium ion transmembrane transporter activity	22/1607	112/11725	0.0497337	0.254334
BP	GO:0090100	positive regulation of transmembrane receptor protein serine/threonine kinase signaling pathway	16/1648	78/12371	0.0497541	0.211428
BP	GO:0000271	polysaccharide biosynthetic process	9/1648	37/12371	0.0498055	0.211428
BP	GO:0030166	proteoglycan biosynthetic process	9/1648	37/12371	0.0498055	0.211428
BP	GO:0033209	tumor necrosis factor-mediated signaling pathway	9/1648	37/12371	0.0498055	0.211428
BP	GO:0048483	autonomic nervous system development	9/1648	37/12371	0.0498055	0.211428
BP	GO:0061371	determination of heart left/right asymmetry	9/1648	37/12371	0.0498055	0.211428
BP	GO:2000379	positive regulation of reactive oxygen species metabolic process	9/1648	37/12371	0.0498055	0.211428
BP	GO:0022407	regulation of cell-cell adhesion	37/1648	212/12371	0.0499088	0.211428
BP	GO:0044344	cellular response to fibroblast growth factor stimulus	14/1648	66/12371	0.0499897	0.211428
BP	GO:0071774	response to fibroblast growth factor	14/1648	66/12371	0.0499897	0.211428
BP	GO:1901654	response to ketone	14/1648	66/12371	0.0499897	0.211428

## Sheet: NTBC18 VS NTBC12
		Table S6 GO assignment for diferentially expressed gene between NTBC18 and NTBC12
Category	GOID	Description	GeneRatio	BgRatio	pvalue	padj
BP	GO:0007268	chemical synaptic transmission	80/1187	375/12383	3.47e-12	7.27e-09
BP	GO:0098916	anterograde trans-synaptic signaling	80/1187	375/12383	3.47e-12	7.27e-09
BP	GO:0099537	trans-synaptic signaling	80/1187	380/12383	7.1e-12	8.56e-09
BP	GO:0099536	synaptic signaling	80/1187	381/12383	8.18e-12	8.56e-09
MF	GO:0005179	hormone activity	28/1127	74/11735	5.95e-11	4.53e-08
BP	GO:0008015	blood circulation	51/1187	246/12383	8.21e-08	5.75e-05
BP	GO:0003013	circulatory system process	52/1187	253/12383	8.24e-08	5.75e-05
MF	GO:0005237	inhibitory extracellular ligand-gated ion channel activity	10/1127	16/11735	3e-07	0.000114015
CC	GO:0031012	extracellular matrix	48/1194	247/12842	6.03e-07	0.000266561
MF	GO:0030594	neurotransmitter receptor activity	24/1127	84/11735	6.72e-07	0.000170589
BP	GO:0006820	anion transport	67/1187	389/12383	1.35e-06	0.000805427
MF	GO:0004890	GABA-A receptor activity	10/1127	18/11735	1.37e-06	0.000201559
MF	GO:0099095	ligand-gated anion channel activity	10/1127	18/11735	1.37e-06	0.000201559
MF	GO:0008509	anion transmembrane transporter activity	45/1127	226/11735	1.59e-06	0.000201559
BP	GO:0035637	multicellular organismal signaling	24/1187	89/12383	2.06e-06	0.00107456
BP	GO:0044057	regulation of system process	48/1187	251/12383	2.31e-06	0.00107456
MF	GO:0015291	secondary active transmembrane transporter activity	34/1127	153/11735	2.41e-06	0.000261852
BP	GO:0007420	brain development	69/1187	412/12383	2.63e-06	0.00110084
BP	GO:0050880	regulation of blood vessel size	20/1187	70/12383	5.53e-06	0.0020962
CC	GO:1902711	GABA-A receptor complex	10/1194	21/12842	6.3e-06	0.000880061
BP	GO:0007270	neuron-neuron synaptic transmission	26/1187	107/12383	6.46e-06	0.0020962
CC	GO:0043209	myelin sheath	30/1194	137/12842	6.76e-06	0.000880061
BP	GO:0050954	sensory perception of mechanical stimulus	25/1187	101/12383	6.82e-06	0.0020962
BP	GO:0035150	regulation of tube size	20/1187	71/12383	7.01e-06	0.0020962
CC	GO:0044456	synapse part	70/1194	446/12842	7.96e-06	0.000880061
MF	GO:0016917	GABA receptor activity	10/1127	21/11735	8.41e-06	0.000800446
CC	GO:1902710	GABA receptor complex	10/1194	22/12842	1.06e-05	0.000935995
MF	GO:0001077	transcriptional activator activity, RNA polymerase II core promoter proximal region sequence-specific binding	40/1127	207/11735	1.27e-05	0.00107022
BP	GO:0007605	sensory perception of sound	23/1187	92/12383	1.32e-05	0.00368609
BP	GO:0010469	regulation of receptor activity	52/1187	299/12383	1.55e-05	0.0040551
BP	GO:0060322	head development	70/1187	443/12383	1.74e-05	0.00427997
BP	GO:0035296	regulation of tube diameter	18/1187	64/12383	2.05e-05	0.00450745
BP	GO:0097746	regulation of blood vessel diameter	18/1187	64/12383	2.05e-05	0.00450745
BP	GO:0060538	skeletal muscle organ development	27/1187	122/12383	2.7e-05	0.00564919
BP	GO:0007423	sensory organ development	62/1187	385/12383	2.93e-05	0.00583751
MF	GO:0005230	extracellular ligand-gated ion channel activity	19/1127	72/11735	3.33e-05	0.00223277
MF	GO:0005326	neurotransmitter transporter activity	10/1127	24/11735	3.57e-05	0.00223277
CC	GO:0098590	plasma membrane region	73/1194	492/12842	3.64e-05	0.00268502
MF	GO:0022851	GABA-gated chloride ion channel activity	7/1127	12/11735	3.8e-05	0.00223277
MF	GO:0000982	transcription factor activity, RNA polymerase II core promoter proximal region sequence-specific binding	52/1127	309/11735	4.04e-05	0.00223277
BP	GO:0007519	skeletal muscle tissue development	26/1187	118/12383	4.1e-05	0.00779192
MF	GO:0015294	solute:cation symporter activity	19/1127	73/11735	4.11e-05	0.00223277
MF	GO:0015293	symporter activity	20/1127	80/11735	4.87e-05	0.00247086
BP	GO:0021782	glial cell development	17/1187	62/12383	4.94e-05	0.0086154
BP	GO:1902476	chloride transmembrane transport	17/1187	62/12383	4.94e-05	0.0086154
CC	GO:0044297	cell body	38/1194	211/12842	5.2e-05	0.00297562
BP	GO:0007517	muscle organ development	40/1187	220/12383	5.27e-05	0.00882369
MF	GO:0022804	active transmembrane transporter activity	44/1127	250/11735	5.3e-05	0.00250828
CC	GO:0099503	secretory vesicle	39/1194	219/12842	5.39e-05	0.00297562
MF	GO:0015370	solute:sodium symporter activity	13/1127	40/11735	5.6e-05	0.00250828
BP	GO:0001525	angiogenesis	48/1187	284/12383	6.85e-05	0.0110299
MF	GO:0004930	G-protein coupled receptor activity	57/1127	355/11735	6.87e-05	0.00290505
BP	GO:0008217	regulation of blood pressure	21/1187	89/12383	7.76e-05	0.0112171
BP	GO:0010035	response to inorganic substance	40/1187	224/12383	7.97e-05	0.0112171
BP	GO:0008016	regulation of heart contraction	24/1187	109/12383	8.09e-05	0.0112171
BP	GO:0042391	regulation of membrane potential	46/1187	271/12383	8.67e-05	0.0112171
BP	GO:1903522	regulation of blood circulation	27/1187	130/12383	8.7e-05	0.0112171
BP	GO:0007272	ensheathment of neurons	19/1187	77/12383	8.84e-05	0.0112171
BP	GO:0008366	axon ensheathment	19/1187	77/12383	8.84e-05	0.0112171
BP	GO:0061326	renal tubule development	18/1187	71/12383	9.24e-05	0.0113712
MF	GO:0022824	transmitter-gated ion channel activity	15/1127	53/11735	9.31e-05	0.00354299
MF	GO:0022835	transmitter-gated channel activity	15/1127	53/11735	9.31e-05	0.00354299
BP	GO:0003018	vascular process in circulatory system	20/1187	84/12383	9.97e-05	0.0119244
BP	GO:0006821	chloride transport	19/1187	78/12383	0.000106566	0.0123254
BP	GO:0019226	transmission of nerve impulse	14/1187	48/12383	0.000108944	0.0123254
BP	GO:0043252	sodium-independent organic anion transport	6/1187	10/12383	0.000114601	0.0126242
MF	GO:0015347	sodium-independent organic anion transmembrane transporter activity	6/1127	10/11735	0.000115763	0.00419502
MF	GO:0005184	neuropeptide hormone activity	8/1127	18/11735	0.000128211	0.00443493
BP	GO:0015698	inorganic anion transport	26/1187	126/12383	0.000130629	0.0139501
BP	GO:0021510	spinal cord development	18/1187	73/12383	0.000135881	0.0139501
BP	GO:0007600	sensory perception	47/1187	284/12383	0.000136635	0.0139501
BP	GO:0072080	nephron tubule development	17/1187	67/12383	0.000142008	0.0141535
BP	GO:0007214	gamma-aminobutyric acid signaling pathway	9/1187	23/12383	0.000156252	0.015211
MF	GO:0008514	organic anion transmembrane transporter activity	28/1127	142/11735	0.000171159	0.00566313
BP	GO:0050804	modulation of synaptic transmission	35/1187	194/12383	0.000177072	0.0168459
BP	GO:0003012	muscle system process	36/1187	202/12383	0.000185357	0.0172423
BP	GO:0042552	myelination	18/1187	75/12383	0.00019644	0.017876
BP	GO:0071241	cellular response to inorganic substance	21/1187	95/12383	0.000208402	0.0185611
CC	GO:0036477	somatodendritic compartment	54/1194	357/12842	0.000225824	0.0110905
MF	GO:0015081	sodium ion transmembrane transporter activity	24/1127	116/11735	0.000229368	0.00727287
BP	GO:0098656	anion transmembrane transport	31/1187	167/12383	0.000241184	0.0210333
BP	GO:0006836	neurotransmitter transport	24/1187	117/12383	0.000256608	0.0219217
MF	GO:0005342	organic acid transmembrane transporter activity	24/1127	117/11735	0.000262836	0.00800074
BP	GO:0044708	single-organism behavior	44/1187	268/12383	0.00026447	0.0221414
BP	GO:0072009	nephron epithelium development	18/1187	77/12383	0.000279358	0.0229293
BP	GO:0009611	response to wounding	43/1187	261/12383	0.000286152	0.0230353
BP	GO:0021537	telencephalon development	31/1187	169/12383	0.000300159	0.0237069
BP	GO:0048514	blood vessel morphogenesis	54/1187	351/12383	0.000310937	0.0241034
CC	GO:0030672	synaptic vesicle membrane	12/1194	42/12842	0.000311856	0.0122831
CC	GO:0099501	exocytic vesicle membrane	12/1194	42/12842	0.000311856	0.0122831
MF	GO:0005310	dicarboxylic acid transmembrane transporter activity	10/1127	30/11735	0.000320425	0.00907443
MF	GO:0046873	metal ion transmembrane transporter activity	54/1127	351/11735	0.000321958	0.00907443
BP	GO:0098661	inorganic anion transmembrane transport	18/1187	78/12383	0.000331196	0.025207
CC	GO:0032589	neuron projection membrane	10/1194	31/12842	0.000333478	0.0122831
BP	GO:0015849	organic acid transport	34/1187	193/12383	0.000345529	0.0253751
BP	GO:0046942	carboxylic acid transport	34/1187	193/12383	0.000345529	0.0253751
BP	GO:0001655	urogenital system development	37/1187	217/12383	0.000376317	0.0264757
BP	GO:0001501	skeletal system development	51/1187	329/12383	0.000376622	0.0264757
BP	GO:0072073	kidney epithelium development	21/1187	99/12383	0.000379489	0.0264757
BP	GO:0007218	neuropeptide signaling pathway	18/1187	79/12383	0.000391183	0.0268441
BP	GO:0008285	negative regulation of cell proliferation	55/1187	363/12383	0.000404622	0.0273185
BP	GO:0007610	behavior	56/1187	372/12383	0.000424104	0.0281793
MF	GO:0043176	amine binding	6/1127	12/11735	0.000429955	0.0111191
MF	GO:0051378	serotonin binding	6/1127	12/11735	0.000429955	0.0111191
MF	GO:0015103	inorganic anion transmembrane transporter activity	20/1127	93/11735	0.000438335	0.0111191
BP	GO:0031644	regulation of neurological system process	8/1187	21/12383	0.000453177	0.0293501
BP	GO:0015711	organic anion transport	46/1187	291/12383	0.000463344	0.0293501
BP	GO:0003015	heart process	26/1187	136/12383	0.00046491	0.0293501
BP	GO:0014706	striated muscle tissue development	41/1187	251/12383	0.00046977	0.0293501
MF	GO:0015077	monovalent inorganic cation transmembrane transporter activity	46/1127	291/11735	0.000478454	0.0117453
BP	GO:0060047	heart contraction	25/1187	129/12383	0.000479562	0.0295213
CC	GO:0043025	neuronal cell body	31/1194	179/12842	0.00049948	0.0163044
MF	GO:0046943	carboxylic acid transmembrane transporter activity	23/1127	115/11735	0.000511768	0.0121705
CC	GO:0098793	presynapse	36/1194	219/12842	0.000516429	0.0163044
BP	GO:0006835	dicarboxylic acid transport	13/1187	49/12383	0.000531097	0.0317596
BP	GO:0015844	monoamine transport	13/1187	49/12383	0.000531097	0.0317596
BP	GO:0071248	cellular response to metal ion	19/1187	88/12383	0.00056145	0.0331018
MF	GO:0015108	chloride transmembrane transporter activity	16/1127	68/11735	0.000564972	0.0130286
BP	GO:0048167	regulation of synaptic plasticity	21/1187	102/12383	0.000578373	0.0336259
BP	GO:0010038	response to metal ion	26/1187	138/12383	0.000586618	0.0336381
BP	GO:0030900	forebrain development	41/1187	254/12383	0.000601469	0.0340236
BP	GO:0043269	regulation of ion transport	54/1187	361/12383	0.000622402	0.0347383
BP	GO:0034103	regulation of tissue remodeling	11/1187	38/12383	0.000632079	0.0348143
MF	GO:0005343	organic acid:sodium symporter activity	8/1127	22/11735	0.000660567	0.014785
BP	GO:0043010	camera-type eye development	36/1187	216/12383	0.00069503	0.0374311
BP	GO:0015672	monovalent inorganic cation transport	52/1187	346/12383	0.000697474	0.0374311
BP	GO:0003422	growth plate cartilage morphogenesis	6/1187	13/12383	0.000726759	0.038509
BP	GO:0061333	renal tubule morphogenesis	14/1187	57/12383	0.000766464	0.0401053
BP	GO:0060993	kidney morphogenesis	16/1187	70/12383	0.000779536	0.0402857
BP	GO:0006813	potassium ion transport	30/1187	171/12383	0.000805241	0.0411066
MF	GO:0015296	anion:cation symporter activity	11/1127	39/11735	0.000816975	0.0177634
BP	GO:0010817	regulation of hormone levels	42/1187	266/12383	0.000821526	0.0414326
BP	GO:0046850	regulation of bone remodeling	9/1187	28/12383	0.000850111	0.0423639
CC	GO:0070382	exocytic vesicle	21/1194	108/12842	0.000853778	0.0249685
BP	GO:0060537	muscle tissue development	42/1187	267/12383	0.000887056	0.0436849
CC	GO:0009986	cell surface	61/1194	439/12842	0.000903838	0.0249685
MF	GO:0015276	ligand-gated ion channel activity	24/1127	127/11735	0.000917243	0.0188655
MF	GO:0022834	ligand-gated channel activity	24/1127	127/11735	0.000917243	0.0188655
BP	GO:0035914	skeletal muscle cell differentiation	14/1187	58/12383	0.000922757	0.0449147
MF	GO:0022836	gated channel activity	45/1127	292/11735	0.000948348	0.0189919
BP	GO:0046717	acid secretion	13/1187	52/12383	0.000979477	0.0471275
MF	GO:0005254	chloride channel activity	13/1127	52/11735	0.000995281	0.0194207
BP	GO:0072006	nephron development	19/1187	92/12383	0.000997011	0.047426
BP	GO:0001935	endothelial cell proliferation	18/1187	86/12383	0.00113917	0.0529839
BP	GO:0006865	amino acid transport	18/1187	86/12383	0.00113917	0.0529839
BP	GO:0006936	muscle contraction	29/1187	167/12383	0.00115234	0.0530077
BP	GO:0001504	neurotransmitter uptake	6/1187	14/12383	0.00116918	0.0531976
MF	GO:0001228	transcriptional activator activity, RNA polymerase II transcription regulatory region sequence-specific binding	45/1127	295/11735	0.00117533	0.0223607
BP	GO:0007631	feeding behavior	13/1187	53/12383	0.00118589	0.0533778
CC	GO:0008021	synaptic vesicle	18/1194	89/12842	0.00121806	0.0303746
CC	GO:0031256	leading edge membrane	17/1194	82/12842	0.00123698	0.0303746
BP	GO:0010951	negative regulation of endopeptidase activity	24/1187	130/12383	0.00125823	0.0549879
BP	GO:0001936	regulation of endothelial cell proliferation	16/1187	73/12383	0.00126003	0.0549879
BP	GO:0021515	cell differentiation in spinal cord	11/1187	41/12383	0.00126983	0.0549879
MF	GO:0005520	insulin-like growth factor binding	8/1127	24/11735	0.00127664	0.0236957
BP	GO:0060041	retina development in camera-type eye	19/1187	94/12383	0.00130645	0.0549879
CC	GO:0098794	postsynapse	41/1194	272/12842	0.00131543	0.0306011
MF	GO:0005328	neurotransmitter:sodium symporter activity	7/1127	19/11735	0.00132165	0.0239471
BP	GO:0072507	divalent inorganic cation homeostasis	44/1187	289/12383	0.00133778	0.0549879
BP	GO:0001654	eye development	39/1187	248/12383	0.00133821	0.0549879
BP	GO:0010642	negative regulation of platelet-derived growth factor receptor signaling pathway	5/1187	10/12383	0.00133989	0.0549879
BP	GO:0051354	negative regulation of oxidoreductase activity	5/1187	10/12383	0.00133989	0.0549879
BP	GO:0072070	loop of Henle development	5/1187	10/12383	0.00133989	0.0549879
BP	GO:0061061	muscle structure development	55/1187	382/12383	0.00138417	0.0561584
BP	GO:0015850	organic hydroxy compound transport	26/1187	146/12383	0.00139524	0.0561584
CC	GO:0032590	dendrite membrane	8/1194	25/12842	0.00139618	0.0308556
BP	GO:0072078	nephron tubule morphogenesis	13/1187	54/12383	0.00142731	0.0569021
BP	GO:0021953	central nervous system neuron differentiation	25/1187	139/12383	0.00147946	0.0580292
BP	GO:0048771	tissue remodeling	19/1187	95/12383	0.0014896	0.0580292
CC	GO:0031253	cell projection membrane	26/1194	151/12842	0.00149083	0.0313784
BP	GO:0001508	action potential	17/1187	81/12383	0.00149717	0.0580292
BP	GO:0034762	regulation of transmembrane transport	41/1187	266/12383	0.0015144	0.0581585
MF	GO:0070405	ammonium ion binding	12/1127	48/11735	0.0015414	0.0272792
MF	GO:0008227	G-protein coupled amine receptor activity	10/1127	36/11735	0.0015912	0.0275206
BP	GO:0048839	inner ear development	26/1187	148/12383	0.00170702	0.0644173
BP	GO:0072088	nephron epithelium morphogenesis	13/1187	55/12383	0.00170815	0.0644173
BP	GO:0048589	developmental growth	60/1187	429/12383	0.00174661	0.0652796
BP	GO:0001505	regulation of neurotransmitter levels	21/1187	111/12383	0.0018009	0.066713
BP	GO:0030048	actin filament-based movement	14/1187	62/12383	0.00184185	0.0670434
BP	GO:0042490	mechanoreceptor differentiation	14/1187	62/12383	0.00184185	0.0670434
BP	GO:0010466	negative regulation of peptidase activity	24/1187	134/12383	0.0019307	0.0696718
BP	GO:0002040	sprouting angiogenesis	16/1187	76/12383	0.00196933	0.0704581
BP	GO:0072028	nephron morphogenesis	13/1187	56/12383	0.00203316	0.0721254
BP	GO:0034765	regulation of ion transmembrane transport	39/1187	254/12383	0.00209089	0.0735502
BP	GO:0097164	ammonium ion metabolic process	19/1187	98/12383	0.00217488	0.0746221
BP	GO:0051932	synaptic transmission, GABAergic	8/1187	26/12383	0.00225419	0.0746221
BP	GO:0010043	response to zinc ion	5/1187	11/12383	0.00226341	0.0746221
BP	GO:0021527	spinal cord association neuron differentiation	5/1187	11/12383	0.00226341	0.0746221
BP	GO:0021692	cerebellar Purkinje cell layer morphogenesis	5/1187	11/12383	0.00226341	0.0746221
BP	GO:0022010	central nervous system myelination	5/1187	11/12383	0.00226341	0.0746221
BP	GO:0032291	axon ensheathment in central nervous system	5/1187	11/12383	0.00226341	0.0746221
BP	GO:0060078	regulation of postsynaptic membrane potential	17/1187	84/12383	0.00226398	0.0746221
MF	GO:0005283	sodium:amino acid symporter activity	5/1127	11/11735	0.00228188	0.0370432
MF	GO:0015267	channel activity	55/1127	390/11735	0.00228782	0.0370432
MF	GO:0022803	passive transmembrane transporter activity	55/1127	390/11735	0.00228782	0.0370432
CC	GO:0045211	postsynaptic membrane	20/1194	109/12842	0.00233136	0.0468392
BP	GO:0046849	bone remodeling	13/1187	57/12383	0.00240741	0.0784602
BP	GO:0086002	cardiac muscle cell action potential involved in contraction	9/1187	32/12383	0.00243162	0.0784602
BP	GO:0086003	cardiac muscle cell contraction	10/1187	38/12383	0.00244759	0.0784602
BP	GO:0035270	endocrine system development	19/1187	99/12383	0.00245539	0.0784602
CC	GO:0030424	axon	39/1194	264/12842	0.00246443	0.0473599
BP	GO:0006939	smooth muscle contraction	14/1187	64/12383	0.00253019	0.0796343
BP	GO:0015696	ammonium transport	14/1187	64/12383	0.00253019	0.0796343
BP	GO:0002065	columnar/cuboidal epithelial cell differentiation	17/1187	85/12383	0.00258313	0.0806941
BP	GO:0001938	positive regulation of endothelial cell proliferation	12/1187	51/12383	0.00264578	0.0820387
MF	GO:0019838	growth factor binding	19/1127	100/11735	0.00281844	0.044684
BP	GO:0050885	neuromuscular process controlling balance	11/1187	45/12383	0.00285851	0.0876907
BP	GO:0001568	blood vessel development	57/1187	412/12383	0.00286995	0.0876907
MF	GO:0005539	glycosaminoglycan binding	21/1127	115/11735	0.00288039	0.0447342
CC	GO:0098839	postsynaptic density membrane	7/1194	22/12842	0.00288076	0.0530479
BP	GO:1903672	positive regulation of sprouting angiogenesis	8/1187	27/12383	0.00293812	0.0891231
BP	GO:0072358	cardiovascular system development	60/1187	439/12383	0.00299088	0.0900707
MF	GO:0005253	anion channel activity	14/1127	65/11735	0.00299354	0.0455616
CC	GO:0030667	secretory granule membrane	9/1194	34/12842	0.00310728	0.0530479
CC	GO:0099634	postsynaptic specialization membrane	8/1194	28/12842	0.00312046	0.0530479
MF	GO:0005216	ion channel activity	52/1127	370/11735	0.0031938	0.0476565
BP	GO:0001944	vasculature development	59/1187	432/12383	0.00327898	0.0963119
BP	GO:0072001	renal system development	30/1187	187/12383	0.00337426	0.0963119
BP	GO:0001656	metanephros development	14/1187	66/12383	0.0034174	0.0963119
BP	GO:0031099	regeneration	14/1187	66/12383	0.0034174	0.0963119
BP	GO:0060291	long-term synaptic potentiation	11/1187	46/12383	0.003438	0.0963119
BP	GO:0045834	positive regulation of lipid metabolic process	15/1187	73/12383	0.0034393	0.0963119
BP	GO:0060048	cardiac muscle contraction	15/1187	73/12383	0.0034393	0.0963119
BP	GO:0072593	reactive oxygen species metabolic process	24/1187	140/12383	0.0035014	0.0963119
BP	GO:0003414	chondrocyte morphogenesis involved in endochondral bone morphogenesis	5/1187	12/12383	0.00357602	0.0963119
BP	GO:0003429	growth plate cartilage chondrocyte morphogenesis	5/1187	12/12383	0.00357602	0.0963119
BP	GO:0034104	negative regulation of tissue remodeling	5/1187	12/12383	0.00357602	0.0963119
BP	GO:0045672	positive regulation of osteoclast differentiation	5/1187	12/12383	0.00357602	0.0963119
BP	GO:0045940	positive regulation of steroid metabolic process	5/1187	12/12383	0.00357602	0.0963119
BP	GO:0055012	ventricular cardiac muscle cell differentiation	5/1187	12/12383	0.00357602	0.0963119
BP	GO:0090171	chondrocyte morphogenesis	5/1187	12/12383	0.00357602	0.0963119
BP	GO:0042060	wound healing	32/1187	204/12383	0.00360029	0.0963119
MF	GO:0005313	L-glutamate transmembrane transporter activity	5/1127	12/11735	0.00360469	0.0517579
MF	GO:0015172	acidic amino acid transmembrane transporter activity	5/1127	12/11735	0.00360469	0.0517579
BP	GO:0050878	regulation of body fluid levels	27/1187	164/12383	0.00365394	0.0963119
BP	GO:0001764	neuron migration	20/1187	110/12383	0.00369979	0.0963119
BP	GO:0015740	C4-dicarboxylate transport	6/1187	17/12383	0.00374743	0.0963119
BP	GO:0021516	dorsal spinal cord development	6/1187	17/12383	0.00374743	0.0963119
BP	GO:0060536	cartilage morphogenesis	6/1187	17/12383	0.00374743	0.0963119
BP	GO:0072079	nephron tubule formation	6/1187	17/12383	0.00374743	0.0963119
BP	GO:0038083	peptidyl-tyrosine autophosphorylation	8/1187	28/12383	0.00377333	0.0963119
BP	GO:0042461	photoreceptor cell development	8/1187	28/12383	0.00377333	0.0963119
BP	GO:0086009	membrane repolarization	8/1187	28/12383	0.00377333	0.0963119
MF	GO:0071855	neuropeptide receptor binding	6/1127	17/11735	0.0037816	0.0518454
MF	GO:0099529	neurotransmitter receptor activity involved in regulation of postsynaptic membrane potential	8/1127	28/11735	0.00381517	0.0518454
MF	GO:1904315	transmitter-gated ion channel activity involved in regulation of postsynaptic membrane potential	8/1127	28/11735	0.00381517	0.0518454
BP	GO:0046889	positive regulation of lipid biosynthetic process	9/1187	34/12383	0.00381879	0.0964133
BP	GO:0023061	signal release	37/1187	246/12383	0.00382337	0.0964133
BP	GO:0060348	bone development	25/1187	149/12383	0.00391243	0.0980684
MF	GO:0008201	heparin binding	16/1127	81/11735	0.00394312	0.0526441
BP	GO:0001657	ureteric bud development	14/1187	67/12383	0.00394792	0.098369
MF	GO:0000978	RNA polymerase II core promoter proximal region sequence-specific DNA binding	47/1127	331/11735	0.00402844	0.052856
BP	GO:0009913	epidermal cell differentiation	18/1187	96/12383	0.00408784	0.100559
BP	GO:0060563	neuroepithelial cell differentiation	11/1187	47/12383	0.00410787	0.100559
BP	GO:0070252	actin-mediated cell contraction	11/1187	47/12383	0.00410787	0.100559
BP	GO:0010001	glial cell differentiation	23/1187	134/12383	0.00413536	0.100643
MF	GO:0004866	endopeptidase inhibitor activity	18/1127	96/11735	0.00416173	0.0536792
BP	GO:0042063	gliogenesis	27/1187	166/12383	0.00433276	0.104838
BP	GO:0042310	vasoconstriction	10/1187	41/12383	0.00445746	0.106623
BP	GO:0097756	negative regulation of blood vessel diameter	10/1187	41/12383	0.00445746	0.106623
BP	GO:0034508	centromere complex assembly	7/1187	23/12383	0.00452447	0.107611
MF	GO:0004683	calmodulin-dependent protein kinase activity	7/1127	23/11735	0.00456992	0.0579619
MF	GO:0022838	substrate-specific channel activity	52/1127	377/11735	0.00469626	0.0585878
BP	GO:0009914	hormone transport	28/1187	175/12383	0.00469876	0.110766
BP	GO:0043583	ear development	27/1187	167/12383	0.00471005	0.110766
BP	GO:0045766	positive regulation of angiogenesis	17/1187	90/12383	0.00479281	0.112082
BP	GO:0071277	cellular response to calcium ion	11/1187	48/12383	0.00487767	0.113433
BP	GO:0055074	calcium ion homeostasis	39/1187	267/12383	0.00505465	0.11495
BP	GO:0007618	mating	6/1187	18/12383	0.00517124	0.11495
BP	GO:0014002	astrocyte development	6/1187	18/12383	0.00517124	0.11495
BP	GO:0021697	cerebellar cortex formation	6/1187	18/12383	0.00517124	0.11495
BP	GO:0048485	sympathetic nervous system development	6/1187	18/12383	0.00517124	0.11495
BP	GO:0055090	acylglycerol homeostasis	6/1187	18/12383	0.00517124	0.11495
BP	GO:0070328	triglyceride homeostasis	6/1187	18/12383	0.00517124	0.11495
MF	GO:0005516	calmodulin binding	15/1127	76/11735	0.00520451	0.0638812
BP	GO:0072163	mesonephric epithelium development	14/1187	69/12383	0.00520965	0.11495
BP	GO:0072164	mesonephric tubule development	14/1187	69/12383	0.00520965	0.11495
BP	GO:0010565	regulation of cellular ketone metabolic process	13/1187	62/12383	0.00521749	0.11495
BP	GO:0007617	mating behavior	5/1187	13/12383	0.00535681	0.116223
BP	GO:0021879	forebrain neuron differentiation	10/1187	42/12383	0.0053586	0.116223
BP	GO:0061337	cardiac conduction	10/1187	42/12383	0.0053586	0.116223
BP	GO:0043523	regulation of neuron apoptotic process	19/1187	106/12383	0.00539343	0.116376
BP	GO:0045165	cell fate commitment	27/1187	169/12383	0.00554752	0.118226
BP	GO:0071804	cellular potassium ion transport	26/1187	161/12383	0.00556392	0.118226
BP	GO:0071805	potassium ion transmembrane transport	26/1187	161/12383	0.00556392	0.118226
MF	GO:0022890	inorganic cation transmembrane transporter activity	59/1127	442/11735	0.00558885	0.0675098
BP	GO:0048806	genitalia development	9/1187	36/12383	0.00575907	0.121143
BP	GO:0051937	catecholamine transport	9/1187	36/12383	0.00575907	0.121143
BP	GO:0035295	tube development	55/1187	408/12383	0.00580477	0.121494
MF	GO:0030414	peptidase inhibitor activity	18/1127	99/11735	0.00581658	0.0691627
BP	GO:0014003	oligodendrocyte development	7/1187	24/12383	0.00586788	0.122204
BP	GO:0072503	cellular divalent inorganic cation homeostasis	40/1187	278/12383	0.00591156	0.122504
BP	GO:0018958	phenol-containing compound metabolic process	12/1187	56/12383	0.00595944	0.122744
BP	GO:0042491	auditory receptor cell differentiation	8/1187	30/12383	0.0059818	0.122744
MF	GO:0098960	postsynaptic neurotransmitter receptor activity	8/1127	30/11735	0.00604642	0.0707896
MF	GO:0000987	core promoter proximal region sequence-specific DNA binding	47/1127	339/11735	0.00633272	0.0714201
MF	GO:0001159	core promoter proximal region DNA binding	47/1127	339/11735	0.00633272	0.0714201
CC	GO:0005921	gap junction	7/1194	25/12842	0.00634389	0.0994283
BP	GO:0006814	sodium ion transport	22/1187	131/12383	0.00646613	0.131394
BP	GO:0051402	neuron apoptotic process	22/1187	131/12383	0.00646613	0.131394
MF	GO:0061135	endopeptidase regulator activity	18/1127	100/11735	0.0064747	0.0714201
MF	GO:1901681	sulfur compound binding	21/1127	123/11735	0.00647567	0.0714201
CC	GO:0030658	transport vesicle membrane	14/1194	73/12842	0.00670208	0.0994283
CC	GO:0034358	plasma lipoprotein particle	5/1194	14/12842	0.00674853	0.0994283
CC	GO:1990777	lipoprotein particle	5/1194	14/12842	0.00674853	0.0994283
BP	GO:0008306	associative learning	11/1187	50/12383	0.00675719	0.135338
BP	GO:0045682	regulation of epidermis development	11/1187	50/12383	0.00675719	0.135338
BP	GO:0098657	import into cell	11/1187	50/12383	0.00675719	0.135338
BP	GO:0002573	myeloid leukocyte differentiation	20/1187	116/12383	0.00683175	0.135841
BP	GO:0008593	regulation of Notch signaling pathway	12/1187	57/12383	0.00690665	0.135841
BP	GO:0001963	synaptic transmission, dopaminergic	6/1187	19/12383	0.00695439	0.135841
BP	GO:0032098	regulation of appetite	6/1187	19/12383	0.00695439	0.135841
BP	GO:0032941	secretion by tissue	6/1187	19/12383	0.00695439	0.135841
BP	GO:1903524	positive regulation of blood circulation	9/1187	37/12383	0.00697704	0.135841
BP	GO:0030072	peptide hormone secretion	22/1187	132/12383	0.00707776	0.136808
BP	GO:0006941	striated muscle contraction	16/1187	86/12383	0.00709206	0.136808
CC	GO:0030141	secretory granule	21/1194	128/12842	0.00717105	0.102245
MF	GO:0022853	active ion transmembrane transporter activity	16/1127	86/11735	0.00720749	0.0783558
BP	GO:0042246	tissue regeneration	8/1187	31/12383	0.00739896	0.14113
BP	GO:0098868	bone growth	8/1187	31/12383	0.00739896	0.14113
BP	GO:0051592	response to calcium ion	15/1187	79/12383	0.00741726	0.14113
BP	GO:0007210	serotonin receptor signaling pathway	7/1187	25/12383	0.00748807	0.141833
MF	GO:0099589	serotonin receptor activity	7/1127	25/11735	0.00756114	0.0810427
BP	GO:1901342	regulation of vasculature development	27/1187	173/12383	0.00759682	0.143244
BP	GO:0002043	blood vessel endothelial cell proliferation involved in sprouting angiogenesis	5/1187	14/12383	0.00768327	0.143581
BP	GO:0015669	gas transport	5/1187	14/12383	0.00768327	0.143581
BP	GO:0045765	regulation of angiogenesis	25/1187	157/12383	0.00774168	0.14403
MF	GO:0005416	cation:amino acid symporter activity	5/1127	14/11735	0.00774268	0.0818358
BP	GO:0043524	negative regulation of neuron apoptotic process	16/1187	87/12383	0.00793886	0.146943
BP	GO:0002761	regulation of myeloid leukocyte differentiation	12/1187	58/12383	0.00796848	0.146943
MF	GO:0005544	calcium-dependent phospholipid binding	12/1127	58/11735	0.0080772	0.084202
BP	GO:0051346	negative regulation of hydrolase activity	35/1187	241/12383	0.00833154	0.150008
BP	GO:0048565	digestive tract development	15/1187	80/12383	0.00834266	0.150008
BP	GO:0050806	positive regulation of synaptic transmission	15/1187	80/12383	0.00834266	0.150008
BP	GO:0007169	transmembrane receptor protein tyrosine kinase signaling pathway	51/1187	380/12383	0.00837356	0.150008
BP	GO:0043270	positive regulation of ion transport	21/1187	126/12383	0.00837958	0.150008
BP	GO:0086001	cardiac muscle cell action potential	9/1187	38/12383	0.00838273	0.150008
BP	GO:0007187	G-protein coupled receptor signaling pathway, coupled to cyclic nucleotide second messenger	25/1187	158/12383	0.00838556	0.150008
MF	GO:0061134	peptidase regulator activity	20/1127	118/11735	0.00841349	0.086026
MF	GO:0008028	monocarboxylic acid transmembrane transporter activity	9/1127	38/11735	0.00847825	0.086026
BP	GO:0001823	mesonephros development	14/1187	73/12383	0.0087002	0.154975
BP	GO:0072376	protein activation cascade	10/1187	45/12383	0.00893301	0.158447
BP	GO:0035315	hair cell differentiation	8/1187	32/12383	0.00905475	0.158591
BP	GO:0048546	digestive tract morphogenesis	8/1187	32/12383	0.00905475	0.158591
BP	GO:0072210	metanephric nephron development	8/1187	32/12383	0.00905475	0.158591
BP	GO:0060306	regulation of membrane repolarization	6/1187	20/12383	0.00914322	0.158997
BP	GO:0060113	inner ear receptor cell differentiation	12/1187	59/12383	0.0091539	0.158997
CC	GO:0044304	main axon	8/1194	33/12842	0.00919192	0.125353
BP	GO:0030856	regulation of epithelial cell differentiation	15/1187	81/12383	0.0093575	0.161544
CC	GO:0032994	protein-lipid complex	5/1194	15/12842	0.00935895	0.125353
BP	GO:0050432	catecholamine secretion	7/1187	26/12383	0.00941634	0.161544
BP	GO:0050433	regulation of catecholamine secretion	7/1187	26/12383	0.00941634	0.161544
BP	GO:0042445	hormone metabolic process	18/1187	104/12383	0.00957459	0.163589
BP	GO:0046879	hormone secretion	26/1187	168/12383	0.00967053	0.164556
BP	GO:0050801	ion homeostasis	60/1187	464/12383	0.00987513	0.167357
BP	GO:0061448	connective tissue development	27/1187	177/12383	0.0102331	0.172604
BP	GO:1904018	positive regulation of vasculature development	17/1187	97/12383	0.0102672	0.172604
BP	GO:0048608	reproductive structure development	36/1187	253/12383	0.0103106	0.17264
BP	GO:0048708	astrocyte differentiation	10/1187	46/12383	0.0104594	0.173742
BP	GO:0060675	ureteric bud morphogenesis	10/1187	46/12383	0.0104594	0.173742
BP	GO:0006954	inflammatory response	37/1187	262/12383	0.0105612	0.173802
BP	GO:0010640	regulation of platelet-derived growth factor receptor signaling pathway	5/1187	15/12383	0.0106291	0.173802
BP	GO:0045907	positive regulation of vasoconstriction	5/1187	15/12383	0.0106291	0.173802
BP	GO:0060065	uterus development	5/1187	15/12383	0.0106291	0.173802
BP	GO:0050727	regulation of inflammatory response	23/1187	145/12383	0.0108235	0.176293
BP	GO:0003044	regulation of systemic arterial blood pressure mediated by a chemical signal	8/1187	33/12383	0.0109718	0.177085
BP	GO:0060191	regulation of lipase activity	8/1187	33/12383	0.0109718	0.177085
BP	GO:0030449	regulation of complement activation	4/1187	10/12383	0.0109991	0.177085
BP	GO:0090257	regulation of muscle system process	18/1187	106/12383	0.0116071	0.184719
BP	GO:0006584	catecholamine metabolic process	7/1187	27/12383	0.0116837	0.184719
BP	GO:0009712	catechol-containing compound metabolic process	7/1187	27/12383	0.0116837	0.184719
BP	GO:0045747	positive regulation of Notch signaling pathway	7/1187	27/12383	0.0116837	0.184719
BP	GO:0021871	forebrain regionalization	6/1187	21/12383	0.0117829	0.184719
BP	GO:0060541	respiratory system development	22/1187	138/12383	0.0118157	0.184719
BP	GO:0001658	branching involved in ureteric bud morphogenesis	9/1187	40/12383	0.0118263	0.184719
BP	GO:0055117	regulation of cardiac muscle contraction	9/1187	40/12383	0.0118263	0.184719
MF	GO:0008519	ammonium transmembrane transporter activity	6/1127	21/11735	0.0118836	0.117447
MF	GO:1901618	organic hydroxy compound transmembrane transporter activity	6/1127	21/11735	0.0118836	0.117447
BP	GO:0050767	regulation of neurogenesis	63/1187	496/12383	0.012103	0.188339
BP	GO:0072171	mesonephric tubule morphogenesis	10/1187	47/12383	0.012176	0.188774
BP	GO:0061458	reproductive system development	36/1187	256/12383	0.0122998	0.189989
BP	GO:0006633	fatty acid biosynthetic process	14/1187	76/12383	0.0123636	0.190272
BP	GO:0007389	pattern specification process	40/1187	291/12383	0.0124834	0.191412
BP	GO:0030198	extracellular matrix organization	27/1187	180/12383	0.0126639	0.19347
BP	GO:1901617	organic hydroxy compound biosynthetic process	20/1187	123/12383	0.0129187	0.19618
BP	GO:0001822	kidney development	26/1187	172/12383	0.0129563	0.19618
BP	GO:0034764	positive regulation of transmembrane transport	13/1187	69/12383	0.0129992	0.19618
BP	GO:1901615	organic hydroxy compound metabolic process	36/1187	257/12383	0.0130287	0.19618
BP	GO:0007589	body fluid secretion	8/1187	34/12383	0.0131728	0.197639
CC	GO:0043235	receptor complex	39/1194	292/12842	0.0132815	0.164157
BP	GO:0043062	extracellular structure organization	27/1187	181/12383	0.0135705	0.202879
MF	GO:0015171	amino acid transmembrane transporter activity	12/1127	62/11735	0.013721	0.133867
BP	GO:0030534	adult behavior	17/1187	100/12383	0.0137742	0.203759
BP	GO:0072330	monocarboxylic acid biosynthetic process	17/1187	100/12383	0.0137742	0.203759
CC	GO:0030659	cytoplasmic vesicle membrane	24/1194	161/12842	0.0137793	0.164157
BP	GO:0046890	regulation of lipid biosynthetic process	14/1187	77/12383	0.0138194	0.203759
BP	GO:0051588	regulation of neurotransmitter transport	9/1187	41/12383	0.0138988	0.203759
CC	GO:0016324	apical plasma membrane	21/1194	136/12842	0.0140376	0.164157
BP	GO:0015807	L-amino acid transport	10/1187	48/12383	0.0140967	0.203759
BP	GO:0055080	cation homeostasis	54/1187	418/12383	0.0141105	0.203759
BP	GO:0048871	multicellular organismal homeostasis	28/1187	190/12383	0.0141381	0.203759
BP	GO:0003433	chondrocyte development involved in endochondral bone morphogenesis	5/1187	16/12383	0.0142622	0.203759
BP	GO:0015813	L-glutamate transport	5/1187	16/12383	0.0142622	0.203759
BP	GO:0042744	hydrogen peroxide catabolic process	5/1187	16/12383	0.0142622	0.203759
BP	GO:0045777	positive regulation of blood pressure	5/1187	16/12383	0.0142622	0.203759
BP	GO:0048011	neurotrophin TRK receptor signaling pathway	5/1187	16/12383	0.0142622	0.203759
BP	GO:1903859	regulation of dendrite extension	5/1187	16/12383	0.0142622	0.203759
BP	GO:0043627	response to estrogen	7/1187	28/12383	0.0143205	0.203897
MF	GO:0001965	G-protein alpha-subunit binding	5/1127	16/11735	0.0143684	0.13841
CC	GO:0098533	ATPase dependent transmembrane transport complex	4/1194	11/12842	0.0143962	0.164157
CC	GO:1904949	ATPase complex	4/1194	11/12842	0.0143962	0.164157
CC	GO:0044420	extracellular matrix component	13/1194	72/12842	0.0144844	0.164157
BP	GO:0006874	cellular calcium ion homeostasis	36/1187	259/12383	0.0145922	0.20706
BP	GO:0048705	skeletal system morphogenesis	26/1187	174/12383	0.0149069	0.210236
BP	GO:0030851	granulocyte differentiation	6/1187	22/12383	0.0149164	0.210236
MF	GO:0035586	purinergic receptor activity	6/1127	22/11735	0.0150418	0.143085
BP	GO:0021543	pallium development	18/1187	109/12383	0.0152806	0.212295
BP	GO:0030324	lung development	20/1187	125/12383	0.0152814	0.212295
BP	GO:0044344	cellular response to fibroblast growth factor stimulus	12/1187	63/12383	0.015316	0.212295
BP	GO:0050886	endocrine process	12/1187	63/12383	0.015316	0.212295
BP	GO:0071774	response to fibroblast growth factor	12/1187	63/12383	0.015316	0.212295
BP	GO:0003002	regionalization	33/1187	234/12383	0.0154128	0.212931
BP	GO:0048732	gland development	37/1187	269/12383	0.0156709	0.213102
BP	GO:0007632	visual behavior	8/1187	35/12383	0.0156797	0.213102
BP	GO:0010107	potassium ion import	8/1187	35/12383	0.0156797	0.213102
BP	GO:0045604	regulation of epidermal cell differentiation	8/1187	35/12383	0.0156797	0.213102
BP	GO:0060042	retina morphogenesis in camera-type eye	8/1187	35/12383	0.0156797	0.213102
BP	GO:0007379	segment specification	4/1187	11/12383	0.0159909	0.213178
BP	GO:0023019	signal transduction involved in regulation of gene expression	4/1187	11/12383	0.0159909	0.213178
BP	GO:0032288	myelin assembly	4/1187	11/12383	0.0159909	0.213178
BP	GO:0048642	negative regulation of skeletal muscle tissue development	4/1187	11/12383	0.0159909	0.213178
BP	GO:0072425	signal transduction involved in G2 DNA damage checkpoint	4/1187	11/12383	0.0159909	0.213178
BP	GO:2000257	regulation of protein activation cascade	4/1187	11/12383	0.0159909	0.213178
BP	GO:0051216	cartilage development	22/1187	142/12383	0.0161899	0.214968
BP	GO:1903670	regulation of sprouting angiogenesis	9/1187	42/12383	0.0162279	0.214968
BP	GO:1904062	regulation of cation transmembrane transport	25/1187	167/12383	0.0163781	0.21609
BP	GO:0042493	response to drug	21/1187	134/12383	0.0164158	0.21609
BP	GO:0007219	Notch signaling pathway	19/1187	118/12383	0.0166799	0.218878
BP	GO:0006937	regulation of muscle contraction	14/1187	79/12383	0.0171241	0.223307
BP	GO:0048593	camera-type eye morphogenesis	14/1187	79/12383	0.0171241	0.223307
BP	GO:0045843	negative regulation of striated muscle tissue development	7/1187	29/12383	0.0173559	0.224928
BP	GO:0048168	regulation of neuronal synaptic plasticity	7/1187	29/12383	0.0173559	0.224928
BP	GO:0044283	small molecule biosynthetic process	42/1187	316/12383	0.018222	0.227524
BP	GO:0035282	segmentation	13/1187	72/12383	0.0182714	0.227524
MF	GO:0043177	organic acid binding	17/1127	103/11735	0.0184376	0.172184
BP	GO:0006801	superoxide metabolic process	8/1187	36/12383	0.0185142	0.227524
BP	GO:0045453	bone resorption	8/1187	36/12383	0.0185142	0.227524
BP	GO:0009954	proximal/distal pattern formation	6/1187	23/12383	0.0185842	0.227524
BP	GO:0021696	cerebellar cortex morphogenesis	6/1187	23/12383	0.0185842	0.227524
BP	GO:0038179	neurotrophin signaling pathway	6/1187	23/12383	0.0185842	0.227524
BP	GO:0042304	regulation of fatty acid biosynthetic process	6/1187	23/12383	0.0185842	0.227524
BP	GO:0042417	dopamine metabolic process	6/1187	23/12383	0.0185842	0.227524
BP	GO:0042743	hydrogen peroxide metabolic process	6/1187	23/12383	0.0185842	0.227524
BP	GO:2000378	negative regulation of reactive oxygen species metabolic process	6/1187	23/12383	0.0185842	0.227524
BP	GO:0021872	forebrain generation of neurons	10/1187	50/12383	0.0186044	0.227524
BP	GO:0006775	fat-soluble vitamin metabolic process	5/1187	17/12383	0.0186433	0.227524
BP	GO:0015800	acidic amino acid transport	5/1187	17/12383	0.0186433	0.227524
BP	GO:0019098	reproductive behavior	5/1187	17/12383	0.0186433	0.227524
BP	GO:0044058	regulation of digestive system process	5/1187	17/12383	0.0186433	0.227524
BP	GO:0051383	kinetochore organization	5/1187	17/12383	0.0186433	0.227524
BP	GO:0060343	trabecula formation	5/1187	17/12383	0.0186433	0.227524
BP	GO:0090075	relaxation of muscle	5/1187	17/12383	0.0186433	0.227524
BP	GO:1900271	regulation of long-term synaptic potentiation	5/1187	17/12383	0.0186433	0.227524
MF	GO:0042056	chemoattractant activity	6/1127	23/11735	0.0187378	0.172184
MF	GO:0005112	Notch binding	5/1127	17/11735	0.0187796	0.172184
BP	GO:0044070	regulation of anion transport	9/1187	43/12383	0.0188304	0.22914
BP	GO:0009991	response to extracellular stimulus	27/1187	186/12383	0.018915	0.229502
BP	GO:0098771	inorganic ion homeostasis	54/1187	425/12383	0.0190252	0.229646
BP	GO:0052547	regulation of peptidase activity	32/1187	229/12383	0.0190366	0.229646
BP	GO:0010595	positive regulation of endothelial cell migration	12/1187	65/12383	0.0193803	0.232707
BP	GO:0030323	respiratory tube development	20/1187	128/12383	0.0194474	0.232707
BP	GO:0055123	digestive system development	15/1187	88/12383	0.0194571	0.232707
BP	GO:0048592	eye morphogenesis	17/1187	104/12383	0.019832	0.236515
CC	GO:0012506	vesicle membrane	25/1194	175/12842	0.0199256	0.220178
BP	GO:0090066	regulation of anatomical structure size	42/1187	318/12383	0.0200702	0.238675
BP	GO:0001892	embryonic placenta development	11/1187	58/12383	0.0203922	0.241818
MF	GO:0005201	extracellular matrix structural constituent	11/1127	58/11735	0.0206363	0.18627
BP	GO:0003416	endochondral bone growth	7/1187	30/12383	0.0208176	0.244782
BP	GO:0006940	regulation of smooth muscle contraction	7/1187	30/12383	0.0208176	0.244782
BP	GO:0048635	negative regulation of muscle organ development	7/1187	30/12383	0.0208176	0.244782
MF	GO:0005244	voltage-gated ion channel activity	24/1127	162/11735	0.0210503	0.18627
MF	GO:0022832	voltage-gated channel activity	24/1127	162/11735	0.0210503	0.18627
BP	GO:0003014	renal system process	10/1187	51/12383	0.0212182	0.246477
BP	GO:0003073	regulation of systemic arterial blood pressure	10/1187	51/12383	0.0212182	0.246477
BP	GO:0060350	endochondral bone morphogenesis	10/1187	51/12383	0.0212182	0.246477
BP	GO:0050673	epithelial cell proliferation	32/1187	231/12383	0.0213228	0.246477
BP	GO:0007612	learning	15/1187	89/12383	0.0213995	0.246477
BP	GO:0050678	regulation of epithelial cell proliferation	27/1187	188/12383	0.021469	0.246477
BP	GO:0090287	regulation of cellular response to growth factor stimulus	27/1187	188/12383	0.021469	0.246477
BP	GO:0070997	neuron death	25/1187	171/12383	0.0214699	0.246477
BP	GO:0006956	complement activation	8/1187	37/12383	0.0216969	0.246477
BP	GO:0019217	regulation of fatty acid metabolic process	9/1187	44/12383	0.0217226	0.246477
BP	GO:0043154	negative regulation of cysteine-type endopeptidase activity involved in apoptotic process	9/1187	44/12383	0.0217226	0.246477
MF	GO:0004713	protein tyrosine kinase activity	17/1127	105/11735	0.0219551	0.188858
BP	GO:0009310	amine catabolic process	4/1187	12/12383	0.0221983	0.246477
BP	GO:0014821	phasic smooth muscle contraction	4/1187	12/12383	0.0221983	0.246477
BP	GO:0015721	bile acid and bile salt transport	4/1187	12/12383	0.0221983	0.246477
BP	GO:0035589	G-protein coupled purinergic nucleotide receptor signaling pathway	4/1187	12/12383	0.0221983	0.246477
BP	GO:0036035	osteoclast development	4/1187	12/12383	0.0221983	0.246477
BP	GO:0044766	multi-organism transport	4/1187	12/12383	0.0221983	0.246477
BP	GO:0098801	regulation of renal system process	4/1187	12/12383	0.0221983	0.246477
BP	GO:0098810	neurotransmitter reuptake	4/1187	12/12383	0.0221983	0.246477
BP	GO:1902579	multi-organism localization	4/1187	12/12383	0.0221983	0.246477
BP	GO:2000696	regulation of epithelial cell differentiation involved in kidney development	4/1187	12/12383	0.0221983	0.246477
MF	GO:0001608	G-protein coupled nucleotide receptor activity	4/1127	12/11735	0.0223354	0.188858
MF	GO:0045028	G-protein coupled purinergic nucleotide receptor activity	4/1127	12/11735	0.0223354	0.188858
MF	GO:1901338	catecholamine binding	4/1127	12/11735	0.0223354	0.188858
CC	GO:0005604	basement membrane	10/1194	53/12842	0.0225552	0.242634
BP	GO:0001659	temperature homeostasis	6/1187	24/12383	0.0228229	0.250096
BP	GO:0002762	negative regulation of myeloid leukocyte differentiation	6/1187	24/12383	0.0228229	0.250096
BP	GO:0048741	skeletal muscle fiber development	6/1187	24/12383	0.0228229	0.250096
BP	GO:0097484	dendrite extension	6/1187	24/12383	0.0228229	0.250096
BP	GO:0098664	G-protein coupled serotonin receptor signaling pathway	6/1187	24/12383	0.0228229	0.250096
BP	GO:0010243	response to organonitrogen compound	49/1187	384/12383	0.022944	0.250371
BP	GO:0007200	phospholipase C-activating G-protein coupled receptor signaling pathway	11/1187	59/12383	0.0229677	0.250371
MF	GO:0004993	G-protein coupled serotonin receptor activity	6/1127	24/11735	0.0230084	0.190216
BP	GO:0055065	metal ion homeostasis	47/1187	366/12383	0.0230758	0.250897
CC	GO:0030133	transport vesicle	27/1194	195/12842	0.0232335	0.242634
BP	GO:0015718	monocarboxylic acid transport	16/1187	98/12383	0.0235946	0.25572
CC	GO:0097060	synaptic membrane	21/1194	143/12842	0.0236047	0.242634
MF	GO:0001078	transcriptional repressor activity, RNA polymerase II core promoter proximal region sequence-specific binding	18/1127	114/11735	0.0237147	0.190216
BP	GO:0002673	regulation of acute inflammatory response	5/1187	18/12383	0.0238249	0.25572
BP	GO:0003418	growth plate cartilage chondrocyte differentiation	5/1187	18/12383	0.0238249	0.25572
BP	GO:0043403	skeletal muscle tissue regeneration	5/1187	18/12383	0.0238249	0.25572
BP	GO:0072243	metanephric nephron epithelium development	5/1187	18/12383	0.0238249	0.25572
MF	GO:0001614	purinergic nucleotide receptor activity	5/1127	18/11735	0.0239957	0.190216
MF	GO:0005501	retinoid binding	5/1127	18/11735	0.0239957	0.190216
MF	GO:0016502	nucleotide receptor activity	5/1127	18/11735	0.0239957	0.190216
MF	GO:0019840	isoprenoid binding	5/1127	18/11735	0.0239957	0.190216
BP	GO:0007422	peripheral nervous system development	10/1187	52/12383	0.0240892	0.257896
BP	GO:1901998	toxin transport	7/1187	31/12383	0.0247314	0.264089
BP	GO:0003407	neural retina development	9/1187	45/12383	0.02492	0.264089
BP	GO:0015837	amine transport	9/1187	45/12383	0.02492	0.264089
BP	GO:0045639	positive regulation of myeloid cell differentiation	9/1187	45/12383	0.02492	0.264089
CC	GO:0030425	dendrite	33/1194	250/12842	0.0249719	0.250854
BP	GO:0021517	ventral spinal cord development	8/1187	38/12383	0.0252473	0.266698
BP	GO:0032846	positive regulation of homeostatic process	18/1187	115/12383	0.0252936	0.266698
BP	GO:0007269	neurotransmitter secretion	14/1187	83/12383	0.0254982	0.266839
BP	GO:0050905	neuromuscular process	14/1187	83/12383	0.0254982	0.266839
BP	GO:0099643	signal release from synapse	14/1187	83/12383	0.0254982	0.266839
BP	GO:0045637	regulation of myeloid cell differentiation	17/1187	107/12383	0.0255772	0.266997
BP	GO:0007596	blood coagulation	16/1187	99/12383	0.0257306	0.267345
BP	GO:0070848	response to growth factor	51/1187	405/12383	0.0257382	0.267345
CC	GO:0034707	chloride channel complex	5/1194	19/12842	0.0265387	0.25249
CC	GO:0001518	voltage-gated sodium channel complex	4/1194	13/12842	0.0268485	0.25249
CC	GO:0043034	costamere	4/1194	13/12842	0.0268485	0.25249
BP	GO:0009953	dorsal/ventral pattern formation	12/1187	68/12383	0.0269131	0.278857
BP	GO:0003417	growth plate cartilage development	6/1187	25/12383	0.0276655	0.283843
BP	GO:0040020	regulation of meiotic nuclear division	6/1187	25/12383	0.0276655	0.283843
BP	GO:0048665	neuron fate specification	6/1187	25/12383	0.0276655	0.283843
BP	GO:0051180	vitamin transport	6/1187	25/12383	0.0276655	0.283843
MF	GO:0008081	phosphoric diester hydrolase activity	13/1127	76/11735	0.0279779	0.219496
BP	GO:0048634	regulation of muscle organ development	14/1187	84/12383	0.0279985	0.285932
BP	GO:0007599	hemostasis	16/1187	100/12383	0.028008	0.285932
BP	GO:0030902	hindbrain development	15/1187	92/12383	0.0281073	0.285932
BP	GO:0052548	regulation of endopeptidase activity	29/1187	210/12383	0.028417	0.285932
BP	GO:2000117	negative regulation of cysteine-type endopeptidase activity	9/1187	46/12383	0.0284374	0.285932
MF	GO:0015179	L-amino acid transmembrane transporter activity	9/1127	46/11735	0.0287294	0.220922
MF	GO:0015079	potassium ion transmembrane transporter activity	20/1127	133/11735	0.0287402	0.220922
CC	GO:0045177	apical part of cell	25/1194	181/12842	0.0289137	0.266247
BP	GO:0002521	leukocyte differentiation	37/1187	281/12383	0.0289228	0.285932
BP	GO:0006721	terpenoid metabolic process	7/1187	32/12383	0.0291208	0.285932
BP	GO:0045670	regulation of osteoclast differentiation	7/1187	32/12383	0.0291208	0.285932
BP	GO:0060351	cartilage development involved in endochondral bone morphogenesis	7/1187	32/12383	0.0291208	0.285932
BP	GO:1901862	negative regulation of muscle tissue development	7/1187	32/12383	0.0291208	0.285932
BP	GO:0060688	regulation of morphogenesis of a branching structure	8/1187	39/12383	0.0291838	0.285932
MF	GO:0048306	calcium-dependent protein binding	8/1127	39/11735	0.0294618	0.224205
BP	GO:0007611	learning or memory	21/1187	142/12383	0.0295384	0.285932
CC	GO:0005578	proteinaceous extracellular matrix	12/1194	71/12842	0.0296652	0.267592
BP	GO:0008211	glucocorticoid metabolic process	4/1187	13/12383	0.0296834	0.285932
BP	GO:0019430	removal of superoxide radicals	4/1187	13/12383	0.0296834	0.285932
BP	GO:0030540	female genitalia development	4/1187	13/12383	0.0296834	0.285932
BP	GO:0040037	negative regulation of fibroblast growth factor receptor signaling pathway	4/1187	13/12383	0.0296834	0.285932
BP	GO:0042219	cellular modified amino acid catabolic process	4/1187	13/12383	0.0296834	0.285932
BP	GO:0042220	response to cocaine	4/1187	13/12383	0.0296834	0.285932
BP	GO:0046599	regulation of centriole replication	4/1187	13/12383	0.0296834	0.285932
BP	GO:0048799	animal organ maturation	4/1187	13/12383	0.0296834	0.285932
BP	GO:0051382	kinetochore assembly	4/1187	13/12383	0.0296834	0.285932
BP	GO:0071880	adenylate cyclase-activating adrenergic receptor signaling pathway	4/1187	13/12383	0.0296834	0.285932
BP	GO:0006144	purine nucleobase metabolic process	5/1187	19/12383	0.02985	0.285932
BP	GO:0010765	positive regulation of sodium ion transport	5/1187	19/12383	0.02985	0.285932
BP	GO:0014888	striated muscle adaptation	5/1187	19/12383	0.02985	0.285932
BP	GO:0035590	purinergic nucleotide receptor signaling pathway	5/1187	19/12383	0.02985	0.285932
BP	GO:0042462	eye photoreceptor cell development	5/1187	19/12383	0.02985	0.285932
BP	GO:0045776	negative regulation of blood pressure	5/1187	19/12383	0.02985	0.285932
BP	GO:0045923	positive regulation of fatty acid metabolic process	5/1187	19/12383	0.02985	0.285932
BP	GO:0019216	regulation of lipid metabolic process	26/1187	185/12383	0.0301683	0.288321
MF	GO:0008236	serine-type peptidase activity	17/1127	109/11735	0.030492	0.229747
BP	GO:0007626	locomotory behavior	22/1187	151/12383	0.0306527	0.292283
BP	GO:0016053	organic acid biosynthetic process	25/1187	177/12383	0.0313238	0.297327
BP	GO:0046394	carboxylic acid biosynthetic process	25/1187	177/12383	0.0313238	0.297327
BP	GO:0032409	regulation of transporter activity	21/1187	143/12383	0.0316172	0.299434
BP	GO:0055082	cellular chemical homeostasis	54/1187	438/12383	0.0317759	0.300257
BP	GO:0002027	regulation of heart rate	11/1187	62/12383	0.0321121	0.302373
BP	GO:0006942	regulation of striated muscle contraction	9/1187	47/12383	0.0322888	0.302373
BP	GO:0030500	regulation of bone mineralization	9/1187	47/12383	0.0322888	0.302373
BP	GO:0048747	muscle fiber development	9/1187	47/12383	0.0322888	0.302373
BP	GO:0050728	negative regulation of inflammatory response	12/1187	70/12383	0.0329947	0.305562
BP	GO:0050817	coagulation	16/1187	102/12383	0.0330071	0.305562
MF	GO:0003714	transcription corepressor activity	20/1127	135/11735	0.0330771	0.246781
BP	GO:0001990	regulation of systemic arterial blood pressure by hormone	6/1187	26/12383	0.0331403	0.305562
BP	GO:0002763	positive regulation of myeloid leukocyte differentiation	6/1187	26/12383	0.0331403	0.305562
BP	GO:0019229	regulation of vasoconstriction	6/1187	26/12383	0.0331403	0.305562
BP	GO:0090278	negative regulation of peptide hormone secretion	6/1187	26/12383	0.0331403	0.305562
BP	GO:1901216	positive regulation of neuron death	6/1187	26/12383	0.0331403	0.305562
BP	GO:0050680	negative regulation of epithelial cell proliferation	13/1187	78/12383	0.0334338	0.305725
BP	GO:0060349	bone morphogenesis	13/1187	78/12383	0.0334338	0.305725
BP	GO:0043542	endothelial cell migration	19/1187	127/12383	0.0334613	0.305725
BP	GO:0046530	photoreceptor cell differentiation	8/1187	40/12383	0.0335232	0.305725
BP	GO:2000756	regulation of peptidyl-lysine acetylation	8/1187	40/12383	0.0335232	0.305725
BP	GO:1901214	regulation of neuron death	21/1187	144/12383	0.0338039	0.306137
BP	GO:0048598	embryonic morphogenesis	51/1187	412/12383	0.0338898	0.306137
BP	GO:0008542	visual learning	7/1187	33/12383	0.0340071	0.306137
BP	GO:0031018	endocrine pancreas development	7/1187	33/12383	0.0340071	0.306137
BP	GO:0050805	negative regulation of synaptic transmission	7/1187	33/12383	0.0340071	0.306137
BP	GO:0070169	positive regulation of biomineral tissue development	7/1187	33/12383	0.0340071	0.306137
CC	GO:1902495	transmembrane transporter complex	30/1194	229/12842	0.0343184	0.295022
BP	GO:0030316	osteoclast differentiation	10/1187	55/12383	0.0343655	0.30738
BP	GO:0031016	pancreas development	10/1187	55/12383	0.0343655	0.30738
BP	GO:0070167	regulation of biomineral tissue development	10/1187	55/12383	0.0343655	0.30738
BP	GO:0071363	cellular response to growth factor stimulus	49/1187	394/12383	0.0344525	0.307501
CC	GO:0001917	photoreceptor inner segment	6/1194	27/12842	0.0345022	0.295022
CC	GO:0031225	anchored component of membrane	9/1194	49/12842	0.0347085	0.295022
BP	GO:0048568	embryonic organ development	38/1187	294/12383	0.0348724	0.310587
CC	GO:0030426	growth cone	10/1194	57/12842	0.0357382	0.298043
BP	GO:0090288	negative regulation of cellular response to growth factor stimulus	16/1187	103/12383	0.0357385	0.317625
BP	GO:0006875	cellular metal ion homeostasis	41/1187	322/12383	0.0361676	0.320757
BP	GO:0030282	bone mineralization	12/1187	71/12383	0.0363778	0.32118
BP	GO:0009798	axis specification	9/1187	48/12383	0.036487	0.32118
BP	GO:0045638	negative regulation of myeloid cell differentiation	9/1187	48/12383	0.036487	0.32118
BP	GO:0031667	response to nutrient levels	24/1187	171/12383	0.0366733	0.32118
BP	GO:0045933	positive regulation of muscle contraction	5/1187	20/12383	0.0367523	0.32118
BP	GO:0048384	retinoic acid receptor signaling pathway	5/1187	20/12383	0.0367523	0.32118
BP	GO:0060487	lung epithelial cell differentiation	5/1187	20/12383	0.0367523	0.32118
MF	GO:0004867	serine-type endopeptidase inhibitor activity	9/1127	48/11735	0.0368514	0.270782
MF	GO:0005540	hyaluronic acid binding	5/1127	20/11735	0.0370057	0.270782
BP	GO:0022898	regulation of transmembrane transporter activity	20/1187	137/12383	0.0372988	0.324781
BP	GO:0006873	cellular ion homeostasis	47/1187	378/12383	0.0378387	0.324781
BP	GO:0002066	columnar/cuboidal epithelial cell development	8/1187	41/12383	0.0382806	0.324781
BP	GO:0019233	sensory perception of pain	8/1187	41/12383	0.0382806	0.324781
BP	GO:0051952	regulation of amine transport	8/1187	41/12383	0.0382806	0.324781
MF	GO:0017171	serine hydrolase activity	17/1127	112/11735	0.0383518	0.270804
BP	GO:0001975	response to amphetamine	4/1187	14/12383	0.0384834	0.324781
BP	GO:0014075	response to amine	4/1187	14/12383	0.0384834	0.324781
BP	GO:0015812	gamma-aminobutyric acid transport	4/1187	14/12383	0.0384834	0.324781
BP	GO:0045117	azole transport	4/1187	14/12383	0.0384834	0.324781
BP	GO:0060292	long term synaptic depression	4/1187	14/12383	0.0384834	0.324781
BP	GO:0060307	regulation of ventricular cardiac muscle cell membrane repolarization	4/1187	14/12383	0.0384834	0.324781
BP	GO:0060706	cell differentiation involved in embryonic placenta development	4/1187	14/12383	0.0384834	0.324781
BP	GO:0061213	positive regulation of mesonephros development	4/1187	14/12383	0.0384834	0.324781
BP	GO:0071450	cellular response to oxygen radical	4/1187	14/12383	0.0384834	0.324781
BP	GO:0071451	cellular response to superoxide	4/1187	14/12383	0.0384834	0.324781
BP	GO:0072234	metanephric nephron tubule development	4/1187	14/12383	0.0384834	0.324781
BP	GO:1903861	positive regulation of dendrite extension	4/1187	14/12383	0.0384834	0.324781
MF	GO:0015556	C4-dicarboxylate transmembrane transporter activity	4/1127	14/11735	0.0387107	0.270804
MF	GO:0035173	histone kinase activity	4/1127	14/11735	0.0387107	0.270804
MF	GO:0043027	cysteine-type endopeptidase inhibitor activity involved in apoptotic process	4/1127	14/11735	0.0387107	0.270804
MF	GO:0004714	transmembrane receptor protein tyrosine kinase activity	10/1127	56/11735	0.038788	0.270804
CC	GO:0030054	cell junction	57/1194	486/12842	0.039032	0.319268
BP	GO:0031102	neuron projection regeneration	6/1187	27/12383	0.0392707	0.329912
BP	GO:0086091	regulation of heart rate by cardiac conduction	6/1187	27/12383	0.0392707	0.329912
BP	GO:0035065	regulation of histone acetylation	7/1187	34/12383	0.0394086	0.329912
BP	GO:0051341	regulation of oxidoreductase activity	7/1187	34/12383	0.0394086	0.329912
BP	GO:0034767	positive regulation of ion transmembrane transport	11/1187	64/12383	0.0394854	0.329912
MF	GO:0004623	phospholipase A2 activity	6/1127	27/11735	0.0395734	0.273776
BP	GO:0030003	cellular cation homeostasis	46/1187	370/12383	0.03966	0.33071
CC	GO:0030427	site of polarized growth	10/1194	58/12842	0.0397279	0.319268
BP	GO:0099531	presynaptic process involved in chemical synaptic transmission	14/1187	88/12383	0.0398172	0.331361
MF	GO:0046906	tetrapyrrole binding	18/1127	121/11735	0.0401967	0.274957
MF	GO:0004620	phospholipase activity	12/1127	72/11735	0.0404667	0.274957
CC	GO:0016323	basolateral plasma membrane	14/1194	91/12842	0.0409732	0.319362
CC	GO:0098858	actin-based cell projection	16/1194	108/12842	0.0411847	0.319362
BP	GO:0061564	axon development	40/1187	316/12383	0.0412594	0.342066
BP	GO:0048729	tissue morphogenesis	50/1187	408/12383	0.0412669	0.342066
BP	GO:0008543	fibroblast growth factor receptor signaling pathway	10/1187	57/12383	0.0427113	0.352642
BP	GO:1904064	positive regulation of cation transmembrane transport	10/1187	57/12383	0.0427113	0.352642
BP	GO:0006766	vitamin metabolic process	8/1187	42/12383	0.0434694	0.355254
BP	GO:0043279	response to alkaloid	8/1187	42/12383	0.0434694	0.355254
BP	GO:1903825	organic acid transmembrane transport	11/1187	65/12383	0.0435808	0.355254
BP	GO:1905039	carboxylic acid transmembrane transport	11/1187	65/12383	0.0435808	0.355254
BP	GO:0002683	negative regulation of immune system process	30/1187	227/12383	0.0437041	0.355254
BP	GO:0032412	regulation of ion transmembrane transporter activity	19/1187	131/12383	0.0440186	0.355254
BP	GO:0021680	cerebellar Purkinje cell layer development	5/1187	21/12383	0.0445553	0.355254
BP	GO:0022011	myelination in peripheral nervous system	5/1187	21/12383	0.0445553	0.355254
BP	GO:0032292	peripheral nervous system axon ensheathment	5/1187	21/12383	0.0445553	0.355254
BP	GO:0035588	G-protein coupled purinergic receptor signaling pathway	5/1187	21/12383	0.0445553	0.355254
BP	GO:0045124	regulation of bone resorption	5/1187	21/12383	0.0445553	0.355254
BP	GO:0045428	regulation of nitric oxide biosynthetic process	5/1187	21/12383	0.0445553	0.355254
BP	GO:0046189	phenol-containing compound biosynthetic process	5/1187	21/12383	0.0445553	0.355254
BP	GO:0060479	lung cell differentiation	5/1187	21/12383	0.0445553	0.355254
BP	GO:0072395	signal transduction involved in cell cycle checkpoint	5/1187	21/12383	0.0445553	0.355254
BP	GO:0072401	signal transduction involved in DNA integrity checkpoint	5/1187	21/12383	0.0445553	0.355254
BP	GO:0072422	signal transduction involved in DNA damage checkpoint	5/1187	21/12383	0.0445553	0.355254
BP	GO:0086005	ventricular cardiac muscle cell action potential	5/1187	21/12383	0.0445553	0.355254
BP	GO:0090596	sensory organ morphogenesis	26/1187	192/12383	0.0447806	0.356372
BP	GO:0046928	regulation of neurotransmitter secretion	7/1187	35/12383	0.0453408	0.360145
CC	GO:0098552	side of membrane	37/1194	300/12842	0.045797	0.344908
CC	GO:1990351	transporter complex	30/1194	235/12842	0.0460398	0.344908
BP	GO:0001523	retinoid metabolic process	6/1187	28/12383	0.0460753	0.361182
BP	GO:0014037	Schwann cell differentiation	6/1187	28/12383	0.0460753	0.361182
BP	GO:0014904	myotube cell development	6/1187	28/12383	0.0460753	0.361182
BP	GO:0021587	cerebellum morphogenesis	6/1187	28/12383	0.0460753	0.361182
BP	GO:0021772	olfactory bulb development	6/1187	28/12383	0.0460753	0.361182
BP	GO:0032652	regulation of interleukin-1 production	6/1187	28/12383	0.0460753	0.361182
BP	GO:0035587	purinergic receptor signaling pathway	6/1187	28/12383	0.0460753	0.361182
BP	GO:0006935	chemotaxis	44/1187	356/12383	0.0471052	0.368565
BP	GO:0008277	regulation of G-protein coupled receptor protein signaling pathway	10/1187	58/12383	0.0473611	0.368643
BP	GO:0021954	central nervous system neuron development	10/1187	58/12383	0.0473611	0.368643
BP	GO:0016202	regulation of striated muscle tissue development	13/1187	82/12383	0.0475913	0.368643
BP	GO:0090101	negative regulation of transmembrane receptor protein serine/threonine kinase signaling pathway	13/1187	82/12383	0.0475913	0.368643
MF	GO:0004857	enzyme inhibitor activity	27/1127	202/11735	0.0484395	0.326216
BP	GO:0003323	type B pancreatic cell development	4/1187	15/12383	0.0486123	0.368643
BP	GO:0010738	regulation of protein kinase A signaling	4/1187	15/12383	0.0486123	0.368643
BP	GO:0010842	retina layer formation	4/1187	15/12383	0.0486123	0.368643
BP	GO:0021514	ventral spinal cord interneuron differentiation	4/1187	15/12383	0.0486123	0.368643
BP	GO:0031338	regulation of vesicle fusion	4/1187	15/12383	0.0486123	0.368643
BP	GO:0031579	membrane raft organization	4/1187	15/12383	0.0486123	0.368643
BP	GO:0034368	protein-lipid complex remodeling	4/1187	15/12383	0.0486123	0.368643
BP	GO:0034369	plasma lipoprotein particle remodeling	4/1187	15/12383	0.0486123	0.368643
BP	GO:0042403	thyroid hormone metabolic process	4/1187	15/12383	0.0486123	0.368643
BP	GO:0070528	protein kinase C signaling	4/1187	15/12383	0.0486123	0.368643
BP	GO:0071276	cellular response to cadmium ion	4/1187	15/12383	0.0486123	0.368643
BP	GO:0099623	regulation of cardiac muscle cell membrane repolarization	4/1187	15/12383	0.0486123	0.368643
BP	GO:1900120	regulation of receptor binding	4/1187	15/12383	0.0486123	0.368643
BP	GO:0032101	regulation of response to external stimulus	48/1187	394/12383	0.0487794	0.369242
MF	GO:0017080	sodium channel regulator activity	4/1127	15/11735	0.0488928	0.326381
BP	GO:0042330	taxis	44/1187	357/12383	0.0489445	0.369823
BP	GO:0010594	regulation of endothelial cell migration	15/1187	99/12383	0.0496007	0.374105

## Sheet: HTBC12 VS HTBC8
Table S6 GO assignment for unique diferentially expressed gene between HTBC12 and HTBC8 after comparison with normoxia
Category	GOID	Description	GeneRatio	BgRatio	pvalue	padj
MF	GO:0019955	cytokine binding	11/362	78/11615	2.77027e-05	0.0142392
BP	GO:0055003	cardiac myofibril assembly	6/364	23/12277	4.28985e-05	0.0972511
MF	GO:0047498	calcium-dependent phospholipase A2 activity	5/362	15/11615	6.63662e-05	0.0170561
BP	GO:0045453	bone resorption	7/364	36/12277	7.55163e-05	0.0972511
BP	GO:0031033	myosin filament organization	4/364	10/12277	0.000138534	0.0972511
BP	GO:0031034	myosin filament assembly	4/364	10/12277	0.000138534	0.0972511
MF	GO:0004896	cytokine receptor activity	9/362	65/11615	0.000171808	0.0294364
BP	GO:0009593	detection of chemical stimulus	7/364	41/12277	0.000179047	0.0995049
BP	GO:0030240	skeletal muscle thin filament assembly	4/364	11/12277	0.000212617	0.0995049
MF	GO:0008307	structural constituent of muscle	5/362	20/11615	0.000301265	0.0387125
BP	GO:0048739	cardiac muscle fiber development	4/364	12/12277	0.000311492	0.124953
CC	GO:0031430	M band	4/361	13/12686	0.000376094	0.104554
MF	GO:0051371	muscle alpha-actinin binding	4/362	12/11615	0.000376615	0.038716
BP	GO:0014866	skeletal myofibril assembly	4/364	14/12277	0.000600924	0.202978
BP	GO:0051606	detection of stimulus	11/364	116/12277	0.000650571	0.202978
BP	GO:0030239	myofibril assembly	7/364	53/12277	0.000905163	0.229598
BP	GO:0019221	cytokine-mediated signaling pathway	16/364	222/12277	0.000955302	0.229598
BP	GO:0032309	icosanoid secretion	5/364	27/12277	0.00105034	0.229598
MF	GO:0004623	phospholipase A2 activity	5/362	26/11615	0.001096	0.0938911
BP	GO:0050729	positive regulation of inflammatory response	6/364	41/12277	0.00121841	0.229598
BP	GO:0060536	cartilage morphogenesis	4/364	17/12277	0.00133154	0.229598
BP	GO:0055013	cardiac muscle cell development	6/364	42/12277	0.00138657	0.229598
BP	GO:0046849	bone remodeling	7/364	57/12277	0.0014031	0.229598
BP	GO:0071715	icosanoid transport	5/364	29/12277	0.00147178	0.229598
BP	GO:1901571	fatty acid derivative transport	5/364	29/12277	0.00147178	0.229598
BP	GO:0032103	positive regulation of response to external stimulus	11/364	131/12277	0.0017714	0.261794
CC	GO:0005865	striated muscle thin filament	4/361	20/12686	0.00217678	0.201715
CC	GO:0031672	A band	4/361	20/12686	0.00217678	0.201715
BP	GO:0055006	cardiac cell development	6/364	46/12277	0.00224178	0.310302
MF	GO:0004930	G-protein coupled receptor activity	21/362	340/11615	0.0022497	0.165192
BP	GO:0045214	sarcomere organization	5/364	32/12277	0.00232064	0.310302
BP	GO:0045124	regulation of bone resorption	4/364	21/12277	0.00304916	0.352525
BP	GO:0045980	negative regulation of nucleotide metabolic process	4/364	21/12277	0.00304916	0.352525
BP	GO:1900543	negative regulation of purine nucleotide metabolic process	4/364	21/12277	0.00304916	0.352525
CC	GO:0036379	myofilament	4/361	22/12686	0.00314239	0.218396
BP	GO:0090023	positive regulation of neutrophil chemotaxis	3/364	11/12277	0.00357216	0.352525
BP	GO:0050880	regulation of blood vessel size	7/364	67/12277	0.00358655	0.352525
BP	GO:0010259	multicellular organism aging	4/364	22/12277	0.00364075	0.352525
BP	GO:0050482	arachidonic acid secretion	4/364	22/12277	0.00364075	0.352525
BP	GO:1903963	arachidonate transport	4/364	22/12277	0.00364075	0.352525
BP	GO:0035150	regulation of tube size	7/364	68/12277	0.00389883	0.353584
BP	GO:0015908	fatty acid transport	6/364	52/12277	0.00419995	0.353584
BP	GO:0015909	long-chain fatty acid transport	5/364	37/12277	0.00445136	0.353584
BP	GO:0003414	chondrocyte morphogenesis involved in endochondral bone morphogenesis	3/364	12/12277	0.00465905	0.353584
BP	GO:0003429	growth plate cartilage chondrocyte morphogenesis	3/364	12/12277	0.00465905	0.353584
BP	GO:0071624	positive regulation of granulocyte chemotaxis	3/364	12/12277	0.00465905	0.353584
BP	GO:0090171	chondrocyte morphogenesis	3/364	12/12277	0.00465905	0.353584
BP	GO:1902624	positive regulation of neutrophil migration	3/364	12/12277	0.00465905	0.353584
BP	GO:0002067	glandular epithelial cell differentiation	5/364	38/12277	0.00500367	0.36514
BP	GO:0030593	neutrophil chemotaxis	6/364	54/12277	0.00507138	0.36514
MF	GO:0008528	G-protein coupled peptide receptor activity	10/362	124/11615	0.00535029	0.277448
BP	GO:0019882	antigen processing and presentation	5/364	39/12277	0.00560286	0.378118
BP	GO:0051193	regulation of cofactor metabolic process	4/364	25/12277	0.00587102	0.378118
BP	GO:0051196	regulation of coenzyme metabolic process	4/364	25/12277	0.00587102	0.378118
BP	GO:0003422	growth plate cartilage morphogenesis	3/364	13/12277	0.00592493	0.378118
BP	GO:0008340	determination of adult lifespan	3/364	13/12277	0.00592493	0.378118
MF	GO:0004620	phospholipase activity	7/362	70/11615	0.00598972	0.277448
MF	GO:0051393	alpha-actinin binding	4/362	24/11615	0.00601619	0.277448
MF	GO:0016298	lipase activity	8/362	88/11615	0.00605473	0.277448
MF	GO:0052689	carboxylic ester hydrolase activity	8/362	89/11615	0.00647738	0.277448
BP	GO:0050865	regulation of cell activation	16/364	275/12277	0.007969	0.477189
BP	GO:0010927	cellular component assembly involved in morphogenesis	7/364	78/12277	0.00826818	0.477189
BP	GO:1990266	neutrophil migration	6/364	60/12277	0.00847994	0.477189
BP	GO:0050867	positive regulation of cell activation	11/364	161/12277	0.00849463	0.477189
MF	GO:0001653	peptide receptor activity	10/362	133/11615	0.00866202	0.342483
BP	GO:0046850	regulation of bone remodeling	4/364	28/12277	0.00886324	0.477189
BP	GO:0006312	mitotic recombination	3/364	15/12277	0.00902106	0.477189
BP	GO:0090022	regulation of neutrophil chemotaxis	3/364	15/12277	0.00902106	0.477189
BP	GO:1900120	regulation of receptor binding	3/364	15/12277	0.00902106	0.477189
BP	GO:0035296	regulation of tube diameter	6/364	61/12277	0.00917671	0.477189
BP	GO:0097746	regulation of blood vessel diameter	6/364	61/12277	0.00917671	0.477189
BP	GO:0003018	vascular process in circulatory system	7/364	81/12277	0.0100963	0.491956
BP	GO:0048511	rhythmic process	11/364	165/12277	0.0101162	0.491956
BP	GO:0055002	striated muscle cell development	8/364	101/12277	0.0102044	0.491956
BP	GO:0002052	positive regulation of neuroblast proliferation	3/364	16/12277	0.0108623	0.491956
BP	GO:0003433	chondrocyte development involved in endochondral bone morphogenesis	3/364	16/12277	0.0108623	0.491956
BP	GO:0042554	superoxide anion generation	3/364	16/12277	0.0108623	0.491956
BP	GO:0072604	interleukin-6 secretion	3/364	16/12277	0.0108623	0.491956
BP	GO:1903579	negative regulation of ATP metabolic process	3/364	16/12277	0.0108623	0.491956
BP	GO:0003416	endochondral bone growth	4/364	30/12277	0.0113262	0.504824
BP	GO:0071621	granulocyte chemotaxis	6/364	64/12277	0.0115115	0.505068
BP	GO:0048747	muscle fiber development	5/364	47/12277	0.0123187	0.53217
MF	GO:0004198	calcium-dependent cysteine-type endopeptidase activity	3/362	16/11615	0.0124323	0.446075
BP	GO:0098868	bone growth	4/364	31/12277	0.0127069	0.540623
BP	GO:1902622	regulation of neutrophil migration	3/364	17/12277	0.0129046	0.540837
MF	GO:0042805	actinin binding	4/362	30/11615	0.0134047	0.446075
CC	GO:0030018	Z disc	6/361	69/12686	0.0135521	0.753495
BP	GO:0055007	cardiac muscle cell differentiation	6/364	67/12277	0.014237	0.582796
BP	GO:0055008	cardiac muscle tissue morphogenesis	5/364	49/12277	0.0145988	0.582796
BP	GO:0034097	response to cytokine	22/364	449/12277	0.0146261	0.582796
MF	GO:0000979	RNA polymerase II core promoter sequence-specific DNA binding	3/362	17/11615	0.0147534	0.446075
MF	GO:0004181	metallocarboxypeptidase activity	3/362	17/11615	0.0147534	0.446075
BP	GO:0002673	regulation of acute inflammatory response	3/364	18/12277	0.015151	0.582796
BP	GO:0003418	growth plate cartilage chondrocyte differentiation	3/364	18/12277	0.015151	0.582796
BP	GO:0045061	thymic T cell selection	3/364	18/12277	0.015151	0.582796
BP	GO:0035265	organ growth	8/364	109/12277	0.0156733	0.590797
BP	GO:0002526	acute inflammatory response	4/364	33/12277	0.0157798	0.590797
BP	GO:0035051	cardiocyte differentiation	7/364	89/12277	0.0163903	0.594713
BP	GO:0055001	muscle cell development	8/364	110/12277	0.0164819	0.594713
BP	GO:0007156	homophilic cell adhesion via plasma membrane adhesion molecules	9/364	132/12277	0.0166967	0.594713
BP	GO:0001819	positive regulation of cytokine production	12/364	201/12277	0.0167316	0.594713
BP	GO:0030282	bone mineralization	6/364	70/12277	0.0173827	0.610132
BP	GO:2000107	negative regulation of leukocyte apoptotic process	3/364	19/12277	0.0176039	0.610268
BP	GO:1903039	positive regulation of leukocyte cell-cell adhesion	7/364	91/12277	0.0183202	0.627354
CC	GO:0043235	receptor complex	15/361	290/12686	0.0190314	0.881788
BP	GO:0002696	positive regulation of leukocyte activation	10/364	158/12277	0.0192853	0.632254
BP	GO:0097530	granulocyte migration	6/364	72/12277	0.0197268	0.632254
BP	GO:0010038	response to metal ion	9/364	136/12277	0.0198956	0.632254
BP	GO:0046717	acid secretion	5/364	53/12277	0.0199711	0.632254
BP	GO:0006110	regulation of glycolytic process	3/364	20/12277	0.0202646	0.632254
BP	GO:0006692	prostanoid metabolic process	3/364	20/12277	0.0202646	0.632254
BP	GO:0006693	prostaglandin metabolic process	3/364	20/12277	0.0202646	0.632254
BP	GO:0060487	lung epithelial cell differentiation	3/364	20/12277	0.0202646	0.632254
BP	GO:0048771	tissue remodeling	7/364	94/12277	0.0215061	0.645841
BP	GO:0071345	cellular response to cytokine stimulus	20/364	413/12277	0.0216723	0.645841
BP	GO:0098609	cell-cell adhesion	22/364	467/12277	0.0218783	0.645841
CC	GO:0031674	I band	6/361	77/12686	0.0222243	0.882622
BP	GO:0002694	regulation of leukocyte activation	14/364	259/12277	0.0224298	0.645841
BP	GO:0071241	cellular response to inorganic substance	7/364	95/12277	0.0226484	0.645841
MF	GO:0001046	core promoter sequence-specific DNA binding	4/362	35/11615	0.0226899	0.591588
BP	GO:0032715	negative regulation of interleukin-6 production	3/364	21/12277	0.0231338	0.645841
BP	GO:0043470	regulation of carbohydrate catabolic process	3/364	21/12277	0.0231338	0.645841
BP	GO:0060479	lung cell differentiation	3/364	21/12277	0.0231338	0.645841
BP	GO:0071622	regulation of granulocyte chemotaxis	3/364	21/12277	0.0231338	0.645841
BP	GO:1902692	regulation of neuroblast proliferation	3/364	21/12277	0.0231338	0.645841
BP	GO:0002063	chondrocyte development	4/364	37/12277	0.02323	0.645841
BP	GO:0002064	epithelial cell development	9/364	141/12277	0.02449	0.658643
BP	GO:0015718	monocarboxylic acid transport	7/364	97/12277	0.0250576	0.658643
BP	GO:0006956	complement activation	4/364	38/12277	0.0253743	0.658643
BP	GO:0034103	regulation of tissue remodeling	4/364	38/12277	0.0253743	0.658643
BP	GO:0040008	regulation of growth	18/364	368/12277	0.0261109	0.658643
BP	GO:0003413	chondrocyte differentiation involved in endochondral bone morphogenesis	3/364	22/12277	0.0262116	0.658643
BP	GO:0010677	negative regulation of cellular carbohydrate metabolic process	3/364	22/12277	0.0262116	0.658643
BP	GO:0030851	granulocyte differentiation	3/364	22/12277	0.0262116	0.658643
BP	GO:0045912	negative regulation of carbohydrate metabolic process	3/364	22/12277	0.0262116	0.658643
BP	GO:0071542	dopaminergic neuron differentiation	3/364	22/12277	0.0262116	0.658643
BP	GO:0060415	muscle tissue morphogenesis	5/364	57/12277	0.0264975	0.658643
BP	GO:0051592	response to calcium ion	6/364	77/12277	0.0265052	0.658643
BP	GO:0007218	neuropeptide signaling pathway	6/364	78/12277	0.028025	0.66649
BP	GO:0060349	bone morphogenesis	6/364	78/12277	0.028025	0.66649
BP	GO:0032680	regulation of tumor necrosis factor production	5/364	58/12277	0.0283179	0.66649
BP	GO:1903555	regulation of tumor necrosis factor superfamily cytokine production	5/364	58/12277	0.0283179	0.66649
BP	GO:0070374	positive regulation of ERK1 and ERK2 cascade	9/364	145/12277	0.0286739	0.66649
BP	GO:0016042	lipid catabolic process	11/364	193/12277	0.0289293	0.66649
BP	GO:0006813	potassium ion transport	10/364	169/12277	0.0290814	0.66649
BP	GO:0002886	regulation of myeloid leukocyte mediated immunity	3/364	23/12277	0.0294975	0.66649
BP	GO:0032722	positive regulation of chemokine production	3/364	23/12277	0.0294975	0.66649
BP	GO:0043277	apoptotic cell clearance	3/364	23/12277	0.0294975	0.66649
BP	GO:0006690	icosanoid metabolic process	4/364	40/12277	0.0300098	0.66649
BP	GO:1901568	fatty acid derivative metabolic process	4/364	40/12277	0.0300098	0.66649
BP	GO:2000242	negative regulation of reproductive process	4/364	40/12277	0.0300098	0.66649
BP	GO:0051046	regulation of secretion	18/364	375/12277	0.03069	0.66649
CC	GO:0009897	external side of plasma membrane	10/361	178/12686	0.0310939	0.944064
BP	GO:0032640	tumor necrosis factor production	5/364	60/12277	0.0321916	0.66649
BP	GO:0071706	tumor necrosis factor superfamily cytokine production	5/364	60/12277	0.0321916	0.66649
BP	GO:0002066	columnar/cuboidal epithelial cell development	4/364	41/12277	0.0325027	0.66649
BP	GO:0002833	positive regulation of response to biotic stimulus	3/364	24/12277	0.0329904	0.66649
BP	GO:0032720	negative regulation of tumor necrosis factor production	3/364	24/12277	0.0329904	0.66649
BP	GO:1903556	negative regulation of tumor necrosis factor superfamily cytokine production	3/364	24/12277	0.0329904	0.66649
BP	GO:0002070	epithelial cell maturation	2/364	10/12277	0.0337043	0.66649
BP	GO:0002861	regulation of inflammatory response to antigenic stimulus	2/364	10/12277	0.0337043	0.66649
BP	GO:0006953	acute-phase response	2/364	10/12277	0.0337043	0.66649
BP	GO:0010039	response to iron ion	2/364	10/12277	0.0337043	0.66649
BP	GO:0030852	regulation of granulocyte differentiation	2/364	10/12277	0.0337043	0.66649
BP	GO:0031649	heat generation	2/364	10/12277	0.0337043	0.66649
BP	GO:0043931	ossification involved in bone maturation	2/364	10/12277	0.0337043	0.66649
BP	GO:0070977	bone maturation	2/364	10/12277	0.0337043	0.66649
BP	GO:2000191	regulation of fatty acid transport	2/364	10/12277	0.0337043	0.66649
MF	GO:0019838	growth factor binding	7/362	99/11615	0.0348384	0.591588
MF	GO:0005216	ion channel activity	18/362	363/11615	0.0353878	0.591588
BP	GO:0031349	positive regulation of defense response	9/364	151/12277	0.0358531	0.676066
BP	GO:0016064	immunoglobulin mediated immune response	5/364	62/12277	0.036381	0.676066
BP	GO:0019724	B cell mediated immunity	5/364	62/12277	0.036381	0.676066
BP	GO:0048644	muscle organ morphogenesis	5/364	62/12277	0.036381	0.676066
BP	GO:0003417	growth plate cartilage development	3/364	25/12277	0.0366884	0.676066
BP	GO:0048665	neuron fate specification	3/364	25/12277	0.0366884	0.676066
BP	GO:0050907	detection of chemical stimulus involved in sensory perception	3/364	25/12277	0.0366884	0.676066
BP	GO:1902475	L-alpha-amino acid transmembrane transport	3/364	25/12277	0.0366884	0.676066
MF	GO:0005225	volume-sensitive anion channel activity	2/362	10/11615	0.0369435	0.591588
MF	GO:0008297	single-stranded DNA exodeoxyribonuclease activity	2/362	10/11615	0.0369435	0.591588
MF	GO:0015174	basic amino acid transmembrane transporter activity	2/362	10/11615	0.0369435	0.591588
MF	GO:0031005	filamin binding	2/362	10/11615	0.0369435	0.591588
MF	GO:0031435	mitogen-activated protein kinase kinase kinase binding	2/362	10/11615	0.0369435	0.591588
MF	GO:0005520	insulin-like growth factor binding	3/362	24/11615	0.0374299	0.591588
CC	GO:0071565	nBAF complex	2/361	11/12686	0.0374811	0.944064
BP	GO:0070098	chemokine-mediated signaling pathway	4/364	43/12277	0.0378421	0.676066
MF	GO:0000977	RNA polymerase II regulatory region sequence-specific DNA binding	23/362	497/11615	0.0378952	0.591588
MF	GO:0001047	core promoter binding	4/362	41/11615	0.0379861	0.591588
BP	GO:0022409	positive regulation of cell-cell adhesion	7/364	106/12277	0.038067	0.676066
BP	GO:0002065	columnar/cuboidal epithelial cell differentiation	6/364	84/12277	0.038351	0.676066
BP	GO:0002831	regulation of response to biotic stimulus	5/364	63/12277	0.0385956	0.676066
BP	GO:0032844	regulation of homeostatic process	13/364	253/12277	0.0386024	0.676066
BP	GO:0043410	positive regulation of MAPK cascade	16/364	332/12277	0.0388761	0.676066
BP	GO:0002684	positive regulation of immune system process	21/364	469/12277	0.039644	0.676066
MF	GO:0001012	RNA polymerase II regulatory region DNA binding	23/362	500/11615	0.0401257	0.591588
BP	GO:0006338	chromatin remodeling	6/364	85/12277	0.0402786	0.676066
BP	GO:0002888	positive regulation of myeloid leukocyte mediated immunity	2/364	11/12277	0.0404003	0.676066
BP	GO:0015802	basic amino acid transport	2/364	11/12277	0.0404003	0.676066
BP	GO:0018298	protein-chromophore linkage	2/364	11/12277	0.0404003	0.676066
BP	GO:0023019	signal transduction involved in regulation of gene expression	2/364	11/12277	0.0404003	0.676066
BP	GO:0042104	positive regulation of activated T cell proliferation	2/364	11/12277	0.0404003	0.676066
BP	GO:0045059	positive thymic T cell selection	2/364	11/12277	0.0404003	0.676066
BP	GO:0045058	T cell selection	3/364	26/12277	0.0405897	0.676066
BP	GO:0045646	regulation of erythrocyte differentiation	3/364	26/12277	0.0405897	0.676066
BP	GO:0046456	icosanoid biosynthetic process	3/364	26/12277	0.0405897	0.676066
BP	GO:1901570	fatty acid derivative biosynthetic process	3/364	26/12277	0.0405897	0.676066
BP	GO:0072376	protein activation cascade	4/364	44/12277	0.0406892	0.676066
MF	GO:0008235	metalloexopeptidase activity	4/362	42/11615	0.040991	0.591588
BP	GO:0001817	regulation of cytokine production	15/364	308/12277	0.0412933	0.682069
MF	GO:0022838	substrate-specific channel activity	18/362	370/11615	0.0414142	0.591588
MF	GO:0004180	carboxypeptidase activity	3/362	25/11615	0.0415809	0.591588
CC	GO:0098552	side of membrane	14/361	295/12686	0.0429469	0.944064
BP	GO:0032675	regulation of interleukin-6 production	5/364	65/12277	0.0432672	0.710493
BP	GO:0045639	positive regulation of myeloid cell differentiation	4/364	45/12277	0.0436547	0.712688
CC	GO:0043186	P granule	2/361	12/12686	0.0441469	0.944064
CC	GO:0045495	pole plasm	2/361	12/12686	0.0441469	0.944064
CC	GO:0060293	germ plasm	2/361	12/12686	0.0441469	0.944064
MF	GO:0015269	calcium-activated potassium channel activity	2/362	11/11615	0.0442396	0.591588
MF	GO:0042287	MHC protein binding	2/362	11/11615	0.0442396	0.591588
BP	GO:0050870	positive regulation of T cell activation	6/364	87/12277	0.0443153	0.719291
BP	GO:0048247	lymphocyte chemotaxis	3/364	27/12277	0.0446915	0.721228
MF	GO:0033218	amide binding	10/362	174/11615	0.0458106	0.591588
MF	GO:0016893	endonuclease activity, active with either ribo- or deoxyribonucleic acids and producing 5'-phosphomonoesters	3/362	26/11615	0.0459532	0.591588
BP	GO:0008217	regulation of blood pressure	6/364	88/12277	0.0464251	0.725632
BP	GO:0031214	biomineral tissue development	6/364	88/12277	0.0464251	0.725632
BP	GO:0071248	cellular response to metal ion	6/364	88/12277	0.0464251	0.725632
BP	GO:0030279	negative regulation of ossification	4/364	46/12277	0.0467384	0.725632
BP	GO:0071804	cellular potassium ion transport	9/364	159/12277	0.0472207	0.725632
BP	GO:0071805	potassium ion transmembrane transport	9/364	159/12277	0.0472207	0.725632
BP	GO:0010884	positive regulation of lipid storage	2/364	12/12277	0.0475485	0.725632
BP	GO:0021978	telencephalon regionalization	2/364	12/12277	0.0475485	0.725632
BP	GO:0031664	regulation of lipopolysaccharide-mediated signaling pathway	2/364	12/12277	0.0475485	0.725632
BP	GO:0035589	G-protein coupled purinergic nucleotide receptor signaling pathway	2/364	12/12277	0.0475485	0.725632
BP	GO:0038083	peptidyl-tyrosine autophosphorylation	3/364	28/12277	0.0489908	0.739604
BP	GO:2000648	positive regulation of stem cell proliferation	3/364	28/12277	0.0489908	0.739604
BP	GO:0022602	ovulation cycle process	4/364	47/12277	0.0499403	0.749905

## Sheet: HTBC18 VS HTBC12
Table S6 GO assignment for unique diferentially expressed gene between HTBC18 and HTBC12 after comparison with normoxia
Category	GOID	Description	GeneRatio	BgRatio	pvalue	padj
BP	GO:0098542	defense response to other organism	19/301	188/12277	1.76032e-07	0.000473175
BP	GO:0042742	defense response to bacterium	13/301	94/12277	4.53522e-07	0.000609533
BP	GO:0051707	response to other organism	23/301	403/12277	0.000150344	0.107808
BP	GO:0043207	response to external biotic stimulus	23/301	405/12277	0.000161694	0.107808
BP	GO:0050829	defense response to Gram-negative bacterium	5/301	23/12277	0.000200536	0.107808
MF	GO:0050840	extracellular matrix binding	6/299	34/11615	0.000202653	0.0958547
BP	GO:0009607	response to biotic stimulus	23/301	420/12277	0.000273996	0.12275
BP	GO:0050918	positive chemotaxis	6/301	39/12277	0.000340902	0.130906
BP	GO:0061844	antimicrobial humoral immune response mediated by antimicrobial peptide	4/301	16/12277	0.000510554	0.153923
BP	GO:0090277	positive regulation of peptide hormone secretion	6/301	42/12277	0.000515368	0.153923
CC	GO:0005581	collagen trimer	6/302	45/12686	0.000645579	0.106457
BP	GO:0072593	reactive oxygen species metabolic process	11/301	141/12277	0.000697748	0.187555
CC	GO:0031012	extracellular matrix	15/302	245/12686	0.000785662	0.106457
BP	GO:0009617	response to bacterium	16/301	267/12277	0.000910413	0.222472
MF	GO:0048020	CCR chemokine receptor binding	4/299	18/11615	0.00098995	0.234123
BP	GO:0045087	innate immune response	15/301	254/12277	0.00151096	0.295803
BP	GO:0031640	killing of cells of other organism	3/301	10/12277	0.00154064	0.295803
BP	GO:0044364	disruption of cells of other organism	3/301	10/12277	0.00154064	0.295803
BP	GO:0006801	superoxide metabolic process	5/301	36/12277	0.00173156	0.310295
BP	GO:0085029	extracellular matrix assembly	4/301	23/12277	0.00216986	0.343772
BP	GO:0014066	regulation of phosphatidylinositol 3-kinase signaling	6/301	55/12277	0.00218288	0.343772
BP	GO:0045321	leukocyte activation	20/301	404/12277	0.00230204	0.343772
BP	GO:0019730	antimicrobial humoral response	4/301	24/12277	0.00255418	0.352568
BP	GO:0046887	positive regulation of hormone secretion	6/301	57/12277	0.00262327	0.352568
MF	GO:0042056	chemoattractant activity	4/299	24/11615	0.00304431	0.479986
BP	GO:0006935	chemotaxis	18/301	358/12277	0.00319053	0.399963
BP	GO:0042330	taxis	18/301	359/12277	0.003286	0.399963
BP	GO:0014068	positive regulation of phosphatidylinositol 3-kinase signaling	5/301	42/12277	0.00346704	0.399963
BP	GO:0050920	regulation of chemotaxis	9/301	125/12277	0.00362327	0.399963
BP	GO:0007600	sensory perception	15/301	279/12277	0.00371989	0.399963
BP	GO:0001754	eye photoreceptor cell differentiation	4/301	27/12277	0.00398213	0.411691
CC	GO:0045095	keratin filament	3/302	14/12686	0.00400127	0.361448
BP	GO:0001775	cell activation	21/301	459/12277	0.00455331	0.445969
BP	GO:0048534	hematopoietic or lymphoid organ development	22/301	490/12277	0.00464551	0.445969
MF	GO:0042379	chemokine receptor binding	4/299	27/11615	0.00473277	0.55965
BP	GO:0090280	positive regulation of calcium ion import	4/301	29/12277	0.00518635	0.480721
BP	GO:0002793	positive regulation of peptide secretion	8/301	112/12277	0.00625211	0.560189
BP	GO:0032024	positive regulation of insulin secretion	4/301	31/12277	0.00661268	0.573383
BP	GO:0060326	cell chemotaxis	10/301	164/12277	0.00718145	0.603242
MF	GO:0043236	laminin binding	3/299	16/11615	0.00737447	0.619133
BP	GO:0010675	regulation of cellular carbohydrate metabolic process	6/301	71/12277	0.00779113	0.634623
MF	GO:0015081	sodium ion transmembrane transporter activity	8/299	111/11615	0.0078537	0.619133
BP	GO:0007422	peripheral nervous system development	5/301	52/12277	0.00868822	0.677035
BP	GO:0030097	hemopoiesis	20/301	457/12277	0.0089264	0.677035
BP	GO:0090276	regulation of peptide hormone secretion	7/301	96/12277	0.00922841	0.677035
BP	GO:0042110	T cell activation	12/301	226/12277	0.00990779	0.677035
BP	GO:0032330	regulation of chondrocyte differentiation	4/301	35/12277	0.0101948	0.677035
CC	GO:0009897	external side of plasma membrane	10/302	178/12686	0.0102395	0.693727
MF	GO:0016638	oxidoreductase activity, acting on the CH-NH2 group of donors	3/299	18/11615	0.0103456	0.699068
BP	GO:0042462	eye photoreceptor cell development	3/301	19/12277	0.0105675	0.677035
BP	GO:0051928	positive regulation of calcium ion transport	5/301	55/12277	0.0109609	0.677035
BP	GO:0046649	lymphocyte activation	16/301	347/12277	0.0116878	0.677035
BP	GO:0002053	positive regulation of mesenchymal cell proliferation	3/301	20/12277	0.0122104	0.677035
BP	GO:0006910	phagocytosis, recognition	3/301	20/12277	0.0122104	0.677035
BP	GO:0021602	cranial nerve morphogenesis	3/301	20/12277	0.0122104	0.677035
BP	GO:0002063	chondrocyte development	4/301	37/12277	0.0123788	0.677035
BP	GO:1902667	regulation of axon guidance	4/301	37/12277	0.0123788	0.677035
BP	GO:0030073	insulin secretion	7/301	102/12277	0.0126412	0.677035
BP	GO:2000377	regulation of reactive oxygen species metabolic process	6/301	79/12277	0.0128655	0.677035
BP	GO:0050796	regulation of insulin secretion	6/301	80/12277	0.0136313	0.677035
BP	GO:0071417	cellular response to organonitrogen compound	14/301	294/12277	0.013749	0.677035
BP	GO:0050714	positive regulation of protein secretion	7/301	104/12277	0.0139578	0.677035
BP	GO:0010737	protein kinase A signaling	3/301	21/12277	0.0139914	0.677035
BP	GO:0014065	phosphatidylinositol 3-kinase signaling	6/301	81/12277	0.0144284	0.677035
BP	GO:0030072	peptide hormone secretion	8/301	130/12277	0.014684	0.677035
BP	GO:0046530	photoreceptor cell differentiation	4/301	39/12277	0.0148411	0.677035
BP	GO:0006959	humoral immune response	6/301	82/12277	0.0152573	0.677035
BP	GO:0030217	T cell differentiation	8/301	131/12277	0.0153181	0.677035
MF	GO:0001664	G-protein coupled receptor binding	9/299	150/11615	0.0154989	0.710983
BP	GO:0032101	regulation of response to external stimulus	17/301	390/12277	0.0158459	0.677035
BP	GO:0007064	mitotic sister chromatid cohesion	3/301	22/12277	0.015912	0.677035
BP	GO:2000144	positive regulation of DNA-templated transcription, initiation	3/301	22/12277	0.015912	0.677035
MF	GO:0001530	lipopolysaccharide binding	3/299	21/11615	0.0159326	0.710983
BP	GO:0006109	regulation of carbohydrate metabolic process	6/301	83/12277	0.0161187	0.677035
BP	GO:0071674	mononuclear cell migration	4/301	40/12277	0.0161801	0.677035
CC	GO:0051233	spindle midzone	3/302	23/12686	0.0166275	0.899795
BP	GO:0002062	chondrocyte differentiation	6/301	85/12277	0.0179413	0.677035
BP	GO:0048706	embryonic skeletal system development	6/301	85/12277	0.0179413	0.677035
BP	GO:0042743	hydrogen peroxide metabolic process	3/301	23/12277	0.0179733	0.677035
BP	GO:0048843	negative regulation of axon extension involved in axon guidance	3/301	23/12277	0.0179733	0.677035
MF	GO:0004364	glutathione transferase activity	3/299	22/11615	0.0181037	0.710983
MF	GO:0043531	ADP binding	3/299	22/11615	0.0181037	0.710983
BP	GO:0040017	positive regulation of locomotion	14/301	306/12277	0.0188147	0.677035
MF	GO:0016684	oxidoreductase activity, acting on peroxide as acceptor	4/299	40/11615	0.0189976	0.710983
BP	GO:1903532	positive regulation of secretion by cell	9/301	163/12277	0.0190501	0.677035
BP	GO:0090596	sensory organ morphogenesis	10/301	191/12277	0.0193851	0.677035
BP	GO:0007189	adenylate cyclase-activating G-protein coupled receptor signaling pathway	6/301	87/12277	0.0199004	0.677035
BP	GO:0045494	photoreceptor cell maintenance	3/301	24/12277	0.0201761	0.677035
BP	GO:1902668	negative regulation of axon guidance	3/301	24/12277	0.0201761	0.677035
BP	GO:0002521	leukocyte differentiation	13/301	279/12277	0.0202367	0.677035
BP	GO:0001503	ossification	11/301	221/12277	0.0204539	0.677035
BP	GO:0002449	lymphocyte mediated immunity	7/301	113/12277	0.0211113	0.677035
BP	GO:0002252	immune effector process	14/301	311/12277	0.0213008	0.677035
BP	GO:0051607	defense response to virus	6/301	89/12277	0.0220003	0.677035
BP	GO:0006094	gluconeogenesis	4/301	44/12277	0.0222805	0.677035
BP	GO:0010676	positive regulation of cellular carbohydrate metabolic process	3/301	25/12277	0.0225206	0.677035
BP	GO:0050921	positive regulation of chemotaxis	5/301	66/12277	0.022688	0.677035
BP	GO:0009886	post-embryonic animal morphogenesis	2/301	10/12277	0.0236741	0.677035
BP	GO:0015671	oxygen transport	2/301	10/12277	0.0236741	0.677035
BP	GO:0021783	preganglionic parasympathetic fiber development	2/301	10/12277	0.0236741	0.677035
BP	GO:0043931	ossification involved in bone maturation	2/301	10/12277	0.0236741	0.677035
BP	GO:0070977	bone maturation	2/301	10/12277	0.0236741	0.677035
BP	GO:0001906	cell killing	4/301	45/12277	0.0239965	0.677035
BP	GO:0003407	neural retina development	4/301	45/12277	0.0239965	0.677035
BP	GO:0009749	response to glucose	5/301	67/12277	0.0240429	0.677035
BP	GO:0007601	visual perception	6/301	91/12277	0.0242448	0.677035
CC	GO:0098552	side of membrane	13/302	295/12686	0.0245233	0.899795
BP	GO:0051099	positive regulation of binding	7/301	117/12277	0.0249881	0.677035
BP	GO:0010464	regulation of mesenchymal cell proliferation	3/301	26/12277	0.0250071	0.677035
BP	GO:0048841	regulation of axon extension involved in axon guidance	3/301	26/12277	0.0250071	0.677035
BP	GO:0050830	defense response to Gram-positive bacterium	3/301	26/12277	0.0250071	0.677035
BP	GO:0007605	sensory perception of sound	6/301	92/12277	0.0254225	0.677035
BP	GO:0009746	response to hexose	5/301	68/12277	0.0254489	0.677035
BP	GO:0034284	response to monosaccharide	5/301	68/12277	0.0254489	0.677035
BP	GO:0019319	hexose biosynthetic process	4/301	46/12277	0.0257905	0.677035
BP	GO:0043255	regulation of carbohydrate biosynthetic process	4/301	46/12277	0.0257905	0.677035
MF	GO:0005344	oxygen transporter activity	2/299	10/11615	0.0259297	0.710983
BP	GO:0048568	embryonic organ development	13/301	289/12277	0.0260742	0.677035
BP	GO:0010243	response to organonitrogen compound	16/301	383/12277	0.0268401	0.677035
CC	GO:0005578	proteinaceous extracellular matrix	5/302	71/12686	0.0268695	0.899795
BP	GO:0030595	leukocyte chemotaxis	7/301	119/12277	0.0270985	0.677035
BP	GO:0042461	photoreceptor cell development	3/301	27/12277	0.0276352	0.677035
BP	GO:0071320	cellular response to cAMP	3/301	27/12277	0.0276352	0.677035
BP	GO:0051149	positive regulation of muscle cell differentiation	4/301	47/12277	0.027663	0.677035
MF	GO:0005539	glycosaminoglycan binding	7/299	114/11615	0.0277689	0.710983
BP	GO:0000070	mitotic sister chromatid segregation	7/301	120/12277	0.0281978	0.677035
CC	GO:0044420	extracellular matrix component	5/302	72/12686	0.028333	0.899795
MF	GO:0030551	cyclic nucleotide binding	3/299	26/11615	0.0283519	0.710983
BP	GO:0034123	positive regulation of toll-like receptor signaling pathway	2/301	11/12277	0.0284727	0.677035
BP	GO:0034134	toll-like receptor 2 signaling pathway	2/301	11/12277	0.0284727	0.677035
BP	GO:0048569	post-embryonic animal organ development	2/301	11/12277	0.0284727	0.677035
BP	GO:0048672	positive regulation of collateral sprouting	2/301	11/12277	0.0284727	0.677035
BP	GO:0060219	camera-type eye photoreceptor cell differentiation	2/301	11/12277	0.0284727	0.677035
BP	GO:0070168	negative regulation of biomineral tissue development	2/301	11/12277	0.0284727	0.677035
BP	GO:0071549	cellular response to dexamethasone stimulus	2/301	11/12277	0.0284727	0.677035
BP	GO:1904948	midbrain dopaminergic neuron differentiation	2/301	11/12277	0.0284727	0.677035
BP	GO:0048015	phosphatidylinositol-mediated signaling	6/301	95/12277	0.0291824	0.677035
BP	GO:0050953	sensory perception of light stimulus	6/301	95/12277	0.0291824	0.677035
BP	GO:0002443	leukocyte mediated immunity	8/301	148/12277	0.0293504	0.677035
BP	GO:0051047	positive regulation of secretion	9/301	176/12277	0.0294692	0.677035
BP	GO:0048017	inositol lipid-mediated signaling	6/301	96/12277	0.0305127	0.692389
BP	GO:0048562	embryonic organ morphogenesis	10/301	206/12277	0.0306526	0.692389
MF	GO:0031681	G-protein beta-subunit binding	2/299	11/11615	0.0311608	0.710983
MF	GO:0070679	inositol 1,4,5 trisphosphate binding	2/299	11/11615	0.0311608	0.710983
BP	GO:0045669	positive regulation of osteoblast differentiation	4/301	49/12277	0.0316457	0.697986
CC	GO:0042571	immunoglobulin complex, circulating	2/302	12/12686	0.0318487	0.899795
MF	GO:0016830	carbon-carbon lyase activity	4/299	47/11615	0.0322724	0.710983
BP	GO:1901699	cellular response to nitrogen compound	15/301	361/12277	0.0327557	0.697986
BP	GO:0001649	osteoblast differentiation	7/301	124/12277	0.0328971	0.697986
BP	GO:0046883	regulation of hormone secretion	7/301	124/12277	0.0328971	0.697986
CC	GO:0099503	secretory vesicle	10/302	215/12686	0.0332028	0.899795
BP	GO:0061053	somite development	5/301	73/12277	0.0332638	0.697986
BP	GO:0010830	regulation of myotube differentiation	3/301	29/12277	0.0333143	0.697986
BP	GO:2000142	regulation of DNA-templated transcription, initiation	3/301	29/12277	0.0333143	0.697986
MF	GO:0008289	lipid binding	19/299	468/11615	0.0335797	0.710983
BP	GO:0036230	granulocyte activation	2/301	12/12277	0.0336226	0.697986
BP	GO:0048486	parasympathetic nervous system development	2/301	12/12277	0.0336226	0.697986
BP	GO:0007062	sister chromatid cohesion	4/301	50/12277	0.0337568	0.697986
BP	GO:0061035	regulation of cartilage development	4/301	50/12277	0.0337568	0.697986
BP	GO:0070661	leukocyte proliferation	8/301	153/12277	0.0347658	0.704063
BP	GO:0033077	T cell differentiation in thymus	4/301	51/12277	0.035948	0.704063
BP	GO:0035821	modification of morphology or physiology of other organism	4/301	51/12277	0.035948	0.704063
MF	GO:0017017	MAP kinase tyrosine/serine/threonine phosphatase activity	2/299	12/11615	0.0367676	0.710983
MF	GO:0035374	chondroitin sulfate binding	2/299	12/11615	0.0367676	0.710983
MF	GO:0005217	intracellular ligand-gated ion channel activity	3/299	29/11615	0.037672	0.710983
BP	GO:0035725	sodium ion transmembrane transport	6/301	101/12277	0.0377573	0.704063
BP	GO:0050954	sensory perception of mechanical stimulus	6/301	101/12277	0.0377573	0.704063
BP	GO:0046364	monosaccharide biosynthetic process	4/301	52/12277	0.0382197	0.704063
BP	GO:0002791	regulation of peptide secretion	10/301	214/12277	0.0382611	0.704063
BP	GO:0009743	response to carbohydrate	5/301	76/12277	0.0385963	0.704063
BP	GO:0043901	negative regulation of multi-organism process	5/301	76/12277	0.0385963	0.704063
BP	GO:0042761	very long-chain fatty acid biosynthetic process	2/301	13/12277	0.0391036	0.704063
BP	GO:0045663	positive regulation of myoblast differentiation	2/301	13/12277	0.0391036	0.704063
BP	GO:0048799	animal organ maturation	2/301	13/12277	0.0391036	0.704063
BP	GO:0090190	positive regulation of branching involved in ureteric bud morphogenesis	2/301	13/12277	0.0391036	0.704063
BP	GO:0090322	regulation of superoxide metabolic process	2/301	13/12277	0.0391036	0.704063
BP	GO:0030278	regulation of ossification	7/301	129/12277	0.0394712	0.704063
BP	GO:0001895	retina homeostasis	3/301	31/12277	0.0395511	0.704063
BP	GO:0002275	myeloid cell activation involved in immune response	3/301	31/12277	0.0395511	0.704063
BP	GO:0048846	axon extension involved in axon guidance	3/301	31/12277	0.0395511	0.704063
BP	GO:1902284	neuron projection extension involved in neuron projection guidance	3/301	31/12277	0.0395511	0.704063
BP	GO:1904705	regulation of vascular smooth muscle cell proliferation	3/301	31/12277	0.0395511	0.704063
BP	GO:1990874	vascular smooth muscle cell proliferation	3/301	31/12277	0.0395511	0.704063
MF	GO:0005179	hormone activity	5/299	73/11615	0.0397046	0.710983
BP	GO:0030098	lymphocyte differentiation	9/301	186/12277	0.039816	0.704115
BP	GO:0002274	myeloid leukocyte activation	5/301	77/12277	0.0404832	0.704655
BP	GO:0002687	positive regulation of leukocyte migration	4/301	53/12277	0.0405718	0.704655
MF	GO:0005506	iron ion binding	7/299	124/11615	0.0410526	0.710983
BP	GO:0010466	negative regulation of peptidase activity	7/301	131/12277	0.042325	0.704655
CC	GO:0019814	immunoglobulin complex	2/302	14/12686	0.042567	0.998607
BP	GO:0048592	eye morphogenesis	6/301	104/12277	0.0425896	0.704655
MF	GO:0033549	MAP kinase phosphatase activity	2/299	13/11615	0.0427276	0.710983
BP	GO:0002548	monocyte chemotaxis	3/301	32/12277	0.0428757	0.704655
BP	GO:0045913	positive regulation of carbohydrate metabolic process	3/301	32/12277	0.0428757	0.704655
BP	GO:0051155	positive regulation of striated muscle cell differentiation	3/301	32/12277	0.0428757	0.704655
BP	GO:1903901	negative regulation of viral life cycle	3/301	32/12277	0.0428757	0.704655
BP	GO:0046031	ADP metabolic process	4/301	54/12277	0.0430046	0.704655
BP	GO:0051153	regulation of striated muscle cell differentiation	4/301	54/12277	0.0430046	0.704655
BP	GO:0051222	positive regulation of protein transport	9/301	189/12277	0.0433475	0.704655
BP	GO:0030335	positive regulation of cell migration	12/301	281/12277	0.0444012	0.704655
MF	GO:0015298	solute:cation antiporter activity	3/299	31/11615	0.0446478	0.710983
BP	GO:0015669	gas transport	2/301	14/12277	0.0448967	0.704655
BP	GO:0021542	dentate gyrus development	2/301	14/12277	0.0448967	0.704655
BP	GO:0050691	regulation of defense response to virus by host	2/301	14/12277	0.0448967	0.704655
BP	GO:0060261	positive regulation of transcription initiation from RNA polymerase II promoter	2/301	14/12277	0.0448967	0.704655
BP	GO:0061213	positive regulation of mesonephros development	2/301	14/12277	0.0448967	0.704655
BP	GO:0071548	response to dexamethasone	2/301	14/12277	0.0448967	0.704655
BP	GO:0006911	phagocytosis, engulfment	3/301	33/12277	0.0463355	0.704655
BP	GO:0030517	negative regulation of axon extension	3/301	33/12277	0.0463355	0.704655
BP	GO:0006006	glucose metabolic process	6/301	107/12277	0.0477941	0.704655
MF	GO:0016831	carboxy-lyase activity	3/299	32/11615	0.0483593	0.710983
CC	GO:0000780	condensed nuclear chromosome, centromeric region	2/302	15/12686	0.0483597	0.998607
BP	GO:0016202	regulation of striated muscle tissue development	5/301	81/12277	0.0485835	0.704655
BP	GO:0007204	positive regulation of cytosolic calcium ion concentration	8/301	164/12277	0.0489686	0.704655
MF	GO:0019825	oxygen binding	2/299	14/11615	0.049019	0.710983
MF	GO:0046933	proton-transporting ATP synthase activity, rotational mechanism	2/299	14/11615	0.049019	0.710983
BP	GO:0007067	mitotic nuclear division	10/301	224/12277	0.0494899	0.704655
MF	GO:0043177	organic acid binding	6/299	103/11615	0.0497657	0.710983
MF	GO:0003705	transcription factor activity, RNA polymerase II distal enhancer sequence-specific binding	4/299	54/11615	0.0498548	0.710983
BP	GO:0051591	response to cAMP	3/301	34/12277	0.0499289	0.704655
