# Supplementary material for: Varied hypoxia adaptation patterns of embryonic brain at different development stages between Tibetan and Dwarf laying chickens
Source: BMC Genomics. 2023 Jun 21;24:342. doi: 10.1186/s12864-023-09457-4 (PMC10286358; doi:10.1186/s12864-023-09457-4)
Supplement: Supplementary file 9 — Supplementary Material 9: Table S9. KEGG assignment for diferentially expressed gene in normoxia and hypoxia [file 12864_2023_9457_MOESM9_ESM.xlsx]

## Sheet: NTBC8 vs NDLC8
Table S7 KEGG pathway assignment for diferentially expressed genes between NTBC8 and NDLC8
KEGGID	Description	GeneRatio	BgRatio	pvalue	padj
gga04060	Cytokine-cytokine receptor interaction	7/36	169/4421	0.000343975	0.0151349
gga02010	ABC transporters	3/36	39/4421	0.00370648	0.0815426
gga04080	Neuroactive ligand-receptor interaction	6/36	235/4421	0.0107507	0.157677
gga04672	Intestinal immune network for IgA production	2/36	27/4421	0.0199171	0.219088
gga00561	Glycerolipid metabolism	2/36	53/4421	0.0685777	0.546977
gga00531	Glycosaminoglycan degradation	1/36	17/4421	0.12999	0.546977
gga00340	Histidine metabolism	1/36	18/4421	0.137101	0.546977
gga03430	Mismatch repair	1/36	19/4421	0.144157	0.546977
gga04810	Regulation of actin cytoskeleton	3/36	176/4421	0.171063	0.546977
gga00512	Mucin type O-glycan biosynthesis	1/36	24/4421	0.1786	0.546977
gga03410	Base excision repair	1/36	25/4421	0.185325	0.546977
gga00982	Drug metabolism - cytochrome P450	1/36	27/4421	0.198615	0.546977
gga04261	Adrenergic signaling in cardiomyocytes	2/36	103/4421	0.204198	0.546977
gga03030	DNA replication	1/36	28/4421	0.205181	0.546977
gga00350	Tyrosine metabolism	1/36	29/4421	0.211695	0.546977
gga00980	Metabolism of xenobiotics by cytochrome P450	1/36	29/4421	0.211695	0.546977
gga00071	Fatty acid degradation	1/36	31/4421	0.224566	0.546977
gga00830	Retinol metabolism	1/36	31/4421	0.224566	0.546977
gga03420	Nucleotide excision repair	1/36	36/4421	0.255857	0.546977
gga03440	Homologous recombination	1/36	36/4421	0.255857	0.546977
gga00590	Arachidonic acid metabolism	1/36	39/4421	0.274039	0.546977
gga05168	Herpes simplex infection	2/36	128/4421	0.28002	0.546977
gga00480	Glutathione metabolism	1/36	41/4421	0.28592	0.546977
gga00010	Glycolysis / Gluconeogenesis	1/36	48/4421	0.326031	0.597724
gga04260	Cardiac muscle contraction	1/36	52/4421	0.34796	0.612409
gga04520	Adherens junction	1/36	64/4421	0.409664	0.651422
gga04115	p53 signaling pathway	1/36	65/4421	0.414541	0.651422
gga04512	ECM-receptor interaction	1/36	65/4421	0.414541	0.651422
gga04620	Toll-like receptor signaling pathway	1/36	70/4421	0.438348	0.66508
gga00240	Pyrimidine metabolism	1/36	84/4421	0.500109	0.673619
gga00564	Glycerophospholipid metabolism	1/36	85/4421	0.504258	0.673619
gga04916	Melanogenesis	1/36	85/4421	0.504258	0.673619
gga04933	AGE-RAGE signaling pathway in diabetic complications	1/36	86/4421	0.508374	0.673619
gga04514	Cell adhesion molecules (CAMs)	1/36	89/4421	0.520524	0.673619
gga04217	Necroptosis	1/36	110/4421	0.597763	0.734338
gga04145	Phagosome	1/36	114/4421	0.611036	0.734338
gga04310	Wnt signaling pathway	1/36	116/4421	0.617512	0.734338
gga04150	mTOR signaling pathway	1/36	128/4421	0.654221	0.75752
gga04530	Tight junction	1/36	137/4421	0.679482	0.764848
gga00230	Purine metabolism	1/36	143/4421	0.695316	0.764848
gga04020	Calcium signaling pathway	1/36	151/4421	0.71525	0.767585
gga04510	Focal adhesion	1/36	164/4421	0.744967	0.780442
gga04144	Endocytosis	1/36	216/4421	0.836454	0.853773
gga04010	MAPK signaling pathway	1/36	229/4421	0.853773	0.853773

## Sheet: NTBC12 vs NDLC12
Table S7 KEGG pathway assignment for diferentially expressed genes between NTBC12 and NDLC12
KEGGID	Description	GeneRatio	BgRatio	pvalue	padj
gga04145	Phagosome	4/41	114/4452	0.019925	0.376367
gga04512	ECM-receptor interaction	3/41	67/4452	0.0231109	0.376367
gga04620	Toll-like receptor signaling pathway	3/41	68/4452	0.0240254	0.376367
gga04540	Gap junction	3/41	72/4452	0.027879	0.376367
gga04510	Focal adhesion	4/41	164/4452	0.0625062	0.675067
gga04210	Apoptosis	3/41	116/4452	0.0899766	0.77063
gga03430	Mismatch repair	1/41	19/4452	0.161505	0.77063
gga04916	Melanogenesis	2/41	84/4452	0.180547	0.77063
gga04933	AGE-RAGE signaling pathway in diabetic complications	2/41	87/4452	0.190551	0.77063
gga00790	Folate biosynthesis	1/41	25/4452	0.206998	0.77063
gga03410	Base excision repair	1/41	26/4452	0.214342	0.77063
gga04130	SNARE interactions in vesicular transport	1/41	27/4452	0.22162	0.77063
gga03030	DNA replication	1/41	28/4452	0.228832	0.77063
gga00350	Tyrosine metabolism	1/41	29/4452	0.235979	0.77063
gga00500	Starch and sucrose metabolism	1/41	30/4452	0.243061	0.77063
gga00830	Retinol metabolism	1/41	31/4452	0.250079	0.77063
gga00380	Tryptophan metabolism	1/41	34/4452	0.270755	0.77063
gga03420	Nucleotide excision repair	1/41	36/4452	0.284229	0.77063
gga03440	Homologous recombination	1/41	36/4452	0.284229	0.77063
gga02010	ABC transporters	1/41	39/4452	0.303985	0.77063
gga00310	Lysine degradation	1/41	44/4452	0.335737	0.77063
gga04010	MAPK signaling pathway	3/41	228/4452	0.351014	0.77063
gga04622	RIG-I-like receptor signaling pathway	1/41	47/4452	0.354104	0.77063
gga03460	Fanconi anemia pathway	1/41	48/4452	0.360116	0.77063
gga00983	Drug metabolism - other enzymes	1/41	53/4452	0.389365	0.77063
gga03320	PPAR signaling pathway	1/41	57/4452	0.411822	0.77063
gga03018	RNA degradation	1/41	65/4452	0.454344	0.77063
gga04115	p53 signaling pathway	1/41	65/4452	0.454344	0.77063
gga05132	Salmonella infection	1/41	69/4452	0.474465	0.77063
gga04912	GnRH signaling pathway	1/41	71/4452	0.484252	0.77063
gga04060	Cytokine-cytokine receptor interaction	2/41	176/4452	0.48667	0.77063
gga04914	Progesterone-mediated oocyte maturation	1/41	72/4452	0.489079	0.77063
gga04146	Peroxisome	1/41	78/4452	0.517127	0.77063
gga04350	TGF-beta signaling pathway	1/41	78/4452	0.517127	0.77063
gga00240	Pyrimidine metabolism	1/41	84/4452	0.54367	0.77063
gga04514	Cell adhesion molecules (CAMs)	1/41	88/4452	0.56057	0.77063
gga04114	Oocyte meiosis	1/41	89/4452	0.564698	0.77063
gga04270	Vascular smooth muscle contraction	1/41	92/4452	0.576858	0.77063
gga04142	Lysosome	1/41	102/4452	0.615044	0.77063
gga04261	Adrenergic signaling in cardiomyocytes	1/41	103/4452	0.618672	0.77063
gga04371	Apelin signaling pathway	1/41	103/4452	0.618672	0.77063
gga04621	NOD-like receptor signaling pathway	1/41	106/4452	0.629358	0.77063
gga04217	Necroptosis	1/41	109/4452	0.639752	0.77063
gga05164	Influenza A	1/41	115/4452	0.659693	0.77063
gga04080	Neuroactive ligand-receptor interaction	2/41	245/4452	0.668674	0.77063
gga04310	Wnt signaling pathway	1/41	118/4452	0.669256	0.77063
gga04218	Cellular senescence	1/41	127/4452	0.696397	0.77063
gga04150	mTOR signaling pathway	1/41	128/4452	0.699275	0.77063
gga05168	Herpes simplex infection	1/41	128/4452	0.699275	0.77063
gga04530	Tight junction	1/41	135/4452	0.71869	0.776185
gga00230	Purine metabolism	1/41	143/4452	0.739382	0.782875
gga04020	Calcium signaling pathway	1/41	153/4452	0.763169	0.792521
gga04810	Regulation of actin cytoskeleton	1/41	176/4452	0.810124	0.825409
gga04144	Endocytosis	1/41	214/4452	0.868546	0.868546

## Sheet: NTBC18 vs NDLC18
Table S7 KEGG pathway assignment for diferentially expressed genes between NTBC18 and NDLC18
KEGGID	Description	GeneRatio	BgRatio	pvalue	padj
gga04145	Phagosome	11/106	114/4455	6.83e-05	0.00580216
gga04060	Cytokine-cytokine receptor interaction	11/106	175/4455	0.00270493	0.114959
gga04216	Ferroptosis	4/106	36/4455	0.00993351	0.281449
gga04933	AGE-RAGE signaling pathway in diabetic complications	6/106	87/4455	0.0167473	0.327465
gga04512	ECM-receptor interaction	5/106	67/4455	0.0208436	0.327465
gga00062	Fatty acid elongation	3/106	27/4455	0.0253022	0.327465
gga01040	Biosynthesis of unsaturated fatty acids	3/106	29/4455	0.030549	0.327465
gga04080	Neuroactive ligand-receptor interaction	11/106	246/4455	0.0308202	0.327465
gga00260	Glycine, serine and threonine metabolism	3/106	37/4455	0.0567266	0.535751
gga04115	p53 signaling pathway	4/106	65/4455	0.0679087	0.577224
gga05168	Herpes simplex infection	6/106	127/4455	0.0807525	0.596311
gga01212	Fatty acid metabolism	3/106	44/4455	0.0859719	0.596311
gga04912	GnRH signaling pathway	4/106	72/4455	0.0912005	0.596311
gga04530	Tight junction	6/106	135/4455	0.10112	0.613945
gga04350	TGF-beta signaling pathway	4/106	78/4455	0.113819	0.633605
gga00790	Folate biosynthesis	2/106	26/4455	0.12611	0.633605
gga00760	Nicotinate and nicotinamide metabolism	2/106	27/4455	0.134175	0.633605
gga00982	Drug metabolism - cytochrome P450	2/106	27/4455	0.134175	0.633605
gga00590	Arachidonic acid metabolism	2/106	38/4455	0.2284	0.856795
gga04142	Lysosome	4/106	103/4455	0.229078	0.856795
gga04620	Toll-like receptor signaling pathway	3/106	70/4455	0.231873	0.856795
gga04540	Gap junction	3/106	72/4455	0.244628	0.856795
gga04621	NOD-like receptor signaling pathway	4/106	107/4455	0.249799	0.856795
gga00730	Thiamine metabolism	1/106	12/4455	0.251239	0.856795
gga00480	Glutathione metabolism	2/106	41/4455	0.255028	0.856795
gga04146	Peroxisome	3/106	78/4455	0.283491	0.856795
gga05164	Influenza A	4/106	116/4455	0.297732	0.856795
gga04310	Wnt signaling pathway	4/106	117/4455	0.30314	0.856795
gga00770	Pantothenate and CoA biosynthesis	1/106	15/4455	0.303573	0.856795
gga03460	Fanconi anemia pathway	2/106	48/4455	0.317194	0.856795
gga04916	Melanogenesis	3/106	85/4455	0.329448	0.856795
gga00040	Pentose and glucuronate interconversions	1/106	18/4455	0.352282	0.856795
gga00340	Histidine metabolism	1/106	18/4455	0.352282	0.856795
gga00561	Glycerolipid metabolism	2/106	53/4455	0.360947	0.856795
gga00983	Drug metabolism - other enzymes	2/106	53/4455	0.360947	0.856795
gga03430	Mismatch repair	1/106	19/4455	0.367756	0.856795
gga03320	PPAR signaling pathway	2/106	57/4455	0.395214	0.856795
gga04920	Adipocytokine signaling pathway	2/106	59/4455	0.412042	0.856795
gga01230	Biosynthesis of amino acids	2/106	63/4455	0.444994	0.856795
gga04371	Apelin signaling pathway	3/106	104/4455	0.452494	0.856795
gga04520	Adherens junction	2/106	64/4455	0.453075	0.856795
gga04672	Intestinal immune network for IgA production	1/106	25/4455	0.453202	0.856795
gga04217	Necroptosis	3/106	108/4455	0.477384	0.856795
gga04130	SNARE interactions in vesicular transport	1/106	27/4455	0.479059	0.856795
gga00350	Tyrosine metabolism	1/106	29/4455	0.503704	0.856795
gga05132	Salmonella infection	2/106	71/4455	0.507716	0.856795
gga04210	Apoptosis	3/106	114/4455	0.513726	0.856795
gga00051	Fructose and mannose metabolism	1/106	30/4455	0.51559	0.856795
gga00500	Starch and sucrose metabolism	1/106	30/4455	0.51559	0.856795
gga00980	Metabolism of xenobiotics by cytochrome P450	1/106	30/4455	0.51559	0.856795
gga00630	Glyoxylate and dicarboxylate metabolism	1/106	31/4455	0.527194	0.856795
gga00830	Retinol metabolism	1/106	31/4455	0.527194	0.856795
gga00052	Galactose metabolism	1/106	32/4455	0.538523	0.856795
gga04510	Focal adhesion	4/106	165/4455	0.557579	0.856795
gga00380	Tryptophan metabolism	1/106	35/4455	0.57092	0.856795
gga03440	Homologous recombination	1/106	36/4455	0.58121	0.856795
gga04150	mTOR signaling pathway	3/106	128/4455	0.593048	0.856795
gga00240	Pyrimidine metabolism	2/106	84/4455	0.59943	0.856795
gga00270	Cysteine and methionine metabolism	1/106	39/4455	0.610636	0.856795
gga00330	Arginine and proline metabolism	1/106	39/4455	0.610636	0.856795
gga04514	Cell adhesion molecules (CAMs)	2/106	90/4455	0.637277	0.856795
gga00280	Valine, leucine and isoleucine degradation	1/106	43/4455	0.646708	0.856795
gga04270	Vascular smooth muscle contraction	2/106	92/4455	0.649262	0.856795
gga00310	Lysine degradation	1/106	44/4455	0.655196	0.856795
gga00600	Sphingolipid metabolism	1/106	44/4455	0.655196	0.856795
gga00230	Purine metabolism	3/106	143/4455	0.668368	0.860777
gga04622	RIG-I-like receptor signaling pathway	1/106	47/4455	0.679467	0.86201
gga01200	Carbon metabolism	2/106	102/4455	0.704564	0.880705
gga04260	Cardiac muscle contraction	1/106	53/4455	0.723045	0.890707
gga04110	Cell cycle	2/106	109/4455	0.738858	0.897184
gga04218	Cellular senescence	2/106	129/4455	0.818787	0.974991
gga04914	Progesterone-mediated oocyte maturation	1/106	72/4455	0.825874	0.974991
gga00564	Glycerophospholipid metabolism	1/106	85/4455	0.873395	0.978398
gga04020	Calcium signaling pathway	2/106	154/4455	0.887772	0.978398
gga04114	Oocyte meiosis	1/106	90/4455	0.888029	0.978398
gga04144	Endocytosis	3/106	216/4455	0.895392	0.978398
gga03040	Spliceosome	1/106	104/4455	0.920675	0.978398
gga04261	Adrenergic signaling in cardiomyocytes	1/106	104/4455	0.920675	0.978398
gga04068	FoxO signaling pathway	1/106	112/4455	0.93489	0.978398
gga00190	Oxidative phosphorylation	1/106	113/4455	0.936479	0.978398
gga03010	Ribosome	1/106	116/4455	0.94102	0.978398
gga04120	Ubiquitin mediated proteolysis	1/106	118/4455	0.943867	0.978398
gga04141	Protein processing in endoplasmic reticulum	1/106	138/4455	0.965817	0.985519
gga04010	MAPK signaling pathway	2/106	225/4455	0.973924	0.985519
gga04810	Regulation of actin cytoskeleton	1/106	175/4455	0.986428	0.986428

## Sheet: HTBC8 vs HDLC8
Table S9 KEGG pathway assignment for unique diferentially expressed genes between HTBC8 and HDLC8 after comparison with normoxia
KEGGID	Description	GeneRatio	BgRatio	pvalue	padj
gga04512	ECM-receptor interaction	23/251	67/4435	4.35493e-13	4.48558e-11
gga04510	Focal adhesion	34/251	165/4435	1.39199e-11	7.16873e-10
gga04270	Vascular smooth muscle contraction	20/251	92/4435	1.13564e-07	3.89902e-06
gga04145	Phagosome	21/251	113/4435	8.98944e-07	2.31478e-05
gga04060	Cytokine-cytokine receptor interaction	25/251	175/4435	1.23816e-05	0.00025506
gga04933	AGE-RAGE signaling pathway in diabetic complications	15/251	85/4435	6.48669e-05	0.00111355
gga00590	Arachidonic acid metabolism	9/251	38/4435	0.000197482	0.00290581
gga00591	Linoleic acid metabolism	6/251	18/4435	0.000322681	0.00415451
gga00592	alpha-Linolenic acid metabolism	5/251	18/4435	0.00259959	0.0297508
gga00565	Ether lipid metabolism	7/251	36/4435	0.00346824	0.0357228
gga04010	MAPK signaling pathway	23/251	227/4435	0.00417889	0.0391296
gga00980	Metabolism of xenobiotics by cytochrome P450	6/251	30/4435	0.00581858	0.0483215
gga04540	Gap junction	10/251	71/4435	0.00609883	0.0483215
gga04020	Calcium signaling pathway	15/251	153/4435	0.0251791	0.180161
gga00480	Glutathione metabolism	6/251	41/4435	0.026237	0.180161
gga00140	Steroid hormone biosynthesis	5/251	32/4435	0.0320391	0.206252
gga04672	Intestinal immune network for IgA production	4/251	24/4435	0.0435177	0.263666
gga04080	Neuroactive ligand-receptor interaction	20/251	241/4435	0.0521301	0.2983
gga00010	Glycolysis / Gluconeogenesis	6/251	49/4435	0.0562305	0.304828
gga04514	Cell adhesion molecules (CAMs)	9/251	89/4435	0.0628405	0.309226
gga00982	Drug metabolism - cytochrome P450	4/251	27/4435	0.0630461	0.309226
gga04350	TGF-beta signaling pathway	8/251	78/4435	0.0720201	0.332022
gga04810	Regulation of actin cytoskeleton	15/251	177/4435	0.0741409	0.332022
gga00830	Retinol metabolism	4/251	31/4435	0.0950517	0.40793
gga00564	Glycerophospholipid metabolism	8/251	85/4435	0.106091	0.437096
gga04371	Apelin signaling pathway	9/251	103/4435	0.1269	0.502721
gga04216	Ferroptosis	4/251	36/4435	0.143645	0.547979
gga04520	Adherens junction	6/251	64/4435	0.151805	0.558426
gga04144	Endocytosis	16/251	216/4435	0.160593	0.570383
gga02010	ABC transporters	4/251	39/4435	0.176634	0.602923
gga04068	FoxO signaling pathway	9/251	112/4435	0.181462	0.602923
gga00760	Nicotinate and nicotinamide metabolism	3/251	27/4435	0.19419	0.62505
gga04912	GnRH signaling pathway	6/251	71/4435	0.211788	0.653189
gga04530	Tight junction	10/251	133/4435	0.218936	0.653189
gga00500	Starch and sucrose metabolism	3/251	29/4435	0.224136	0.653189
gga00220	Arginine biosynthesis	2/251	16/4435	0.228299	0.653189
gga04621	NOD-like receptor signaling pathway	8/251	105/4435	0.241976	0.673608
gga00620	Pyruvate metabolism	3/251	31/4435	0.254906	0.69093
gga00250	Alanine, aspartate and glutamate metabolism	3/251	32/4435	0.270512	0.714428
gga00230	Purine metabolism	10/251	143/4435	0.289544	0.745575
gga04620	Toll-like receptor signaling pathway	5/251	67/4435	0.328919	0.812306
gga04310	Wnt signaling pathway	8/251	116/4435	0.333847	0.812306
gga00240	Pyrimidine metabolism	6/251	84/4435	0.339118	0.812306
gga05132	Salmonella infection	5/251	69/4435	0.351777	0.823479
gga00030	Pentose phosphate pathway	2/251	25/4435	0.417788	0.95627
gga04920	Adipocytokine signaling pathway	4/251	59/4435	0.430864	0.959073
gga00640	Propanoate metabolism	2/251	26/4435	0.437635	0.959073
gga04210	Apoptosis	7/251	114/4435	0.468785	0.960613
gga00603	Glycosphingolipid biosynthesis - globo and isoglobo series	1/251	11/4435	0.473553	0.960613
gga00350	Tyrosine metabolism	2/251	29/4435	0.494864	0.960613
gga00051	Fructose and mannose metabolism	2/251	30/4435	0.513109	0.960613
gga00630	Glyoxylate and dicarboxylate metabolism	2/251	30/4435	0.513109	0.960613
gga04142	Lysosome	6/251	102/4435	0.522334	0.960613
gga04370	VEGF signaling pathway	3/251	49/4435	0.530528	0.960613
gga04916	Melanogenesis	5/251	85/4435	0.531334	0.960613
gga00120	Primary bile acid biosynthesis	1/251	13/4435	0.531601	0.960613
gga00360	Phenylalanine metabolism	1/251	13/4435	0.531601	0.960613
gga00910	Nitrogen metabolism	1/251	14/4435	0.558188	0.984149
gga04623	Cytosolic DNA-sensing pathway	2/251	33/4435	0.565183	0.984149
gga00770	Pantothenate and CoA biosynthesis	1/251	15/4435	0.583272	0.984149
gga00532	Glycosaminoglycan biosynthesis - chondroitin sulfate / dermatan sulfate	1/251	16/4435	0.606937	0.984149
gga00260	Glycine, serine and threonine metabolism	2/251	36/4435	0.613148	0.984149
gga05164	Influenza A	6/251	114/4435	0.632906	0.984149
gga03320	PPAR signaling pathway	3/251	57/4435	0.634475	0.984149
gga00040	Pentose and glucuronate interconversions	1/251	18/4435	0.650326	0.984149
gga00340	Histidine metabolism	1/251	18/4435	0.650326	0.984149
gga00601	Glycosphingolipid biosynthesis - lacto and neolacto series	1/251	18/4435	0.650326	0.984149
gga00330	Arginine and proline metabolism	2/251	39/4435	0.656978	0.984149
gga04744	Phototransduction	1/251	19/4435	0.670196	0.984149
gga00860	Porphyrin and chlorophyll metabolism	1/251	20/4435	0.688942	0.984149
gga01230	Biosynthesis of amino acids	3/251	62/4435	0.690816	0.984149
gga00520	Amino sugar and nucleotide sugar metabolism	2/251	42/4435	0.69676	0.984149
gga03020	RNA polymerase	1/251	21/4435	0.706626	0.984149
gga04115	p53 signaling pathway	3/251	65/4435	0.721369	0.984149
gga04218	Cellular senescence	6/251	127/4435	0.734119	0.984149
gga05168	Herpes simplex infection	6/251	129/4435	0.747794	0.984149
gga00410	beta-Alanine metabolism	1/251	24/4435	0.753892	0.984149
gga00512	Mucin type O-glycan biosynthesis	1/251	24/4435	0.753892	0.984149
gga04217	Necroptosis	5/251	110/4435	0.75543	0.984149
gga04622	RIG-I-like receptor signaling pathway	2/251	48/4435	0.764897	0.984149
gga00020	Citrate cycle (TCA cycle)	1/251	26/4435	0.781107	0.984149
gga04914	Progesterone-mediated oocyte maturation	3/251	72/4435	0.783497	0.984149
gga00561	Glycerolipid metabolism	2/251	53/4435	0.811159	0.994289
gga00983	Drug metabolism - other enzymes	2/251	53/4435	0.811159	0.994289
gga04625	C-type lectin receptor signaling pathway	3/251	77/4435	0.82053	0.994289
gga01200	Carbon metabolism	4/251	101/4435	0.832794	0.997416
gga00052	Galactose metabolism	1/251	32/4435	0.846039	0.998654
gga04150	mTOR signaling pathway	5/251	128/4435	0.859608	0.998654
gga00380	Tryptophan metabolism	1/251	34/4435	0.863094	0.998654
gga04114	Oocyte meiosis	3/251	89/4435	0.888051	0.998654
gga04340	Hedgehog signaling pathway	1/251	40/4435	0.90377	0.998654
gga00310	Lysine degradation	1/251	44/4435	0.923946	0.998654
gga00600	Sphingolipid metabolism	1/251	44/4435	0.923946	0.998654
gga04261	Adrenergic signaling in cardiomyocytes	3/251	103/4435	0.937528	0.998654
gga04260	Cardiac muscle contraction	1/251	52/4435	0.952527	0.998654
gga03018	RNA degradation	1/251	65/4435	0.977969	0.998654
gga04012	ErbB signaling pathway	1/251	72/4435	0.985443	0.998654
gga04910	Insulin signaling pathway	2/251	108/4435	0.986924	0.998654
gga04141	Protein processing in endoplasmic reticulum	3/251	138/4435	0.987054	0.998654
gga04070	Phosphatidylinositol signaling system	1/251	87/4435	0.994023	0.998654
gga04110	Cell cycle	1/251	109/4435	0.99839	0.998654
gga00190	Oxidative phosphorylation	1/251	112/4435	0.998654	0.998654
gga04140	Autophagy - animal	1/251	112/4435	0.998654	0.998654

## Sheet: HTBC12 vs HDLC12
Table S7 KEGG pathway assignment for unique diferentially expressed genes between HTBC12 and HDLC12 after comparison with normoxia
KEGGID	Description	GeneRatio	BgRatio	pvalue	padj
gga04060	Cytokine-cytokine receptor interaction	8/38	175/4435	8.87281e-05	0.00372658
gga04216	Ferroptosis	3/38	36/4435	0.00341013	0.0716126
gga04145	Phagosome	4/38	113/4435	0.0151388	0.211943
gga00982	Drug metabolism - cytochrome P450	2/38	27/4435	0.0219297	0.224656
gga00980	Metabolism of xenobiotics by cytochrome P450	2/38	30/4435	0.0267447	0.224656
gga04933	AGE-RAGE signaling pathway in diabetic complications	3/38	85/4435	0.0354022	0.247816
gga04080	Neuroactive ligand-receptor interaction	5/38	241/4435	0.0527203	0.316322
gga05168	Herpes simplex infection	3/38	129/4435	0.0971451	0.411133
gga00360	Phenylalanine metabolism	1/38	13/4435	0.105973	0.411133
gga04512	ECM-receptor interaction	2/38	67/4435	0.111758	0.411133
gga00910	Nitrogen metabolism	1/38	14/4435	0.113655	0.411133
gga00770	Pantothenate and CoA biosynthesis	1/38	15/4435	0.121274	0.411133
gga00601	Glycosphingolipid biosynthesis - lacto and neolacto series	1/38	18/4435	0.143749	0.411133
gga00860	Porphyrin and chlorophyll metabolism	1/38	20/4435	0.15842	0.411133
gga00240	Pyrimidine metabolism	2/38	84/4435	0.161276	0.411133
gga03020	RNA polymerase	1/38	21/4435	0.165663	0.411133
gga04510	Focal adhesion	3/38	165/4435	0.166411	0.411133
gga00410	beta-Alanine metabolism	1/38	24/4435	0.187031	0.413438
gga04672	Intestinal immune network for IgA production	1/38	24/4435	0.187031	0.413438
gga04261	Adrenergic signaling in cardiomyocytes	2/38	103/4435	0.220378	0.442933
gga00350	Tyrosine metabolism	1/38	29/4435	0.221466	0.442933
gga00140	Steroid hormone biosynthesis	1/38	32/4435	0.241441	0.44534
gga04623	Cytosolic DNA-sensing pathway	1/38	33/4435	0.247988	0.44534
gga00380	Tryptophan metabolism	1/38	34/4435	0.25448	0.44534
gga00590	Arachidonic acid metabolism	1/38	38/4435	0.279905	0.470241
gga00480	Glutathione metabolism	1/38	41/4435	0.298418	0.48206
gga04260	Cardiac muscle contraction	1/38	52/4435	0.362417	0.551917
gga00983	Drug metabolism - other enzymes	1/38	53/4435	0.367945	0.551917
gga04920	Adipocytokine signaling pathway	1/38	59/4435	0.400144	0.579519
gga04115	p53 signaling pathway	1/38	65/4435	0.430745	0.603043
gga04914	Progesterone-mediated oocyte maturation	1/38	72/4435	0.464527	0.629359
gga04114	Oocyte meiosis	1/38	89/4435	0.538646	0.699093
gga04010	MAPK signaling pathway	2/38	227/4435	0.586902	0.699093
gga04371	Apelin signaling pathway	1/38	103/4435	0.592097	0.699093
gga03040	Spliceosome	1/38	104/4435	0.595675	0.699093
gga04621	NOD-like receptor signaling pathway	1/38	105/4435	0.599222	0.699093
gga04068	FoxO signaling pathway	1/38	112/4435	0.62322	0.707439
gga04120	Ubiquitin mediated proteolysis	1/38	118/4435	0.642672	0.710321
gga04150	mTOR signaling pathway	1/38	128/4435	0.672938	0.724703
gga00230	Purine metabolism	1/38	143/4435	0.713711	0.749397
gga04020	Calcium signaling pathway	1/38	153/4435	0.738096	0.756099
gga04810	Regulation of actin cytoskeleton	1/38	177/4435	0.788661	0.788661

## Sheet: HTBC18 vs HDLC18
Table S7 KEGG pathway assignment for unique diferentially expressed genes between HTBC18 and HDLC18 after comparison with normoxia
KEGGID	Description	GeneRatio	BgRatio	pvalue	padj
gga00350	Tyrosine metabolism	2019-02-27	29/4435	0.0130973	0.293591
gga00980	Metabolism of xenobiotics by cytochrome P450	2019-02-27	30/4435	0.0139805	0.293591
gga05164	Influenza A	2019-03-27	114/4435	0.0308972	0.369005
gga04080	Neuroactive ligand-receptor interaction	2019-04-27	241/4435	0.0557928	0.369005
gga04620	Toll-like receptor signaling pathway	2019-02-27	67/4435	0.061942	0.369005
gga04146	Peroxisome	2019-02-27	77/4435	0.0790102	0.369005
gga04060	Cytokine-cytokine receptor interaction	2019-03-27	175/4435	0.0883934	0.369005
gga00511	Other glycan degradation	2019-01-27	16/4435	0.093234	0.369005
gga04933	AGE-RAGE signaling pathway in diabetic complications	2019-02-27	85/4435	0.0936114	0.369005
gga00040	Pentose and glucuronate interconversions	2019-01-27	18/4435	0.104282	0.369005
gga00340	Histidine metabolism	2019-01-27	18/4435	0.104282	0.369005
gga00410	beta-Alanine metabolism	2019-01-27	24/4435	0.136654	0.369005
gga04672	Intestinal immune network for IgA production	2019-01-27	24/4435	0.136654	0.369005
gga00790	Folate biosynthesis	2019-01-27	26/4435	0.147192	0.369005
gga04145	Phagosome	2019-02-27	113/4435	0.149833	0.369005
gga00760	Nicotinate and nicotinamide metabolism	2019-01-27	27/4435	0.152414	0.369005
gga00982	Drug metabolism - cytochrome P450	2019-01-27	27/4435	0.152414	0.369005
gga00071	Fatty acid degradation	2019-01-27	31/4435	0.172998	0.369005
gga00830	Retinol metabolism	2019-01-27	31/4435	0.172998	0.369005
gga04623	Cytosolic DNA-sensing pathway	2019-01-27	33/4435	0.183108	0.369005
gga05168	Herpes simplex infection	2019-02-27	129/4435	0.184502	0.369005
gga00260	Glycine, serine and threonine metabolism	2019-01-27	36/4435	0.198051	0.378098
gga00330	Arginine and proline metabolism	2019-01-27	39/4435	0.21273	0.388464
gga00310	Lysine degradation	2019-01-27	44/4435	0.236623	0.397526
gga00600	Sphingolipid metabolism	2019-01-27	44/4435	0.236623	0.397526
gga03460	Fanconi anemia pathway	2019-01-27	48/4435	0.255233	0.404159
gga00010	Glycolysis / Gluconeogenesis	2019-01-27	49/4435	0.259816	0.404159
gga04920	Adipocytokine signaling pathway	2019-01-27	59/4435	0.304184	0.456276
gga01230	Biosynthesis of amino acids	2019-01-27	62/4435	0.316987	0.459085
gga05132	Salmonella infection	2019-01-27	69/4435	0.345985	0.479681
gga04540	Gap junction	2019-01-27	71/4435	0.35405	0.479681
gga04625	C-type lectin receptor signaling pathway	2019-01-27	77/4435	0.377675	0.485584
gga04350	TGF-beta signaling pathway	2019-01-27	78/4435	0.38153	0.485584
gga04916	Melanogenesis	2019-01-27	85/4435	0.407883	0.503855
gga04261	Adrenergic signaling in cardiomyocytes	2019-01-27	103/4435	0.470776	0.54186
gga04371	Apelin signaling pathway	2019-01-27	103/4435	0.470776	0.54186
gga04621	NOD-like receptor signaling pathway	2019-01-27	105/4435	0.477353	0.54186
gga04068	FoxO signaling pathway	2019-01-27	112/4435	0.499759	0.552365
gga04218	Cellular senescence	2019-01-27	127/4435	0.544699	0.586599
gga04510	Focal adhesion	2019-01-27	165/4435	0.641828	0.67392
gga04144	Endocytosis	2019-01-27	216/4435	0.74132	0.758979
gga04010	MAPK signaling pathway	2019-01-27	227/4435	0.758979	0.758979
