# Supplementary material for: Varied hypoxia adaptation patterns of embryonic brain at different development stages between Tibetan and Dwarf laying chickens
Source: BMC Genomics. 2023 Jun 21;24:342. doi: 10.1186/s12864-023-09457-4 (PMC10286358; doi:10.1186/s12864-023-09457-4)
Supplement: Supplementary file 10 — Supplementary Material 10: Table S10. KEGG assignment for diferentially expressed gene between between normoxia and hypoxia in TBCs and DLCs respectively [file 12864_2023_9457_MOESM10_ESM.xlsx]

## Sheet: HTBC8 VS NTBC8
Table S8 KEGG pathway assignment for diferentially expressed gene between HTBC8 and NTBC8
KEGGID	Description	GeneRatio	BgRatio	pvalue	padj
gga04145	Phagosome	2019-02-09	114/4423	0.0210611	0.16223
gga03430	Mismatch repair	2019-01-09	19/4423	0.0380377	0.16223
gga03410	Base excision repair	2019-01-09	25/4423	0.0497794	0.16223
gga04130	SNARE interactions in vesicular transport	2019-01-09	27/4423	0.0536649	0.16223
gga03030	DNA replication	2019-01-09	28/4423	0.0556023	0.16223
gga03420	Nucleotide excision repair	2019-01-09	36/4423	0.0709754	0.16223
gga03440	Homologous recombination	2019-01-09	36/4423	0.0709754	0.16223
gga00561	Glycerolipid metabolism	2019-01-09	53/4423	0.102907	0.182945
gga00983	Drug metabolism - other enzymes	2019-01-09	53/4423	0.102907	0.182945
gga00240	Pyrimidine metabolism	2019-01-09	84/4423	0.158632	0.233276
gga00564	Glycerophospholipid metabolism	2019-01-09	85/4423	0.160377	0.233276
gga04621	NOD-like receptor signaling pathway	2019-01-09	107/4423	0.197966	0.249814
gga04217	Necroptosis	2019-01-09	110/4423	0.202974	0.249814
gga00230	Purine metabolism	2019-01-09	143/4423	0.256256	0.286599
gga04020	Calcium signaling pathway	2019-01-09	151/4423	0.268686	0.286599
gga04060	Cytokine-cytokine receptor interaction	2019-01-09	171/4423	0.298957	0.298957

## Sheet: HTBC12 VS NTBC12
Table S8 KEGG pathway assignment for diferentially expressed gene between HTBC12 and NTBC12
KEGGID	Description	GeneRatio	BgRatio	pvalue	padj
gga03320	PPAR signaling pathway	2019-02-10	57/4438	0.00682732	0.116064
gga04060	Cytokine-cytokine receptor interaction	2019-02-10	174/4438	0.0559203	0.160529
gga00020	Citrate cycle (TCA cycle)	2019-01-10	26/4438	0.0571208	0.160529
gga00982	Drug metabolism - cytochrome P450	2019-01-10	27/4438	0.0592578	0.160529
gga04130	SNARE interactions in vesicular transport	2019-01-10	27/4438	0.0592578	0.160529
gga00980	Metabolism of xenobiotics by cytochrome P450	2019-01-10	30/4438	0.065643	0.160529
gga00620	Pyruvate metabolism	2019-01-10	31/4438	0.0677626	0.160529
gga04216	Ferroptosis	2019-01-10	36/4438	0.0782963	0.160529
gga00480	Glutathione metabolism	2019-01-10	41/4438	0.0887227	0.160529
gga00310	Lysine degradation	2019-01-10	44/4438	0.0949275	0.160529
gga00010	Glycolysis / Gluconeogenesis	2019-01-10	49/4438	0.105184	0.160529
gga00983	Drug metabolism - other enzymes	2019-01-10	53/4438	0.113314	0.160529
gga04920	Adipocytokine signaling pathway	2019-01-10	59/4438	0.125385	0.163965
gga04270	Vascular smooth muscle contraction	2019-01-10	89/4438	0.183548	0.222879
gga04910	Insulin signaling pathway	2019-01-10	107/4438	0.216751	0.239865
gga04068	FoxO signaling pathway	2019-01-10	112/4438	0.225756	0.239865
gga04144	Endocytosis	2019-01-10	216/4438	0.393147	0.393147

## Sheet: HTBC18 VS NTBC18
Table S8 KEGG pathway assignment for diferentially expressed gene between HTBC18 and NTBC18
KEGGID	Description	GeneRatio	BgRatio	pvalue	padj
gga04621	NOD-like receptor signaling pathway	2019-02-14	105/4439	0.0419111	0.262788
gga05164	Influenza A	2019-02-14	114/4439	0.0486505	0.262788
gga04672	Intestinal immune network for IgA production	2019-01-14	24/4439	0.0731928	0.262788
gga00790	Folate biosynthesis	2019-01-14	25/4439	0.0761317	0.262788
gga04130	SNARE interactions in vesicular transport	2019-01-14	26/4439	0.079062	0.262788
gga00350	Tyrosine metabolism	2019-01-14	29/4439	0.0878011	0.262788
gga00380	Tryptophan metabolism	2019-01-14	34/4439	0.102195	0.262788
gga01212	Fatty acid metabolism	2019-01-14	44/4439	0.130353	0.277278
gga04622	RIG-I-like receptor signaling pathway	2019-01-14	47/4439	0.138639	0.277278
gga01230	Biosynthesis of amino acids	2019-01-14	61/4439	0.176347	0.317425
gga04146	Peroxisome	2019-01-14	77/4439	0.217562	0.356011
gga04514	Cell adhesion molecules (CAMs)	2019-01-14	90/4439	0.249631	0.374446
gga04145	Phagosome	2019-01-14	113/4439	0.303396	0.420086
gga05168	Herpes simplex infection	2019-01-14	128/4439	0.336508	0.424278
gga04530	Tight junction	2019-01-14	136/4439	0.353565	0.424278
gga04060	Cytokine-cytokine receptor interaction	2019-01-14	176/4439	0.432907	0.48702
gga04010	MAPK signaling pathway	2019-01-14	227/4439	0.520968	0.547377
gga04080	Neuroactive ligand-receptor interaction	2019-01-14	244/4439	0.547377	0.547377

## Sheet: HDLC8 VS NDLC8
Table S8 KEGG pathway assignment for diferentially expressed gene between HDLC8 and NDLC8
KEGGID	Description	GeneRatio	BgRatio	pvalue	padj
gga04512	ECM-receptor interaction	24/268	65/4424	9.21559e-14	9.67637e-12
gga04060	Cytokine-cytokine receptor interaction	37/268	170/4424	2.24804e-12	1.18022e-10
gga04510	Focal adhesion	34/268	164/4424	8.02805e-11	2.80982e-09
gga04145	Phagosome	22/268	114/4424	8.02566e-07	2.10674e-05
gga04270	Vascular smooth muscle contraction	17/268	92/4424	2.72487e-05	0.000572222
gga00590	Arachidonic acid metabolism	10/268	39/4424	7.45425e-05	0.00130449
gga04933	AGE-RAGE signaling pathway in diabetic complications	14/268	85/4424	0.000493048	0.00739571
gga00980	Metabolism of xenobiotics by cytochrome P450	7/268	30/4424	0.00168586	0.0221269
gga00830	Retinol metabolism	7/268	31/4424	0.00206697	0.0241147
gga04514	Cell adhesion molecules (CAMs)	13/268	89/4424	0.00243434	0.0255606
gga04010	MAPK signaling pathway	24/268	229/4424	0.0053414	0.0509861
gga02010	ABC transporters	7/268	39/4424	0.00798229	0.0678028
gga00010	Glycolysis / Gluconeogenesis	8/268	49/4424	0.00839463	0.0678028
gga00480	Glutathione metabolism	7/268	41/4424	0.0105228	0.0789208
gga04672	Intestinal immune network for IgA production	5/268	25/4424	0.0153401	0.10738
gga00982	Drug metabolism - cytochrome P450	5/268	27/4424	0.0211205	0.137081
gga00565	Ether lipid metabolism	6/268	37/4424	0.0221941	0.137081
gga00591	Linoleic acid metabolism	4/268	19/4424	0.0247814	0.144558
gga04540	Gap junction	9/268	72/4424	0.0284533	0.157242
gga04520	Adherens junction	8/268	64/4424	0.0377882	0.189803
gga04810	Regulation of actin cytoskeleton	17/268	177/4424	0.0379607	0.189803
gga00910	Nitrogen metabolism	3/268	13/4424	0.0399746	0.190788
gga04350	TGF-beta signaling pathway	9/268	78/4424	0.0445795	0.20253
gga00140	Steroid hormone biosynthesis	5/268	33/4424	0.0462926	0.20253
gga04216	Ferroptosis	5/268	36/4424	0.0635717	0.267001
gga04371	Apelin signaling pathway	10/268	102/4424	0.0877152	0.354235
gga00592	alpha-Linolenic acid metabolism	3/268	19/4424	0.103927	0.404161
gga03320	PPAR signaling pathway	6/268	56/4424	0.120749	0.452807
gga04912	GnRH signaling pathway	7/268	71/4424	0.136219	0.493206
gga04920	Adipocytokine signaling pathway	6/268	59/4424	0.144789	0.506761
gga04020	Calcium signaling pathway	12/268	151/4424	0.202227	0.669096
gga00983	Drug metabolism - other enzymes	5/268	53/4424	0.215817	0.669096
gga00760	Nicotinate and nicotinamide metabolism	3/268	27/4424	0.222422	0.669096
gga04620	Toll-like receptor signaling pathway	6/268	68/4424	0.228044	0.669096
gga04144	Endocytosis	16/268	215/4424	0.228339	0.669096
gga00770	Pantothenate and CoA biosynthesis	2/268	15/4424	0.229404	0.669096
gga05164	Influenza A	9/268	114/4424	0.252235	0.67044
gga00220	Arginine biosynthesis	2/268	16/4424	0.252388	0.67044
gga00564	Glycerophospholipid metabolism	7/268	85/4424	0.254463	0.67044
gga00350	Tyrosine metabolism	3/268	29/4424	0.255406	0.67044
gga00630	Glyoxylate and dicarboxylate metabolism	3/268	30/4424	0.272151	0.689682
gga04080	Neuroactive ligand-receptor interaction	17/268	239/4424	0.278138	0.689682
gga00071	Fatty acid degradation	3/268	31/4424	0.289009	0.689682
gga00620	Pyruvate metabolism	3/268	31/4424	0.289009	0.689682
gga04310	Wnt signaling pathway	8/268	117/4424	0.414767	0.941287
gga00410	beta-Alanine metabolism	2/268	24/4424	0.431801	0.941287
gga04530	Tight junction	9/268	136/4424	0.442135	0.941287
gga00030	Pentose phosphate pathway	2/268	25/4424	0.452792	0.941287
gga04621	NOD-like receptor signaling pathway	7/268	105/4424	0.4538	0.941287
gga00640	Propanoate metabolism	2/268	26/4424	0.473336	0.941287
gga00061	Fatty acid biosynthesis	1/268	11/4424	0.497523	0.941287
gga00603	Glycosphingolipid biosynthesis - globo and isoglobo series	1/268	11/4424	0.497523	0.941287
gga00230	Purine metabolism	9/268	143/4424	0.503363	0.941287
gga05168	Herpes simplex infection	8/268	128/4424	0.517112	0.941287
gga01230	Biosynthesis of amino acids	4/268	62/4424	0.523376	0.941287
gga00450	Selenocompound metabolism	1/268	12/4424	0.528039	0.941287
gga00604	Glycosphingolipid biosynthesis - ganglio series	1/268	12/4424	0.528039	0.941287
gga00730	Thiamine metabolism	1/268	12/4424	0.528039	0.941287
gga00051	Fructose and mannose metabolism	2/268	30/4424	0.550639	0.941287
gga04210	Apoptosis	7/268	115/4424	0.551676	0.941287
gga00120	Primary bile acid biosynthesis	1/268	13/4424	0.556707	0.941287
gga00360	Phenylalanine metabolism	1/268	13/4424	0.556707	0.941287
gga00240	Pyrimidine metabolism	5/268	84/4424	0.582547	0.941287
gga04916	Melanogenesis	5/268	84/4424	0.582547	0.941287
gga00250	Alanine, aspartate and glutamate metabolism	2/268	32/4424	0.586198	0.941287
gga04370	VEGF signaling pathway	3/268	50/4424	0.591666	0.941287
gga05132	Salmonella infection	4/268	70/4424	0.620939	0.973113
gga00260	Glycine, serine and threonine metabolism	2/268	36/4424	0.650968	0.98355
gga00531	Glycosaminoglycan degradation	1/268	17/4424	0.655044	0.98355
gga04217	Necroptosis	6/268	109/4424	0.6557	0.98355
gga00040	Pentose and glucuronate interconversions	1/268	18/4424	0.676021	0.984841
gga00340	Histidine metabolism	1/268	18/4424	0.676021	0.984841
gga04068	FoxO signaling pathway	6/268	113/4424	0.689972	0.984841
gga00330	Arginine and proline metabolism	2/268	39/4424	0.694078	0.984841
gga00860	Porphyrin and chlorophyll metabolism	1/268	20/4424	0.71424	0.999168
gga01200	Carbon metabolism	5/268	101/4424	0.742099	0.999168
gga04115	p53 signaling pathway	3/268	65/4424	0.763851	0.999168
gga00020	Citrate cycle (TCA cycle)	1/268	26/4424	0.803978	0.999168
gga00062	Fatty acid elongation	1/268	27/4424	0.815923	0.999168
gga00500	Starch and sucrose metabolism	1/268	29/4424	0.837681	0.999168
gga01040	Biosynthesis of unsaturated fatty acids	1/268	29/4424	0.837681	0.999168
gga00561	Glycerolipid metabolism	2/268	53/4424	0.840691	0.999168
gga04623	Cytosolic DNA-sensing pathway	1/268	31/4424	0.856875	0.999168
gga04142	Lysosome	4/268	102/4424	0.874982	0.999168
gga00380	Tryptophan metabolism	1/268	35/4424	0.888743	0.999168
gga04218	Cellular senescence	5/268	127/4424	0.892434	0.999168
gga04150	mTOR signaling pathway	5/268	128/4424	0.896282	0.999168
gga04114	Oocyte meiosis	3/268	88/4424	0.909806	0.999168
gga04340	Hedgehog signaling pathway	1/268	40/4424	0.91882	0.999168
gga00520	Amino sugar and nucleotide sugar metabolism	1/268	43/4424	0.932819	0.999168
gga00310	Lysine degradation	1/268	44/4424	0.936929	0.999168
gga00600	Sphingolipid metabolism	1/268	44/4424	0.936929	0.999168
gga01212	Fatty acid metabolism	1/268	44/4424	0.936929	0.999168
gga04914	Progesterone-mediated oocyte maturation	2/268	72/4424	0.938728	0.999168
gga04622	RIG-I-like receptor signaling pathway	1/268	47/4424	0.947815	0.999168
gga04625	C-type lectin receptor signaling pathway	2/268	76/4424	0.950269	0.999168
gga04261	Adrenergic signaling in cardiomyocytes	3/268	102/4424	0.952363	0.999168
gga04260	Cardiac muscle contraction	1/268	52/4424	0.961957	0.999168
gga04012	ErbB signaling pathway	1/268	72/4424	0.989295	0.999168
gga04910	Insulin signaling pathway	2/268	108/4424	0.991234	0.999168
gga04146	Peroxisome	1/268	77/4424	0.992211	0.999168
gga04070	Phosphatidylinositol signaling system	1/268	86/4424	0.995609	0.999168
gga04141	Protein processing in endoplasmic reticulum	2/268	138/4424	0.998407	0.999168
gga04110	Cell cycle	1/268	109/4424	0.998991	0.999168
gga04140	Autophagy - animal	1/268	112/4424	0.999168	0.999168

## Sheet: HDLC12 VS NDLC12
Table S8 KEGG pathway assignment for diferentially expressed gene between HDLC12 and NDLC12
KEGGID	Description	GeneRatio	BgRatio	pvalue	padj
gga00350	Tyrosine metabolism	2019-01-09	30/4454	0.0590635	0.217555
gga00830	Retinol metabolism	2019-01-09	31/4454	0.0609777	0.217555
gga04080	Neuroactive ligand-receptor interaction	2019-02-09	245/4454	0.0840156	0.217555
gga00983	Drug metabolism - other enzymes	2019-01-09	53/4454	0.102224	0.217555
gga00564	Glycerophospholipid metabolism	2019-01-09	84/4454	0.15761	0.217555
gga04933	AGE-RAGE signaling pathway in diabetic complications	2019-01-09	85/4454	0.159344	0.217555
gga04371	Apelin signaling pathway	2019-01-09	104/4454	0.19171	0.217555
gga04621	NOD-like receptor signaling pathway	2019-01-09	105/4454	0.193382	0.217555
gga04020	Calcium signaling pathway	2019-01-09	153/4454	0.270126	0.270126

## Sheet: HDLC18 VS NDLC18
Table S10 KEGG pathway assignment for diferentially expressed gene between HDLC18 and NDLC18
KEGGID	Description	GeneRatio	BgRatio	pvalue	padj
gga00982	Drug metabolism - cytochrome P450	2019-02-21	27/4449	0.00693794	0.123685
gga00980	Metabolism of xenobiotics by cytochrome P450	2019-02-21	29/4449	0.00797966	0.123685
gga00480	Glutathione metabolism	2019-02-21	41/4449	0.0155776	0.160969
gga00983	Drug metabolism - other enzymes	2019-02-21	53/4449	0.0253048	0.196112
gga04933	AGE-RAGE signaling pathway in diabetic complications	2019-02-21	87/4449	0.0624311	0.327745
gga00910	Nitrogen metabolism	2019-01-21	14/4449	0.0641835	0.327745
gga03430	Mismatch repair	2019-01-21	19/4449	0.0861403	0.327745
gga04145	Phagosome	2019-02-21	114/4449	0.0996801	0.327745
gga03410	Base excision repair	2019-01-21	25/4449	0.111841	0.327745
gga03030	DNA replication	2019-01-21	28/4449	0.124432	0.327745
gga00830	Retinol metabolism	2019-01-21	30/4449	0.132731	0.327745
gga03420	Nucleotide excision repair	2019-01-21	36/4449	0.157181	0.327745
gga03440	Homologous recombination	2019-01-21	36/4449	0.157181	0.327745
gga00260	Glycine, serine and threonine metabolism	2019-01-21	37/4449	0.161192	0.327745
gga00330	Arginine and proline metabolism	2019-01-21	39/4449	0.169159	0.327745
gga02010	ABC transporters	2019-01-21	39/4449	0.169159	0.327745
gga04060	Cytokine-cytokine receptor interaction	2019-02-21	176/4449	0.200809	0.351552
gga04622	RIG-I-like receptor signaling pathway	2019-01-21	48/4449	0.204127	0.351552
gga04920	Adipocytokine signaling pathway	2019-01-21	59/4449	0.244963	0.399677
gga04520	Adherens junction	2019-01-21	64/4449	0.262858	0.407431
gga04912	GnRH signaling pathway	2019-01-21	72/4449	0.290653	0.417766
gga04146	Peroxisome	2019-01-21	78/4449	0.310841	0.417766
gga04080	Neuroactive ligand-receptor interaction	2019-02-21	244/4449	0.321438	0.417766
gga00240	Pyrimidine metabolism	2019-01-21	84/4449	0.330481	0.417766
gga04916	Melanogenesis	2019-01-21	86/4449	0.336908	0.417766
gga04371	Apelin signaling pathway	2019-01-21	104/4449	0.392169	0.467586
gga05168	Herpes simplex infection	2019-01-21	129/4449	0.461688	0.514052
gga04218	Cellular senescence	2019-01-21	130/4449	0.464305	0.514052
gga00230	Purine metabolism	2019-01-21	143/4449	0.49724	0.531532
gga04020	Calcium signaling pathway	2019-01-21	153/4449	0.521252	0.538627
gga04010	MAPK signaling pathway	2019-01-21	228/4449	0.669554	0.669554
