# Supplementary material for: Varied hypoxia adaptation patterns of embryonic brain at different development stages between Tibetan and Dwarf laying chickens
Source: BMC Genomics. 2023 Jun 21;24:342. doi: 10.1186/s12864-023-09457-4 (PMC10286358; doi:10.1186/s12864-023-09457-4)
Supplement: Supplementary file 11 — Supplementary Material 11: Table S11. KEGG assignment for diferentially expressed gene in different incubation stages in TBCs [file 12864_2023_9457_MOESM11_ESM.xlsx]

## Sheet: NTBC12 VSNTBC8
Table S9 KEGG pathway assignment for diferentially expressed gene between NTBC12 and NTBC8
KEGGID	Description	GeneRatio	BgRatio	pvalue	padj
gga04080	Neuroactive ligand-receptor interaction	83/587	245/4447	7.44082e-18	1.01939e-15
gga04020	Calcium signaling pathway	46/587	153/4447	2.13363e-08	1.46154e-06
gga04512	ECM-receptor interaction	26/587	66/4447	7.53838e-08	3.44253e-06
gga04510	Focal adhesion	46/587	165/4447	2.66025e-07	9.11134e-06
gga00982	Drug metabolism - cytochrome P450	14/587	27/4447	1.61267e-06	4.41872e-05
gga00980	Metabolism of xenobiotics by cytochrome P450	13/587	30/4447	4.51004e-05	0.00102979
gga04540	Gap junction	22/587	72/4447	8.60399e-05	0.00168392
gga04010	MAPK signaling pathway	50/587	228/4447	0.000129339	0.00221493
gga04270	Vascular smooth muscle contraction	25/587	93/4447	0.000284738	0.00433435
gga00480	Glutathione metabolism	14/587	41/4447	0.000477443	0.00636826
gga04060	Cytokine-cytokine receptor interaction	39/587	175/4447	0.00051132	0.00636826
gga04933	AGE-RAGE signaling pathway in diabetic complications	22/587	88/4447	0.00185102	0.0211325
gga04916	Melanogenesis	21/587	85/4447	0.00272351	0.0287016
gga04514	Cell adhesion molecules (CAMs)	21/587	90/4447	0.00561586	0.0518349
gga00340	Histidine metabolism	7/587	18/4447	0.00574785	0.0518349
gga00910	Nitrogen metabolism	6/587	14/4447	0.00605371	0.0518349
gga00220	Arginine biosynthesis	6/587	16/4447	0.0127992	0.103146
gga04371	Apelin signaling pathway	22/587	104/4447	0.0151747	0.115496
gga04310	Wnt signaling pathway	24/587	117/4447	0.0166703	0.120202
gga00250	Alanine, aspartate and glutamate metabolism	9/587	32/4447	0.0192402	0.131795
gga00360	Phenylalanine metabolism	5/587	13/4447	0.0203934	0.133043
gga00983	Drug metabolism - other enzymes	12/587	53/4447	0.0398793	0.24834
gga00260	Glycine, serine and threonine metabolism	9/587	37/4447	0.0469275	0.279525
gga00601	Glycosphingolipid biosynthesis - lacto and neolacto series	5/587	18/4447	0.0779178	0.427797
gga00350	Tyrosine metabolism	7/587	29/4447	0.0780652	0.427797
gga04261	Adrenergic signaling in cardiomyocytes	19/587	104/4447	0.0849458	0.430836
gga04912	GnRH signaling pathway	14/587	72/4447	0.085082	0.430836
gga04068	FoxO signaling pathway	20/587	111/4447	0.088054	0.430836
gga04330	Notch signaling pathway	9/587	44/4447	0.117172	0.500505
gga00230	Purine metabolism	24/587	142/4447	0.117323	0.500505
gga01230	Biosynthesis of amino acids	12/587	63/4447	0.118891	0.500505
gga04110	Cell cycle	19/587	109/4447	0.121314	0.500505
gga04114	Oocyte meiosis	16/587	90/4447	0.128945	0.500505
gga00330	Arginine and proline metabolism	8/587	39/4447	0.133369	0.500505
gga00590	Arachidonic acid metabolism	8/587	39/4447	0.133369	0.500505
gga02010	ABC transporters	8/587	39/4447	0.133369	0.500505
gga00072	Synthesis and degradation of ketone bodies	3/587	10/4447	0.135173	0.500505
gga04115	p53 signaling pathway	12/587	65/4447	0.141263	0.509292
gga00380	Tryptophan metabolism	7/587	34/4447	0.152376	0.523862
gga00561	Glycerolipid metabolism	10/587	53/4447	0.152952	0.523862
gga00603	Glycosphingolipid biosynthesis - globo and isoglobo series	3/587	11/4447	0.168522	0.563111
gga00531	Glycosaminoglycan degradation	4/587	17/4447	0.177552	0.579156
gga04210	Apoptosis	19/587	116/4447	0.185684	0.591597
gga00565	Ether lipid metabolism	7/587	37/4447	0.208393	0.64886
gga04520	Adherens junction	11/587	64/4447	0.216971	0.648919
gga00830	Retinol metabolism	6/587	31/4447	0.217885	0.648919
gga04145	Phagosome	18/587	114/4447	0.24052	0.701089
gga03410	Base excision repair	5/587	26/4447	0.253233	0.722769
gga04340	Hedgehog signaling pathway	7/587	40/4447	0.270798	0.757129
gga00100	Steroid biosynthesis	3/587	14/4447	0.278642	0.763479
gga04810	Regulation of actin cytoskeleton	26/587	175/4447	0.286113	0.768579
gga00010	Glycolysis / Gluconeogenesis	8/587	48/4447	0.295485	0.77849
gga04350	TGF-beta signaling pathway	12/587	78/4447	0.330182	0.85349
gga04218	Cellular senescence	19/587	130/4447	0.352412	0.885226
gga00532	Glycosaminoglycan biosynthesis - chondroitin sulfate / dermatan sulfate	3/587	16/4447	0.355383	0.885226
gga00410	beta-Alanine metabolism	4/587	24/4447	0.392762	0.944006
gga00512	Mucin type O-glycan biosynthesis	4/587	24/4447	0.392762	0.944006
gga00140	Steroid hormone biosynthesis	5/587	32/4447	0.41778	0.986826
gga00533	Glycosaminoglycan biosynthesis - keratan sulfate	2/587	12/4447	0.483513	1
gga00604	Glycosphingolipid biosynthesis - ganglio series	2/587	12/4447	0.483513	1
gga04914	Progesterone-mediated oocyte maturation	10/587	72/4447	0.483701	1
gga00062	Fatty acid elongation	4/587	27/4447	0.485908	1
gga00514	Other types of O-glycan biosynthesis	3/587	20/4447	0.503132	1
gga00534	Glycosaminoglycan biosynthesis - heparan sulfate / heparin	3/587	20/4447	0.503132	1
gga04217	Necroptosis	15/587	111/4447	0.503875	1
gga03320	PPAR signaling pathway	8/587	58/4447	0.505334	1
gga00600	Sphingolipid metabolism	6/587	43/4447	0.509515	1
gga00120	Primary bile acid biosynthesis	2/587	13/4447	0.527643	1
gga01040	Biosynthesis of unsaturated fatty acids	4/587	29/4447	0.544695	1
gga00564	Glycerophospholipid metabolism	11/587	86/4447	0.594014	1
gga00620	Pyruvate metabolism	4/587	31/4447	0.599814	1
gga00630	Glyoxylate and dicarboxylate metabolism	4/587	31/4447	0.599814	1
gga00270	Cysteine and methionine metabolism	5/587	39/4447	0.599819	1
gga00650	Butanoate metabolism	3/587	23/4447	0.601675	1
gga00511	Other glycan degradation	2/587	16/4447	0.644017	1
gga00030	Pentose phosphate pathway	3/587	25/4447	0.659778	1
gga04530	Tight junction	17/587	138/4447	0.66054	1
gga04920	Adipocytokine signaling pathway	7/587	59/4447	0.677943	1
gga00790	Folate biosynthesis	3/587	26/4447	0.686438	1
gga04142	Lysosome	12/587	102/4447	0.711362	1
gga00760	Nicotinate and nicotinamide metabolism	3/587	27/4447	0.711504	1
gga04260	Cardiac muscle contraction	6/587	53/4447	0.718394	1
gga00500	Starch and sucrose metabolism	3/587	28/4447	0.734999	1
gga03030	DNA replication	3/587	28/4447	0.734999	1
gga00591	Linoleic acid metabolism	2/587	19/4447	0.736534	1
gga00592	alpha-Linolenic acid metabolism	2/587	19/4447	0.736534	1
gga03430	Mismatch repair	2/587	19/4447	0.736534	1
gga04012	ErbB signaling pathway	8/587	72/4447	0.752221	1
gga04672	Intestinal immune network for IgA production	3/587	29/4447	0.756957	1
gga04621	NOD-like receptor signaling pathway	12/587	107/4447	0.77156	1
gga04910	Insulin signaling pathway	12/587	107/4447	0.77156	1
gga00052	Galactose metabolism	3/587	31/4447	0.796453	1
gga00240	Pyrimidine metabolism	9/587	84/4447	0.797087	1
gga01200	Carbon metabolism	11/587	102/4447	0.807748	1
gga04370	VEGF signaling pathway	5/587	50/4447	0.808381	1
gga00450	Selenocompound metabolism	1/587	12/4447	0.817501	1
gga00730	Thiamine metabolism	1/587	12/4447	0.817501	1
gga04620	Toll-like receptor signaling pathway	7/587	70/4447	0.835256	1
gga00280	Valine, leucine and isoleucine degradation	4/587	43/4447	0.838137	1
gga00520	Amino sugar and nucleotide sugar metabolism	4/587	43/4447	0.838137	1
gga04144	Endocytosis	24/587	216/4447	0.849731	1
gga04216	Ferroptosis	3/587	36/4447	0.872249	1
gga04130	SNARE interactions in vesicular transport	2/587	26/4447	0.87587	1
gga00770	Pantothenate and CoA biosynthesis	1/587	15/4447	0.88081	1
gga03460	Fanconi anemia pathway	4/587	48/4447	0.894697	1
gga00051	Fructose and mannose metabolism	2/587	30/4447	0.921105	1
gga00040	Pentose and glucuronate interconversions	1/587	18/4447	0.922181	1
gga00900	Terpenoid backbone biosynthesis	1/587	18/4447	0.922181	1
gga04150	mTOR signaling pathway	12/587	128/4447	0.929149	1
gga00071	Fatty acid degradation	2/587	31/4447	0.929702	1
gga04744	Phototransduction	1/587	19/4447	0.932495	1
gga04623	Cytosolic DNA-sensing pathway	2/587	32/4447	0.937409	1
gga00860	Porphyrin and chlorophyll metabolism	1/587	20/4447	0.941444	1
gga00310	Lysine degradation	3/587	44/4447	0.942556	1
gga00515	Mannose type O-glycan biosynthesis	1/587	21/4447	0.949208	1
gga03020	RNA polymerase	1/587	21/4447	0.949208	1
gga04625	C-type lectin receptor signaling pathway	6/587	78/4447	0.956019	1
gga04070	Phosphatidylinositol signaling system	7/587	88/4447	0.956314	1
gga03440	Homologous recombination	2/587	36/4447	0.960927	1
gga00020	Citrate cycle (TCA cycle)	1/587	26/4447	0.975073	1
gga00640	Propanoate metabolism	1/587	26/4447	0.975073	1
gga05132	Salmonella infection	4/587	69/4447	0.986219	1
gga04622	RIG-I-like receptor signaling pathway	2/587	48/4447	0.990967	1
gga03420	Nucleotide excision repair	1/587	36/4447	0.994012	1
gga00562	Inositol phosphate metabolism	3/587	65/4447	0.994302	1
gga05164	Influenza A	7/587	116/4447	0.996311	1
gga05168	Herpes simplex infection	8/587	129/4447	0.996958	1
gga00510	N-Glycan biosynthesis	1/587	43/4447	0.997798	1
gga01212	Fatty acid metabolism	1/587	44/4447	0.998091	1
gga03015	mRNA surveillance pathway	2/587	65/4447	0.998962	1
gga03018	RNA degradation	2/587	65/4447	0.998962	1
gga04120	Ubiquitin mediated proteolysis	5/587	118/4447	0.999746	1
gga04146	Peroxisome	2/587	78/4447	0.999811	1
gga04140	Autophagy - animal	3/587	111/4447	0.99998	1
gga00190	Oxidative phosphorylation	3/587	113/4447	0.999984	1
gga04141	Protein processing in endoplasmic reticulum	3/587	138/4447	0.999999	1
gga03013	RNA transport	1/587	125/4447	1	1

## Sheet: NTBC18 VS NTBC12
Table S9 KEGG pathway assignment for diferentially expressed gene between NTBC18 and NTBC12
KEGGID	Description	GeneRatio	BgRatio	pvalue	padj
gga04080	Neuroactive ligand-receptor interaction	52/388	246/4450	4.87431e-10	6.48284e-08
gga04020	Calcium signaling pathway	30/388	153/4450	1.45213e-05	0.000965667
gga00250	Alanine, aspartate and glutamate metabolism	9/388	32/4450	0.00121172	0.0514222
gga04512	ECM-receptor interaction	14/388	67/4450	0.00154653	0.0514222
gga04261	Adrenergic signaling in cardiomyocytes	17/388	103/4450	0.0070967	0.159234
gga04912	GnRH signaling pathway	13/388	71/4450	0.00743761	0.159234
gga04540	Gap junction	13/388	72/4450	0.00838074	0.159234
gga04010	MAPK signaling pathway	30/388	228/4450	0.013465	0.223856
gga00601	Glycosphingolipid biosynthesis - lacto and neolacto series	5/388	18/4450	0.0162159	0.239635
gga04115	p53 signaling pathway	11/388	65/4450	0.0233023	0.30992
gga00910	Nitrogen metabolism	4/388	14/4450	0.0281602	0.316272
gga00564	Glycerophospholipid metabolism	13/388	84/4450	0.0285359	0.316272
gga04060	Cytokine-cytokine receptor interaction	22/388	176/4450	0.0519025	0.496847
gga00410	beta-Alanine metabolism	5/388	24/4450	0.0522997	0.496847
gga03320	PPAR signaling pathway	9/388	57/4450	0.0561676	0.498019
gga00340	Histidine metabolism	4/388	18/4450	0.0653522	0.54324
gga04933	AGE-RAGE signaling pathway in diabetic complications	12/388	87/4450	0.0729137	0.557889
gga00565	Ether lipid metabolism	6/388	35/4450	0.0790506	0.557889
gga04510	Focal adhesion	20/388	165/4450	0.0796984	0.557889
gga01230	Biosynthesis of amino acids	9/388	62/4450	0.0866897	0.576486
gga00350	Tyrosine metabolism	5/388	29/4450	0.102658	0.642268
gga04371	Apelin signaling pathway	13/388	103/4450	0.110208	0.642268
gga04916	Melanogenesis	11/388	84/4450	0.111069	0.642268
gga00270	Cysteine and methionine metabolism	6/388	39/4450	0.119158	0.660332
gga00770	Pantothenate and CoA biosynthesis	3/388	15/4450	0.136713	0.727312
gga00650	Butanoate metabolism	4/388	24/4450	0.151327	0.774096
gga00983	Drug metabolism - other enzymes	7/388	53/4450	0.174965	0.831084
gga04260	Cardiac muscle contraction	7/388	53/4450	0.174965	0.831084
gga00072	Synthesis and degradation of ketone bodies	2/388	10/4450	0.214692	0.902171
gga00260	Glycine, serine and threonine metabolism	5/388	37/4450	0.21677	0.902171
gga00590	Arachidonic acid metabolism	5/388	37/4450	0.21677	0.902171
gga04310	Wnt signaling pathway	13/388	117/4450	0.217064	0.902171
gga00603	Glycosphingolipid biosynthesis - globo and isoglobo series	2/388	11/4450	0.248171	0.974288
gga02010	ABC transporters	5/388	39/4450	0.249973	0.974288
gga04270	Vascular smooth muscle contraction	10/388	90/4450	0.256392	0.974288
gga00360	Phenylalanine metabolism	2/388	12/4450	0.281794	0.99055
gga00730	Thiamine metabolism	2/388	12/4450	0.281794	0.99055
gga00620	Pyruvate metabolism	4/388	31/4450	0.283014	0.99055
gga00140	Steroid hormone biosynthesis	4/388	32/4450	0.303269	0.998385
gga04210	Apoptosis	12/388	116/4450	0.309895	0.998385
gga00561	Glycerolipid metabolism	6/388	53/4450	0.314197	0.998385
gga00280	Valine, leucine and isoleucine degradation	5/388	43/4450	0.319554	0.998385
gga04520	Adherens junction	7/388	64/4450	0.322786	0.998385
gga04330	Notch signaling pathway	5/388	44/4450	0.337355	0.999875
gga04070	Phosphatidylinositol signaling system	9/388	87/4450	0.346331	0.999875
gga00100	Steroid biosynthesis	2/388	14/4450	0.348409	0.999875
gga00230	Purine metabolism	14/388	143/4450	0.364777	0.999875
gga04216	Ferroptosis	4/388	36/4450	0.385197	0.999875
gga03460	Fanconi anemia pathway	5/388	48/4450	0.408947	0.999875
gga04920	Adipocytokine signaling pathway	6/388	59/4450	0.410465	0.999875
gga00220	Arginine biosynthesis	2/388	16/4450	0.412836	0.999875
gga00511	Other glycan degradation	2/388	16/4450	0.412836	0.999875
gga00062	Fatty acid elongation	3/388	27/4450	0.42268	0.999875
gga00760	Nicotinate and nicotinamide metabolism	3/388	27/4450	0.42268	0.999875
gga00982	Drug metabolism - cytochrome P450	3/388	27/4450	0.42268	0.999875
gga00591	Linoleic acid metabolism	2/388	17/4450	0.443859	0.999875
gga00592	alpha-Linolenic acid metabolism	2/388	17/4450	0.443859	0.999875
gga04744	Phototransduction	2/388	17/4450	0.443859	0.999875
gga01040	Biosynthesis of unsaturated fatty acids	3/388	29/4450	0.469999	0.999875
gga00900	Terpenoid backbone biosynthesis	2/388	18/4450	0.473952	0.999875
gga00480	Glutathione metabolism	4/388	41/4450	0.485512	0.999875
gga00562	Inositol phosphate metabolism	6/388	64/4450	0.489906	0.999875
gga00980	Metabolism of xenobiotics by cytochrome P450	3/388	30/4450	0.493001	0.999875
gga04625	C-type lectin receptor signaling pathway	7/388	76/4450	0.498503	0.999875
gga04114	Oocyte meiosis	8/388	89/4450	0.519073	0.999875
gga00510	N-Glycan biosynthesis	4/388	43/4450	0.523846	0.999875
gga00514	Other types of O-glycan biosynthesis	2/388	20/4450	0.531068	0.999875
gga04150	mTOR signaling pathway	11/388	128/4450	0.567319	0.999875
gga04621	NOD-like receptor signaling pathway	9/388	106/4450	0.584976	0.999875
gga00010	Glycolysis / Gluconeogenesis	4/388	48/4450	0.613092	0.999875
gga03440	Homologous recombination	3/388	36/4450	0.619259	0.999875
gga04217	Necroptosis	9/388	110/4450	0.630563	0.999875
gga04530	Tight junction	11/388	135/4450	0.640089	0.999875
gga04370	VEGF signaling pathway	4/388	50/4450	0.64576	0.999875
gga00790	Folate biosynthesis	2/388	25/4450	0.6545	0.999875
gga04514	Cell adhesion molecules (CAMs)	7/388	88/4450	0.657349	0.999875
gga00450	Selenocompound metabolism	1/388	12/4450	0.665849	0.999875
gga00533	Glycosaminoglycan biosynthesis - keratan sulfate	1/388	12/4450	0.665849	0.999875
gga00604	Glycosphingolipid biosynthesis - ganglio series	1/388	12/4450	0.665849	0.999875
gga00330	Arginine and proline metabolism	3/388	39/4450	0.673825	0.999875
gga00020	Citrate cycle (TCA cycle)	2/388	26/4450	0.675836	0.999875
gga00640	Propanoate metabolism	2/388	26/4450	0.675836	0.999875
gga01200	Carbon metabolism	8/388	102/4450	0.6765	0.999875
gga00120	Primary bile acid biosynthesis	1/388	13/4450	0.695063	0.999875
gga01210	2-Oxocarboxylic acid metabolism	1/388	13/4450	0.695063	0.999875
gga03030	DNA replication	2/388	28/4450	0.715284	0.999875
gga04672	Intestinal immune network for IgA production	2/388	28/4450	0.715284	0.999875
gga04620	Toll-like receptor signaling pathway	5/388	70/4450	0.743048	0.999875
gga00051	Fructose and mannose metabolism	2/388	30/4450	0.750628	0.999875
gga00600	Sphingolipid metabolism	3/388	44/4450	0.751573	0.999875
gga04012	ErbB signaling pathway	5/388	72/4450	0.765207	0.999875
gga00630	Glyoxylate and dicarboxylate metabolism	2/388	31/4450	0.766844	0.999875
gga00830	Retinol metabolism	2/388	31/4450	0.766844	0.999875
gga00670	One carbon pool by folate	1/388	16/4450	0.768283	0.999875
gga00531	Glycosaminoglycan degradation	1/388	17/4450	0.78856	0.999875
gga00040	Pentose and glucuronate interconversions	1/388	18/4450	0.807066	0.999875
gga00380	Tryptophan metabolism	2/388	34/4450	0.810102	0.999875
gga04350	TGF-beta signaling pathway	5/388	78/4450	0.823001	0.999875
gga03430	Mismatch repair	1/388	19/4450	0.823957	0.999875
gga00534	Glycosaminoglycan biosynthesis - heparan sulfate / heparin	1/388	20/4450	0.839372	0.999875
gga04110	Cell cycle	7/388	109/4450	0.850611	0.999875
gga04068	FoxO signaling pathway	7/388	112/4450	0.869251	0.999875
gga04218	Cellular senescence	8/388	127/4450	0.876537	0.999875
gga04914	Progesterone-mediated oocyte maturation	4/388	72/4450	0.885211	0.999875
gga00512	Mucin type O-glycan biosynthesis	1/388	24/4450	0.88869	0.999875
gga00030	Pentose phosphate pathway	1/388	25/4450	0.898448	0.999875
gga00310	Lysine degradation	2/388	44/4450	0.907143	0.999875
gga01212	Fatty acid metabolism	2/388	44/4450	0.907143	0.999875
gga04130	SNARE interactions in vesicular transport	1/388	26/4450	0.907352	0.999875
gga04810	Regulation of actin cytoskeleton	11/388	176/4450	0.91208	0.999875
gga04622	RIG-I-like receptor signaling pathway	2/388	47/4450	0.92565	0.999875
gga00500	Starch and sucrose metabolism	1/388	29/4450	0.929658	0.999875
gga05168	Herpes simplex infection	7/388	129/4450	0.942064	0.999875
gga00240	Pyrimidine metabolism	4/388	84/4450	0.943454	0.999875
gga04144	Endocytosis	13/388	216/4450	0.94751	0.999875
gga04623	Cytosolic DNA-sensing pathway	1/388	33/4450	0.951293	0.999875
gga04137	Mitophagy - animal	2/388	54/4450	0.956219	0.999875
gga03022	Basal transcription factors	1/388	35/4450	0.959475	0.999875
gga04340	Hedgehog signaling pathway	1/388	40/4450	0.974421	0.999875
gga04145	Phagosome	5/388	114/4450	0.975899	0.999875
gga05164	Influenza A	5/388	117/4450	0.979959	0.999875
gga03015	mRNA surveillance pathway	2/388	65/4450	0.981426	0.999875
gga03018	RNA degradation	2/388	65/4450	0.981426	0.999875
gga04142	Lysosome	4/388	103/4450	0.983248	0.999875
gga04141	Protein processing in endoplasmic reticulum	6/388	138/4450	0.984959	0.999875
gga04910	Insulin signaling pathway	4/388	106/4450	0.986297	0.999875
gga04146	Peroxisome	2/388	78/4450	0.993461	0.999875
gga03010	Ribosome	4/388	117/4450	0.993553	0.999875
gga04120	Ubiquitin mediated proteolysis	4/388	118/4450	0.993987	0.999875
gga04140	Autophagy - animal	3/388	111/4450	0.997529	0.999875
gga00190	Oxidative phosphorylation	3/388	113/4450	0.997881	0.999875
gga05132	Salmonella infection	1/388	70/4450	0.998401	0.999875
gga03013	RNA transport	2/388	125/4450	0.999875	0.999875

## Sheet: HTBC12 VS HTBC8
Table S9 KEGG pathway assignment for diferentially expressed genes between HTBC12 and HTBC8 after comparison with normoxia
KEGGID	Description	GeneRatio	BgRatio	pvalue	padj
gga04060	Cytokine-cytokine receptor interaction	14/99	175/4435	2.6581e-05	0.00225939
gga04080	Neuroactive ligand-receptor interaction	16/99	241/4435	6.84435e-05	0.00290885
gga00590	Arachidonic acid metabolism	6/99	38/4435	0.000164539	0.00466192
gga00591	Linoleic acid metabolism	4/99	18/4435	0.000562122	0.00955607
gga00592	alpha-Linolenic acid metabolism	4/99	18/4435	0.000562122	0.00955607
gga04270	Vascular smooth muscle contraction	8/99	92/4435	0.00092113	0.0130493
gga00565	Ether lipid metabolism	4/99	36/4435	0.00795779	0.0966303
gga00564	Glycerophospholipid metabolism	6/99	85/4435	0.0112254	0.11927
gga00030	Pentose phosphate pathway	2/99	25/4435	0.106248	0.929399
gga04020	Calcium signaling pathway	6/99	153/4435	0.125502	0.929399
gga04070	Phosphatidylinositol signaling system	4/99	87/4435	0.128581	0.929399
gga00562	Inositol phosphate metabolism	3/99	63/4435	0.165303	0.929399
gga04115	p53 signaling pathway	3/99	65/4435	0.176341	0.929399
gga03440	Homologous recombination	2/99	36/4435	0.191358	0.929399
gga04912	GnRH signaling pathway	3/99	71/4435	0.210593	0.929399
gga00330	Arginine and proline metabolism	2/99	39/4435	0.215967	0.929399
gga00603	Glycosphingolipid biosynthesis - globo and isoglobo series	1/99	11/4435	0.220118	0.929399
gga00604	Glycosphingolipid biosynthesis - ganglio series	1/99	12/4435	0.23757	0.929399
gga00730	Thiamine metabolism	1/99	12/4435	0.23757	0.929399
gga04145	Phagosome	4/99	113/4435	0.244637	0.929399
gga03460	Fanconi anemia pathway	2/99	48/4435	0.290894	0.929399
gga04933	AGE-RAGE signaling pathway in diabetic complications	3/99	85/4435	0.294913	0.929399
gga04370	VEGF signaling pathway	2/99	49/4435	0.29922	0.929399
gga05168	Herpes simplex infection	4/99	129/4435	0.325003	0.929399
gga00601	Glycosphingolipid biosynthesis - lacto and neolacto series	1/99	18/4435	0.334453	0.929399
gga03430	Mismatch repair	1/99	19/4435	0.34937	0.929399
gga04744	Phototransduction	1/99	19/4435	0.34937	0.929399
gga03320	PPAR signaling pathway	2/99	57/4435	0.365032	0.929399
gga00230	Purine metabolism	4/99	143/4435	0.396814	0.929399
gga04261	Adrenergic signaling in cardiomyocytes	3/99	103/4435	0.40551	0.929399
gga04672	Intestinal immune network for IgA production	1/99	24/4435	0.419134	0.929399
gga00790	Folate biosynthesis	1/99	26/4435	0.444918	0.929399
gga00062	Fatty acid elongation	1/99	27/4435	0.457382	0.929399
gga00760	Nicotinate and nicotinamide metabolism	1/99	27/4435	0.457382	0.929399
gga00982	Drug metabolism - cytochrome P450	1/99	27/4435	0.457382	0.929399
gga03030	DNA replication	1/99	28/4435	0.469568	0.929399
gga05164	Influenza A	3/99	114/4435	0.470926	0.929399
gga01040	Biosynthesis of unsaturated fatty acids	1/99	29/4435	0.481484	0.929399
gga00051	Fructose and mannose metabolism	1/99	30/4435	0.493135	0.929399
gga00980	Metabolism of xenobiotics by cytochrome P450	1/99	30/4435	0.493135	0.929399
gga00140	Steroid hormone biosynthesis	1/99	32/4435	0.515664	0.929399
gga04350	TGF-beta signaling pathway	2/99	78/4435	0.523951	0.929399
gga04218	Cellular senescence	3/99	127/4435	0.543882	0.929399
gga00260	Glycine, serine and threonine metabolism	1/99	36/4435	0.557791	0.929399
gga03420	Nucleotide excision repair	1/99	36/4435	0.557791	0.929399
gga04216	Ferroptosis	1/99	36/4435	0.557791	0.929399
gga00240	Pyrimidine metabolism	2/99	84/4435	0.564342	0.929399
gga04916	Melanogenesis	2/99	85/4435	0.570835	0.929399
gga04530	Tight junction	3/99	133/4435	0.575582	0.929399
gga04010	MAPK signaling pathway	5/99	227/4435	0.578122	0.929399
gga04114	Oocyte meiosis	2/99	89/4435	0.59611	0.929399
gga04514	Cell adhesion molecules (CAMs)	2/99	89/4435	0.59611	0.929399
gga04340	Hedgehog signaling pathway	1/99	40/4435	0.596288	0.929399
gga00480	Glutathione metabolism	1/99	41/4435	0.605382	0.929399
gga00510	N-Glycan biosynthesis	1/99	43/4435	0.622966	0.929399
gga01212	Fatty acid metabolism	1/99	44/4435	0.631464	0.929399
gga04330	Notch signaling pathway	1/99	44/4435	0.631464	0.929399
gga01200	Carbon metabolism	2/99	101/4435	0.665269	0.929399
gga00010	Glycolysis / Gluconeogenesis	1/99	49/4435	0.671195	0.929399
gga04621	NOD-like receptor signaling pathway	2/99	105/4435	0.686132	0.929399
gga00561	Glycerolipid metabolism	1/99	53/4435	0.699902	0.929399
gga00983	Drug metabolism - other enzymes	1/99	53/4435	0.699902	0.929399
gga04910	Insulin signaling pathway	2/99	108/4435	0.701079	0.929399
gga04110	Cell cycle	2/99	109/4435	0.70593	0.929399
gga04217	Necroptosis	2/99	110/4435	0.710717	0.929399
gga04210	Apoptosis	2/99	114/4435	0.729223	0.933411
gga04920	Adipocytokine signaling pathway	1/99	59/4435	0.738372	0.933411
gga04120	Ubiquitin mediated proteolysis	2/99	118/4435	0.746729	0.933411
gga04520	Adherens junction	1/99	64/4435	0.76667	0.937086
gga04620	Toll-like receptor signaling pathway	1/99	67/4435	0.782172	0.937086
gga04150	mTOR signaling pathway	2/99	128/4435	0.786337	0.937086
gga04540	Gap junction	1/99	71/4435	0.801265	0.937086
gga04012	ErbB signaling pathway	1/99	72/4435	0.805773	0.937086
gga04146	Peroxisome	1/99	77/4435	0.826841	0.937086
gga04625	C-type lectin receptor signaling pathway	1/99	77/4435	0.826841	0.937086
gga04142	Lysosome	1/99	102/4435	0.902667	0.98771
gga04371	Apelin signaling pathway	1/99	103/4435	0.904891	0.98771
gga04068	FoxO signaling pathway	1/99	112/4435	0.922772	0.98771
gga04140	Autophagy - animal	1/99	112/4435	0.922772	0.98771
gga04310	Wnt signaling pathway	1/99	116/4435	0.929609	0.98771
gga03013	RNA transport	1/99	125/4435	0.942879	0.989441
gga04141	Protein processing in endoplasmic reticulum	1/99	138/4435	0.95779	0.992831
gga04510	Focal adhesion	1/99	165/4435	0.977548	0.993261
gga04810	Regulation of actin cytoskeleton	1/99	177/4435	0.983063	0.993261
gga04144	Endocytosis	1/99	216/4435	0.993261	0.993261

## Sheet: HTBC18 VS HTBC12
Table S11 KEGG pathway assignment for diferentially expressed genes between HTBC18 and HTBC12 after comparison with normoxia
KEGGID	Description	GeneRatio	BgRatio	pvalue	padj
gga00410	beta-Alanine metabolism	3/79	24/4435	0.00841052	0.502816
gga00620	Pyruvate metabolism	3/79	31/4435	0.0170876	0.502816
gga00250	Alanine, aspartate and glutamate metabolism	3/79	32/4435	0.0186178	0.502816
gga01230	Biosynthesis of amino acids	4/79	62/4435	0.0238418	0.502816
gga00220	Arginine biosynthesis	2/79	16/4435	0.0319893	0.502816
gga04340	Hedgehog signaling pathway	3/79	40/4435	0.0335211	0.502816
gga04622	RIG-I-like receptor signaling pathway	3/79	48/4435	0.053078	0.555303
gga00010	Glycolysis / Gluconeogenesis	3/79	49/4435	0.0558373	0.555303
gga04514	Cell adhesion molecules (CAMs)	4/79	89/4435	0.0731074	0.555303
gga00020	Citrate cycle (TCA cycle)	2/79	26/4435	0.0773357	0.555303
gga03320	PPAR signaling pathway	3/79	57/4435	0.0802718	0.555303
gga04060	Cytokine-cytokine receptor interaction	6/79	175/4435	0.090206	0.555303
gga01200	Carbon metabolism	4/79	101/4435	0.10456	0.555303
gga00071	Fatty acid degradation	2/79	31/4435	0.104605	0.555303
gga04010	MAPK signaling pathway	7/79	227/4435	0.107835	0.555303
gga04623	Cytosolic DNA-sensing pathway	2/79	33/4435	0.116151	0.555303
gga04621	NOD-like receptor signaling pathway	4/79	105/4435	0.116233	0.555303
gga00380	Tryptophan metabolism	2/79	34/4435	0.122042	0.555303
gga04910	Insulin signaling pathway	4/79	108/4435	0.125351	0.555303
gga04110	Cell cycle	4/79	109/4435	0.128457	0.555303
gga00260	Glycine, serine and threonine metabolism	2/79	36/4435	0.134036	0.555303
gga04080	Neuroactive ligand-receptor interaction	7/79	241/4435	0.135741	0.555303
gga00330	Arginine and proline metabolism	2/79	39/4435	0.152495	0.565019
gga02010	ABC transporters	2/79	39/4435	0.152495	0.565019
gga04146	Peroxisome	3/79	77/4435	0.15695	0.565019
gga00480	Glutathione metabolism	2/79	41/4435	0.165067	0.571384
gga00280	Valine, leucine and isoleucine degradation	2/79	43/4435	0.177816	0.571806
gga00061	Fatty acid biosynthesis	1/79	11/4435	0.179575	0.571806
gga00310	Lysine degradation	2/79	44/4435	0.184248	0.571806
gga00730	Thiamine metabolism	1/79	12/4435	0.194225	0.582676
gga01210	2-Oxocarboxylic acid metabolism	1/79	13/4435	0.208618	0.592699
gga04114	Oocyte meiosis	3/79	89/4435	0.210737	0.592699
gga00910	Nitrogen metabolism	1/79	14/4435	0.222756	0.607516
gga00770	Pantothenate and CoA biosynthesis	1/79	15/4435	0.236645	0.625669
gga00983	Drug metabolism - other enzymes	2/79	53/4435	0.243316	0.625669
gga00340	Histidine metabolism	1/79	18/4435	0.276857	0.688906
gga04920	Adipocytokine signaling pathway	2/79	59/4435	0.283217	0.688906
gga00534	Glycosaminoglycan biosynthesis - heparan sulfate / heparin	1/79	20/4435	0.302496	0.709519
gga00650	Butanoate metabolism	1/79	23/4435	0.339281	0.709519
gga00030	Pentose phosphate pathway	1/79	25/4435	0.362733	0.709519
gga04914	Progesterone-mediated oocyte maturation	2/79	72/4435	0.368648	0.709519
gga00790	Folate biosynthesis	1/79	26/4435	0.374149	0.709519
gga00062	Fatty acid elongation	1/79	27/4435	0.385363	0.709519
gga00760	Nicotinate and nicotinamide metabolism	1/79	27/4435	0.385363	0.709519
gga00982	Drug metabolism - cytochrome P450	1/79	27/4435	0.385363	0.709519
gga04130	SNARE interactions in vesicular transport	1/79	27/4435	0.385363	0.709519
gga04150	mTOR signaling pathway	3/79	128/4435	0.40035	0.709519
gga05168	Herpes simplex infection	3/79	129/4435	0.405198	0.709519
gga00350	Tyrosine metabolism	1/79	29/4435	0.407199	0.709519
gga00500	Starch and sucrose metabolism	1/79	29/4435	0.407199	0.709519
gga01040	Biosynthesis of unsaturated fatty acids	1/79	29/4435	0.407199	0.709519
gga00051	Fructose and mannose metabolism	1/79	30/4435	0.417828	0.709519
gga00980	Metabolism of xenobiotics by cytochrome P450	1/79	30/4435	0.417828	0.709519
gga04070	Phosphatidylinositol signaling system	2/79	87/4435	0.462051	0.754362
gga00230	Purine metabolism	3/79	143/4435	0.471717	0.754362
gga00565	Ether lipid metabolism	1/79	36/4435	0.477763	0.754362
gga04216	Ferroptosis	1/79	36/4435	0.477763	0.754362
gga00590	Arachidonic acid metabolism	1/79	38/4435	0.496354	0.770204
gga00600	Sphingolipid metabolism	1/79	44/4435	0.548294	0.822441
gga01212	Fatty acid metabolism	1/79	44/4435	0.548294	0.822441
gga04510	Focal adhesion	3/79	165/4435	0.568996	0.839502
gga03460	Fanconi anemia pathway	1/79	48/4435	0.579945	0.841856
gga04068	FoxO signaling pathway	2/79	112/4435	0.598498	0.853539
gga05164	Influenza A	2/79	114/4435	0.608245	0.853539
gga00561	Glycerolipid metabolism	1/79	53/4435	0.616445	0.853539
gga04520	Adherens junction	1/79	64/4435	0.686082	0.924561
gga04115	p53 signaling pathway	1/79	65/4435	0.691755	0.924561
gga04512	ECM-receptor interaction	1/79	67/4435	0.702801	0.924561
gga04540	Gap junction	1/79	71/4435	0.723732	0.924561
gga04912	GnRH signaling pathway	1/79	71/4435	0.723732	0.924561
gga04625	C-type lectin receptor signaling pathway	1/79	77/4435	0.752429	0.924561
gga04350	TGF-beta signaling pathway	1/79	78/4435	0.756917	0.924561
gga00240	Pyrimidine metabolism	1/79	84/4435	0.782206	0.924561
gga00564	Glycerophospholipid metabolism	1/79	85/4435	0.78616	0.924561
gga04916	Melanogenesis	1/79	85/4435	0.78616	0.924561
gga04270	Vascular smooth muscle contraction	1/79	92/4435	0.811925	0.924561
gga04371	Apelin signaling pathway	1/79	103/4435	0.846351	0.924561
gga03040	Spliceosome	1/79	104/4435	0.849153	0.924561
gga04217	Necroptosis	1/79	110/4435	0.864936	0.924561
gga00190	Oxidative phosphorylation	1/79	112/4435	0.869825	0.924561
gga04140	Autophagy - animal	1/79	112/4435	0.869825	0.924561
gga04145	Phagosome	1/79	113/4435	0.872204	0.924561
gga04210	Apoptosis	1/79	114/4435	0.87454	0.924561
gga04310	Wnt signaling pathway	1/79	116/4435	0.879086	0.924561
gga03010	Ribosome	1/79	117/4435	0.881298	0.924561
gga04120	Ubiquitin mediated proteolysis	1/79	118/4435	0.88347	0.924561
gga04218	Cellular senescence	1/79	127/4435	0.901331	0.932411
gga04020	Calcium signaling pathway	1/79	153/4435	0.939105	0.960449
gga04810	Regulation of actin cytoskeleton	1/79	177/4435	0.961099	0.971898
gga04144	Endocytosis	1/79	216/4435	0.981322	0.981322
