# Supplementary material for: Varied hypoxia adaptation patterns of embryonic brain at different development stages between Tibetan and Dwarf laying chickens
Source: BMC Genomics. 2023 Jun 21;24:342. doi: 10.1186/s12864-023-09457-4 (PMC10286358; doi:10.1186/s12864-023-09457-4)
Supplement: Supplementary file 12 — Supplementary Material 12: Table S12. Primer sequences used to amplify target genes by quantitative real-time polymerase chain reaction (qRT-PCR) [file 12864_2023_9457_MOESM12_ESM.xlsx]

## Sheet: Sheet1
Table S12. Primer sequences used to amplify target genes by quantitative real-time polymerase chain reaction (qRT-PCR). β-actin for the housekeeping as an internal control.
Name	Size (bp)	Primer Sequence	Tm (℃)
VEGFD	110	F:5’-ACCGTGGGTGACTGTGAATA-3’	58
		R: 5’-ACCGCTCCAATGCTGATAG-3’
FBLN5	171	F:5’- CACTGACCATCTGCCTTTCG-3’	58
		R: 5’-CACATAAATAGCCACCGTTCTG-3’
AVBD1	152	F:5’-ACCTGCTCCTCCCCTTCAT-3’	57
		R: 5’-TCTTGAGCATTTCCCACTGAT-3’
COCH	216	F:5’- TCACCAACGCAGGAGGA-3’	58
		R: 5’-CGAGGGTCTTCTTAGGTCTTTT-3’
EN1	163	F:5’-CTCATGGGCTCCAATAATGG-3’	59
		R: 5’-GCCGTTTGTCCTCCTTCTC-3’
TLR7	238	F:5’-GACAAATCTTTCAGAGGTGGC-3’	60
		R: 5’-CAGGGTCAGGTTAGTAGCGTT-3’
LDHA	236	F: 5’-TGGTGCCCGTCAGCAAGAA-3’	60
		R: 5’-CCATGAGGTGGCGGAAACG-3’
MFN2	124	F: 5’-TACCAGGCAGATTTCCATCC-3’	60
		R: 5’-GTGATTGCATTGGAACAACG-3’
β-actin	196	F:5’TTGTGCGTGACATCAAGGAGAAGC-3’	58
		R: 5’-CCACAGGACTCCATACCCAAGAAAGAT-3’
